# Supplementary material for: The molecular mechanisms of Monascus purpureus M9 responses to blue light based on the transcriptome analysis
Source: Sci Rep. 2017 Jul 17;7:5537. doi: 10.1038/s41598-017-05990-x (PMC5514072; doi:10.1038/s41598-017-05990-x)
Supplement: Supplementary file 2 — Dataset S1 [file 41598_2017_5990_MOESM2_ESM.xls]

Sample name	Raw reads	Clean reads	clean bases	Error rate(%)	Q20(%)	Q30(%)	GC content(%)
D_1	31918006	30682674	3.84G	0.01	97.31	93.39	52.33
D_2	28835226	27817402	3.48G	0.01	97.29	93.30	52.10
B15_1	25928430	24985226	3.12G	0.01	97.26	93.28	52.23
B15_2	34188464	33633340	4.2G	0.01	97.86	94.76	52.23
B60_1	30713522	30288474	3.79G	0.01	97.96	94.94	52.44
B60_2	33724526	33213248	4.15G	0.01	97.84	94.70	52.32
