# Supplementary material for: The molecular mechanisms of Monascus purpureus M9 responses to blue light based on the transcriptome analysis
Source: Sci Rep. 2017 Jul 17;7:5537. doi: 10.1038/s41598-017-05990-x (PMC5514072; doi:10.1038/s41598-017-05990-x)
Supplement: Supplementary file 3 — Dataset S2 [file 41598_2017_5990_MOESM3_ESM.xls]

Sample name	D_1	D_2	B15_1	B15_2	B60_1	B60_2
Total reads	30682674	27817402	24985226	33633340	30288474	33213248
Total mapped	22014267 (71.75%)	20124491 (72.34%)	17941118 (71.81%)	24151555 (71.81%)	22072679 (72.87%)	23943933 (72.09%)
Multiple mapped	854273 (2.78%)	768575 (2.76%)	674238 (2.7%)	927146 (2.76%)	846981 (2.8%)	952946 (2.87%)
Uniquely mapped	21159994 (68.96%)	19355916 (69.58%)	17266880 (69.11%)	23224409 (69.05%)	21225698 (70.08%)	22990987 (69.22%)
Read-1	10922035 (35.6%)	10002640 (35.96%)	8932184 (35.75%)	11919086 (35.44%)	10903891 (36%)	11824195 (35.6%)
Read-2	10237959 (33.37%)	9353276 (33.62%)	8334696 (33.36%)	11305323 (33.61%)	10321807 (34.08%)	11166792 (33.62%)
Reads map to '+'	10586278 (34.5%)	9683969 (34.81%)	8634160 (34.56%)	11614506 (34.53%)	10624840 (35.08%)	11507228 (34.65%)
Reads map to '-'	10573716 (34.46%)	9671947 (34.77%)	8632720 (34.55%)	11609903 (34.52%)	10600858 (35%)	11483759 (34.58%)
Non-splice reads	17113049 (55.77%)	15779862 (56.73%)	14042692 (56.2%)	18699695 (55.6%)	17315111 (57.17%)	18593256 (55.98%)
Splice reads	4046945 (13.19%)	3576054 (12.86%)	3224188 (12.9%)	4524714 (13.45%)	3910587 (12.91%)	4397731 (13.24%)
