# Supplementary material for: The molecular mechanisms of Monascus purpureus M9 responses to blue light based on the transcriptome analysis
Source: Sci Rep. 2017 Jul 17;7:5537. doi: 10.1038/s41598-017-05990-x (PMC5514072; doi:10.1038/s41598-017-05990-x)
Supplement: Supplementary file 4 — Dataset S3 [file 41598_2017_5990_MOESM4_ESM.xls]

FPKM Interval	D_1	D_2	B15_1	B15_2	B60_1	B60_2
0~1	507(6.77%)	495(6.61%)	494(6.59%)	484(6.46%)	552(7.37%)	522(6.97%)
1~3	301(4.02%)	321(4.29%)	307(4.10%)	294(3.92%)	360(4.81%)	324(4.33%)
3~15	1471(19.64%)	1465(19.56%)	1553(20.73%)	1532(20.45%)	1622(21.65%)	1588(21.20%)
15~60	3382(45.15%)	3364(44.91%)	3299(44.04%)	3302(44.08%)	3181(42.46%)	3261(43.53%)
>60	1830(24.43%)	1846(24.64%)	1838(24.54%)	1879(25.08%)	1776(23.71%)	1796(23.98%)
