# Supplementary material for: The molecular mechanisms of Monascus purpureus M9 responses to blue light based on the transcriptome analysis
Source: Sci Rep. 2017 Jul 17;7:5537. doi: 10.1038/s41598-017-05990-x (PMC5514072; doi:10.1038/s41598-017-05990-x)
Supplement: Supplementary file 5 — Dataset S4 [file 41598_2017_5990_MOESM5_ESM.xls]

GO_accession	Description	Term_type	Over_represented_pValue	Corrected_pValue	DEG_item	DEG_list	Bg_item	Bg_list	Gene_names
GO:0020037	heme binding	molecular_function	1.9138e-08	6.9661e-05	23	375	74	4386	C1.424,C1.689,C4.681,C3.488,C6.519,C7.577,C6.532,C5.557,C4.853,C7.196,C8.171,C6.829,C1.898,C8.314,C8.265,scaffold00023.29,C8.177,C5.276,C6.312,C1.494,C6.861,C2.33,C4.682
GO:0046906	tetrapyrrole binding	molecular_function	4.6914e-08	8.5384e-05	23	375	77	4386	C7.577,C6.519,C6.532,C3.488,C4.681,C1.424,C1.689,C7.196,C4.853,C5.557,C8.171,C8.265,C1.898,C8.314,C6.829,scaffold00023.29,C5.276,C8.177,C1.494,C6.312,C4.682,C2.33,C6.861
GO:0016491	oxidoreductase activity	molecular_function	3.8025e-07	0.00046137	94	375	681	4386	C6.299,C5.822,C8.265,C8.171,C1.386,C6.519,C5.729,C5.726,C7.290,C2.357,C6.860,C1.494,C3.830,C7.645,C6.866,C8.314,C7.550,C7.73,C3.855,C1.460,C7.168,C1.121,C6.68,C4.895,C1.417,C7.245,C2.487,C5.584,C6.586,C4.304,C2.860,C5.395,C2.289,C4.702,C4.394,C6.829,C6.686,C2.494,C6.831,scaffold00023.25,C7.367,C1.424,C4.395,C1.629,C1.742,C4.71,C1.1229,C7.577,C6.861,C4.528,C4.459,C1.66,C1.745,C1.247,C1.1093,C1.536…
GO:0055114	oxidation-reduction process	biological_process	4.6663e-06	0.0042464	84	375	616	4386	C8.351,C4.802,C8.78,C6.736,C2.629,C4.681,C6.796,C7.372,C6.532,C5.570,C5.557,C3.771,C1.400,C6.312,scaffold00023.19,C7.391,C4.682,C2.33,C1.1115,C7.456,C1.1168,C3.619,C3.845,C2.1113,C8.322,C2.494,C6.829,C6.686,C7.367,C1.424,C4.395,C1.629,C1.742,C4.71,C1.1229,C7.577,C6.831,scaffold00023.25,C1.247,C1.1093,C4.528,C6.861,C4.459,C1.66,C1.745,C4.294,C2.550,C5.701,scaffold00023.29,C5.276,C3.590,C8.177,C2.3…
GO:0005506	iron ion binding	molecular_function	6.0362e-06	0.0043943	19	375	71	4386	C6.519,C4.71,C7.577,C2.629,C7.245,C1.424,C4.681,C2.972,C6.829,C3.845,C8.177,scaffold00023.29,C6.866,C4.682,C2.33,C5.726,C6.861,C1.494,C6.312
GO:0003995	acyl-CoA dehydrogenase activity	molecular_function	2.6402e-05	0.016017	6	375	9	4386	C4.802,C7.456,C4.395,C4.895,C3.771,C5.276
GO:0055085	transmembrane transport	biological_process	6.3064e-05	0.032793	57	375	405	4386	C5.48,C8.218,C7.12,C4.904,C1.335,C1.334,C1.15,C4.216,C8.14,C4.834,C8.216,C4.669,C2.317,C3.49,C1.615,C3.713,C5.11,C6.624,C6.580,C5.337,C4.276,C3.823,scaffold00023.26,C5.693,C6.831,C5.52,C2.85,C1.1128,C6.279,C4.140,C1.532,C1.693,C4.171,C7.634,C1.525,C1.1073,C6.795,C6.756,C6.820,C2.289,C5.471,C5.354,C7.10,C1.721,C8.314,C1.1272,C7.548,C7.628,C8.442,C1.1181,C8.192,C8.311,C2.276,C4.714,C1.713,C6.221,C2…
GO:0016701	oxidoreductase activity, acting on single donors with incorporation of molecular oxygen	molecular_function	0.00017216	0.078334	9	375	26	4386	C7.168,C2.494,C5.584,C4.304,C2.629,C7.245,C6.532,C3.845,C2.317
GO:0008452	RNA ligase activity	molecular_function	0.0014216	0.45957	2	375	2	4386	C1.386,C1.1079
GO:0005215	transporter activity	molecular_function	0.0014369	0.45957	59	375	482	4386	C8.192,C1.1181,C8.442,C7.628,C7.548,C1.1272,C1.721,C2.487,C4.2,C7.245,C3.932,C3.230,C1.713,C4.714,C8.311,C4.188,C2.1034,C6.795,C1.525,C1.1073,C6.312,C2.566,C1.693,C4.171,C4.140,C6.279,C5.354,C5.471,C2.289,C2.787,C6.820,C6.756,scaffold00023.26,C4.276,C3.823,C5.337,C4.1,C1.19,C5.52,C2.85,C1.1128,C6.831,C2.84,C4.216,C1.15,C1.334,C3.1018,C6.605,C4.904,C7.12,C4.294,C6.624,C5.11,C1.615,C2.317,C8.216,C4…
GO:0046872	metal ion binding	molecular_function	0.001628	0.45957	81	375	729	4386	C1.116,C7.171,C7.646,C6.594,C6.829,C4.395,C1.424,C4.71,C7.577,C4.1,C7.185,C6.831,C3.489,C6.271,C1.247,C1.1093,C4.858,C6.861,C6.406,C5.11,C3.354,C4.294,scaffold00023.29,C8.177,C3.1014,C4.831,C8.351,C7.644,C4.759,C2.972,C6.736,C2.629,C3.1031,C4.681,C7.187,C1.102,C4.188,C1.1231,C4.182,C2.14,C6.312,scaffold00023.19,C6.795,C4.682,C2.33,C7.533,C3.845,C1.694,C2.328,C7.509,C1.2,C5.729,C6.519,C7.137,C1.37…
GO:0004112	cyclic-nucleotide phosphodiesterase activity	molecular_function	0.001707	0.45957	4	375	9	4386	C6.698,C7.691,C1.1079,C5.729
GO:0004114	3',5'-cyclic-nucleotide phosphodiesterase activity	molecular_function	0.001707	0.45957	4	375	9	4386	C7.691,C6.698,C5.729,C1.1079
GO:0022857	transmembrane transporter activity	molecular_function	0.0017676	0.45957	53	375	425	4386	C5.354,C5.471,C6.820,C2.289,C6.756,C6.795,C2.1034,C6.312,C1.1073,C1.525,C4.140,C6.279,C4.171,C1.693,C2.487,C3.932,C7.245,C4.188,C8.311,C3.230,C1.713,C8.192,C8.442,C1.1181,C7.628,C7.548,C1.721,C1.1272,C6.624,C4.294,C1.615,C5.11,C4.669,C8.216,C2.317,C8.14,C4.834,C6.605,C1.15,C4.216,C1.334,C3.1018,C7.12,C4.904,C5.52,C2.85,C1.1128,C2.84,C6.831,scaffold00023.26,C5.337,C3.823,C4.276
GO:0044765	single-organism transport	biological_process	0.0021242	0.51257	75	375	652	4386	C1.1181,C1.721,C1.1272,C8.314,C7.548,C7.628,C3.932,C4.2,C2.487,C7.55,C2.276,C8.311,C1.713,C3.230,C2.585,C5.395,C7.634,C2.1034,C6.279,C1.532,C4.140,C1.693,C4.445,C5.471,C5.354,C4.394,C6.820,C2.289,scaffold00023.26,C5.693,C3.823,C4.276,C2.84,C1.1128,C5.52,C4.216,C1.335,C1.334,C5.48,C7.12,C1.615,C3.49,C2.34,C8.442,C8.192,C7.10,C4.759,C4.188,C4.714,C6.221,C1.1073,C1.525,C6.795,C2.566,C4.171,C6.756,C5…
GO:0016702	oxidoreductase activity, acting on single donors with incorporation of molecular oxygen, incorporation of two atoms of oxygen	molecular_function	0.0023829	0.51257	5	375	12	4386	C2.494,C7.245,C7.168,C5.584,C3.845
GO:0043169	cation binding	molecular_function	0.0023939	0.51257	81	375	739	4386	C7.646,C7.171,C1.116,C6.829,C6.594,C4.71,C7.577,C4.1,C4.395,C1.424,C6.271,C6.831,C7.185,C3.489,C4.858,C1.247,C1.1093,C6.406,C6.861,scaffold00023.29,C4.294,C3.354,C5.11,C3.1014,C8.177,C7.644,C8.351,C4.831,C6.736,C4.759,C2.972,C7.187,C1.102,C4.681,C2.629,C3.1031,C4.182,C1.1231,C4.188,C6.795,scaffold00023.19,C6.312,C2.14,C2.33,C4.682,C7.533,C1.694,C3.845,C2.328,C1.2,C7.509,C5.729,C6.519,C7.137,C6.86…
GO:0008081	phosphoric diester hydrolase activity	molecular_function	0.002774	0.53778	6	375	20	4386	C8.462,C6.698,C7.691,C1.1079,C2.629,C5.729
GO:1902578	single-organism localization	biological_process	0.0028071	0.53778	75	375	659	4386	C3.49,C1.615,C2.34,C4.216,C1.335,C1.334,C7.12,C5.48,C1.1128,C5.52,C2.84,C5.693,scaffold00023.26,C3.823,C4.276,C5.354,C4.394,C5.471,C6.820,C2.289,C2.1034,C5.395,C7.634,C4.445,C1.532,C4.140,C6.279,C1.693,C4.2,C2.487,C7.55,C3.932,C2.585,C8.311,C2.276,C1.713,C3.230,C1.1181,C7.628,C7.548,C1.721,C8.314,C1.1272,C6.624,C4.294,C3.713,C5.11,C4.669,C8.216,C2.317,C8.14,C4.834,C6.605,C1.15,C3.1018,C8.218,C4.9…
GO:0007623	circadian rhythm	biological_process	0.0045954	0.79653	2	375	2	4386	C2.1034,C6.698
GO:0048511	rhythmic process	biological_process	0.0045954	0.79653	2	375	2	4386	C2.1034,C6.698
GO:0003674	molecular_function	molecular_function	0.005686	0.94078	346	375	3896	4386	C1.745,C4.132,C1.513,C3.316,C1.416,C3.674,C1.1093,C1.247,C8.216,C6.173,C2.317,C8.175,C7.170,C6.686,C6.829,C6.594,C2.494,C8.336,C7.578,C1.116,C7.691,C1.271,C3.684,C1.631,C7.677,C1.161,C7.367,C7.391,C3.678,C6.795,C1.400,C6.312,C1.525,C3.845,C6.755,C7.533,C7.534,C4.541,C8.338,C4.759,C6.779,C8.78,C1.600,C3.612,C4.802,C3.393,C4.831,C8.561,C4.188,C4.681,C6.442,C2.629,C7.542,C1.684,C1.746,C7.290,C1.822,…
GO:0016747	transferase activity, transferring acyl groups other than amino-acyl groups	molecular_function	0.0067447	1	14	375	81	4386	C2.494,C8.336,C1.1179,C6.398,C6.426,C1.684,C4.830,C8.338,C4.541,C3.684,C1.417,C7.645,C5.258,C6.698
GO:0009605	response to external stimulus	biological_process	0.00985	1	10	375	54	4386	C1.386,C3.618,C5.126,C1.260,C4.793,C7.242,C4.1,C4.224,C6.570,C8.40
GO:0016627	oxidoreductase activity, acting on the CH-CH group of donors	molecular_function	0.012114	1	12	375	68	4386	C4.895,scaffold00023.25,C3.771,C5.276,C5.729,C7.456,C4.395,C7.645,C8.265,C4.802,C6.860,C1.1093
GO:0000981	RNA polymerase II transcription factor activity, sequence-specific DNA binding	molecular_function	0.01297	1	14	375	91	4386	C5.722,C7.509,C4.831,C2.14,C3.390,C4.858,C2.328,C7.171,C6.795,C7.646,C3.1014,C4.182,C3.1031,C5.729
GO:0005960	glycine cleavage complex	cellular_component	0.014522	1	2	375	3	4386	C7.644,C4.395
GO:0018202	peptidyl-histidine modification	biological_process	0.014671	1	2	375	3	4386	C8.351,C1.2
GO:0009617	response to bacterium	biological_process	0.014997	1	6	375	24	4386	C1.386,C3.618,C1.260,C4.793,C6.570,C8.40
GO:0042742	defense response to bacterium	biological_process	0.014997	1	6	375	24	4386	C3.618,C1.386,C1.260,C4.793,C6.570,C8.40
GO:0015298	solute:cation antiporter activity	molecular_function	0.015139	1	3	375	7	4386	C5.337,C5.354,C6.605
GO:0015299	solute:proton antiporter activity	molecular_function	0.015139	1	3	375	7	4386	C5.337,C5.354,C6.605
GO:0046914	transition metal ion binding	molecular_function	0.015165	1	57	375	526	4386	C5.726,C6.406,C6.861,C6.860,C1.494,C4.858,C1.378,C1.1093,C8.177,C3.1014,C6.866,scaffold00023.29,C4.294,C2.86,C5.11,C6.829,C7.509,C7.646,C7.171,C2.328,C1.116,C6.271,C7.137,C4.1,C6.519,C5.729,C4.71,C7.577,C1.424,C2.33,C4.682,C1.530,C6.795,scaffold00023.19,C6.312,C2.14,C1.694,C2.289,C3.845,C5.458,C7.73,C6.736,C7.628,C2.972,C5.722,C3.390,C1.121,C4.831,C1.460,C4.182,C1.102,C7.55,C4.681,C3.1031,C7.245,…
GO:0004334	fumarylacetoacetase activity	molecular_function	0.016927	1	2	375	3	4386	C7.169,C3.354
GO:0016822	hydrolase activity, acting on acid carbon-carbon bonds	molecular_function	0.016927	1	2	375	3	4386	C7.169,C3.354
GO:0016823	hydrolase activity, acting on acid carbon-carbon bonds, in ketonic substances	molecular_function	0.016927	1	2	375	3	4386	C3.354,C7.169
GO:0007601	visual perception	biological_process	0.017257	1	2	375	4	4386	C6.698,C1.1079
GO:0030553	cGMP binding	molecular_function	0.017257	1	2	375	4	4386	C6.698,C1.1079
GO:0050953	sensory perception of light stimulus	biological_process	0.017257	1	2	375	4	4386	C1.1079,C6.698
GO:0005249	voltage-gated potassium channel activity	molecular_function	0.01989	1	2	375	3	4386	C4.188,C3.230
GO:0030955	potassium ion binding	molecular_function	0.01989	1	2	375	3	4386	C3.230,C4.188
GO:0031420	alkali metal ion binding	molecular_function	0.01989	1	2	375	3	4386	C4.188,C3.230
GO:0005451	monovalent cation:proton antiporter activity	molecular_function	0.020119	1	2	375	3	4386	C5.337,C6.605
GO:0015491	cation:cation antiporter activity	molecular_function	0.020119	1	2	375	3	4386	C6.605,C5.337
GO:0001071	nucleic acid binding transcription factor activity	molecular_function	0.022878	1	27	375	226	4386	C7.533,C3.1014,C5.276,C4.795,C2.14,C6.795,C6.860,C4.858,C1.334,C2.357,C3.1031,C4.1,C5.729,C7.55,C7.137,C7.185,C4.182,C4.831,C3.393,C7.171,C7.646,C3.390,C2.328,C7.509,C5.722,C1.600,C1.1263
GO:0003700	transcription factor activity, sequence-specific DNA binding	molecular_function	0.022878	1	27	375	226	4386	C7.533,C5.276,C3.1014,C4.858,C2.357,C1.334,C6.860,C6.795,C2.14,C4.795,C7.55,C4.1,C5.729,C3.1031,C4.182,C7.185,C7.137,C2.328,C3.390,C7.646,C7.171,C3.393,C4.831,C1.600,C5.722,C1.1263,C7.509
GO:0016651	oxidoreductase activity, acting on NAD(P)H	molecular_function	0.024162	1	7	375	36	4386	C1.417,C1.536,C2.487,C4.294,C4.394,C5.822,C7.391
GO:0061024	membrane organization	biological_process	0.024274	1	8	375	44	4386	C1.260,C2.585,C2.317,C8.561,C3.49,C4.445,C6.375,C5.693
GO:0018958	phenol-containing compound metabolic process	biological_process	0.02579	1	3	375	8	4386	C3.845,C1.631,C7.245
GO:0004499	N,N-dimethylaniline monooxygenase activity	molecular_function	0.027132	1	5	375	21	4386	C4.459,C2.550,C5.729,C6.860,C7.367
GO:0016684	oxidoreductase activity, acting on peroxide as acceptor	molecular_function	0.027327	1	4	375	14	4386	C8.314,C5.557,C7.372,C8.171
GO:0016655	oxidoreductase activity, acting on NAD(P)H, quinone or similar compound as acceptor	molecular_function	0.028807	1	5	375	22	4386	C7.391,C5.822,C4.394,C4.294,C1.536
GO:0050660	flavin adenine dinucleotide binding	molecular_function	0.029124	1	15	375	101	4386	C4.528,C4.459,C6.586,C6.860,C5.276,C4.895,C3.771,C7.257,C7.456,C7.367,C4.395,C7.645,C2.550,C5.729,C5.701
GO:0008150	biological_process	biological_process	0.029805	1	314	375	3530	4386	C4.266,C5.458,C6.748,C5.354,C5.471,C2.860,C4.445,C4.140,C5.584,C2.1034,C7.666,C4.795,C3.230,C8.311,C3.1012,C4.2,C5.63,C7.245,C3.932,C3.1023,C6.68,C3.908,C7.164,C3.49,C2.115,C5.48,C4.216,C1.335,C1.334,C1.494,C6.419,C5.52,C1.386,C3.666,C8.265,C7.509,C8.171,C6.756,C2.1113,C1.1168,C4.896,C2.566,scaffold00023.19,C1.24,C5.64,C3.771,C4.182,C3.409,C5.570,C5.557,C7.372,C7.187,C1.102,C6.532,C3.1031,C6.116,…
GO:0048037	cofactor binding	molecular_function	0.030377	1	32	375	262	4386	C1.794,C7.456,C4.702,C2.1113,C8.322,C5.395,C6.586,C1.1132,C1.417,C3.771,C4.895,C5.570,C6.242,C1.121,C3.855,C6.736,C5.701,C2.550,C7.645,C7.257,C3.830,C8.175,C5.276,C6.860,C1.1209,C3.316,C4.459,C4.528,C5.729,C4.395,C7.367,C8.220
GO:0018580	nitronate monooxygenase activity	molecular_function	0.030621	1	3	375	9	4386	C6.532,C2.317,C4.304
GO:0016836	hydro-lyase activity	molecular_function	0.031506	1	6	375	30	4386	C1.1168,C1.631,C1.530,C5.701,C4.1,C2.317
GO:0015996	chlorophyll catabolic process	biological_process	0.031576	1	3	375	8	4386	C8.225,C8.561,C7.187
GO:0046149	pigment catabolic process	biological_process	0.031576	1	3	375	8	4386	C7.187,C8.225,C8.561
GO:0047746	chlorophyllase activity	molecular_function	0.031576	1	3	375	8	4386	C8.561,C8.225,C7.187
GO:0044699	single-organism process	biological_process	0.032131	1	197	375	2124	4386	C2.566,scaffold00023.19,C1.1073,C3.665,C6.756,C2.1113,C1.1168,C7.456,C8.225,C7.10,C6.752,C8.192,C8.442,C7.644,C8.286,C3.771,C3.409,C5.557,C4.714,C5.570,C6.532,C7.187,C7.372,C8.218,C4.904,C4.224,C6.861,C4.528,C6.605,C3.1018,C4.669,C8.14,C8.177,C3.590,scaffold00023.29,C5.701,C2.550,C1.1079,C3.354,C5.11,C5.497,C6.580,C6.271,scaffold00023.25,C7.185,C4.71,C7.577,C1.1229,C4.1,C1.742,C2.32,C4.395,C4.445…
GO:0004601	peroxidase activity	molecular_function	0.032604	1	3	375	9	4386	C8.171,C8.314,C5.557
GO:0030435	sporulation resulting in formation of a cellular spore	biological_process	0.034296	1	2	375	5	4386	C3.665,C7.185
GO:0042173	regulation of sporulation resulting in formation of a cellular spore	biological_process	0.034296	1	2	375	5	4386	C7.185,C3.665
GO:0043937	regulation of sporulation	biological_process	0.034296	1	2	375	5	4386	C3.665,C7.185
GO:0018193	peptidyl-amino acid modification	biological_process	0.034551	1	3	375	9	4386	C1.2,C8.351,C3.709
GO:0030551	cyclic nucleotide binding	molecular_function	0.035776	1	2	375	5	4386	C6.698,C1.1079
GO:1901615	organic hydroxy compound metabolic process	biological_process	0.035968	1	5	375	22	4386	C3.845,C8.462,C7.245,C2.629,C1.631
GO:0009712	catechol-containing compound metabolic process	biological_process	0.039712	1	2	375	4	4386	C3.845,C7.245
GO:0018576	catechol 1,2-dioxygenase activity	molecular_function	0.039712	1	2	375	4	4386	C3.845,C7.245
GO:0019114	catechol dioxygenase activity	molecular_function	0.039712	1	2	375	4	4386	C7.245,C3.845
GO:0016021	integral component of membrane	cellular_component	0.039742	1	72	375	703	4386	C5.337,C6.580,C7.171,C2.85,C4.1,C2.918,C8.218,C1.15,C2.317,C4.669,C4.834,C8.14,C4.894,C6.624,C3.713,C5.11,C3.354,C8.78,C7.10,C8.192,C8.561,C6.221,C4.714,C4.188,C4.171,C6.795,C3.914,C1.525,C1.1073,C6.312,C6.755,C1.2,C4.276,C5.693,scaffold00023.26,C5.52,C1.1128,C4.793,C4.520,C7.12,C5.48,C4.216,C1.335,C1.334,C1.494,C1.615,C7.548,C1.1272,C8.314,C5.592,C3.390,C1.1181,C3.739,C3.230,C2.276,C2.487,C4.715…
GO:0004315	3-oxoacyl-[acyl-carrier-protein] synthase activity	molecular_function	0.040856	1	2	375	4	4386	C1.684,C1.1179
GO:0006787	porphyrin-containing compound catabolic process	biological_process	0.04157	1	3	375	9	4386	C8.561,C8.225,C7.187
GO:0033015	tetrapyrrole catabolic process	biological_process	0.04157	1	3	375	9	4386	C8.225,C8.561,C7.187
GO:0051187	cofactor catabolic process	biological_process	0.04157	1	3	375	9	4386	C7.187,C8.561,C8.225
GO:0016746	transferase activity, transferring acyl groups	molecular_function	0.042606	1	15	375	111	4386	C6.426,C6.398,C1.684,C1.749,C8.336,C2.494,C1.1179,C4.830,C8.338,C4.541,C1.417,C7.645,C3.684,C6.698,C5.258
GO:0098542	defense response to other organism	biological_process	0.043688	1	6	375	31	4386	C6.570,C4.793,C8.40,C3.618,C1.386,C1.260
GO:0016829	lyase activity	molecular_function	0.046172	1	17	375	130	4386	C1.1168,C4.26,C5.701,C6.756,C8.175,C2.289,C2.317,C1.530,C4.528,C3.441,C2.32,C4.1,C5.729,C1.631,C1.713,C6.271,C3.612
GO:0031224	intrinsic component of membrane	cellular_component	0.046898	1	72	375	710	4386	C1.15,C2.918,C8.218,C6.624,C3.354,C3.713,C5.11,C4.669,C2.317,C8.14,C4.894,C4.834,C7.171,C5.337,C6.580,C4.1,C2.85,C6.795,C6.312,C3.914,C1.525,C1.1073,C4.171,C6.755,C8.192,C7.10,C8.78,C8.561,C4.188,C6.221,C4.714,C1.494,C1.334,C1.335,C4.216,C7.12,C5.48,C1.615,C5.693,scaffold00023.26,C1.2,C4.276,C4.793,C4.520,C1.1128,C5.52,C4.843,C2.1034,C7.634,C1.532,C4.140,C6.279,C1.693,C5.354,C5.471,C1.720,C6.820,…
GO:0030001	metal ion transport	biological_process	0.04767	1	16	375	122	4386	C6.756,C2.289,C8.216,C4.294,C4.394,C4.904,C5.395,C3.230,C6.831,C1.713,C4.188,C3.932,C3.823,C5.337,C4.759,C8.442
GO:0004497	monooxygenase activity	molecular_function	0.047817	1	8	375	49	4386	C2.317,C7.367,C5.729,C6.532,C2.550,C4.459,C4.304,C6.860
GO:0000786	nucleosome	cellular_component	0.048114	1	2	375	4	4386	C6.605,C7.578
GO:0032993	protein-DNA complex	cellular_component	0.048114	1	2	375	4	4386	C7.578,C6.605
GO:0016705	oxidoreductase activity, acting on paired donors, with incorporation or reduction of molecular oxygen	molecular_function	0.048253	1	18	375	137	4386	C6.519,C7.577,C5.729,C7.367,C4.681,C1.424,C6.686,C6.829,C3.619,C8.177,C2.550,scaffold00023.29,C4.682,C2.33,C6.861,C4.459,C1.494,C6.860
GO:0045595	regulation of cell differentiation	biological_process	0.05168	1	2	375	6	4386	C7.185,C3.665
GO:0006952	defense response	biological_process	0.052304	1	9	375	58	4386	C7.419,C6.570,C8.40,C3.618,C1.386,C7.166,C1.260,C4.793,C3.354
GO:0044710	single-organism metabolic process	biological_process	0.052909	1	122	375	1269	4386	C6.831,C3.489,C6.271,scaffold00023.25,C7.367,C4.395,C1.424,C2.32,C1.742,C1.629,C1.631,C7.577,C4.71,C4.1,C1.1229,C5.497,C6.829,C4.150,C6.686,C2.494,C5.276,C3.590,C8.175,C8.177,C2.317,C5.11,C3.354,C2.550,C4.294,scaffold00023.29,C5.701,C6.861,C4.528,C4.459,C1.66,C1.745,C1.1093,C1.247,C5.570,C5.557,C8.561,C3.771,C2.629,C4.681,C6.796,C7.187,C7.372,C6.532,C8.78,C8.225,C4.541,C6.736,C7.311,C7.644,C8.286…
GO:0005267	potassium channel activity	molecular_function	0.054117	1	2	375	5	4386	C4.188,C3.230
GO:0006810	transport	biological_process	0.054734	1	83	375	846	4386	C8.561,C6.221,C4.714,C4.188,C8.192,C8.442,C4.759,C7.10,C6.756,C6.795,C1.1073,C1.525,C4.171,C2.566,C4.1,C1.19,C2.85,C6.831,C6.580,C5.337,C4.294,C6.624,C3.713,C5.11,C2.317,C4.669,C8.216,C4.834,C8.14,C3.1018,C1.15,C6.605,C4.904,C8.218,C7.55,C2.487,C4.2,C7.245,C3.932,C2.585,C3.230,C1.713,C8.311,C2.276,C3.390,C6.68,C1.1181,C7.548,C7.628,C1.1272,C8.314,C1.721,C4.394,C5.354,C5.471,C2.289,C2.787,C6.820,C…
GO:0004096	catalase activity	molecular_function	0.055574	1	2	375	5	4386	C5.557,C8.171
GO:0004867	serine-type endopeptidase inhibitor activity	molecular_function	0.057475	1	3	375	12	4386	C4.192,C5.458,C3.390
GO:0051234	establishment of localization	biological_process	0.058695	1	83	375	849	4386	C5.337,C6.580,C4.1,C1.19,C2.85,C6.831,C6.605,C1.15,C3.1018,C8.218,C4.904,C6.624,C4.294,C3.713,C5.11,C4.669,C8.216,C2.317,C8.14,C4.834,C8.192,C8.442,C4.759,C7.10,C8.561,C4.188,C4.714,C6.221,C6.795,C1.1073,C1.525,C2.566,C4.171,C6.756,C5.693,scaffold00023.26,C4.276,C3.823,C6.278,C1.1128,C5.52,C2.84,C1.335,C4.216,C1.334,C7.12,C5.48,C3.49,C1.615,scaffold00023.49,C2.34,C3.390,C6.68,C1.1181,C7.628,C7.54…
GO:0015297	antiporter activity	molecular_function	0.058909	1	3	375	11	4386	C5.354,C6.605,C5.337
GO:0030288	outer membrane-bounded periplasmic space	cellular_component	0.059583	1	2	375	5	4386	C1.562,C4.538
GO:0003972	RNA ligase (ATP) activity	molecular_function	0.061272	1	1	375	1	4386	C1.386
GO:0015385	sodium:proton antiporter activity	molecular_function	0.061396	1	1	375	1	4386	C5.337
GO:0061025	membrane fusion	biological_process	0.061692	1	3	375	11	4386	C6.375,C2.317,C1.260
GO:0016854	racemase and epimerase activity	molecular_function	0.061717	1	3	375	11	4386	C1.663,C2.317,C4.304
GO:0050661	NADP binding	molecular_function	0.063158	1	6	375	34	4386	C4.459,C5.729,C6.860,C2.550,C5.395,C7.367
GO:0004866	endopeptidase inhibitor activity	molecular_function	0.064604	1	3	375	13	4386	C4.192,C5.458,C3.390
GO:0061135	endopeptidase regulator activity	molecular_function	0.064604	1	3	375	13	4386	C4.192,C3.390,C5.458
GO:0016703	oxidoreductase activity, acting on single donors with incorporation of molecular oxygen, incorporation of one atom of oxygen (internal monooxygenases or internal mixed function oxidases)	molecular_function	0.067362	1	3	375	12	4386	C4.304,C2.317,C6.532
GO:0019439	aromatic compound catabolic process	biological_process	0.069193	1	5	375	26	4386	C7.187,C7.168,C8.561,C8.225,C3.1012
GO:0004645	phosphorylase activity	molecular_function	0.069256	1	1	375	1	4386	C6.173
GO:0008184	glycogen phosphorylase activity	molecular_function	0.069256	1	1	375	1	4386	C6.173
GO:0006631	fatty acid metabolic process	biological_process	0.070457	1	9	375	60	4386	C1.684,C1.1179,C6.242,C4.528,C1.1115,C5.701,C4.71,C6.866,C2.317
GO:0004620	phospholipase activity	molecular_function	0.070467	1	2	375	6	4386	C8.462,C8.286
GO:0015128	gluconate transmembrane transporter activity	molecular_function	0.074065	1	1	375	1	4386	C7.628
GO:0015725	gluconate transport	biological_process	0.074065	1	1	375	1	4386	C7.628
GO:0035429	gluconate transmembrane transport	biological_process	0.074065	1	1	375	1	4386	C7.628
GO:0042873	aldonate transport	biological_process	0.074065	1	1	375	1	4386	C7.628
GO:0042879	aldonate transmembrane transporter activity	molecular_function	0.074065	1	1	375	1	4386	C7.628
GO:0004435	phosphatidylinositol phospholipase C activity	molecular_function	0.074254	1	1	375	1	4386	C8.462
GO:0004629	phospholipase C activity	molecular_function	0.074254	1	1	375	1	4386	C8.462
GO:0022603	regulation of anatomical structure morphogenesis	biological_process	0.074466	1	2	375	7	4386	C3.665,C7.185
GO:0006935	chemotaxis	biological_process	0.075002	1	2	375	6	4386	C4.1,C5.126
GO:0042330	taxis	biological_process	0.075002	1	2	375	6	4386	C4.1,C5.126
GO:0018106	peptidyl-histidine phosphorylation	biological_process	0.075262	1	1	375	1	4386	C1.2
GO:0005758	mitochondrial intermembrane space	cellular_component	0.075881	1	1	375	1	4386	C4.294
GO:0016530	metallochaperone activity	molecular_function	0.075881	1	1	375	1	4386	C4.294
GO:0016531	copper chaperone activity	molecular_function	0.075881	1	1	375	1	4386	C4.294
GO:0031970	organelle envelope lumen	cellular_component	0.075881	1	1	375	1	4386	C4.294
GO:0009403	toxin biosynthetic process	biological_process	0.076445	1	2	375	6	4386	C1.2,C6.312
GO:0016709	oxidoreductase activity, acting on paired donors, with incorporation or reduction of molecular oxygen, NAD(P)H as one donor, and incorporation of one atom of oxygen	molecular_function	0.079313	1	5	375	28	4386	C4.459,C7.367,C5.729,C6.860,C2.550
GO:0009607	response to biotic stimulus	biological_process	0.079626	1	7	375	46	4386	C3.618,C1.386,C1.260,C1.532,C6.570,C4.793,C8.40
GO:0009072	aromatic amino acid family metabolic process	biological_process	0.079658	1	3	375	13	4386	C3.354,C7.168,C7.169
GO:0004312	fatty acid synthase activity	molecular_function	0.080114	1	2	375	6	4386	C1.684,C1.1179
GO:0016788	hydrolase activity, acting on ester bonds	molecular_function	0.080338	1	28	375	263	4386	C8.462,C5.429,C8.225,C7.311,C8.286,C8.577,C6.375,C5.259,C3.489,C3.1012,C8.561,C7.691,C2.629,C7.187,C5.729,C4.814,C5.48,C7.434,C4.224,C5.276,C2.975,C6.698,C7.166,C2.317,C4.192,C1.1079,C3.354,C3.100
GO:0015718	monocarboxylic acid transport	biological_process	0.081455	1	2	375	6	4386	C4.1,C7.628
GO:0006633	fatty acid biosynthetic process	biological_process	0.081682	1	4	375	20	4386	C1.1179,C6.866,C4.71,C1.684
GO:0003994	aconitate hydratase activity	molecular_function	0.081756	1	1	375	1	4386	C1.1168
GO:0007622	rhythmic behavior	biological_process	0.081883	1	1	375	1	4386	C2.1034
GO:0016499	orexin receptor activity	molecular_function	0.081883	1	1	375	1	4386	C2.1034
GO:0022410	circadian sleep/wake cycle process	biological_process	0.081883	1	1	375	1	4386	C2.1034
GO:0042745	circadian sleep/wake cycle	biological_process	0.081883	1	1	375	1	4386	C2.1034
GO:0048512	circadian behavior	biological_process	0.081883	1	1	375	1	4386	C2.1034
GO:0003824	catalytic activity	molecular_function	0.082151	1	225	375	2504	4386	C8.220,C6.375,C5.497,C4.395,C2.32,C1.742,C1.1229,C4.71,C7.577,C4.1,C1.663,C7.185,C1.605,scaffold00023.25,C6.271,C6.398,C1.536,C6.605,C4.528,C6.861,C4.224,C7.434,C4.912,C5.11,C1.1079,C3.354,C2.550,C3.100,C5.701,scaffold00023.29,C3.590,C1.353,C7.166,C8.177,C4.669,C7.257,C6.426,C7.644,C8.286,C6.752,C6.116,C8.225,C1.1184,C7.372,C7.187,C6.532,C5.570,C5.557,C5.258,C3.771,C2.478,C1.99,C5.64,scaffold0002…
GO:0019321	pentose metabolic process	biological_process	0.082626	1	1	375	1	4386	C4.538
GO:0019566	arabinose metabolic process	biological_process	0.082626	1	1	375	1	4386	C4.538
GO:0046373	L-arabinose metabolic process	biological_process	0.082626	1	1	375	1	4386	C4.538
GO:0046556	alpha-L-arabinofuranosidase activity	molecular_function	0.082626	1	1	375	1	4386	C4.538
GO:0006050	mannosamine metabolic process	biological_process	0.08433	1	2	375	6	4386	C2.317,C4.304
GO:0006051	N-acetylmannosamine metabolic process	biological_process	0.08433	1	2	375	6	4386	C2.317,C4.304
GO:0047465	N-acylglucosamine-6-phosphate 2-epimerase activity	molecular_function	0.08433	1	2	375	6	4386	C4.304,C2.317
GO:0004779	sulfate adenylyltransferase activity	molecular_function	0.085512	1	1	375	1	4386	C7.30
GO:0004781	sulfate adenylyltransferase (ATP) activity	molecular_function	0.085512	1	1	375	1	4386	C7.30
GO:0018822	nitrile hydratase activity	molecular_function	0.085633	1	1	375	1	4386	C1.530
GO:0050830	defense response to Gram-positive bacterium	biological_process	0.086094	1	2	375	6	4386	C3.618,C6.570
GO:0015919	peroxisomal membrane transport	biological_process	0.086978	1	1	375	1	4386	C5.693
GO:0045046	protein import into peroxisome membrane	biological_process	0.086978	1	1	375	1	4386	C5.693
GO:0050662	coenzyme binding	molecular_function	0.08755	1	23	375	194	4386	C2.1113,C5.276,C7.257,C7.645,C7.456,C5.701,C2.550,C4.459,C4.528,C6.586,C3.316,C5.395,C6.860,C3.771,C4.895,C4.395,C1.417,C7.367,C5.729,C1.1132,C6.736,C3.855,C6.242
GO:0006900	membrane budding	biological_process	0.088412	1	1	375	1	4386	C8.561
GO:0006901	vesicle coating	biological_process	0.088412	1	1	375	1	4386	C8.561
GO:0007212	dopamine receptor signaling pathway	biological_process	0.088412	1	1	375	1	4386	C8.561
GO:0030276	clathrin binding	molecular_function	0.088412	1	1	375	1	4386	C8.561
GO:0032051	clathrin light chain binding	molecular_function	0.088412	1	1	375	1	4386	C8.561
GO:0048268	clathrin coat assembly	biological_process	0.088412	1	1	375	1	4386	C8.561
GO:0016209	antioxidant activity	molecular_function	0.088573	1	4	375	20	4386	C5.557,C8.314,C8.171,C7.372
GO:0043207	response to external biotic stimulus	biological_process	0.088605	1	6	375	38	4386	C1.386,C3.618,C1.260,C4.793,C6.570,C8.40
GO:0051707	response to other organism	biological_process	0.088605	1	6	375	38	4386	C8.40,C4.793,C6.570,C1.260,C1.386,C3.618
GO:0016877	ligase activity, forming carbon-sulfur bonds	molecular_function	0.088758	1	1	375	1	4386	C1.749
GO:0016878	acid-thiol ligase activity	molecular_function	0.088758	1	1	375	1	4386	C1.749
GO:0047474	long-chain fatty acid luciferin component ligase activity	molecular_function	0.088758	1	1	375	1	4386	C1.749
GO:0051179	localization	biological_process	0.089621	1	83	375	868	4386	C5.337,C6.580,C4.1,C1.19,C2.85,C6.831,C6.605,C1.15,C3.1018,C8.218,C4.904,C6.624,C4.294,C5.11,C3.713,C4.669,C8.216,C2.317,C8.14,C4.834,C8.192,C8.442,C4.759,C7.10,C8.561,C4.188,C6.221,C4.714,C6.795,C1.525,C1.1073,C4.171,C2.566,C6.756,C5.693,scaffold00023.26,C4.276,C3.823,C6.278,C5.52,C1.1128,C2.84,C1.335,C1.334,C4.216,C7.12,C5.48,C1.615,C3.49,scaffold00023.49,C2.34,C6.68,C3.390,C1.1181,C7.628,C7.54…
GO:0006629	lipid metabolic process	biological_process	0.089779	1	30	375	280	4386	C1.1115,C5.471,C5.701,C6.866,C2.1156,C6.434,C2.317,C5.395,C1.684,C1.1179,C6.860,C4.528,C4.445,C1.417,C4.71,C6.831,C8.561,C3.855,C8.286,C7.311,C6.242,C2.494,C5.259,C8.462,C5.497,C3.725,C7.628,C7.548,C4.541,C6.686
GO:0016835	carbon-oxygen lyase activity	molecular_function	0.091136	1	6	375	38	4386	C1.631,C5.701,C4.1,C1.530,C1.1168,C2.317
GO:0043230	extracellular organelle	cellular_component	0.091463	1	1	375	1	4386	C7.666
GO:0008716	D-alanine-D-alanine ligase activity	molecular_function	0.091836	1	2	375	8	4386	C7.644,C4.395
GO:0050829	defense response to Gram-negative bacterium	biological_process	0.092416	1	2	375	6	4386	C4.793,C3.618
GO:1901361	organic cyclic compound catabolic process	biological_process	0.092491	1	5	375	29	4386	C8.561,C8.225,C3.1012,C7.187,C7.168
GO:0004420	hydroxymethylglutaryl-CoA reductase (NADPH) activity	molecular_function	0.092966	1	1	375	1	4386	C2.1113
GO:0004144	diacylglycerol O-acyltransferase activity	molecular_function	0.093363	1	1	375	1	4386	C1.417
GO:0016411	acylglycerol O-acyltransferase activity	molecular_function	0.093363	1	1	375	1	4386	C1.417
GO:0000160	phosphorelay signal transduction system	biological_process	0.09454	1	4	375	24	4386	C2.494,C4.1,C1.2,C5.126
GO:0005637	nuclear inner membrane	cellular_component	0.094562	1	1	375	1	4386	C1.494
GO:0005639	integral component of nuclear inner membrane	cellular_component	0.094562	1	1	375	1	4386	C1.494
GO:0031229	intrinsic component of nuclear inner membrane	cellular_component	0.094562	1	1	375	1	4386	C1.494
GO:0044453	nuclear membrane part	cellular_component	0.094562	1	1	375	1	4386	C1.494
GO:0051259	protein oligomerization	biological_process	0.095042	1	1	375	1	4386	C3.739
GO:0051262	protein tetramerization	biological_process	0.095042	1	1	375	1	4386	C3.739
GO:0009856	pollination	biological_process	0.095429	1	1	375	1	4386	C7.367
GO:0009875	pollen-pistil interaction	biological_process	0.095429	1	1	375	1	4386	C7.367
GO:0048544	recognition of pollen	biological_process	0.095429	1	1	375	1	4386	C7.367
GO:0010109	regulation of photosynthesis	biological_process	0.095549	1	1	375	1	4386	C4.714
GO:0042548	regulation of photosynthesis, light reaction	biological_process	0.095549	1	1	375	1	4386	C4.714
GO:0042549	photosystem II stabilization	biological_process	0.095549	1	1	375	1	4386	C4.714
GO:0043467	regulation of generation of precursor metabolites and energy	biological_process	0.095549	1	1	375	1	4386	C4.714
GO:0043190	ATP-binding cassette (ABC) transporter complex	cellular_component	0.095663	1	1	375	1	4386	C7.245
GO:0098533	ATPase dependent transmembrane transport complex	cellular_component	0.095663	1	1	375	1	4386	C7.245
GO:1904564	Nbp35-Cfd1 ATPase complex	cellular_component	0.095663	1	1	375	1	4386	C7.245
GO:0004411	homogentisate 1,2-dioxygenase activity	molecular_function	0.095679	1	1	375	1	4386	C7.168
GO:0006558	L-phenylalanine metabolic process	biological_process	0.095679	1	1	375	1	4386	C7.168
GO:0006559	L-phenylalanine catabolic process	biological_process	0.095679	1	1	375	1	4386	C7.168
GO:0006570	tyrosine metabolic process	biological_process	0.095679	1	1	375	1	4386	C7.168
GO:0009074	aromatic amino acid family catabolic process	biological_process	0.095679	1	1	375	1	4386	C7.168
GO:1902221	erythrose 4-phosphate/phosphoenolpyruvate family amino acid metabolic process	biological_process	0.095679	1	1	375	1	4386	C7.168
GO:1902222	erythrose 4-phosphate/phosphoenolpyruvate family amino acid catabolic process	biological_process	0.095679	1	1	375	1	4386	C7.168
GO:0016814	hydrolase activity, acting on carbon-nitrogen (but not peptide) bonds, in cyclic amidines	molecular_function	0.09568	1	3	375	13	4386	C4.186,C2.629,C6.752
GO:0047800	cysteamine dioxygenase activity	molecular_function	0.095688	1	1	375	1	4386	C2.494
GO:0008198	ferrous iron binding	molecular_function	0.095694	1	1	375	1	4386	C5.726
GO:0003913	DNA photolyase activity	molecular_function	0.095709	1	1	375	1	4386	C2.32
GO:0009294	DNA mediated transformation	biological_process	0.095714	1	1	375	1	4386	C7.542
GO:0000062	fatty-acyl-CoA binding	molecular_function	0.095719	1	1	375	1	4386	C6.242
GO:0010565	regulation of cellular ketone metabolic process	biological_process	0.095719	1	1	375	1	4386	C6.242
GO:0019216	regulation of lipid metabolic process	biological_process	0.095719	1	1	375	1	4386	C6.242
GO:0019217	regulation of fatty acid metabolic process	biological_process	0.095719	1	1	375	1	4386	C6.242
GO:0016037	light absorption	biological_process	0.095722	1	1	375	1	4386	C7.242
GO:0030089	phycobilisome	cellular_component	0.095722	1	1	375	1	4386	C7.242
GO:0031404	chloride ion binding	molecular_function	0.095722	1	1	375	1	4386	C7.242
GO:0019064	fusion of virus membrane with host plasma membrane	biological_process	0.096625	1	2	375	6	4386	C6.375,C1.260
GO:0039663	membrane fusion involved in viral entry into host cell	biological_process	0.096625	1	2	375	6	4386	C1.260,C6.375
GO:0044800	multi-organism membrane fusion	biological_process	0.096625	1	2	375	6	4386	C1.260,C6.375
GO:0044803	multi-organism membrane organization	biological_process	0.096625	1	2	375	6	4386	C1.260,C6.375
GO:0015079	potassium ion transmembrane transporter activity	molecular_function	0.09883	1	2	375	7	4386	C3.230,C4.188
GO:0030414	peptidase inhibitor activity	molecular_function	0.10112	1	3	375	15	4386	C4.192,C3.390,C5.458
GO:0061134	peptidase regulator activity	molecular_function	0.10112	1	3	375	15	4386	C4.192,C5.458,C3.390
GO:0004559	alpha-mannosidase activity	molecular_function	0.10255	1	2	375	7	4386	C6.594,C7.628
GO:0015930	glutamate synthase activity	molecular_function	0.10654	1	2	375	7	4386	C6.532,C4.304
GO:0008137	NADH dehydrogenase (ubiquinone) activity	molecular_function	0.10687	1	3	375	15	4386	C5.822,C4.294,C1.536
GO:0050136	NADH dehydrogenase (quinone) activity	molecular_function	0.10687	1	3	375	15	4386	C4.294,C1.536,C5.822
GO:0043934	sporulation	biological_process	0.10784	1	2	375	8	4386	C7.185,C3.665
GO:0016888	endodeoxyribonuclease activity, producing 5'-phosphomonoesters	molecular_function	0.10866	1	3	375	14	4386	C3.354,C3.489,C7.166
GO:0044282	small molecule catabolic process	biological_process	0.10963	1	4	375	22	4386	C7.168,C7.644,C4.395,C2.629
GO:0042651	thylakoid membrane	cellular_component	0.1112	1	2	375	7	4386	C3.590,C7.242
GO:0006811	ion transport	biological_process	0.11172	1	28	375	264	4386	C8.442,C1.721,C5.337,C3.823,C4.276,C4.759,C7.628,C3.932,C4.1,C4.188,C8.311,C2.84,C6.831,C1.713,C3.230,C5.395,C6.605,C2.1034,C4.216,C1.532,C4.904,C5.354,C4.394,C4.294,C6.756,C8.216,C2.289,C2.317
GO:0006814	sodium ion transport	biological_process	0.11401	1	5	375	30	4386	C2.289,C1.713,C6.756,C5.337,C4.394
GO:0044599	AP-5 adaptor complex	cellular_component	0.1144	1	1	375	2	4386	C2.34
GO:0008948	oxaloacetate decarboxylase activity	molecular_function	0.11681	1	3	375	14	4386	C2.289,C6.756,C1.713
GO:0035725	sodium ion transmembrane transport	biological_process	0.11681	1	3	375	14	4386	C2.289,C6.756,C1.713
GO:0071436	sodium ion export	biological_process	0.11681	1	3	375	14	4386	C6.756,C1.713,C2.289
GO:0006812	cation transport	biological_process	0.11885	1	21	375	191	4386	C4.188,C6.831,C1.713,C3.230,C3.932,C4.759,C1.721,C5.337,C4.276,C3.823,C8.442,C8.216,C2.289,C2.317,C6.756,C5.354,C4.394,C4.294,C4.904,C6.605,C5.395
GO:0016893	endonuclease activity, active with either ribo- or deoxyribonucleic acids and producing 5'-phosphomonoesters	molecular_function	0.12117	1	5	375	32	4386	C7.166,C5.429,C3.489,C5.276,C3.354
GO:0005509	calcium ion binding	molecular_function	0.12157	1	6	375	43	4386	C1.713,C6.594,C7.185,C8.462,C1.1231,C7.542
GO:0008199	ferric iron binding	molecular_function	0.12623	1	2	375	7	4386	C3.845,C7.245
GO:0009496	plastoquinol--plastocyanin reductase activity	molecular_function	0.12708	1	1	375	2	4386	C3.590
GO:0052880	oxidoreductase activity, acting on diphenols and related substances as donors, with copper protein as acceptor	molecular_function	0.12708	1	1	375	2	4386	C3.590
GO:0003954	NADH dehydrogenase activity	molecular_function	0.12794	1	3	375	16	4386	C4.294,C1.536,C5.822
GO:0004348	glucosylceramidase activity	molecular_function	0.13035	1	1	375	2	4386	C7.628
GO:1901606	alpha-amino acid catabolic process	biological_process	0.13082	1	3	375	15	4386	C7.644,C4.395,C7.168
GO:0042908	xenobiotic transport	biological_process	0.13224	1	1	375	2	4386	C4.1
GO:0042910	xenobiotic transporter activity	molecular_function	0.13224	1	1	375	2	4386	C4.1
GO:0042919	benzoate transport	biological_process	0.13224	1	1	375	2	4386	C4.1
GO:0042925	benzoate transporter activity	molecular_function	0.13224	1	1	375	2	4386	C4.1
GO:0006546	glycine catabolic process	biological_process	0.13304	1	2	375	8	4386	C7.644,C4.395
GO:0009071	serine family amino acid catabolic process	biological_process	0.13304	1	2	375	8	4386	C4.395,C7.644
GO:0004673	protein histidine kinase activity	molecular_function	0.13351	1	3	375	17	4386	C1.2,C5.126,C4.1
GO:0045333	cellular respiration	biological_process	0.13446	1	5	375	33	4386	C4.294,C6.312,C1.1168,C5.822,C1.2
GO:0017182	peptidyl-diphthamide metabolic process	biological_process	0.13508	1	1	375	2	4386	C8.351
GO:0017183	peptidyl-diphthamide biosynthetic process from peptidyl-histidine	biological_process	0.13508	1	1	375	2	4386	C8.351
GO:0015923	mannosidase activity	molecular_function	0.1351	1	2	375	8	4386	C7.628,C6.594
GO:0004000	adenosine deaminase activity	molecular_function	0.13619	1	1	375	2	4386	C4.186
GO:1901565	organonitrogen compound catabolic process	biological_process	0.13689	1	6	375	42	4386	C8.561,C8.225,C4.395,C7.644,C7.168,C7.187
GO:0000149	SNARE binding	molecular_function	0.13739	1	1	375	2	4386	C2.317
GO:0019905	syntaxin binding	molecular_function	0.13739	1	1	375	2	4386	C2.317
GO:0050151	oleate hydratase activity	molecular_function	0.13862	1	2	375	8	4386	C2.317,C5.701
GO:0006813	potassium ion transport	biological_process	0.13913	1	5	375	33	4386	C5.395,C3.230,C6.831,C4.188,C2.289
GO:0018492	carbon-monoxide dehydrogenase (acceptor) activity	molecular_function	0.13966	1	1	375	2	4386	C2.357
GO:0043938	positive regulation of sporulation	biological_process	0.13989	1	1	375	2	4386	C3.665
GO:0045597	positive regulation of cell differentiation	biological_process	0.13989	1	1	375	2	4386	C3.665
GO:0045881	positive regulation of sporulation resulting in formation of a cellular spore	biological_process	0.13989	1	1	375	2	4386	C3.665
GO:0051094	positive regulation of developmental process	biological_process	0.13989	1	1	375	2	4386	C3.665
GO:0042578	phosphoric ester hydrolase activity	molecular_function	0.14156	1	9	375	77	4386	C8.462,C1.1079,C4.192,C2.629,C3.100,C5.729,C6.698,C2.975,C7.691
GO:0051213	dioxygenase activity	molecular_function	0.14213	1	6	375	40	4386	C3.619,C5.584,C3.845,C7.245,C7.168,C2.494
GO:0044815	DNA packaging complex	cellular_component	0.14255	1	2	375	8	4386	C6.605,C7.578
GO:0015672	monovalent inorganic cation transport	biological_process	0.14307	1	13	375	112	4386	C2.289,C2.317,C3.230,C1.713,C6.831,C6.756,C4.188,C4.394,C4.276,C5.337,C1.721,C6.605,C5.395
GO:0072330	monocarboxylic acid biosynthetic process	biological_process	0.14334	1	4	375	24	4386	C1.684,C1.1179,C6.866,C4.71
GO:0009267	cellular response to starvation	biological_process	0.14391	1	1	375	2	4386	C4.224
GO:0031667	response to nutrient levels	biological_process	0.14391	1	1	375	2	4386	C4.224
GO:0031669	cellular response to nutrient levels	biological_process	0.14391	1	1	375	2	4386	C4.224
GO:0042594	response to starvation	biological_process	0.14391	1	1	375	2	4386	C4.224
GO:0019751	polyol metabolic process	biological_process	0.14474	1	2	375	8	4386	C2.629,C8.462
GO:0009292	genetic transfer	biological_process	0.14535	1	1	375	2	4386	C7.542
GO:0004197	cysteine-type endopeptidase activity	molecular_function	0.14535	1	3	375	16	4386	C3.674,C1.271,C3.684
GO:0000785	chromatin	cellular_component	0.14547	1	2	375	8	4386	C6.605,C7.578
GO:0016886	ligase activity, forming phosphoric ester bonds	molecular_function	0.14719	1	2	375	10	4386	C1.1079,C1.386
GO:0016855	racemase and epimerase activity, acting on amino acids and derivatives	molecular_function	0.14746	1	1	375	2	4386	C1.663
GO:0018112	proline racemase activity	molecular_function	0.14746	1	1	375	2	4386	C1.663
GO:0036361	racemase activity, acting on amino acids and derivatives	molecular_function	0.14746	1	1	375	2	4386	C1.663
GO:0047661	amino-acid racemase activity	molecular_function	0.14746	1	1	375	2	4386	C1.663
GO:0050793	regulation of developmental process	biological_process	0.14957	1	2	375	10	4386	C7.185,C3.665
GO:0006825	copper ion transport	biological_process	0.14972	1	1	375	2	4386	C4.294
GO:0009395	phospholipid catabolic process	biological_process	0.15001	1	1	375	2	4386	C8.286
GO:1990204	oxidoreductase complex	cellular_component	0.15028	1	3	375	17	4386	C7.644,C4.395,C8.78
GO:0042221	response to chemical	biological_process	0.15254	1	4	375	26	4386	C5.126,C8.218,C1.334,C4.1
GO:0016775	phosphotransferase activity, nitrogenous group as acceptor	molecular_function	0.15276	1	3	375	18	4386	C4.1,C1.2,C5.126
GO:0007213	G-protein coupled acetylcholine receptor signaling pathway	biological_process	0.15281	1	1	375	2	4386	C3.49
GO:0043113	receptor clustering	biological_process	0.15281	1	1	375	2	4386	C3.49
GO:0043236	laminin binding	molecular_function	0.15281	1	1	375	2	4386	C3.49
GO:0017108	5'-flap endonuclease activity	molecular_function	0.1535	1	1	375	2	4386	C3.489
GO:0033557	Slx1-Slx4 complex	cellular_component	0.1535	1	1	375	2	4386	C3.489
GO:0048256	flap endonuclease activity	molecular_function	0.1535	1	1	375	2	4386	C3.489
GO:0009063	cellular amino acid catabolic process	biological_process	0.15375	1	3	375	16	4386	C7.644,C7.168,C4.395
GO:0016050	vesicle organization	biological_process	0.15395	1	1	375	2	4386	C8.561
GO:0044802	single-organism membrane organization	biological_process	0.15529	1	5	375	36	4386	C5.693,C3.49,C2.585,C4.445,C2.317
GO:0003735	structural constituent of ribosome	molecular_function	0.15568	1	13	375	109	4386	C4.772,C2.642,C1.713,C2.975,C8.458,C7.534,C4.192,C4.132,C8.78,C2.989,C2.141,C3.602,C1.460
GO:0005840	ribosome	cellular_component	0.15568	1	13	375	109	4386	C7.534,C4.192,C2.642,C4.772,C1.713,C8.458,C2.975,C2.989,C2.141,C3.602,C1.460,C4.132,C8.78
GO:0022843	voltage-gated cation channel activity	molecular_function	0.15568	1	2	375	8	4386	C4.188,C3.230
GO:0008218	bioluminescence	biological_process	0.15719	1	1	375	2	4386	C1.749
GO:0006537	glutamate biosynthetic process	biological_process	0.16037	1	2	375	9	4386	C4.304,C6.532
GO:0043650	dicarboxylic acid biosynthetic process	biological_process	0.16037	1	2	375	9	4386	C4.304,C6.532
GO:0050497	transferase activity, transferring alkylthio groups	molecular_function	0.16145	1	1	375	2	4386	C1.2
GO:0050524	coenzyme-B sulfoethylthiotransferase activity	molecular_function	0.16145	1	1	375	2	4386	C1.2
GO:0009244	lipopolysaccharide core region biosynthetic process	biological_process	0.16216	1	1	375	2	4386	C2.1156
GO:0046401	lipopolysaccharide core region metabolic process	biological_process	0.16216	1	1	375	2	4386	C2.1156
GO:0006013	mannose metabolic process	biological_process	0.16266	1	1	375	2	4386	C7.628
GO:0042597	periplasmic space	cellular_component	0.16286	1	2	375	9	4386	C1.562,C4.538
GO:0045227	capsule polysaccharide biosynthetic process	biological_process	0.16344	1	1	375	2	4386	C1.1272
GO:0045230	capsule organization	biological_process	0.16344	1	1	375	2	4386	C1.1272
GO:0009404	toxin metabolic process	biological_process	0.1637	1	2	375	9	4386	C6.312,C1.2
GO:0042613	MHC class II protein complex	cellular_component	0.16425	1	1	375	2	4386	C4.904
GO:0034220	ion transmembrane transport	biological_process	0.1645	1	11	375	95	4386	C6.831,C1.713,C8.311,C6.756,C2.317,C2.289,C4.216,C4.276,C1.532,C1.721,C7.628
GO:0015980	energy derivation by oxidation of organic compounds	biological_process	0.16539	1	5	375	35	4386	C4.294,C1.1168,C6.312,C5.822,C1.2
GO:0006020	inositol metabolic process	biological_process	0.166	1	1	375	2	4386	C2.629
GO:0019310	inositol catabolic process	biological_process	0.166	1	1	375	2	4386	C2.629
GO:0046164	alcohol catabolic process	biological_process	0.166	1	1	375	2	4386	C2.629
GO:0046174	polyol catabolic process	biological_process	0.166	1	1	375	2	4386	C2.629
GO:0050113	inositol oxygenase activity	molecular_function	0.166	1	1	375	2	4386	C2.629
GO:1901616	organic hydroxy compound catabolic process	biological_process	0.166	1	1	375	2	4386	C2.629
GO:0004520	endodeoxyribonuclease activity	molecular_function	0.16788	1	3	375	17	4386	C3.489,C7.166,C3.354
GO:0044712	single-organism catabolic process	biological_process	0.16813	1	8	375	63	4386	C8.225,C7.168,C7.644,C8.286,C8.561,C7.187,C4.395,C2.629
GO:0044270	cellular nitrogen compound catabolic process	biological_process	0.16946	1	4	375	26	4386	C8.561,C8.225,C3.1012,C7.187
GO:0010024	phytochromobilin biosynthetic process	biological_process	0.16962	1	1	375	2	4386	C1.1093
GO:0016636	oxidoreductase activity, acting on the CH-CH group of donors, iron-sulfur protein as acceptor	molecular_function	0.16962	1	1	375	2	4386	C1.1093
GO:0050897	cobalt ion binding	molecular_function	0.16962	1	1	375	2	4386	C1.1093
GO:0051202	phytochromobilin metabolic process	biological_process	0.16962	1	1	375	2	4386	C1.1093
GO:0007631	feeding behavior	biological_process	0.16974	1	1	375	2	4386	C2.1034
GO:0051704	multi-organism process	biological_process	0.17066	1	25	375	253	4386	C2.566,C7.542,C7.666,C6.605,C2.1137,C8.40,C8.441,C3.618,C1.353,C1.1079,C8.225,C4.824,C2.698,C8.462,C6.570,C5.693,C6.375,C2.585,C1.386,C1.260,C7.185,C4.793,C7.372,C1.161,C7.367
GO:0030545	receptor regulator activity	molecular_function	0.17141	1	1	375	3	4386	C1.1079
GO:0030547	receptor inhibitor activity	molecular_function	0.17141	1	1	375	3	4386	C1.1079
GO:0030548	acetylcholine receptor regulator activity	molecular_function	0.17141	1	1	375	3	4386	C1.1079
GO:0030550	acetylcholine receptor inhibitor activity	molecular_function	0.17141	1	1	375	3	4386	C1.1079
GO:0003840	gamma-glutamyltransferase activity	molecular_function	0.1723	1	1	375	2	4386	C1.749
GO:0005200	structural constituent of cytoskeleton	molecular_function	0.1723	1	1	375	2	4386	C1.713
GO:0006449	regulation of translational termination	biological_process	0.17277	1	1	375	2	4386	C4.266
GO:0006452	translational frameshifting	biological_process	0.17277	1	1	375	2	4386	C4.266
GO:0034250	positive regulation of cellular amide metabolic process	biological_process	0.17277	1	1	375	2	4386	C4.266
GO:0043243	positive regulation of protein complex disassembly	biological_process	0.17277	1	1	375	2	4386	C4.266
GO:0045727	positive regulation of translation	biological_process	0.17277	1	1	375	2	4386	C4.266
GO:0045901	positive regulation of translational elongation	biological_process	0.17277	1	1	375	2	4386	C4.266
GO:0045905	positive regulation of translational termination	biological_process	0.17277	1	1	375	2	4386	C4.266
GO:0009036	Type II site-specific deoxyribonuclease activity	molecular_function	0.17445	1	2	375	9	4386	C7.166,C3.354
GO:0015666	restriction endodeoxyribonuclease activity	molecular_function	0.17445	1	2	375	9	4386	C3.354,C7.166
GO:0009628	response to abiotic stimulus	biological_process	0.17658	1	2	375	10	4386	C7.242,C8.218
GO:0003008	system process	biological_process	0.17736	1	2	375	10	4386	C1.1079,C6.698
GO:0007600	sensory perception	biological_process	0.17736	1	2	375	10	4386	C1.1079,C6.698
GO:0050877	neurological system process	biological_process	0.17736	1	2	375	10	4386	C1.1079,C6.698
GO:0019843	rRNA binding	molecular_function	0.17932	1	1	375	2	4386	C3.489
GO:0010628	positive regulation of gene expression	biological_process	0.18007	1	4	375	26	4386	C4.266,C5.427,C7.275,C7.372
GO:0031965	nuclear membrane	cellular_component	0.18015	1	1	375	2	4386	C1.494
GO:0000002	mitochondrial genome maintenance	biological_process	0.18057	1	1	375	2	4386	C1.334
GO:0000229	cytoplasmic chromosome	cellular_component	0.18057	1	1	375	2	4386	C1.334
GO:0000262	mitochondrial chromosome	cellular_component	0.18057	1	1	375	2	4386	C1.334
GO:0009295	nucleoid	cellular_component	0.18057	1	1	375	2	4386	C1.334
GO:0042645	mitochondrial nucleoid	cellular_component	0.18057	1	1	375	2	4386	C1.334
GO:0009579	thylakoid	cellular_component	0.18104	1	5	375	37	4386	C7.628,C8.14,C4.714,C3.590,C7.242
GO:0044436	thylakoid part	cellular_component	0.18104	1	5	375	37	4386	C3.590,C4.714,C8.14,C7.628,C7.242
GO:0044703	multi-organism reproductive process	biological_process	0.18159	1	4	375	26	4386	C7.367,C6.605,C5.693,C2.1137
GO:0030260	entry into host cell	biological_process	0.18176	1	2	375	9	4386	C6.375,C1.260
GO:0044409	entry into host	biological_process	0.18176	1	2	375	9	4386	C1.260,C6.375
GO:0046718	viral entry into host cell	biological_process	0.18176	1	2	375	9	4386	C6.375,C1.260
GO:0051806	entry into cell of other organism involved in symbiotic interaction	biological_process	0.18176	1	2	375	9	4386	C1.260,C6.375
GO:0051828	entry into other organism involved in symbiotic interaction	biological_process	0.18176	1	2	375	9	4386	C1.260,C6.375
GO:0044425	membrane part	cellular_component	0.182	1	78	375	846	4386	C6.795,C6.312,C1.1073,C3.914,C1.525,C4.171,C6.755,C8.192,C7.10,C8.78,C8.561,C4.188,C6.221,C4.714,C1.15,C8.218,C2.918,C4.904,C6.624,C3.354,C3.713,C5.11,C4.669,C2.317,C4.894,C8.14,C4.834,C7.171,C6.580,C5.337,C4.1,C2.85,C2.1034,C4.843,C7.634,C1.532,C4.140,C6.279,C1.693,C5.354,C7.242,C5.471,C1.720,C6.820,C3.390,C1.1181,C7.548,C7.628,C1.721,C5.592,C8.314,C1.1272,C4.715,C4.2,C2.487,C7.55,C3.932,C7.245,…
GO:0005544	calcium-dependent phospholipid binding	molecular_function	0.18229	1	1	375	2	4386	C7.542
GO:0046999	regulation of conjugation	biological_process	0.1823	1	1	375	2	4386	C1.260
GO:0016830	carbon-carbon lyase activity	molecular_function	0.18368	1	8	375	65	4386	C6.756,C1.713,C8.175,C6.271,C2.289,C2.32,C4.26,C4.528
GO:0098656	anion transmembrane transport	biological_process	0.18403	1	5	375	36	4386	C4.216,C8.311,C1.532,C6.831,C7.628
GO:1903825	organic acid transmembrane transport	biological_process	0.18403	1	5	375	36	4386	C4.216,C7.628,C6.831,C1.532,C8.311
GO:0016857	racemase and epimerase activity, acting on carbohydrates and derivatives	molecular_function	0.18418	1	2	375	9	4386	C4.304,C2.317
GO:0005801	cis-Golgi network	cellular_component	0.18489	1	2	375	10	4386	C2.317,C4.2
GO:0016903	oxidoreductase activity, acting on the aldehyde or oxo group of donors	molecular_function	0.18491	1	4	375	26	4386	scaffold00023.25,C2.357,C3.354,C5.395
GO:0009891	positive regulation of biosynthetic process	biological_process	0.1857	1	4	375	28	4386	C7.275,C7.372,C4.266,C5.427
GO:0010557	positive regulation of macromolecule biosynthetic process	biological_process	0.1857	1	4	375	28	4386	C7.372,C7.275,C5.427,C4.266
GO:0031328	positive regulation of cellular biosynthetic process	biological_process	0.1857	1	4	375	28	4386	C7.275,C7.372,C4.266,C5.427
GO:0051173	positive regulation of nitrogen compound metabolic process	biological_process	0.1857	1	4	375	28	4386	C7.372,C7.275,C5.427,C4.266
GO:0045735	nutrient reservoir activity	molecular_function	0.18586	1	2	375	9	4386	C5.584,C8.173
GO:0042025	host cell nucleus	cellular_component	0.18595	1	4	375	28	4386	C1.600,C7.533,C2.357,C7.372
GO:0004536	deoxyribonuclease activity	molecular_function	0.187	1	5	375	37	4386	C3.354,C6.375,C7.166,C3.489,C2.317
GO:0032787	monocarboxylic acid metabolic process	biological_process	0.18988	1	9	375	74	4386	C4.528,C6.242,C1.1179,C1.684,C2.317,C5.701,C4.71,C6.866,C1.1115
GO:0016884	carbon-nitrogen ligase activity, with glutamine as amido-N-donor	molecular_function	0.19007	1	3	375	17	4386	C1.99,C3.823,C3.1016
GO:0005198	structural molecule activity	molecular_function	0.19335	1	21	375	201	4386	C3.1016,C2.642,C2.975,C5.354,C7.534,C1.720,C4.192,C4.132,C1.513,C2.989,C2.1137,C3.602,C4.772,C1.713,C8.458,C4.395,C2.698,C8.78,C8.192,C2.141,C1.460
GO:0006536	glutamate metabolic process	biological_process	0.1959	1	2	375	10	4386	C4.304,C6.532
GO:0046834	lipid phosphorylation	biological_process	0.19803	1	1	375	3	4386	C6.831
GO:0046854	phosphatidylinositol phosphorylation	biological_process	0.19803	1	1	375	3	4386	C6.831
GO:0015077	monovalent inorganic cation transmembrane transporter activity	molecular_function	0.19817	1	12	375	109	4386	C2.289,C2.317,C3.230,C1.713,C6.756,C4.188,C5.354,C4.276,C5.337,C1.721,C6.605,C6.312
GO:0005996	monosaccharide metabolic process	biological_process	0.19817	1	3	375	18	4386	C6.242,C4.538,C7.628
GO:0015081	sodium ion transmembrane transporter activity	molecular_function	0.20016	1	4	375	27	4386	C2.289,C1.713,C6.756,C5.337
GO:0009060	aerobic respiration	biological_process	0.20137	1	2	375	10	4386	C6.312,C1.1168
GO:0033647	host intracellular organelle	cellular_component	0.20415	1	4	375	29	4386	C1.600,C7.533,C2.357,C7.372
GO:0033648	host intracellular membrane-bounded organelle	cellular_component	0.20415	1	4	375	29	4386	C7.372,C2.357,C7.533,C1.600
GO:0046700	heterocycle catabolic process	biological_process	0.20507	1	4	375	28	4386	C7.187,C3.1012,C8.225,C8.561
GO:0009307	DNA restriction-modification system	biological_process	0.20944	1	2	375	10	4386	C7.166,C3.354
GO:0044355	clearance of foreign intracellular DNA	biological_process	0.20944	1	2	375	10	4386	C3.354,C7.166
GO:0044462	external encapsulating structure part	cellular_component	0.21109	1	2	375	11	4386	C4.538,C1.562
GO:0070402	NADPH binding	molecular_function	0.21366	1	1	375	3	4386	C5.395
GO:0016054	organic acid catabolic process	biological_process	0.21419	1	3	375	19	4386	C4.395,C7.644,C7.168
GO:0046395	carboxylic acid catabolic process	biological_process	0.21419	1	3	375	19	4386	C4.395,C7.644,C7.168
GO:0008053	mitochondrial fusion	biological_process	0.21504	1	1	375	3	4386	C2.317
GO:0030111	regulation of Wnt signaling pathway	biological_process	0.21504	1	1	375	3	4386	C7.171
GO:0030178	negative regulation of Wnt signaling pathway	biological_process	0.21504	1	1	375	3	4386	C7.171
GO:0008889	glycerophosphodiester phosphodiesterase activity	molecular_function	0.21809	1	1	375	3	4386	C8.462
GO:0006820	anion transport	biological_process	0.21896	1	8	375	69	4386	C7.628,C1.532,C2.1034,C4.216,C6.831,C2.84,C8.311,C4.1
GO:0006888	ER to Golgi vesicle-mediated transport	biological_process	0.22137	1	2	375	11	4386	C4.2,C7.55
GO:0000105	histidine biosynthetic process	biological_process	0.22171	1	2	375	10	4386	C4.304,C6.532
GO:0006547	histidine metabolic process	biological_process	0.22171	1	2	375	10	4386	C4.304,C6.532
GO:0052803	imidazole-containing compound metabolic process	biological_process	0.22171	1	2	375	10	4386	C6.532,C4.304
GO:0022414	reproductive process	biological_process	0.22222	1	4	375	28	4386	C5.693,C2.1137,C6.605,C7.367
GO:0008037	cell recognition	biological_process	0.22365	1	1	375	3	4386	C7.367
GO:0009725	response to hormone	biological_process	0.22448	1	1	375	3	4386	C1.334
GO:0009755	hormone-mediated signaling pathway	biological_process	0.22448	1	1	375	3	4386	C1.334
GO:0014070	response to organic cyclic compound	biological_process	0.22448	1	1	375	3	4386	C1.334
GO:0032870	cellular response to hormone stimulus	biological_process	0.22448	1	1	375	3	4386	C1.334
GO:0033993	response to lipid	biological_process	0.22448	1	1	375	3	4386	C1.334
GO:0043401	steroid hormone mediated signaling pathway	biological_process	0.22448	1	1	375	3	4386	C1.334
GO:0048545	response to steroid hormone	biological_process	0.22448	1	1	375	3	4386	C1.334
GO:0071383	cellular response to steroid hormone stimulus	biological_process	0.22448	1	1	375	3	4386	C1.334
GO:0071396	cellular response to lipid	biological_process	0.22448	1	1	375	3	4386	C1.334
GO:0071407	cellular response to organic cyclic compound	biological_process	0.22448	1	1	375	3	4386	C1.334
GO:0009991	response to extracellular stimulus	biological_process	0.22546	1	1	375	3	4386	C4.224
GO:0031668	cellular response to extracellular stimulus	biological_process	0.22546	1	1	375	3	4386	C4.224
GO:0071496	cellular response to external stimulus	biological_process	0.22546	1	1	375	3	4386	C4.224
GO:0009415	response to water	biological_process	0.22866	1	1	375	3	4386	C8.218
GO:0008152	metabolic process	biological_process	0.22982	1	240	375	2749	4386	C6.831,C3.489,C1.271,C1.629,C3.684,C1.631,C7.367,C1.424,C4.150,C6.686,C6.829,C2.494,C7.171,C4.718,C1.116,C6.173,C2.317,C5.276,C8.175,C3.1014,C2.642,C4.294,C4.192,C4.26,C1.66,C4.132,C6.406,C1.745,C3.674,C4.459,C1.416,C1.1093,C1.247,C8.561,C7.255,C4.188,C2.629,C4.681,C6.796,C3.303,C2.972,C4.541,C6.736,C1.600,C8.78,C6.570,C4.802,C5.640,C3.612,C3.709,C3.393,C4.831,C7.311,C8.351,C6.434,C1.694,C2.1156,…
GO:0004828	serine-tRNA ligase activity	molecular_function	0.23075	1	2	375	11	4386	C2.317,C4.1
GO:0006434	seryl-tRNA aminoacylation	biological_process	0.23075	1	2	375	11	4386	C2.317,C4.1
GO:0008272	sulfate transport	biological_process	0.23127	1	1	375	3	4386	C2.1034
GO:0015116	sulfate transmembrane transporter activity	molecular_function	0.23127	1	1	375	3	4386	C2.1034
GO:0072348	sulfur compound transport	biological_process	0.23127	1	1	375	3	4386	C2.1034
GO:1901682	sulfur compound transmembrane transporter activity	molecular_function	0.23127	1	1	375	3	4386	C2.1034
GO:0044242	cellular lipid catabolic process	biological_process	0.23134	1	1	375	3	4386	C8.286
GO:0072657	protein localization to membrane	biological_process	0.23143	1	4	375	31	4386	C5.693,C3.49,C4.445,C2.585
GO:0004325	ferrochelatase activity	molecular_function	0.2318	1	1	375	3	4386	C5.729
GO:0019748	secondary metabolic process	biological_process	0.2323	1	3	375	21	4386	C1.631,C6.312,C1.2
GO:0046873	metal ion transmembrane transporter activity	molecular_function	0.23324	1	11	375	102	4386	C8.442,C5.337,C3.823,C4.904,C3.932,C6.756,C4.188,C3.230,C1.713,C8.216,C2.289
GO:0038023	signaling receptor activity	molecular_function	0.2335	1	5	375	42	4386	C2.1034,C1.334,C4.1,C4.682,C5.126
GO:0006334	nucleosome assembly	biological_process	0.23487	1	1	375	3	4386	C7.578
GO:0031497	chromatin assembly	biological_process	0.23487	1	1	375	3	4386	C7.578
GO:0034728	nucleosome organization	biological_process	0.23487	1	1	375	3	4386	C7.578
GO:0030337	DNA polymerase processivity factor activity	molecular_function	0.2351	1	1	375	3	4386	C1.161
GO:0010309	acireductone dioxygenase [iron(II)-requiring] activity	molecular_function	0.23701	1	1	375	3	4386	C5.584
GO:0030411	scytalone dehydratase activity	molecular_function	0.23718	1	1	375	3	4386	C1.631
GO:0004519	endonuclease activity	molecular_function	0.23752	1	6	375	49	4386	C3.489,C5.276,C7.166,C3.1012,C5.429,C3.354
GO:0042611	MHC protein complex	cellular_component	0.23915	1	1	375	3	4386	C4.904
GO:0006625	protein targeting to peroxisome	biological_process	0.23962	1	1	375	3	4386	C5.693
GO:0043574	peroxisomal transport	biological_process	0.23962	1	1	375	3	4386	C5.693
GO:0072662	protein localization to peroxisome	biological_process	0.23962	1	1	375	3	4386	C5.693
GO:0072663	establishment of protein localization to peroxisome	biological_process	0.23962	1	1	375	3	4386	C5.693
GO:0030076	light-harvesting complex	cellular_component	0.23967	1	1	375	3	4386	C7.242
GO:0004930	G-protein coupled receptor activity	molecular_function	0.23991	1	2	375	11	4386	C4.682,C2.1034
GO:0009289	pilus	cellular_component	0.24056	1	1	375	3	4386	C7.666
GO:0043167	ion binding	molecular_function	0.24173	1	124	375	1434	4386	scaffold00023.19,C7.698,C6.795,C2.14,C6.312,C4.682,C1.501,C2.33,C7.533,C7.456,C1.694,C6.755,C2.1156,C3.845,C8.322,C4.355,C4.831,C8.351,C7.644,C4.759,C2.972,C6.736,C7.187,C1.102,C3.1031,C2.629,C4.681,C4.182,C3.771,C1.1231,C4.188,C4.858,C1.1093,C1.247,C6.406,C3.316,C4.912,C4.528,C6.861,C4.459,C1.416,C2.550,C4.294,C5.701,scaffold00023.29,C5.11,C1.1079,C3.354,C2.317,C7.257,C8.175,C5.276,C8.177,C3.101…
GO:0034219	carbohydrate transmembrane transport	biological_process	0.24285	1	1	375	3	4386	C7.628
GO:0003951	NAD+ kinase activity	molecular_function	0.24338	1	1	375	3	4386	C2.289
GO:0006741	NADP biosynthetic process	biological_process	0.24338	1	1	375	3	4386	C2.289
GO:0008940	nitrate reductase activity	molecular_function	0.24504	1	1	375	3	4386	C8.78
GO:0009325	nitrate reductase complex	cellular_component	0.24504	1	1	375	3	4386	C8.78
GO:0016661	oxidoreductase activity, acting on other nitrogenous compounds as donors	molecular_function	0.24504	1	1	375	3	4386	C8.78
GO:0001653	peptide receptor activity	molecular_function	0.24588	1	1	375	3	4386	C2.1034
GO:0008528	G-protein coupled peptide receptor activity	molecular_function	0.24588	1	1	375	3	4386	C2.1034
GO:0034357	photosynthetic membrane	cellular_component	0.24663	1	4	375	31	4386	C3.590,C4.714,C7.628,C7.242
GO:0051536	iron-sulfur cluster binding	molecular_function	0.24927	1	6	375	54	4386	C3.590,C6.271,C5.822,C2.972,C1.378,C2.487
GO:0051540	metal cluster binding	molecular_function	0.24927	1	6	375	54	4386	C2.487,C1.378,C6.271,C2.972,C5.822,C3.590
GO:0004564	beta-fructofuranosidase activity	molecular_function	0.25082	1	1	375	3	4386	C6.756
GO:0004575	sucrose alpha-glucosidase activity	molecular_function	0.25082	1	1	375	3	4386	C6.756
GO:0090599	alpha-glucosidase activity	molecular_function	0.25082	1	1	375	3	4386	C6.756
GO:0006448	regulation of translational elongation	biological_process	0.25196	1	1	375	3	4386	C4.266
GO:0000155	phosphorelay sensor kinase activity	molecular_function	0.25324	1	2	375	13	4386	C5.126,C4.1
GO:0003933	GTP cyclohydrolase activity	molecular_function	0.25549	1	1	375	3	4386	C6.752
GO:0003935	GTP cyclohydrolase II activity	molecular_function	0.25549	1	1	375	3	4386	C6.752
GO:0033646	host intracellular part	cellular_component	0.25756	1	4	375	32	4386	C1.600,C7.372,C2.357,C7.533
GO:0043656	intracellular region of host	cellular_component	0.25756	1	4	375	32	4386	C1.600,C7.533,C7.372,C2.357
GO:0004064	arylesterase activity	molecular_function	0.25894	1	1	375	3	4386	C7.434
GO:0033179	proton-transporting V-type ATPase, V0 domain	cellular_component	0.26193	1	2	375	13	4386	C2.317,C1.721
GO:0005057	receptor signaling protein activity	molecular_function	0.26213	1	3	375	24	4386	C2.494,C4.1,C5.126
GO:0006544	glycine metabolic process	biological_process	0.26227	1	2	375	12	4386	C7.644,C4.395
GO:0005779	integral component of peroxisomal membrane	cellular_component	0.26476	1	1	375	4	4386	C5.693
GO:0031231	intrinsic component of peroxisomal membrane	cellular_component	0.26476	1	1	375	4	4386	C5.693
GO:0008234	cysteine-type peptidase activity	molecular_function	0.27072	1	3	375	22	4386	C3.684,C3.674,C1.271
GO:0044801	single-organism membrane fusion	biological_process	0.2715	1	1	375	4	4386	C2.317
GO:0048284	organelle fusion	biological_process	0.2715	1	1	375	4	4386	C2.317
GO:0044550	secondary metabolite biosynthetic process	biological_process	0.27321	1	2	375	13	4386	C1.2,C6.312
GO:0050840	extracellular matrix binding	molecular_function	0.27409	1	1	375	4	4386	C3.49
GO:0015698	inorganic anion transport	biological_process	0.27443	1	2	375	12	4386	C2.84,C2.1034
GO:0005244	voltage-gated ion channel activity	molecular_function	0.27464	1	2	375	12	4386	C3.230,C4.188
GO:0022832	voltage-gated channel activity	molecular_function	0.27464	1	2	375	12	4386	C4.188,C3.230
GO:0004872	receptor activity	molecular_function	0.27894	1	5	375	45	4386	C5.126,C4.682,C4.1,C2.1034,C1.334
GO:0005605	basal lamina	cellular_component	0.27939	1	1	375	4	4386	C3.49
GO:0010604	positive regulation of macromolecule metabolic process	biological_process	0.27941	1	4	375	33	4386	C4.266,C5.427,C7.275,C7.372
GO:0015711	organic anion transport	biological_process	0.27968	1	6	375	53	4386	C6.831,C8.311,C1.532,C7.628,C4.216,C4.1
GO:0015849	organic acid transport	biological_process	0.27968	1	6	375	53	4386	C4.1,C4.216,C7.628,C8.311,C1.532,C6.831
GO:0046942	carboxylic acid transport	biological_process	0.27968	1	6	375	53	4386	C7.628,C6.831,C8.311,C1.532,C4.216,C4.1
GO:0003854	3-beta-hydroxy-delta5-steroid dehydrogenase activity	molecular_function	0.28072	1	2	375	12	4386	C5.395,C3.855
GO:0016229	steroid dehydrogenase activity	molecular_function	0.28072	1	2	375	12	4386	C3.855,C5.395
GO:0033764	steroid dehydrogenase activity, acting on the CH-OH group of donors, NAD or NADP as acceptor	molecular_function	0.28072	1	2	375	12	4386	C3.855,C5.395
GO:0030313	cell envelope	cellular_component	0.28204	1	2	375	13	4386	C1.562,C4.538
GO:0016624	oxidoreductase activity, acting on the aldehyde or oxo group of donors, disulfide as acceptor	molecular_function	0.28587	1	1	375	4	4386	C3.354
GO:0019058	viral life cycle	biological_process	0.28722	1	7	375	66	4386	C7.372,C6.375,C1.161,C8.225,C4.824,C1.260,C1.353
GO:0006612	protein targeting to membrane	biological_process	0.29014	1	3	375	24	4386	C2.585,C4.445,C5.693
GO:0045226	extracellular polysaccharide biosynthetic process	biological_process	0.29047	1	2	375	12	4386	C3.855,C1.1272
GO:0046379	extracellular polysaccharide metabolic process	biological_process	0.29047	1	2	375	12	4386	C3.855,C1.1272
GO:0031300	intrinsic component of organelle membrane	cellular_component	0.29256	1	3	375	23	4386	C1.494,C4.1,C5.693
GO:0031301	integral component of organelle membrane	cellular_component	0.29256	1	3	375	23	4386	C1.494,C4.1,C5.693
GO:0006979	response to oxidative stress	biological_process	0.29274	1	1	375	4	4386	C8.314
GO:0006091	generation of precursor metabolites and energy	biological_process	0.29538	1	6	375	53	4386	C4.294,C6.312,C1.1168,C5.822,C1.2,C4.714
GO:0017025	TBP-class protein binding	molecular_function	0.29616	1	1	375	4	4386	C1.745
GO:0003707	steroid hormone receptor activity	molecular_function	0.29617	1	1	375	5	4386	C1.334
GO:0031411	gas vesicle	cellular_component	0.29631	1	1	375	4	4386	C3.393
GO:0030173	integral component of Golgi membrane	cellular_component	0.29636	1	1	375	4	4386	C4.1
GO:0031228	intrinsic component of Golgi membrane	cellular_component	0.29636	1	1	375	4	4386	C4.1
GO:0043385	mycotoxin metabolic process	biological_process	0.29651	1	1	375	4	4386	C1.2
GO:0043386	mycotoxin biosynthetic process	biological_process	0.29651	1	1	375	4	4386	C1.2
GO:0045122	aflatoxin biosynthetic process	biological_process	0.29651	1	1	375	4	4386	C1.2
GO:0046222	aflatoxin metabolic process	biological_process	0.29651	1	1	375	4	4386	C1.2
GO:1901376	organic heteropentacyclic compound metabolic process	biological_process	0.29651	1	1	375	4	4386	C1.2
GO:1901378	organic heteropentacyclic compound biosynthetic process	biological_process	0.29651	1	1	375	4	4386	C1.2
GO:0015205	nucleobase transmembrane transporter activity	molecular_function	0.2966	1	2	375	12	4386	C4.294,C3.1018
GO:0015851	nucleobase transport	biological_process	0.2966	1	2	375	12	4386	C3.1018,C4.294
GO:0009620	response to fungus	biological_process	0.29684	1	1	375	4	4386	C1.386
GO:0050832	defense response to fungus	biological_process	0.29684	1	1	375	4	4386	C1.386
GO:0009084	glutamine family amino acid biosynthetic process	biological_process	0.29747	1	2	375	13	4386	C4.304,C6.532
GO:0009719	response to endogenous stimulus	biological_process	0.29877	1	1	375	4	4386	C1.334
GO:0071495	cellular response to endogenous stimulus	biological_process	0.29877	1	1	375	4	4386	C1.334
GO:0009069	serine family amino acid metabolic process	biological_process	0.29907	1	2	375	13	4386	C4.395,C7.644
GO:0048522	positive regulation of cellular process	biological_process	0.30235	1	6	375	57	4386	C7.372,C7.275,C3.665,C5.427,C1.721,C4.266
GO:1901700	response to oxygen-containing compound	biological_process	0.30254	1	1	375	4	4386	C8.218
GO:0022890	inorganic cation transmembrane transporter activity	molecular_function	0.30284	1	17	375	176	4386	C8.442,C1.721,C5.337,C3.823,C4.276,C3.932,C4.188,C1.713,C3.230,C6.605,C6.312,C4.904,C5.354,C8.216,C2.317,C2.289,C6.756
GO:0006582	melanin metabolic process	biological_process	0.30344	1	1	375	4	4386	C1.631
GO:0043022	ribosome binding	molecular_function	0.30512	1	1	375	4	4386	C4.266
GO:0015926	glucosidase activity	molecular_function	0.30515	1	1	375	4	4386	C6.756
GO:0009061	anaerobic respiration	biological_process	0.30649	1	1	375	4	4386	C1.2
GO:0015947	methane metabolic process	biological_process	0.30649	1	1	375	4	4386	C1.2
GO:0015948	methanogenesis	biological_process	0.30649	1	1	375	4	4386	C1.2
GO:0015975	energy derivation by oxidation of reduced inorganic compounds	biological_process	0.30649	1	1	375	4	4386	C1.2
GO:0043446	cellular alkane metabolic process	biological_process	0.30649	1	1	375	4	4386	C1.2
GO:0043447	alkane biosynthetic process	biological_process	0.30649	1	1	375	4	4386	C1.2
GO:0003855	3-dehydroquinate dehydratase activity	molecular_function	0.30679	1	1	375	5	4386	C4.1
GO:0006066	alcohol metabolic process	biological_process	0.307	1	2	375	13	4386	C2.629,C8.462
GO:0046789	host cell surface receptor binding	molecular_function	0.30779	1	1	375	4	4386	C1.260
GO:0045893	positive regulation of transcription, DNA-templated	biological_process	0.31149	1	3	375	23	4386	C7.372,C7.275,C5.427
GO:0051254	positive regulation of RNA metabolic process	biological_process	0.31149	1	3	375	23	4386	C5.427,C7.372,C7.275
GO:1902680	positive regulation of RNA biosynthetic process	biological_process	0.31149	1	3	375	23	4386	C5.427,C7.372,C7.275
GO:1903508	positive regulation of nucleic acid-templated transcription	biological_process	0.31149	1	3	375	23	4386	C7.372,C7.275,C5.427
GO:0001682	tRNA 5'-leader removal	biological_process	0.31394	1	1	375	4	4386	C5.276
GO:0044275	cellular carbohydrate catabolic process	biological_process	0.31542	1	1	375	4	4386	C2.629
GO:0016638	oxidoreductase activity, acting on the CH-NH2 group of donors	molecular_function	0.31561	1	3	375	23	4386	C6.532,C8.322,C4.304
GO:0001503	ossification	biological_process	0.32001	1	1	375	5	4386	C1.1231
GO:0006084	acetyl-CoA metabolic process	biological_process	0.32012	1	1	375	6	4386	C2.357
GO:0006637	acyl-CoA metabolic process	biological_process	0.32012	1	1	375	6	4386	C2.357
GO:0035383	thioester metabolic process	biological_process	0.32012	1	1	375	6	4386	C2.357
GO:0016616	oxidoreductase activity, acting on the CH-OH group of donors, NAD or NADP as acceptor	molecular_function	0.32171	1	12	375	115	4386	C5.570,C2.1113,C3.830,C4.702,C1.1115,C1.629,C5.701,C4.528,C6.736,C3.855,C5.395,C1.121
GO:0051130	positive regulation of cellular component organization	biological_process	0.32362	1	1	375	4	4386	C4.266
GO:0005315	inorganic phosphate transmembrane transporter activity	molecular_function	0.32435	1	1	375	4	4386	C2.84
GO:0006817	phosphate ion transport	biological_process	0.32435	1	1	375	4	4386	C2.84
GO:0051539	4 iron, 4 sulfur cluster binding	molecular_function	0.32514	1	1	375	5	4386	C2.487
GO:0006665	sphingolipid metabolic process	biological_process	0.32581	1	1	375	5	4386	C7.628
GO:0009581	detection of external stimulus	biological_process	0.32679	1	1	375	5	4386	C7.242
GO:0009582	detection of abiotic stimulus	biological_process	0.32679	1	1	375	5	4386	C7.242
GO:0009583	detection of light stimulus	biological_process	0.32679	1	1	375	5	4386	C7.242
GO:0051606	detection of stimulus	biological_process	0.32679	1	1	375	5	4386	C7.242
GO:0048646	anatomical structure formation involved in morphogenesis	biological_process	0.32689	1	2	375	15	4386	C3.665,C7.185
GO:0015291	secondary active transmembrane transporter activity	molecular_function	0.32689	1	4	375	34	4386	C5.337,C2.84,C6.605,C5.354
GO:0052689	carboxylic ester hydrolase activity	molecular_function	0.32851	1	4	375	34	4386	C7.187,C7.434,C8.561,C8.225
GO:0048518	positive regulation of biological process	biological_process	0.32902	1	6	375	59	4386	C7.275,C3.665,C7.372,C4.266,C1.721,C5.427
GO:0031325	positive regulation of cellular metabolic process	biological_process	0.33319	1	5	375	48	4386	C7.372,C7.275,C5.427,C1.721,C4.266
GO:0033643	host cell part	cellular_component	0.33361	1	4	375	36	4386	C7.533,C7.372,C2.357,C1.600
GO:0016755	transferase activity, transferring amino-acyl groups	molecular_function	0.33376	1	1	375	5	4386	C1.749
GO:0042180	cellular ketone metabolic process	biological_process	0.33393	1	1	375	5	4386	C6.242
GO:0005778	peroxisomal membrane	cellular_component	0.33476	1	1	375	5	4386	C5.693
GO:0031903	microbody membrane	cellular_component	0.33476	1	1	375	5	4386	C5.693
GO:0044438	microbody part	cellular_component	0.33476	1	1	375	5	4386	C5.693
GO:0044439	peroxisomal part	cellular_component	0.33476	1	1	375	5	4386	C5.693
GO:0004871	signal transducer activity	molecular_function	0.33569	1	8	375	83	4386	C5.126,C4.1,C1.2,C4.682,C8.78,C2.1034,C1.334,C2.494
GO:0010035	response to inorganic substance	biological_process	0.33654	1	1	375	5	4386	C8.218
GO:0000394	RNA splicing, via endonucleolytic cleavage and ligation	biological_process	0.34067	1	1	375	5	4386	C1.386
GO:0006388	tRNA splicing, via endonucleolytic cleavage and ligation	biological_process	0.34067	1	1	375	5	4386	C1.386
GO:0016226	iron-sulfur cluster assembly	biological_process	0.34127	1	1	375	5	4386	C2.972
GO:0031163	metallo-sulfur cluster assembly	biological_process	0.34127	1	1	375	5	4386	C2.972
GO:0004109	coproporphyrinogen oxidase activity	molecular_function	0.34277	1	1	375	5	4386	C5.729
GO:0016634	oxidoreductase activity, acting on the CH-CH group of donors, oxygen as acceptor	molecular_function	0.34277	1	1	375	5	4386	C5.729
GO:0003333	amino acid transmembrane transport	biological_process	0.34554	1	4	375	35	4386	C4.216,C8.311,C1.532,C6.831
GO:0045935	positive regulation of nucleobase-containing compound metabolic process	biological_process	0.34567	1	3	375	26	4386	C5.427,C7.372,C7.275
GO:0006040	amino sugar metabolic process	biological_process	0.34703	1	2	375	16	4386	C2.317,C4.304
GO:0001101	response to acid chemical	biological_process	0.34898	1	1	375	5	4386	C8.218
GO:0008176	tRNA (guanine-N7-)-methyltransferase activity	molecular_function	0.34995	1	1	375	5	4386	C6.434
GO:0032182	ubiquitin-like protein binding	molecular_function	0.35066	1	1	375	6	4386	C6.278
GO:0043130	ubiquitin binding	molecular_function	0.35066	1	1	375	6	4386	C6.278
GO:0008610	lipid biosynthetic process	biological_process	0.3508	1	16	375	170	4386	C4.71,C1.417,C4.541,C6.686,C5.497,C2.494,C3.855,C6.434,C2.1156,C6.866,C5.471,C4.445,C1.1179,C6.860,C1.684,C5.395
GO:0018995	host	cellular_component	0.35093	1	4	375	37	4386	C7.533,C2.357,C7.372,C1.600
GO:0043657	host cell	cellular_component	0.35093	1	4	375	37	4386	C2.357,C7.372,C7.533,C1.600
GO:0044215	other organism	cellular_component	0.35093	1	4	375	37	4386	C1.600,C7.372,C2.357,C7.533
GO:0044216	other organism cell	cellular_component	0.35093	1	4	375	37	4386	C1.600,C7.372,C2.357,C7.533
GO:0044217	other organism part	cellular_component	0.35093	1	4	375	37	4386	C7.372,C2.357,C7.533,C1.600
GO:0008144	drug binding	molecular_function	0.35211	1	1	375	6	4386	C2.317
GO:0071103	DNA conformation change	biological_process	0.35323	1	3	375	27	4386	C7.509,C4.2,C7.578
GO:0004526	ribonuclease P activity	molecular_function	0.35447	1	1	375	5	4386	C5.276
GO:0006071	glycerol metabolic process	biological_process	0.35522	1	1	375	5	4386	C8.462
GO:0019400	alditol metabolic process	biological_process	0.35522	1	1	375	5	4386	C8.462
GO:0043648	dicarboxylic acid metabolic process	biological_process	0.35724	1	2	375	15	4386	C4.304,C6.532
GO:0005543	phospholipid binding	molecular_function	0.35802	1	2	375	17	4386	C4.355,C7.542
GO:0019318	hexose metabolic process	biological_process	0.35976	1	2	375	14	4386	C6.242,C7.628
GO:0019882	antigen processing and presentation	biological_process	0.35976	1	1	375	5	4386	C4.904
GO:0019684	photosynthesis, light reaction	biological_process	0.36082	1	1	375	5	4386	C4.714
GO:0007276	gamete generation	biological_process	0.36091	1	2	375	14	4386	C5.693,C6.605
GO:0052126	movement in host environment	biological_process	0.36098	1	2	375	15	4386	C1.260,C6.375
GO:0052192	movement in environment of other organism involved in symbiotic interaction	biological_process	0.36098	1	2	375	15	4386	C1.260,C6.375
GO:0016278	lysine N-methyltransferase activity	molecular_function	0.3611	1	1	375	5	4386	C6.434
GO:0016279	protein-lysine N-methyltransferase activity	molecular_function	0.3611	1	1	375	5	4386	C6.434
GO:0018024	histone-lysine N-methyltransferase activity	molecular_function	0.3611	1	1	375	5	4386	C6.434
GO:0042054	histone methyltransferase activity	molecular_function	0.3611	1	1	375	5	4386	C6.434
GO:0006415	translational termination	biological_process	0.36192	1	1	375	5	4386	C4.266
GO:0043624	cellular protein complex disassembly	biological_process	0.36192	1	1	375	5	4386	C4.266
GO:0016151	nickel cation binding	molecular_function	0.36197	1	2	375	16	4386	C6.406,C1.417
GO:0009893	positive regulation of metabolic process	biological_process	0.36329	1	5	375	50	4386	C5.427,C4.266,C1.721,C7.372,C7.275
GO:0019953	sexual reproduction	biological_process	0.36498	1	3	375	25	4386	C6.605,C5.693,C2.1137
GO:0006749	glutathione metabolic process	biological_process	0.36616	1	1	375	5	4386	C1.749
GO:0006119	oxidative phosphorylation	biological_process	0.36672	1	2	375	16	4386	C4.294,C5.822
GO:0042773	ATP synthesis coupled electron transport	biological_process	0.36672	1	2	375	16	4386	C4.294,C5.822
GO:0016831	carboxy-lyase activity	molecular_function	0.36936	1	5	375	47	4386	C2.289,C6.756,C4.528,C1.713,C8.175
GO:0008028	monocarboxylic acid transmembrane transporter activity	molecular_function	0.37001	1	1	375	5	4386	C7.628
GO:0046812	host cell surface binding	molecular_function	0.37107	1	1	375	5	4386	C1.260
GO:0006790	sulfur compound metabolic process	biological_process	0.37152	1	4	375	38	4386	C6.271,C2.357,C1.749,C7.30
GO:0060089	molecular transducer activity	molecular_function	0.37204	1	8	375	86	4386	C1.334,C2.1034,C2.494,C8.78,C1.2,C4.682,C4.1,C5.126
GO:0006333	chromatin assembly or disassembly	biological_process	0.37315	1	1	375	5	4386	C7.578
GO:0016998	cell wall macromolecule catabolic process	biological_process	0.37484	1	1	375	5	4386	C1.600
GO:0044036	cell wall macromolecule metabolic process	biological_process	0.37484	1	1	375	5	4386	C1.600
GO:0005759	mitochondrial matrix	cellular_component	0.37571	1	1	375	5	4386	C1.334
GO:1901677	phosphate transmembrane transporter activity	molecular_function	0.37578	1	1	375	5	4386	C2.84
GO:0004857	enzyme inhibitor activity	molecular_function	0.37638	1	3	375	29	4386	C5.458,C3.390,C4.192
GO:0015078	hydrogen ion transmembrane transporter activity	molecular_function	0.37717	1	7	375	71	4386	C6.605,C5.354,C6.312,C2.317,C4.276,C5.337,C1.721
GO:0009314	response to radiation	biological_process	0.37725	1	1	375	6	4386	C7.242
GO:0009416	response to light stimulus	biological_process	0.37725	1	1	375	6	4386	C7.242
GO:0044248	cellular catabolic process	biological_process	0.37921	1	15	375	165	4386	C2.317,C8.561,C3.1012,C4.1,C7.533,C7.187,C4.395,C2.629,C8.225,C1.721,C3.678,C1.600,C7.644,C8.286,C7.168
GO:0003873	6-phosphofructo-2-kinase activity	molecular_function	0.37943	1	1	375	5	4386	C6.242
GO:0006000	fructose metabolic process	biological_process	0.37943	1	1	375	5	4386	C6.242
GO:0006304	DNA modification	biological_process	0.38134	1	2	375	16	4386	C3.354,C7.166
GO:0070403	NAD+ binding	molecular_function	0.38173	1	1	375	5	4386	C3.316
GO:0016020	membrane	cellular_component	0.38278	1	106	375	1233	4386	C7.12,C5.48,C1.494,C1.334,C1.335,C4.216,C2.34,C1.615,C1.2,C4.276,C3.823,C5.693,scaffold00023.26,C5.126,C1.1128,C5.52,C2.84,C4.793,C4.520,C6.278,C4.445,C1.532,C4.140,C6.279,C1.693,C4.843,C2.1034,C7.634,C6.820,C2.289,C2.787,C5.468,C8.302,C7.242,C5.354,C5.471,C1.720,C7.548,C7.628,C1.721,C5.592,C8.314,C1.1272,C3.390,C1.1181,C2.276,C8.311,C3.230,C1.713,C3.739,C4.2,C4.715,C7.55,C2.487,C3.932,C7.245,C1.…
GO:0006401	RNA catabolic process	biological_process	0.38479	1	1	375	6	4386	C3.1012
GO:0051920	peroxiredoxin activity	molecular_function	0.38495	1	1	375	5	4386	C7.372
GO:0008483	transaminase activity	molecular_function	0.38571	1	1	375	6	4386	C8.322
GO:0016769	transferase activity, transferring nitrogenous groups	molecular_function	0.38571	1	1	375	6	4386	C8.322
GO:0070566	adenylyltransferase activity	molecular_function	0.38653	1	1	375	6	4386	C7.30
GO:0006694	steroid biosynthetic process	biological_process	0.3883	1	2	375	15	4386	C5.395,C3.855
GO:0006518	peptide metabolic process	biological_process	0.39307	1	19	375	206	4386	C4.772,C1.713,C8.458,C4.1,C7.55,C8.78,C4.718,C2.141,C1.460,C2.317,C4.266,C2.642,C2.975,C7.534,C4.192,C4.132,C2.989,C1.749,C3.602
GO:0098655	cation transmembrane transport	biological_process	0.39442	1	6	375	61	4386	C2.289,C2.317,C1.713,C4.276,C6.756,C1.721
GO:0098660	inorganic ion transmembrane transport	biological_process	0.39442	1	6	375	61	4386	C2.289,C2.317,C1.721,C6.756,C1.713,C4.276
GO:0098662	inorganic cation transmembrane transport	biological_process	0.39442	1	6	375	61	4386	C4.276,C1.713,C6.756,C1.721,C2.317,C2.289
GO:0019835	cytolysis	biological_process	0.39488	1	1	375	6	4386	C4.793
GO:0000922	spindle pole	cellular_component	0.39526	1	1	375	7	4386	C2.115
GO:0005815	microtubule organizing center	cellular_component	0.39526	1	1	375	7	4386	C2.115
GO:0009512	cytochrome b6f complex	cellular_component	0.39606	1	1	375	6	4386	C8.14
GO:0004571	mannosyl-oligosaccharide 1,2-alpha-mannosidase activity	molecular_function	0.39787	1	1	375	6	4386	C6.594
GO:0015924	mannosyl-oligosaccharide mannosidase activity	molecular_function	0.39787	1	1	375	6	4386	C6.594
GO:0004672	protein kinase activity	molecular_function	0.39909	1	13	375	150	4386	C7.698,C5.497,C1.416,C1.501,C4.445,C1.2,C4.912,C5.822,C4.1,C6.42,C2.1156,C5.126,C7.257
GO:1901681	sulfur compound binding	molecular_function	0.40121	1	2	375	16	4386	C6.242,C1.1132
GO:0010033	response to organic substance	biological_process	0.40358	1	1	375	6	4386	C1.334
GO:0071310	cellular response to organic substance	biological_process	0.40358	1	1	375	6	4386	C1.334
GO:0022892	substrate-specific transporter activity	molecular_function	0.40417	1	27	375	304	4386	C7.628,C3.823,C4.276,C5.337,C1.721,C8.442,C1.713,C6.831,C4.714,C3.230,C8.311,C4.188,C4.2,C3.932,C4.904,C2.566,C4.216,C3.1018,C2.1034,C6.605,C6.312,C2.317,C2.289,C8.216,C6.756,C4.294,C5.354
GO:0033176	proton-transporting V-type ATPase complex	cellular_component	0.40588	1	2	375	18	4386	C2.317,C1.721
GO:0004017	adenylate kinase activity	molecular_function	0.40741	1	1	375	6	4386	C7.644
GO:0016776	phosphotransferase activity, phosphate group as acceptor	molecular_function	0.40741	1	1	375	6	4386	C7.644
GO:0006412	translation	biological_process	0.40779	1	18	375	196	4386	C1.460,C2.141,C4.718,C8.78,C7.55,C4.1,C8.458,C1.713,C4.772,C2.989,C3.602,C4.132,C4.192,C7.534,C2.317,C2.975,C2.642,C4.266
GO:0016055	Wnt signaling pathway	biological_process	0.41104	1	1	375	6	4386	C7.171
GO:0006200	obsolete ATP catabolic process	biological_process	0.41113	1	1	375	7	4386	C6.755
GO:0090150	establishment of protein localization to membrane	biological_process	0.41136	1	3	375	29	4386	C5.693,C4.445,C2.585
GO:0044706	multi-multicellular organism process	biological_process	0.41153	1	1	375	6	4386	C7.367
GO:0045229	external encapsulating structure organization	biological_process	0.41217	1	1	375	6	4386	C1.1272
GO:0031412	gas vesicle organization	biological_process	0.41284	1	1	375	6	4386	C3.393
GO:0032270	positive regulation of cellular protein metabolic process	biological_process	0.41371	1	1	375	6	4386	C4.266
GO:0051247	positive regulation of protein metabolic process	biological_process	0.41371	1	1	375	6	4386	C4.266
GO:0006457	protein folding	biological_process	0.41533	1	4	375	38	4386	C3.159,C1.1099,C7.73,C1.713
GO:0065004	protein-DNA complex assembly	biological_process	0.42109	1	2	375	17	4386	C2.317,C7.578
GO:0071824	protein-DNA complex subunit organization	biological_process	0.42109	1	2	375	17	4386	C7.578,C2.317
GO:0017137	Rab GTPase binding	molecular_function	0.42199	1	1	375	6	4386	C6.68
GO:0008202	steroid metabolic process	biological_process	0.42311	1	2	375	16	4386	C5.395,C3.855
GO:0044743	intracellular protein transmembrane import	biological_process	0.42324	1	1	375	6	4386	C5.693
GO:0065002	intracellular protein transmembrane transport	biological_process	0.42324	1	1	375	6	4386	C5.693
GO:0032501	multicellular organismal process	biological_process	0.42505	1	8	375	88	4386	C6.698,C1.1231,C7.367,C1.1079,C7.533,C5.693,C6.605,C7.171
GO:0033177	proton-transporting two-sector ATPase complex, proton-transporting domain	cellular_component	0.42614	1	3	375	30	4386	C1.721,C4.276,C2.317
GO:0008443	phosphofructokinase activity	molecular_function	0.42693	1	1	375	6	4386	C6.242
GO:0008855	exodeoxyribonuclease VII activity	molecular_function	0.42769	1	2	375	18	4386	C2.317,C6.375
GO:0048193	Golgi vesicle transport	biological_process	0.42769	1	3	375	29	4386	C7.55,C4.2,C4.1
GO:0016614	oxidoreductase activity, acting on CH-OH group of donors	molecular_function	0.42783	1	12	375	125	4386	C2.1113,C5.570,C4.702,C3.830,C1.1115,C5.701,C1.629,C4.528,C6.736,C1.121,C5.395,C3.855
GO:0006865	amino acid transport	biological_process	0.42804	1	4	375	40	4386	C4.216,C6.831,C1.532,C8.311
GO:0043244	regulation of protein complex disassembly	biological_process	0.42888	1	1	375	7	4386	C4.266
GO:0019238	cyclohydrolase activity	molecular_function	0.4311	1	1	375	6	4386	C6.752
GO:0005886	plasma membrane	cellular_component	0.43422	1	5	375	53	4386	C7.245,C6.278,C3.713,C1.2,C4.904
GO:0008324	cation transmembrane transporter activity	molecular_function	0.43458	1	18	375	202	4386	C1.713,C3.230,C6.831,C4.188,C3.932,C4.276,C3.823,C5.337,C1.721,C8.442,C2.289,C2.317,C8.216,C6.756,C5.354,C4.904,C6.605,C6.312
GO:0006771	riboflavin metabolic process	biological_process	0.43661	1	1	375	6	4386	C6.752
GO:0009231	riboflavin biosynthetic process	biological_process	0.43661	1	1	375	6	4386	C6.752
GO:0042726	flavin-containing compound metabolic process	biological_process	0.43661	1	1	375	6	4386	C6.752
GO:0042727	flavin-containing compound biosynthetic process	biological_process	0.43661	1	1	375	6	4386	C6.752
GO:0003916	DNA topoisomerase activity	molecular_function	0.43798	1	1	375	7	4386	C7.509
GO:0006265	DNA topological change	biological_process	0.43798	1	1	375	7	4386	C7.509
GO:0008509	anion transmembrane transporter activity	molecular_function	0.43808	1	5	375	52	4386	C6.831,C8.311,C7.628,C2.1034,C4.216
GO:0016891	endoribonuclease activity, producing 5'-phosphomonoesters	molecular_function	0.43981	1	2	375	18	4386	C5.276,C5.429
GO:0098797	plasma membrane protein complex	cellular_component	0.44105	1	2	375	17	4386	C7.245,C4.904
GO:0008270	zinc ion binding	molecular_function	0.44446	1	34	375	404	4386	C1.102,C7.55,C3.1031,C2.629,C4.182,C3.390,C1.121,C4.831,C1.460,C7.73,C6.736,C7.628,C5.722,C5.458,C1.694,C2.289,C1.530,C6.795,C2.14,C4.1,C5.729,C6.271,C7.137,C7.646,C7.171,C2.328,C1.116,C7.509,C2.86,C5.11,C3.1014,C6.860,C4.858,C1.378
GO:0008080	N-acetyltransferase activity	molecular_function	0.44513	1	4	375	38	4386	C6.426,C8.336,C4.830,C8.338
GO:0015103	inorganic anion transmembrane transporter activity	molecular_function	0.44514	1	1	375	7	4386	C2.1034
GO:0006414	translational elongation	biological_process	0.44547	1	2	375	19	4386	C4.266,C1.713
GO:0003755	peptidyl-prolyl cis-trans isomerase activity	molecular_function	0.44697	1	1	375	6	4386	C3.159
GO:0016859	cis-trans isomerase activity	molecular_function	0.44697	1	1	375	6	4386	C3.159
GO:0009968	negative regulation of signal transduction	biological_process	0.44713	1	1	375	7	4386	C7.171
GO:0007005	mitochondrion organization	biological_process	0.44808	1	2	375	18	4386	C2.317,C1.334
GO:0043043	peptide biosynthetic process	biological_process	0.44811	1	18	375	201	4386	C8.78,C4.718,C2.141,C1.460,C4.772,C8.458,C1.713,C4.1,C7.55,C4.132,C2.989,C3.602,C2.317,C4.266,C2.642,C2.975,C7.534,C4.192
GO:0044702	single organism reproductive process	biological_process	0.44896	1	2	375	17	4386	C5.693,C6.605
GO:0009405	pathogenesis	biological_process	0.44934	1	6	375	70	4386	C1.1079,C7.666,C8.462,C2.566,C2.585,C2.698
GO:0043531	ADP binding	molecular_function	0.4511	1	2	375	18	4386	C5.126,C8.441
GO:0016832	aldehyde-lyase activity	molecular_function	0.4522	1	1	375	7	4386	C6.271
GO:0009522	photosystem I	cellular_component	0.45247	1	1	375	7	4386	C7.628
GO:0004523	RNA-DNA hybrid ribonuclease activity	molecular_function	0.45357	1	1	375	7	4386	C5.429
GO:0030170	pyridoxal phosphate binding	molecular_function	0.45864	1	4	375	42	4386	C1.794,C8.220,C8.322,C8.175
GO:0016298	lipase activity	molecular_function	0.46128	1	2	375	19	4386	C8.286,C8.462
GO:0016620	oxidoreductase activity, acting on the aldehyde or oxo group of donors, NAD or NADP as acceptor	molecular_function	0.46251	1	2	375	17	4386	scaffold00023.25,C5.395
GO:0030529	ribonucleoprotein complex	cellular_component	0.46508	1	16	375	178	4386	C7.534,C4.192,C2.317,C2.642,C2.975,C2.989,C3.602,C4.132,C7.136,C2.585,C4.772,C1.713,C8.458,C2.141,C1.460,C8.78
GO:0006099	tricarboxylic acid cycle	biological_process	0.46613	1	1	375	7	4386	C1.1168
GO:0006101	citrate metabolic process	biological_process	0.46613	1	1	375	7	4386	C1.1168
GO:0072350	tricarboxylic acid metabolic process	biological_process	0.46613	1	1	375	7	4386	C1.1168
GO:0043021	ribonucleoprotein complex binding	molecular_function	0.46732	1	1	375	7	4386	C4.266
GO:0006323	DNA packaging	biological_process	0.46771	1	2	375	20	4386	C7.578,C4.2
GO:0019359	nicotinamide nucleotide biosynthetic process	biological_process	0.46773	1	1	375	7	4386	C2.289
GO:0019363	pyridine nucleotide biosynthetic process	biological_process	0.46773	1	1	375	7	4386	C2.289
GO:0005342	organic acid transmembrane transporter activity	molecular_function	0.47	1	4	375	42	4386	C4.216,C7.628,C6.831,C8.311
GO:0046943	carboxylic acid transmembrane transporter activity	molecular_function	0.47	1	4	375	42	4386	C4.216,C8.311,C6.831,C7.628
GO:0003746	translation elongation factor activity	molecular_function	0.47177	1	1	375	8	4386	C4.266
GO:0015936	coenzyme A metabolic process	biological_process	0.47178	1	1	375	7	4386	C2.1113
GO:0005319	lipid transporter activity	molecular_function	0.47248	1	1	375	7	4386	C4.2
GO:0004518	nuclease activity	molecular_function	0.47257	1	9	375	104	4386	C5.429,C5.48,C6.375,C2.317,C5.276,C3.489,C3.1012,C7.166,C3.354
GO:0044255	cellular lipid metabolic process	biological_process	0.47478	1	18	375	210	4386	C1.417,C4.71,C6.831,C8.286,C6.242,C5.497,C7.628,C6.686,C1.1115,C5.701,C6.866,C2.1156,C2.317,C1.684,C1.1179,C6.860,C4.528,C4.445
GO:0004527	exonuclease activity	molecular_function	0.47766	1	3	375	32	4386	C2.317,C5.48,C6.375
GO:0016410	N-acyltransferase activity	molecular_function	0.4777	1	4	375	40	4386	C8.336,C6.426,C4.830,C8.338
GO:0019200	carbohydrate kinase activity	molecular_function	0.48165	1	1	375	7	4386	C6.242
GO:0007031	peroxisome organization	biological_process	0.48293	1	1	375	8	4386	C5.693
GO:0016853	isomerase activity	molecular_function	0.48311	1	6	375	63	4386	C7.509,C1.663,C4.304,C3.159,C1.1139,C2.317
GO:0007283	spermatogenesis	biological_process	0.4844	1	1	375	7	4386	C6.605
GO:0048232	male gamete generation	biological_process	0.4844	1	1	375	7	4386	C6.605
GO:0040011	locomotion	biological_process	0.48502	1	5	375	56	4386	C1.260,C5.126,C2.317,C4.1,C6.375
GO:0030119	AP-type membrane coat adaptor complex	cellular_component	0.48511	1	1	375	8	4386	C2.34
GO:0005604	basement membrane	cellular_component	0.48632	1	2	375	20	4386	C3.49,C1.461
GO:0044420	extracellular matrix component	cellular_component	0.48632	1	2	375	20	4386	C1.461,C3.49
GO:0008514	organic anion transmembrane transporter activity	molecular_function	0.48704	1	4	375	43	4386	C4.216,C7.628,C8.311,C6.831
GO:0010648	negative regulation of cell communication	biological_process	0.4893	1	1	375	8	4386	C7.171
GO:0023057	negative regulation of signaling	biological_process	0.4893	1	1	375	8	4386	C7.171
GO:0006325	chromatin organization	biological_process	0.49039	1	2	375	19	4386	C4.46,C7.578
GO:0006614	SRP-dependent cotranslational protein targeting to membrane	biological_process	0.49144	1	2	375	21	4386	C4.445,C2.585
GO:0045047	protein targeting to ER	biological_process	0.49144	1	2	375	21	4386	C2.585,C4.445
GO:0072599	establishment of protein localization to endoplasmic reticulum	biological_process	0.49144	1	2	375	21	4386	C4.445,C2.585
GO:0015075	ion transmembrane transporter activity	molecular_function	0.49155	1	22	375	257	4386	C4.216,C2.1034,C6.605,C6.312,C4.904,C5.354,C2.317,C2.289,C8.216,C6.756,C8.442,C7.628,C4.276,C3.823,C1.721,C5.337,C3.932,C6.831,C1.713,C3.230,C4.188,C8.311
GO:0019028	viral capsid	cellular_component	0.4918	1	7	375	82	4386	C4.395,C1.720,C5.354,C2.1137,C5.337,C3.1016,C1.2
GO:0004529	exodeoxyribonuclease activity	molecular_function	0.49252	1	2	375	20	4386	C6.375,C2.317
GO:0016895	exodeoxyribonuclease activity, producing 5'-phosphomonoesters	molecular_function	0.49252	1	2	375	20	4386	C2.317,C6.375
GO:0008312	7S RNA binding	molecular_function	0.49447	1	1	375	7	4386	C2.585
GO:0048500	signal recognition particle	cellular_component	0.49447	1	1	375	7	4386	C2.585
GO:0051382	kinetochore assembly	biological_process	0.49475	1	1	375	8	4386	C2.317
GO:0051383	kinetochore organization	biological_process	0.49475	1	1	375	8	4386	C2.317
GO:0030258	lipid modification	biological_process	0.49529	1	1	375	8	4386	C6.831
GO:0016311	dephosphorylation	biological_process	0.4966	1	2	375	21	4386	C4.192,C3.100
GO:0022904	respiratory electron transport chain	biological_process	0.5016	1	2	375	20	4386	C5.822,C4.294
GO:0022891	substrate-specific transmembrane transporter activity	molecular_function	0.50318	1	24	375	281	4386	C4.216,C3.1018,C2.1034,C6.605,C6.312,C4.904,C4.294,C5.354,C2.289,C2.317,C8.216,C6.756,C8.442,C7.628,C4.276,C3.823,C1.721,C5.337,C3.932,C1.713,C6.831,C3.230,C8.311,C4.188
GO:0006772	thiamine metabolic process	biological_process	0.50414	1	1	375	8	4386	C6.271
GO:0009228	thiamine biosynthetic process	biological_process	0.50414	1	1	375	8	4386	C6.271
GO:0042723	thiamine-containing compound metabolic process	biological_process	0.50414	1	1	375	8	4386	C6.271
GO:0042724	thiamine-containing compound biosynthetic process	biological_process	0.50414	1	1	375	8	4386	C6.271
GO:0008649	rRNA methyltransferase activity	molecular_function	0.5043	1	1	375	8	4386	C2.566
GO:0008484	sulfuric ester hydrolase activity	molecular_function	0.50438	1	1	375	9	4386	C8.577
GO:0032504	multicellular organism reproduction	biological_process	0.50599	1	2	375	19	4386	C5.693,C6.605
GO:0048609	multicellular organismal reproductive process	biological_process	0.50599	1	2	375	19	4386	C6.605,C5.693
GO:0004553	hydrolase activity, hydrolyzing O-glycosyl compounds	molecular_function	0.50923	1	8	375	94	4386	C4.538,C6.748,C1.353,C6.756,C8.220,C1.24,C6.594,C7.628
GO:0006783	heme biosynthetic process	biological_process	0.50944	1	3	375	31	4386	scaffold00023.25,C6.860,C5.729
GO:0019069	viral capsid assembly	biological_process	0.51287	1	1	375	9	4386	C7.372
GO:0000275	mitochondrial proton-transporting ATP synthase complex, catalytic core F(1)	cellular_component	0.51834	1	1	375	9	4386	C6.755
GO:0072525	pyridine-containing compound biosynthetic process	biological_process	0.51875	1	1	375	8	4386	C2.289
GO:0004549	tRNA-specific ribonuclease activity	molecular_function	0.51892	1	1	375	8	4386	C5.276
GO:0000103	sulfate assimilation	biological_process	0.52035	1	1	375	9	4386	C7.30
GO:0004020	adenylylsulfate kinase activity	molecular_function	0.52035	1	1	375	9	4386	C7.30
GO:0016782	transferase activity, transferring sulfur-containing groups	molecular_function	0.52183	1	1	375	10	4386	C1.2
GO:0035091	phosphatidylinositol binding	molecular_function	0.52185	1	1	375	10	4386	C4.355
GO:0033865	nucleoside bisphosphate metabolic process	biological_process	0.5224	1	1	375	8	4386	C2.1113
GO:0033875	ribonucleoside bisphosphate metabolic process	biological_process	0.5224	1	1	375	8	4386	C2.1113
GO:0034032	purine nucleoside bisphosphate metabolic process	biological_process	0.5224	1	1	375	8	4386	C2.1113
GO:0019012	virion	cellular_component	0.525	1	11	375	134	4386	C5.354,C4.395,C1.720,C3.1016,C1.260,C1.353,C6.375,C2.1137,C8.441,C1.2,C5.337
GO:0007186	G-protein coupled receptor signaling pathway	biological_process	0.52572	1	4	375	46	4386	C3.409,C8.561,C2.1034,C3.49
GO:0012507	ER to Golgi transport vesicle membrane	cellular_component	0.52572	1	1	375	9	4386	C7.55
GO:0030127	COPII vesicle coat	cellular_component	0.52572	1	1	375	9	4386	C7.55
GO:0030134	ER to Golgi transport vesicle	cellular_component	0.52572	1	1	375	9	4386	C7.55
GO:0042168	heme metabolic process	biological_process	0.52811	1	3	375	32	4386	C5.729,C6.860,scaffold00023.25
GO:0019080	viral gene expression	biological_process	0.5282	1	1	375	9	4386	C4.824
GO:0019083	viral transcription	biological_process	0.5282	1	1	375	9	4386	C4.824
GO:0019031	viral envelope	cellular_component	0.53166	1	4	375	45	4386	C6.375,C1.720,C1.260,C1.353
GO:0036338	viral membrane	cellular_component	0.53166	1	4	375	45	4386	C1.720,C6.375,C1.353,C1.260
GO:0009312	oligosaccharide biosynthetic process	biological_process	0.53359	1	1	375	9	4386	C2.1156
GO:0006417	regulation of translation	biological_process	0.53498	1	1	375	9	4386	C4.266
GO:0010608	posttranscriptional regulation of gene expression	biological_process	0.53498	1	1	375	9	4386	C4.266
GO:0034248	regulation of cellular amide metabolic process	biological_process	0.53498	1	1	375	9	4386	C4.266
GO:0043604	amide biosynthetic process	biological_process	0.53597	1	19	375	222	4386	C1.745,C4.132,C3.602,C2.989,C4.266,C2.642,C2.975,C2.317,C7.534,C4.192,C8.78,C2.141,C4.718,C1.460,C4.772,C8.458,C1.713,C4.1,C7.55
GO:0042440	pigment metabolic process	biological_process	0.53675	1	9	375	106	4386	C4.150,C6.686,C8.225,C6.860,C8.561,scaffold00023.25,C7.187,C1.631,C5.729
GO:0016423	tRNA (guanine) methyltransferase activity	molecular_function	0.53693	1	1	375	9	4386	C6.434
GO:0015994	chlorophyll metabolic process	biological_process	0.53718	1	4	375	47	4386	C4.150,C8.561,C8.225,C7.187
GO:0017038	protein import	biological_process	0.5389	1	3	375	35	4386	C2.34,C2.566,C5.693
GO:0070887	cellular response to chemical stimulus	biological_process	0.54009	1	1	375	9	4386	C1.334
GO:0016407	acetyltransferase activity	molecular_function	0.54012	1	4	375	43	4386	C8.338,C4.830,C6.426,C8.336
GO:0042278	purine nucleoside metabolic process	biological_process	0.54118	1	5	375	59	4386	C4.294,C2.1113,C4.276,C6.755,C5.822
GO:0046128	purine ribonucleoside metabolic process	biological_process	0.54118	1	5	375	59	4386	C4.294,C6.755,C4.276,C2.1113,C5.822
GO:0007618	mating	biological_process	0.54175	1	1	375	9	4386	C2.1137
GO:0071806	protein transmembrane transport	biological_process	0.54248	1	1	375	9	4386	C5.693
GO:0044423	virion part	cellular_component	0.54253	1	10	375	122	4386	C6.375,C2.1137,C5.337,C1.2,C1.720,C4.395,C5.354,C1.353,C1.260,C3.1016
GO:0019752	carboxylic acid metabolic process	biological_process	0.54278	1	21	375	247	4386	C2.317,C8.175,C6.866,C5.701,C1.1115,C1.1168,C3.354,C4.304,C1.745,C4.528,C1.1179,C1.684,C7.169,C4.1,C6.532,C4.71,C4.395,C3.390,C6.242,C7.168,C7.644
GO:0071705	nitrogen compound transport	biological_process	0.54336	1	6	375	70	4386	C1.532,C8.311,C6.831,C4.216,C3.1018,C4.294
GO:0015171	amino acid transmembrane transporter activity	molecular_function	0.54366	1	3	375	34	4386	C6.831,C8.311,C4.216
GO:0006818	hydrogen transport	biological_process	0.54504	1	4	375	47	4386	C6.605,C2.317,C1.721,C4.276
GO:0015992	proton transport	biological_process	0.54504	1	4	375	47	4386	C6.605,C2.317,C1.721,C4.276
GO:0006613	cotranslational protein targeting to membrane	biological_process	0.54623	1	2	375	23	4386	C2.585,C4.445
GO:0071944	cell periphery	cellular_component	0.55219	1	8	375	99	4386	C1.562,C4.904,C1.2,C6.278,C7.245,C3.713,C4.538,C2.317
GO:0044723	single-organism carbohydrate metabolic process	biological_process	0.55251	1	11	375	133	4386	C4.445,C7.628,C5.497,C5.592,C8.462,C1.1272,C6.242,C3.855,C2.1156,C4.538,C2.629
GO:0070972	protein localization to endoplasmic reticulum	biological_process	0.55251	1	2	375	23	4386	C4.445,C2.585
GO:0048038	quinone binding	molecular_function	0.55357	1	1	375	9	4386	C1.417
GO:0043241	protein complex disassembly	biological_process	0.55958	1	1	375	10	4386	C4.266
GO:0008374	O-acyltransferase activity	molecular_function	0.56227	1	1	375	10	4386	C1.417
GO:0000921	septin ring assembly	biological_process	0.56272	1	1	375	10	4386	C2.317
GO:0005940	septin ring	cellular_component	0.56272	1	1	375	10	4386	C2.317
GO:0031106	septin ring organization	biological_process	0.56272	1	1	375	10	4386	C2.317
GO:0032156	septin cytoskeleton	cellular_component	0.56272	1	1	375	10	4386	C2.317
GO:0032185	septin cytoskeleton organization	biological_process	0.56272	1	1	375	10	4386	C2.317
GO:0030154	cell differentiation	biological_process	0.56296	1	2	375	23	4386	C3.665,C7.185
GO:0000041	transition metal ion transport	biological_process	0.56438	1	2	375	22	4386	C3.932,C4.294
GO:0008408	3'-5' exonuclease activity	molecular_function	0.56466	1	1	375	10	4386	C5.48
GO:0000746	conjugation	biological_process	0.56551	1	1	375	9	4386	C1.260
GO:0009064	glutamine family amino acid metabolic process	biological_process	0.56594	1	2	375	22	4386	C6.532,C4.304
GO:0030976	thiamine pyrophosphate binding	molecular_function	0.56701	1	1	375	9	4386	C1.1132
GO:0009141	nucleoside triphosphate metabolic process	biological_process	0.56794	1	4	375	49	4386	C4.294,C4.276,C6.755,C5.822
GO:0009144	purine nucleoside triphosphate metabolic process	biological_process	0.56794	1	4	375	49	4386	C4.294,C6.755,C4.276,C5.822
GO:0009199	ribonucleoside triphosphate metabolic process	biological_process	0.56794	1	4	375	49	4386	C6.755,C4.276,C5.822,C4.294
GO:0009205	purine ribonucleoside triphosphate metabolic process	biological_process	0.56794	1	4	375	49	4386	C4.294,C5.822,C4.276,C6.755
GO:0046034	ATP metabolic process	biological_process	0.56794	1	4	375	49	4386	C6.755,C4.276,C5.822,C4.294
GO:0006754	ATP biosynthetic process	biological_process	0.56798	1	2	375	24	4386	C6.755,C4.276
GO:0009142	nucleoside triphosphate biosynthetic process	biological_process	0.56798	1	2	375	24	4386	C4.276,C6.755
GO:0009145	purine nucleoside triphosphate biosynthetic process	biological_process	0.56798	1	2	375	24	4386	C6.755,C4.276
GO:0009201	ribonucleoside triphosphate biosynthetic process	biological_process	0.56798	1	2	375	24	4386	C4.276,C6.755
GO:0009206	purine ribonucleoside triphosphate biosynthetic process	biological_process	0.56798	1	2	375	24	4386	C4.276,C6.755
GO:0045259	proton-transporting ATP synthase complex	cellular_component	0.56798	1	2	375	24	4386	C4.276,C6.755
GO:0006184	obsolete GTP catabolic process	biological_process	0.56876	1	1	375	10	4386	C2.317
GO:0016796	exonuclease activity, active with either ribo- or deoxyribonucleic acids and producing 5'-phosphomonoesters	molecular_function	0.56999	1	2	375	23	4386	C6.375,C2.317
GO:0043436	oxoacid metabolic process	biological_process	0.57079	1	21	375	251	4386	C1.1168,C3.354,C1.1115,C5.701,C6.866,C8.175,C2.317,C1.684,C1.1179,C4.528,C1.745,C4.304,C4.395,C4.1,C6.532,C4.71,C7.169,C7.168,C7.644,C3.390,C6.242
GO:0044283	small molecule biosynthetic process	biological_process	0.57154	1	10	375	118	4386	C1.745,C4.304,C1.684,C6.752,C3.390,C1.1179,C6.271,C6.532,C4.71,C6.866
GO:0004674	protein serine/threonine kinase activity	molecular_function	0.57188	1	2	375	24	4386	C7.257,C6.42
GO:1902495	transmembrane transporter complex	cellular_component	0.57239	1	1	375	9	4386	C7.245
GO:1990351	transporter complex	cellular_component	0.57239	1	1	375	9	4386	C7.245
GO:0005576	extracellular region	cellular_component	0.57399	1	16	375	204	4386	C2.1137,C7.666,C2.566,C5.458,C4.192,C1.1079,C3.49,C4.802,C7.171,C7.419,C8.462,C7.511,C1.461,C1.1231,C3.409,C2.585
GO:0016798	hydrolase activity, acting on glycosyl bonds	molecular_function	0.57405	1	8	375	99	4386	C8.220,C1.24,C6.594,C7.628,C4.538,C6.748,C6.756,C1.353
GO:0016469	proton-transporting two-sector ATPase complex	cellular_component	0.57656	1	4	375	50	4386	C1.721,C4.276,C6.755,C2.317
GO:0019239	deaminase activity	molecular_function	0.57694	1	1	375	10	4386	C4.186
GO:0016482	cytoplasmic transport	biological_process	0.57786	1	6	375	76	4386	C4.2,C5.693,C7.55,C2.566,C4.445,C2.585
GO:0034470	ncRNA processing	biological_process	0.57802	1	9	375	107	4386	C2.550,C7.136,C5.276,C1.386,C6.434,C6.860,C4.528,C2.566,C6.586
GO:0000156	phosphorelay response regulator activity	molecular_function	0.58	1	1	375	12	4386	C2.494
GO:0070069	cytochrome complex	cellular_component	0.58012	1	1	375	10	4386	C8.14
GO:0043603	cellular amide metabolic process	biological_process	0.5807	1	20	375	240	4386	C4.772,C1.713,C8.458,C4.1,C7.55,C8.78,C2.141,C4.718,C1.460,C2.317,C2.642,C4.266,C2.975,C7.534,C4.192,C1.745,C4.132,C2.989,C1.749,C3.602
GO:0008565	protein transporter activity	molecular_function	0.5817	1	2	375	24	4386	C4.714,C2.566
GO:0016053	organic acid biosynthetic process	biological_process	0.58275	1	8	375	95	4386	C4.71,C6.866,C6.532,C1.745,C4.304,C1.684,C1.1179,C3.390
GO:0046394	carboxylic acid biosynthetic process	biological_process	0.58275	1	8	375	95	4386	C1.684,C3.390,C1.1179,C1.745,C4.304,C6.866,C4.71,C6.532
GO:0008173	RNA methyltransferase activity	molecular_function	0.5828	1	2	375	23	4386	C2.566,C6.434
GO:0008289	lipid binding	molecular_function	0.58403	1	3	375	39	4386	C4.355,C4.843,C7.542
GO:0004521	endoribonuclease activity	molecular_function	0.58705	1	2	375	23	4386	C5.429,C5.276
GO:0009081	branched-chain amino acid metabolic process	biological_process	0.58715	1	1	375	10	4386	C3.390
GO:0009082	branched-chain amino acid biosynthetic process	biological_process	0.58715	1	1	375	10	4386	C3.390
GO:0043228	non-membrane-bounded organelle	cellular_component	0.58785	1	22	375	272	4386	C8.78,C7.509,C1.460,C3.393,C2.141,C7.578,C1.713,C3.489,C8.458,C4.772,C4.1,C4.132,C3.602,C1.334,C6.605,C2.989,C2.975,C2.642,C2.317,C4.192,C7.534,C2.115
GO:0044764	multi-organism cellular process	biological_process	0.58878	1	10	375	128	4386	C6.375,C7.542,C8.441,C4.824,C8.225,C7.372,C1.161,C1.353,C7.185,C1.260
GO:0043414	macromolecule methylation	biological_process	0.58917	1	3	375	35	4386	C2.566,C1.532,C6.434
GO:0006082	organic acid metabolic process	biological_process	0.59239	1	21	375	254	4386	C3.390,C6.242,C7.644,C7.168,C4.71,C4.1,C6.532,C4.395,C7.169,C1.1179,C1.684,C1.745,C4.304,C4.528,C5.701,C6.866,C3.354,C1.1168,C1.1115,C2.317,C8.175
GO:0009452	7-methylguanosine RNA capping	biological_process	0.59366	1	1	375	10	4386	C1.532
GO:0036260	RNA capping	biological_process	0.59366	1	1	375	10	4386	C1.532
GO:0016032	viral process	biological_process	0.59435	1	9	375	116	4386	C1.161,C7.372,C1.353,C7.185,C1.260,C8.441,C6.375,C4.824,C8.225
GO:0006914	autophagy	biological_process	0.5951	1	4	375	51	4386	C4.1,C1.721,C3.678,C2.317
GO:0043232	intracellular non-membrane-bounded organelle	cellular_component	0.59723	1	21	375	261	4386	C7.578,C3.393,C1.460,C2.141,C8.78,C7.509,C1.713,C8.458,C3.489,C4.772,C1.334,C6.605,C2.989,C3.602,C4.132,C4.192,C7.534,C2.115,C2.317,C2.975,C2.642
GO:0007610	behavior	biological_process	0.60001	1	1	375	10	4386	C2.1034
GO:0045261	proton-transporting ATP synthase complex, catalytic core F(1)	cellular_component	0.60006	1	1	375	11	4386	C6.755
GO:0007155	cell adhesion	biological_process	0.6002	1	3	375	38	4386	C1.461,C4.520,C1.1231
GO:0016879	ligase activity, forming carbon-nitrogen bonds	molecular_function	0.60547	1	5	375	61	4386	C3.1016,C3.823,C1.99,C7.644,C4.395
GO:0005777	peroxisome	cellular_component	0.60605	1	1	375	11	4386	C5.693
GO:0042579	microbody	cellular_component	0.60605	1	1	375	11	4386	C5.693
GO:0004888	transmembrane signaling receptor activity	molecular_function	0.60647	1	2	375	24	4386	C4.682,C2.1034
GO:0008033	tRNA processing	biological_process	0.60888	1	7	375	85	4386	C6.860,C2.550,C5.276,C4.528,C6.434,C1.386,C6.586
GO:0015035	protein disulfide oxidoreductase activity	molecular_function	0.6093	1	1	375	10	4386	C7.170
GO:0015036	disulfide oxidoreductase activity	molecular_function	0.6093	1	1	375	10	4386	C7.170
GO:0017016	Ras GTPase binding	molecular_function	0.60964	1	1	375	11	4386	C6.68
GO:0031267	small GTPase binding	molecular_function	0.60964	1	1	375	11	4386	C6.68
GO:0051020	GTPase binding	molecular_function	0.60964	1	1	375	11	4386	C6.68
GO:0016568	chromatin modification	biological_process	0.60997	1	1	375	11	4386	C4.46
GO:0008831	dTDP-4-dehydrorhamnose reductase activity	molecular_function	0.61017	1	1	375	10	4386	C3.855
GO:0006778	porphyrin-containing compound metabolic process	biological_process	0.61092	1	7	375	88	4386	C8.561,C4.150,scaffold00023.25,C8.225,C7.187,C5.729,C6.860
GO:0030658	transport vesicle membrane	cellular_component	0.61143	1	1	375	11	4386	C7.55
GO:0043565	sequence-specific DNA binding	molecular_function	0.61191	1	5	375	64	4386	C1.1263,C7.55,C6.860,C3.393,C4.795
GO:0008677	2-dehydropantoate 2-reductase activity	molecular_function	0.6127	1	2	375	22	4386	C4.528,C5.701
GO:0009150	purine ribonucleotide metabolic process	biological_process	0.61399	1	5	375	64	4386	C5.822,C2.1113,C4.276,C6.755,C4.294
GO:0034655	nucleobase-containing compound catabolic process	biological_process	0.61558	1	1	375	11	4386	C3.1012
GO:0016874	ligase activity	molecular_function	0.61741	1	13	375	167	4386	C2.317,C1.386,C3.1016,C4.395,C1.1079,C4.394,C4.1,C3.823,C4.150,C1.99,C2.484,C7.644,C1.749
GO:0030234	enzyme regulator activity	molecular_function	0.61748	1	4	375	57	4386	C1.161,C4.192,C5.458,C3.390
GO:0008236	serine-type peptidase activity	molecular_function	0.61909	1	6	375	73	4386	C1.6,C3.713,C8.225,C4.812,C7.164,C1.605
GO:0017171	serine hydrolase activity	molecular_function	0.61909	1	6	375	73	4386	C1.6,C3.713,C1.605,C8.225,C7.164,C4.812
GO:0033692	cellular polysaccharide biosynthetic process	biological_process	0.62043	1	5	375	66	4386	C4.445,C5.497,C1.1272,C2.1156,C3.855
GO:0006479	protein methylation	biological_process	0.62445	1	2	375	24	4386	C6.434,C2.566
GO:0008213	protein alkylation	biological_process	0.62445	1	2	375	24	4386	C6.434,C2.566
GO:0044262	cellular carbohydrate metabolic process	biological_process	0.62497	1	7	375	91	4386	C2.629,C3.855,C8.462,C5.497,C1.1272,C2.1156,C4.445
GO:0044459	plasma membrane part	cellular_component	0.62745	1	2	375	25	4386	C4.904,C7.245
GO:0032324	molybdopterin cofactor biosynthetic process	biological_process	0.62817	1	1	375	12	4386	C1.334
GO:0043545	molybdopterin cofactor metabolic process	biological_process	0.62817	1	1	375	12	4386	C1.334
GO:0051189	prosthetic group metabolic process	biological_process	0.62817	1	1	375	12	4386	C1.334
GO:0008138	protein tyrosine/serine/threonine phosphatase activity	molecular_function	0.62845	1	1	375	12	4386	C3.100
GO:0006163	purine nucleotide metabolic process	biological_process	0.63025	1	5	375	65	4386	C4.294,C5.822,C2.1113,C6.755,C4.276
GO:0008170	N-methyltransferase activity	molecular_function	0.63205	1	1	375	11	4386	C6.434
GO:0004488	methylenetetrahydrofolate dehydrogenase (NADP+) activity	molecular_function	0.63249	1	1	375	11	4386	C1.745
GO:0051287	NAD binding	molecular_function	0.63482	1	4	375	47	4386	C6.736,C3.316,C5.395,C1.417
GO:0044707	single-multicellular organism process	biological_process	0.63614	1	5	375	68	4386	C1.1079,C7.533,C7.171,C6.698,C1.1231
GO:0022411	cellular component disassembly	biological_process	0.63957	1	1	375	12	4386	C4.266
GO:0032984	macromolecular complex disassembly	biological_process	0.63957	1	1	375	12	4386	C4.266
GO:0051537	2 iron, 2 sulfur cluster binding	molecular_function	0.64162	1	1	375	13	4386	C3.590
GO:0008175	tRNA methyltransferase activity	molecular_function	0.64174	1	1	375	12	4386	C6.434
GO:0015988	energy coupled proton transmembrane transport, against electrochemical gradient	biological_process	0.6425	1	2	375	26	4386	C1.721,C2.317
GO:0015991	ATP hydrolysis coupled proton transport	biological_process	0.6425	1	2	375	26	4386	C2.317,C1.721
GO:0045263	proton-transporting ATP synthase complex, coupling factor F(o)	cellular_component	0.6434	1	1	375	13	4386	C4.276
GO:0016042	lipid catabolic process	biological_process	0.64476	1	1	375	12	4386	C8.286
GO:0044264	cellular polysaccharide metabolic process	biological_process	0.6466	1	5	375	68	4386	C3.855,C4.445,C5.497,C1.1272,C2.1156
GO:0043900	regulation of multi-organism process	biological_process	0.64686	1	1	375	12	4386	C1.260
GO:0016679	oxidoreductase activity, acting on diphenols and related substances as donors	molecular_function	0.64747	1	1	375	12	4386	C3.590
GO:0044033	multi-organism metabolic process	biological_process	0.64809	1	1	375	13	4386	C4.824
GO:0006400	tRNA modification	biological_process	0.65049	1	1	375	12	4386	C6.434
GO:0019354	siroheme biosynthetic process	biological_process	0.65078	1	2	375	25	4386	scaffold00023.25,C6.860
GO:0043115	precorrin-2 dehydrogenase activity	molecular_function	0.65078	1	2	375	25	4386	C6.860,scaffold00023.25
GO:0046156	siroheme metabolic process	biological_process	0.65078	1	2	375	25	4386	C6.860,scaffold00023.25
GO:0009119	ribonucleoside metabolic process	biological_process	0.65102	1	5	375	66	4386	C5.822,C6.755,C4.276,C2.1113,C4.294
GO:0048585	negative regulation of response to stimulus	biological_process	0.65176	1	1	375	13	4386	C7.171
GO:0098772	molecular function regulator	molecular_function	0.65214	1	6	375	91	4386	C1.161,C1.1079,C4.192,C5.458,C3.390,C8.462
GO:0022610	biological adhesion	biological_process	0.65314	1	3	375	41	4386	C1.1231,C4.520,C1.461
GO:0003779	actin binding	molecular_function	0.65549	1	2	375	26	4386	C8.194,C1.1093
GO:0000003	reproduction	biological_process	0.65673	1	4	375	53	4386	C4.1,C6.605,C5.693,C2.1137
GO:0072521	purine-containing compound metabolic process	biological_process	0.65911	1	5	375	67	4386	C4.294,C6.755,C4.276,C2.1113,C5.822
GO:0009110	vitamin biosynthetic process	biological_process	0.6597	1	2	375	25	4386	C6.752,C6.271
GO:0042364	water-soluble vitamin biosynthetic process	biological_process	0.6597	1	2	375	25	4386	C6.271,C6.752
GO:0009116	nucleoside metabolic process	biological_process	0.6601	1	6	375	79	4386	C4.294,C5.693,C2.1113,C4.276,C6.755,C5.822
GO:1901657	glycosyl compound metabolic process	biological_process	0.6601	1	6	375	79	4386	C5.693,C4.294,C5.822,C4.276,C6.755,C2.1113
GO:0000271	polysaccharide biosynthetic process	biological_process	0.66339	1	5	375	69	4386	C3.855,C4.445,C1.1272,C2.1156,C5.497
GO:0030312	external encapsulating structure	cellular_component	0.6639	1	2	375	27	4386	C1.562,C4.538
GO:1902580	single-organism cellular localization	biological_process	0.66838	1	5	375	70	4386	C2.566,C4.445,C2.585,C3.49,C5.693
GO:0016773	phosphotransferase activity, alcohol group as acceptor	molecular_function	0.66876	1	17	375	231	4386	C5.584,C1.416,C4.445,C1.501,C4.912,C7.698,C2.1156,C2.289,C7.257,C7.30,C6.42,C5.497,C5.822,C1.2,C6.242,C5.126,C4.1
GO:0019898	extrinsic component of membrane	cellular_component	0.66908	1	1	375	13	4386	C2.317
GO:0008380	RNA splicing	biological_process	0.66931	1	2	375	27	4386	C2.317,C1.386
GO:0030133	transport vesicle	cellular_component	0.67168	1	1	375	13	4386	C7.55
GO:0022900	electron transport chain	biological_process	0.6717	1	2	375	27	4386	C5.822,C4.294
GO:0019201	nucleotide kinase activity	molecular_function	0.67437	1	1	375	13	4386	C7.644
GO:0016881	acid-amino acid ligase activity	molecular_function	0.67446	1	2	375	28	4386	C4.395,C7.644
GO:0044403	symbiosis, encompassing mutualism through parasitism	biological_process	0.67759	1	9	375	124	4386	C4.824,C8.225,C6.375,C8.441,C7.185,C1.353,C1.260,C7.372,C1.161
GO:0044419	interspecies interaction between organisms	biological_process	0.67759	1	9	375	124	4386	C1.353,C7.185,C1.260,C7.372,C1.161,C4.824,C8.225,C6.375,C8.441
GO:0006355	regulation of transcription, DNA-templated	biological_process	0.67824	1	36	375	473	4386	C7.55,C7.372,C8.151,C3.1031,C4.182,C3.390,C7.275,C3.393,C4.831,C1.600,C5.722,C1.1263,C7.533,C6.795,C2.14,C4.795,C5.584,C5.729,C4.1,C5.427,C7.137,C7.185,C7.646,C7.171,C2.328,C2.494,C1.2,C7.509,C3.354,C3.1014,C5.276,C6.860,C4.858,C2.357,C1.334,C1.746
GO:1903506	regulation of nucleic acid-templated transcription	biological_process	0.67824	1	36	375	473	4386	C7.185,C7.137,C5.427,C5.729,C4.1,C7.509,C1.2,C2.494,C2.328,C7.171,C7.646,C5.276,C3.1014,C3.354,C1.746,C2.357,C1.334,C4.858,C6.860,C4.182,C3.1031,C8.151,C7.55,C7.372,C1.1263,C5.722,C1.600,C3.393,C4.831,C7.275,C3.390,C7.533,C5.584,C4.795,C2.14,C6.795
GO:0016567	protein ubiquitination	biological_process	0.67901	1	1	375	13	4386	C3.489
GO:0032446	protein modification by small protein conjugation	biological_process	0.67901	1	1	375	13	4386	C3.489
GO:0070647	protein modification by small protein conjugation or removal	biological_process	0.67901	1	1	375	13	4386	C3.489
GO:0005507	copper ion binding	molecular_function	0.67953	1	2	375	27	4386	scaffold00023.19,C4.294
GO:0009288	bacterial-type flagellum	cellular_component	0.67966	1	1	375	13	4386	C4.1
GO:0035556	intracellular signal transduction	biological_process	0.68157	1	7	375	104	4386	C8.462,C1.2,C5.126,C2.1090,C4.1,C8.577,C2.494
GO:0006766	vitamin metabolic process	biological_process	0.68258	1	2	375	26	4386	C6.752,C6.271
GO:0006767	water-soluble vitamin metabolic process	biological_process	0.68258	1	2	375	26	4386	C6.271,C6.752
GO:0031323	regulation of cellular metabolic process	biological_process	0.6833	1	40	375	528	4386	C5.722,C1.600,C1.1263,C1.721,C6.242,C3.390,C3.393,C4.831,C7.275,C4.182,C4.714,C7.372,C7.55,C3.1031,C8.151,C5.584,C6.795,C4.795,C2.14,C4.266,C7.533,C1.2,C7.509,C2.328,C2.494,C7.646,C7.171,C5.427,C7.185,C7.137,C4.1,C5.729,C4.858,C1.334,C2.357,C6.860,C1.746,C5.276,C3.1014,C3.354
GO:0009259	ribonucleotide metabolic process	biological_process	0.6848	1	5	375	69	4386	C4.276,C6.755,C2.1113,C5.822,C4.294
GO:0016301	kinase activity	molecular_function	0.68512	1	17	375	234	4386	C1.416,C1.501,C4.445,C4.912,C7.698,C2.1156,C2.289,C7.257,C7.30,C6.42,C5.497,C5.822,C1.2,C7.644,C6.242,C5.126,C4.1
GO:0005578	proteinaceous extracellular matrix	cellular_component	0.68544	1	2	375	28	4386	C3.49,C1.461
GO:0031012	extracellular matrix	cellular_component	0.68544	1	2	375	28	4386	C1.461,C3.49
GO:0007275	multicellular organismal development	biological_process	0.68573	1	2	375	28	4386	C7.171,C7.533
GO:0044281	small molecule metabolic process	biological_process	0.68613	1	32	375	402	4386	C3.390,C6.242,C6.752,C7.644,C7.168,C8.462,C6.532,C2.629,C4.304,C1.1115,C1.1168,C2.289,C6.755,C2.1113,C5.693,C5.822,C4.276,C4.71,C4.1,C4.395,C6.271,C7.169,C1.1179,C1.684,C1.745,C4.528,C4.294,C6.866,C5.701,C3.354,C2.317,C8.175
GO:0009521	photosystem	cellular_component	0.68638	1	2	375	28	4386	C7.628,C4.714
GO:1902582	single-organism intracellular transport	biological_process	0.68689	1	7	375	98	4386	C4.1,C4.2,C5.693,C7.55,C2.566,C4.445,C2.585
GO:0019222	regulation of metabolic process	biological_process	0.68767	1	41	375	542	4386	C5.729,C4.1,C3.684,C7.137,C7.185,C5.427,C7.171,C7.646,C2.328,C2.494,C7.509,C1.2,C3.354,C3.1014,C5.276,C1.746,C6.860,C4.858,C2.357,C1.334,C8.151,C3.1031,C7.55,C7.372,C4.714,C4.182,C7.275,C4.831,C3.393,C3.390,C6.242,C1.721,C5.722,C1.600,C1.1263,C7.533,C4.266,C4.795,C2.14,C6.795,C5.584
GO:0033013	tetrapyrrole metabolic process	biological_process	0.68826	1	8	375	107	4386	C1.1093,C6.860,C8.225,C4.150,C5.729,C7.187,scaffold00023.25,C8.561
GO:0015093	ferrous iron transmembrane transporter activity	molecular_function	0.68846	1	1	375	13	4386	C3.932
GO:0015684	ferrous iron transport	biological_process	0.68846	1	1	375	13	4386	C3.932
GO:0034637	cellular carbohydrate biosynthetic process	biological_process	0.68867	1	5	375	71	4386	C5.497,C1.1272,C2.1156,C4.445,C3.855
GO:0010468	regulation of gene expression	biological_process	0.68974	1	37	375	488	4386	C3.1031,C8.151,C7.372,C7.55,C4.182,C3.393,C4.831,C7.275,C3.390,C1.600,C5.722,C1.1263,C7.533,C4.266,C2.14,C4.795,C6.795,C5.584,C4.1,C5.729,C7.185,C7.137,C5.427,C2.494,C2.328,C7.646,C7.171,C7.509,C1.2,C3.354,C5.276,C3.1014,C1.746,C1.334,C4.858,C2.357,C6.860
GO:0051252	regulation of RNA metabolic process	biological_process	0.69017	1	36	375	475	4386	C3.354,C3.1014,C5.276,C6.860,C4.858,C2.357,C1.334,C1.746,C5.729,C4.1,C5.427,C7.137,C7.185,C7.171,C7.646,C2.328,C2.494,C1.2,C7.509,C7.533,C6.795,C4.795,C2.14,C5.584,C7.372,C7.55,C8.151,C3.1031,C4.182,C3.390,C7.275,C3.393,C4.831,C1.600,C5.722,C1.1263
GO:2001141	regulation of RNA biosynthetic process	biological_process	0.69017	1	36	375	475	4386	C1.746,C4.858,C1.334,C2.357,C6.860,C5.276,C3.1014,C3.354,C7.509,C1.2,C2.328,C2.494,C7.646,C7.171,C7.185,C7.137,C5.427,C4.1,C5.729,C5.584,C4.795,C2.14,C6.795,C7.533,C1.600,C5.722,C1.1263,C4.831,C3.393,C7.275,C3.390,C4.182,C3.1031,C8.151,C7.372,C7.55
GO:0044724	single-organism carbohydrate catabolic process	biological_process	0.691	1	1	375	13	4386	C2.629
GO:1902600	hydrogen ion transmembrane transport	biological_process	0.69108	1	3	375	43	4386	C1.721,C4.276,C2.317
GO:0000990	transcription factor activity, core RNA polymerase binding	molecular_function	0.69135	1	2	375	29	4386	C7.137,C5.276
GO:0000996	core DNA-dependent RNA polymerase binding promoter specificity activity	molecular_function	0.69135	1	2	375	29	4386	C5.276,C7.137
GO:0016987	sigma factor activity	molecular_function	0.69135	1	2	375	29	4386	C5.276,C7.137
GO:0008276	protein methyltransferase activity	molecular_function	0.6915	1	2	375	27	4386	C6.434,C2.566
GO:0016310	phosphorylation	biological_process	0.69177	1	12	375	167	4386	C5.822,C4.912,C4.445,C1.2,C1.501,C1.416,C5.497,C7.698,C1.400,C2.1156,C6.831,C4.294
GO:0031514	motile cilium	cellular_component	0.69263	1	2	375	30	4386	C4.1,C2.317
GO:1901564	organonitrogen compound metabolic process	biological_process	0.69371	1	48	375	599	4386	C6.532,C7.187,C7.55,C4.772,C1.713,C8.458,C8.561,C7.644,C7.168,C1.460,C6.752,C3.390,C8.78,C8.225,C7.628,C7.534,C2.1113,C4.266,C6.755,C2.289,C4.304,C4.395,C5.729,C4.1,C7.169,scaffold00023.25,C6.271,C4.718,C2.141,C5.693,C4.276,C5.822,C4.150,C3.354,C4.192,C4.294,C2.642,C8.175,C2.975,C2.317,C3.602,C1.1093,C2.989,C6.860,C1.749,C1.334,C1.745,C4.132
GO:2000112	regulation of cellular macromolecule biosynthetic process	biological_process	0.69512	1	37	375	491	4386	C2.14,C4.795,C6.795,C5.584,C7.533,C4.266,C7.275,C4.831,C3.393,C3.390,C5.722,C1.600,C1.1263,C8.151,C3.1031,C7.55,C7.372,C4.182,C1.746,C6.860,C4.858,C1.334,C2.357,C3.354,C3.1014,C5.276,C7.171,C7.646,C2.328,C2.494,C7.509,C1.2,C5.729,C4.1,C7.137,C7.185,C5.427
GO:0001510	RNA methylation	biological_process	0.69863	1	1	375	13	4386	C1.532
GO:0006364	rRNA processing	biological_process	0.69938	1	2	375	28	4386	C7.136,C2.566
GO:0016072	rRNA metabolic process	biological_process	0.69938	1	2	375	28	4386	C2.566,C7.136
GO:0009539	photosystem II reaction center	cellular_component	0.69999	1	1	375	14	4386	C4.714
GO:0003968	RNA-directed RNA polymerase activity	molecular_function	0.70033	1	1	375	16	4386	C5.259
GO:0019842	vitamin binding	molecular_function	0.70164	1	1	375	13	4386	C1.1132
GO:0009311	oligosaccharide metabolic process	biological_process	0.70338	1	1	375	14	4386	C2.1156
GO:0071554	cell wall organization or biogenesis	biological_process	0.70417	1	1	375	13	4386	C1.600
GO:0030120	vesicle coat	cellular_component	0.70649	1	1	375	15	4386	C7.55
GO:0030135	coated vesicle	cellular_component	0.70649	1	1	375	15	4386	C7.55
GO:0030659	cytoplasmic vesicle membrane	cellular_component	0.70649	1	1	375	15	4386	C7.55
GO:0030662	coated vesicle membrane	cellular_component	0.70649	1	1	375	15	4386	C7.55
GO:0010556	regulation of macromolecule biosynthetic process	biological_process	0.70658	1	37	375	493	4386	C7.646,C7.171,C2.328,C2.494,C1.2,C7.509,C4.1,C5.729,C5.427,C7.137,C7.185,C6.860,C4.858,C1.334,C2.357,C1.746,C3.354,C3.1014,C5.276,C3.390,C7.275,C3.393,C4.831,C5.722,C1.600,C1.1263,C7.372,C7.55,C8.151,C3.1031,C4.182,C6.795,C2.14,C4.795,C5.584,C7.533,C4.266
GO:0031326	regulation of cellular biosynthetic process	biological_process	0.70658	1	37	375	493	4386	C5.722,C1.600,C1.1263,C3.393,C4.831,C7.275,C3.390,C4.182,C3.1031,C8.151,C7.55,C7.372,C5.584,C2.14,C4.795,C6.795,C4.266,C7.533,C7.509,C1.2,C2.328,C2.494,C7.171,C7.646,C7.185,C7.137,C5.427,C5.729,C4.1,C1.746,C1.334,C2.357,C4.858,C6.860,C5.276,C3.1014,C3.354
GO:1901605	alpha-amino acid metabolic process	biological_process	0.71112	1	6	375	81	4386	C7.644,C4.395,C7.168,C6.532,C4.304,C1.745
GO:0008092	cytoskeletal protein binding	molecular_function	0.71154	1	4	375	59	4386	C2.317,C8.194,C1.746,C1.1093
GO:0006396	RNA processing	biological_process	0.71487	1	13	375	174	4386	C4.186,C6.860,C1.532,C2.566,C4.528,C6.586,C1.1079,C7.136,C2.550,C5.276,C6.434,C2.317,C1.386
GO:0005381	iron ion transmembrane transporter activity	molecular_function	0.7149	1	1	375	14	4386	C3.932
GO:0009889	regulation of biosynthetic process	biological_process	0.71681	1	37	375	495	4386	C5.584,C6.795,C4.795,C2.14,C4.266,C7.533,C1.600,C5.722,C1.1263,C3.390,C3.393,C4.831,C7.275,C4.182,C7.55,C7.372,C3.1031,C8.151,C1.334,C2.357,C4.858,C6.860,C1.746,C5.276,C3.1014,C3.354,C1.2,C7.509,C2.494,C2.328,C7.646,C7.171,C5.427,C7.185,C7.137,C4.1,C5.729
GO:0016272	prefoldin complex	cellular_component	0.71947	1	1	375	14	4386	C7.73
GO:0009896	positive regulation of catabolic process	biological_process	0.72087	1	1	375	16	4386	C1.721
GO:0010508	positive regulation of autophagy	biological_process	0.72087	1	1	375	16	4386	C1.721
GO:0031331	positive regulation of cellular catabolic process	biological_process	0.72087	1	1	375	16	4386	C1.721
GO:0051171	regulation of nitrogen compound metabolic process	biological_process	0.72134	1	37	375	496	4386	C4.266,C7.533,C5.584,C6.795,C2.14,C4.795,C4.182,C7.55,C7.372,C3.1031,C8.151,C5.722,C1.600,C1.1263,C3.390,C3.393,C4.831,C7.275,C5.276,C3.1014,C3.354,C4.858,C1.334,C2.357,C6.860,C1.746,C5.427,C7.185,C7.137,C4.1,C5.729,C1.2,C7.509,C2.328,C2.494,C7.646,C7.171
GO:0008653	lipopolysaccharide metabolic process	biological_process	0.72163	1	3	375	47	4386	C4.445,C2.1156,C5.497
GO:0009103	lipopolysaccharide biosynthetic process	biological_process	0.72163	1	3	375	47	4386	C4.445,C2.1156,C5.497
GO:0042995	cell projection	cellular_component	0.72481	1	3	375	46	4386	C7.666,C4.1,C2.317
GO:0034508	centromere complex assembly	biological_process	0.72506	1	1	375	15	4386	C2.317
GO:0005929	cilium	cellular_component	0.72562	1	2	375	32	4386	C4.1,C2.317
GO:0007218	neuropeptide signaling pathway	biological_process	0.72742	1	1	375	16	4386	C3.409
GO:0046434	organophosphate catabolic process	biological_process	0.73262	1	1	375	14	4386	C8.286
GO:0098805	whole membrane	cellular_component	0.7327	1	3	375	46	4386	C2.317,C5.693,C7.55
GO:0009126	purine nucleoside monophosphate metabolic process	biological_process	0.73388	1	4	375	60	4386	C4.294,C5.822,C4.276,C6.755
GO:0009167	purine ribonucleoside monophosphate metabolic process	biological_process	0.73388	1	4	375	60	4386	C4.294,C5.822,C6.755,C4.276
GO:0051186	cofactor metabolic process	biological_process	0.73532	1	13	375	176	4386	C1.745,C8.225,C4.150,C1.1093,C6.860,C1.334,C2.357,C2.1113,scaffold00023.25,C8.561,C2.289,C5.729,C7.187
GO:0032259	methylation	biological_process	0.73553	1	3	375	43	4386	C6.434,C2.566,C1.532
GO:0005753	mitochondrial proton-transporting ATP synthase complex	cellular_component	0.73959	1	1	375	17	4386	C6.755
GO:0004719	protein-L-isoaspartate (D-aspartate) O-methyltransferase activity	molecular_function	0.74062	1	1	375	15	4386	C2.566
GO:0007166	cell surface receptor signaling pathway	biological_process	0.74105	1	1	375	17	4386	C7.171
GO:0042451	purine nucleoside biosynthetic process	biological_process	0.7412	1	2	375	32	4386	C6.755,C4.276
GO:0046129	purine ribonucleoside biosynthetic process	biological_process	0.7412	1	2	375	32	4386	C6.755,C4.276
GO:0032774	RNA biosynthetic process	biological_process	0.74257	1	47	375	625	4386	C5.458,C7.533,C1.694,C6.795,C1.530,C2.14,C4.795,C5.584,C7.55,C1.102,C7.372,C3.1031,C8.151,C4.182,C3.390,C5.259,C4.831,C3.393,C7.275,C4.824,C2.829,C5.722,C1.1263,C1.600,C3.354,C4.669,C5.276,C3.1014,C6.698,C4.858,C2.357,C1.334,C6.860,C1.746,C4.1,C5.729,C5.427,C7.185,C7.137,C2.328,C6.375,C2.494,C7.171,C7.646,C1.116,C1.2,C7.509
GO:0019219	regulation of nucleobase-containing compound metabolic process	biological_process	0.74418	1	36	375	488	4386	C5.729,C4.1,C7.137,C7.185,C5.427,C7.171,C7.646,C2.328,C2.494,C7.509,C1.2,C3.354,C3.1014,C5.276,C1.746,C6.860,C2.357,C1.334,C4.858,C8.151,C3.1031,C7.372,C7.55,C4.182,C7.275,C4.831,C3.393,C3.390,C5.722,C1.600,C1.1263,C7.533,C4.795,C2.14,C6.795,C5.584
GO:0009056	catabolic process	biological_process	0.74521	1	15	375	208	4386	C8.225,C1.600,C3.678,C1.721,C7.644,C8.286,C7.168,C8.561,C2.317,C3.1012,C7.187,C7.533,C4.1,C2.629,C4.395
GO:0006351	transcription, DNA-templated	biological_process	0.74574	1	46	375	613	4386	C1.694,C7.533,C5.458,C5.584,C1.530,C6.795,C2.14,C4.795,C4.182,C7.55,C1.102,C7.372,C8.151,C3.1031,C2.829,C5.722,C1.1263,C1.600,C5.259,C3.390,C7.275,C4.831,C3.393,C4.669,C6.698,C3.1014,C5.276,C3.354,C6.860,C4.858,C2.357,C1.334,C1.746,C5.427,C7.137,C7.185,C5.729,C4.1,C1.2,C7.509,C7.646,C7.171,C2.328,C6.375,C2.494,C1.116
GO:0097659	nucleic acid-templated transcription	biological_process	0.74574	1	46	375	613	4386	C3.390,C5.259,C4.831,C3.393,C7.275,C2.829,C5.722,C1.1263,C1.600,C7.55,C7.372,C1.102,C3.1031,C8.151,C4.182,C1.530,C6.795,C2.14,C4.795,C5.584,C5.458,C7.533,C1.694,C6.375,C2.328,C2.494,C7.171,C7.646,C1.116,C1.2,C7.509,C4.1,C5.729,C5.427,C7.185,C7.137,C2.357,C1.334,C4.858,C6.860,C1.746,C3.354,C4.669,C5.276,C6.698,C3.1014
GO:0006470	protein dephosphorylation	biological_process	0.74712	1	1	375	17	4386	C3.100
GO:0072594	establishment of protein localization to organelle	biological_process	0.75045	1	4	375	63	4386	C4.445,C2.585,C2.566,C5.693
GO:0005976	polysaccharide metabolic process	biological_process	0.75071	1	5	375	76	4386	C3.855,C4.445,C1.1272,C2.1156,C5.497
GO:0016023	cytoplasmic membrane-bounded vesicle	cellular_component	0.75203	1	1	375	17	4386	C7.55
GO:0009396	folic acid-containing compound biosynthetic process	biological_process	0.75205	1	1	375	15	4386	C1.745
GO:0042559	pteridine-containing compound biosynthetic process	biological_process	0.75205	1	1	375	15	4386	C1.745
GO:0044433	cytoplasmic vesicle part	cellular_component	0.75334	1	1	375	17	4386	C7.55
GO:0006891	intra-Golgi vesicle-mediated transport	biological_process	0.75441	1	1	375	16	4386	C4.1
GO:0051276	chromosome organization	biological_process	0.75563	1	5	375	79	4386	C2.317,C4.46,C7.509,C7.578,C4.2
GO:0080090	regulation of primary metabolic process	biological_process	0.75564	1	38	375	517	4386	C5.427,C7.137,C7.185,C4.1,C5.729,C1.2,C7.509,C7.171,C7.646,C2.494,C2.328,C3.1014,C5.276,C3.354,C6.860,C1.334,C2.357,C4.858,C1.746,C4.182,C7.55,C7.372,C8.151,C3.1031,C5.722,C1.1263,C1.600,C3.390,C6.242,C7.275,C4.831,C3.393,C4.266,C7.533,C5.584,C6.795,C2.14,C4.795
GO:0003857	3-hydroxyacyl-CoA dehydrogenase activity	molecular_function	0.75685	1	2	375	30	4386	C1.1115,C4.528
GO:0006468	protein phosphorylation	biological_process	0.75698	1	9	375	136	4386	C2.1156,C7.698,C1.416,C5.497,C1.2,C1.501,C4.912,C4.445,C5.822
GO:0016628	oxidoreductase activity, acting on the CH-CH group of donors, NAD or NADP as acceptor	molecular_function	0.75733	1	2	375	31	4386	scaffold00023.25,C6.860
GO:0010506	regulation of autophagy	biological_process	0.75791	1	1	375	18	4386	C1.721
GO:0015985	energy coupled proton transport, down electrochemical gradient	biological_process	0.75793	1	1	375	17	4386	C4.276
GO:0015986	ATP synthesis coupled proton transport	biological_process	0.75793	1	1	375	17	4386	C4.276
GO:0006575	cellular modified amino acid metabolic process	biological_process	0.75978	1	2	375	30	4386	C1.749,C1.745
GO:0005179	hormone activity	molecular_function	0.76012	1	2	375	34	4386	C1.1079,C4.802
GO:0019068	virion assembly	biological_process	0.76464	1	1	375	18	4386	C7.372
GO:0006826	iron ion transport	biological_process	0.7659	1	1	375	16	4386	C3.932
GO:0032403	protein complex binding	molecular_function	0.76591	1	2	375	34	4386	C1.746,C5.693
GO:0004540	ribonuclease activity	molecular_function	0.76803	1	2	375	34	4386	C5.276,C5.429
GO:0071822	protein complex subunit organization	biological_process	0.76991	1	5	375	78	4386	C7.578,C3.739,C4.266,C2.317,C8.561
GO:0051082	unfolded protein binding	molecular_function	0.7734	1	2	375	32	4386	C1.713,C7.73
GO:0006461	protein complex assembly	biological_process	0.77631	1	4	375	64	4386	C3.739,C8.561,C2.317,C7.578
GO:0070271	protein complex biogenesis	biological_process	0.77631	1	4	375	64	4386	C7.578,C3.739,C2.317,C8.561
GO:0007154	cell communication	biological_process	0.77637	1	16	375	240	4386	C8.577,C2.494,C7.171,C1.2,C8.78,C8.462,C4.1,C7.367,C8.561,C5.126,C3.409,C2.1034,C1.334,C4.224,C3.49,C2.1090
GO:0033365	protein localization to organelle	biological_process	0.77646	1	4	375	65	4386	C5.693,C2.566,C2.585,C4.445
GO:0019205	nucleobase-containing compound kinase activity	molecular_function	0.77672	1	1	375	18	4386	C7.644
GO:0044711	single-organism biosynthetic process	biological_process	0.77764	1	32	375	426	4386	C1.745,C6.860,C1.1179,C1.684,C6.866,C1.2,C6.686,C4.150,C5.497,C4.276,C2.494,scaffold00023.25,C6.271,C4.71,C5.729,C4.445,C4.304,C6.312,C5.395,C2.289,C6.434,C6.755,C2.1156,C5.471,C4.541,C1.1272,C6.752,C3.390,C8.351,C3.855,C6.532,C1.417
GO:0016051	carbohydrate biosynthetic process	biological_process	0.77915	1	5	375	79	4386	C3.855,C4.445,C5.497,C2.1156,C1.1272
GO:0005261	cation channel activity	molecular_function	0.78025	1	2	375	33	4386	C3.230,C4.188
GO:0032040	small-subunit processome	cellular_component	0.78101	1	2	375	34	4386	C2.585,C7.136
GO:0006955	immune response	biological_process	0.78105	1	1	375	18	4386	C4.904
GO:0012506	vesicle membrane	cellular_component	0.78114	1	1	375	18	4386	C7.55
GO:0008171	O-methyltransferase activity	molecular_function	0.78164	1	2	375	31	4386	C6.434,C2.566
GO:0009055	electron carrier activity	molecular_function	0.78299	1	3	375	48	4386	C6.271,C7.170,C6.312
GO:0006869	lipid transport	biological_process	0.78326	1	1	375	18	4386	C4.2
GO:0010876	lipid localization	biological_process	0.78326	1	1	375	18	4386	C4.2
GO:0009127	purine nucleoside monophosphate biosynthetic process	biological_process	0.7835	1	2	375	35	4386	C4.276,C6.755
GO:0009168	purine ribonucleoside monophosphate biosynthetic process	biological_process	0.7835	1	2	375	35	4386	C4.276,C6.755
GO:0000139	Golgi membrane	cellular_component	0.78542	1	1	375	18	4386	C4.1
GO:0016810	hydrolase activity, acting on carbon-nitrogen (but not peptide) bonds	molecular_function	0.78643	1	3	375	47	4386	C4.186,C2.629,C6.752
GO:0044421	extracellular region part	cellular_component	0.78738	1	3	375	51	4386	C7.666,C1.461,C3.49
GO:0044448	cell cortex part	cellular_component	0.78811	1	1	375	19	4386	C2.317
GO:0016043	cellular component organization	biological_process	0.78829	1	23	375	325	4386	C2.115,C3.49,C4.46,C4.266,C2.317,C1.1093,C1.334,C4.445,C7.372,C4.2,C4.1,C3.739,C1.260,C8.561,C2.585,C3.393,C7.578,C6.375,C5.693,C1.1272,C8.194,C7.509,C2.972
GO:0044763	single-organism cellular process	biological_process	0.78893	1	124	375	1566	4386	C5.471,C5.354,C7.242,C4.266,C2.289,C6.820,C7.634,C2.1034,C1.693,C6.279,C4.140,C1.532,C4.304,C4.445,C1.417,C2.487,C1.713,C2.276,C8.311,C2.585,C1.1181,C3.855,C7.168,C6.242,C8.577,C3.390,C8.314,C1.1272,C1.721,C8.462,C5.592,C7.628,C7.548,C1.615,C3.49,C2.115,C6.866,C2.1090,C1.684,C1.335,C4.216,C1.1179,C1.334,C6.860,C5.48,C7.12,C5.729,C7.169,C5.52,C1.1128,C5.126,scaffold00023.26,C5.693,C3.823,C4.276,C5…
GO:0004721	phosphoprotein phosphatase activity	molecular_function	0.79037	1	1	375	19	4386	C3.100
GO:0031410	cytoplasmic vesicle	cellular_component	0.79163	1	1	375	19	4386	C7.55
GO:0009123	nucleoside monophosphate metabolic process	biological_process	0.793	1	4	375	65	4386	C5.822,C4.276,C6.755,C4.294
GO:0009161	ribonucleoside monophosphate metabolic process	biological_process	0.793	1	4	375	65	4386	C5.822,C4.276,C6.755,C4.294
GO:0019079	viral genome replication	biological_process	0.7939	1	1	375	19	4386	C1.161
GO:0010467	gene expression	biological_process	0.79485	1	73	375	952	4386	C1.694,C6.434,C7.533,C7.534,C2.566,C6.795,C2.14,C4.182,C8.458,C1.102,C7.372,C8.151,C3.1031,C1.600,C8.78,C3.393,C4.831,C4.669,C2.317,C2.642,C3.1014,C5.276,C2.550,C1.1079,C3.354,C4.192,C4.132,C4.528,C4.858,C5.427,C7.185,C4.1,C7.171,C7.646,C6.375,C2.494,C1.116,C4.718,C2.141,C4.266,C5.458,C6.586,C1.532,C5.584,C1.530,C4.795,C4.186,C4.772,C1.713,C7.136,C7.55,C4.824,C2.829,C5.722,C1.1263,C5.259,C3.390,C…
GO:0016787	hydrolase activity	molecular_function	0.79498	1	74	375	969	4386	C6.756,C6.755,C5.64,C1.24,C8.561,C3.303,C2.629,C7.187,C6.779,C8.225,C8.286,C7.311,C6.752,C7.166,C8.177,C1.353,C5.276,C2.317,C3.354,C1.1079,C4.192,C5.11,C3.713,C3.100,C7.434,C4.224,C3.674,C6.831,C1.271,C1.605,C3.489,C7.691,C7.677,C3.684,C6.594,C4.150,C8.220,C6.375,C5.468,C4.538,C6.748,C1.693,C4.814,C4.445,C4.186,C3.1012,scaffold00023.52,C1.6,C7.245,C8.462,C7.628,C2.342,C2.829,C3.1023,C5.259,C8.577…
GO:0009152	purine ribonucleotide biosynthetic process	biological_process	0.79609	1	2	375	36	4386	C4.276,C6.755
GO:0022804	active transmembrane transporter activity	molecular_function	0.79648	1	5	375	81	4386	C1.693,C2.84,C5.337,C6.605,C5.354
GO:0006760	folic acid-containing compound metabolic process	biological_process	0.79731	1	1	375	17	4386	C1.745
GO:0051701	interaction with host	biological_process	0.80023	1	2	375	36	4386	C6.375,C1.260
GO:0004842	ubiquitin-protein transferase activity	molecular_function	0.80028	1	2	375	37	4386	C2.86,C3.489
GO:0019787	ubiquitin-like protein transferase activity	molecular_function	0.80028	1	2	375	37	4386	C2.86,C3.489
GO:0048870	cell motility	biological_process	0.80088	1	2	375	36	4386	C4.1,C2.317
GO:0051674	localization of cell	biological_process	0.80088	1	2	375	36	4386	C2.317,C4.1
GO:0044272	sulfur compound biosynthetic process	biological_process	0.8015	1	1	375	18	4386	C6.271
GO:0045454	cell redox homeostasis	biological_process	0.80323	1	1	375	17	4386	C7.170
GO:0007010	cytoskeleton organization	biological_process	0.80413	1	4	375	67	4386	C2.115,C1.1093,C2.317,C8.194
GO:0060255	regulation of macromolecule metabolic process	biological_process	0.80503	1	37	375	517	4386	C3.393,C4.831,C7.275,C3.390,C5.722,C1.1263,C1.600,C3.1031,C8.151,C7.55,C7.372,C4.182,C2.14,C4.795,C6.795,C5.584,C7.533,C4.266,C2.328,C2.494,C7.646,C7.171,C7.509,C1.2,C4.1,C5.729,C7.185,C7.137,C5.427,C1.746,C1.334,C2.357,C4.858,C6.860,C3.354,C5.276,C3.1014
GO:0016108	tetraterpenoid metabolic process	biological_process	0.80553	1	2	375	34	4386	C6.860,C6.686
GO:0016109	tetraterpenoid biosynthetic process	biological_process	0.80553	1	2	375	34	4386	C6.686,C6.860
GO:0016116	carotenoid metabolic process	biological_process	0.80553	1	2	375	34	4386	C6.860,C6.686
GO:0016117	carotenoid biosynthetic process	biological_process	0.80553	1	2	375	34	4386	C6.860,C6.686
GO:0008200	ion channel inhibitor activity	molecular_function	0.80577	1	1	375	20	4386	C8.462
GO:0016248	channel inhibitor activity	molecular_function	0.80577	1	1	375	20	4386	C8.462
GO:0005938	cell cortex	cellular_component	0.8067	1	1	375	21	4386	C2.317
GO:0005694	chromosome	cellular_component	0.80725	1	6	375	98	4386	C6.605,C1.334,C7.578,C2.317,C7.509,C3.489
GO:0006605	protein targeting	biological_process	0.80762	1	4	375	68	4386	C5.693,C2.566,C2.585,C4.445
GO:0010340	carboxyl-O-methyltransferase activity	molecular_function	0.80841	1	1	375	18	4386	C2.566
GO:0051998	protein carboxyl O-methyltransferase activity	molecular_function	0.80841	1	1	375	18	4386	C2.566
GO:0008017	microtubule binding	molecular_function	0.8089	1	1	375	20	4386	C1.746
GO:0046915	transition metal ion transmembrane transporter activity	molecular_function	0.81069	1	1	375	19	4386	C3.932
GO:0006164	purine nucleotide biosynthetic process	biological_process	0.81096	1	2	375	37	4386	C6.755,C4.276
GO:0000287	magnesium ion binding	molecular_function	0.81295	1	2	375	35	4386	C3.354,C1.1132
GO:0032505	reproduction of a single-celled organism	biological_process	0.81305	1	1	375	20	4386	C4.1
GO:0043093	FtsZ-dependent cytokinesis	biological_process	0.81305	1	1	375	20	4386	C4.1
GO:0005975	carbohydrate metabolic process	biological_process	0.81317	1	19	375	268	4386	C1.1184,C7.628,C8.462,C5.592,C5.497,C1.1272,C6.242,C3.855,C8.220,C6.271,C2.629,C4.445,C1.24,C6.173,C1.1139,C2.1156,C1.353,C6.748,C4.538
GO:0009987	cellular process	biological_process	0.81366	1	214	375	2636	4386	C7.242,C7.30,C6.820,C4.186,C7.634,C4.304,C6.279,C1.693,C7.136,C2.487,C7.55,C1.417,C2.585,C2.276,C4.772,C5.259,C3.390,C7.275,C7.168,C3.855,C1.460,C7.73,C7.628,C4.824,C2.829,C1.721,C5.592,C8.462,C5.722,C1.1272,C6.866,C1.615,C6.698,C2.975,C7.542,C6.860,C1.749,C1.746,C1.684,C7.12,C5.729,C7.137,C7.169,C2.328,C5.693,scaffold00023.26,C1.2,C5.822,C4.276,C7.533,C7.534,C1.1115,C1.694,C6.434,C3.845,C6.755,C…
GO:0042558	pteridine-containing compound metabolic process	biological_process	0.81414	1	1	375	18	4386	C1.745
GO:0006950	response to stress	biological_process	0.81472	1	17	375	249	4386	C6.570,C7.419,C8.314,C4.793,C2.32,C1.386,C1.260,C3.489,C8.40,C8.218,C4.682,C4.224,C3.354,C5.11,C3.618,C7.166,C6.755
GO:0050790	regulation of catalytic activity	biological_process	0.81473	1	1	375	23	4386	C3.684
GO:0031988	membrane-bounded vesicle	cellular_component	0.81512	1	1	375	20	4386	C7.55
GO:0016052	carbohydrate catabolic process	biological_process	0.81532	1	1	375	19	4386	C2.629
GO:0034660	ncRNA metabolic process	biological_process	0.81567	1	11	375	161	4386	C6.860,C6.586,C2.566,C4.528,C4.1,C7.136,C2.550,C2.317,C6.434,C1.386,C5.276
GO:0030684	preribosome	cellular_component	0.81845	1	2	375	37	4386	C7.136,C2.585
GO:0005681	spliceosomal complex	cellular_component	0.8192	1	1	375	19	4386	C2.317
GO:0033178	proton-transporting two-sector ATPase complex, catalytic domain	cellular_component	0.81921	1	1	375	20	4386	C6.755
GO:0006486	protein glycosylation	biological_process	0.81946	1	1	375	19	4386	C5.592
GO:0009100	glycoprotein metabolic process	biological_process	0.81946	1	1	375	19	4386	C5.592
GO:0009101	glycoprotein biosynthetic process	biological_process	0.81946	1	1	375	19	4386	C5.592
GO:0043413	macromolecule glycosylation	biological_process	0.81946	1	1	375	19	4386	C5.592
GO:1901575	organic substance catabolic process	biological_process	0.81986	1	10	375	152	4386	C8.225,C8.286,C7.644,C7.168,C3.1012,C8.561,C2.629,C4.395,C7.187,C7.533
GO:0019866	organelle inner membrane	cellular_component	0.8215	1	2	375	38	4386	C1.494,C6.755
GO:0008135	translation factor activity, RNA binding	molecular_function	0.82162	1	2	375	37	4386	C4.266,C7.55
GO:0004129	cytochrome-c oxidase activity	molecular_function	0.82246	1	1	375	20	4386	C6.312
GO:0015002	heme-copper terminal oxidase activity	molecular_function	0.82246	1	1	375	20	4386	C6.312
GO:0016675	oxidoreductase activity, acting on a heme group of donors	molecular_function	0.82246	1	1	375	20	4386	C6.312
GO:0016676	oxidoreductase activity, acting on a heme group of donors, oxygen as acceptor	molecular_function	0.82246	1	1	375	20	4386	C6.312
GO:0005882	intermediate filament	cellular_component	0.82519	1	1	375	21	4386	C1.713
GO:0045111	intermediate filament cytoskeleton	cellular_component	0.82519	1	1	375	21	4386	C1.713
GO:0044429	mitochondrial part	cellular_component	0.82525	1	4	375	68	4386	C4.294,C1.334,C2.317,C6.755
GO:0016646	oxidoreductase activity, acting on the CH-NH group of donors, NAD or NADP as acceptor	molecular_function	0.82624	1	1	375	20	4386	C1.745
GO:0034645	cellular macromolecule biosynthetic process	biological_process	0.82665	1	72	375	957	4386	C1.746,C3.602,C1.334,C2.357,C6.860,C2.989,C2.975,C6.698,C2.328,C7.509,C1.2,C5.729,C7.137,C4.795,C4.843,C1.530,C5.584,C4.445,C5.458,C4.266,C1.460,C3.855,C7.275,C3.390,C5.259,C1.1263,C5.722,C1.1272,C5.592,C2.829,C7.55,C1.713,C4.772,C4.858,C4.132,C4.192,C3.354,C5.276,C2.642,C3.1014,C2.317,C4.669,C4.718,C2.141,C1.116,C6.375,C2.494,C7.646,C7.171,C5.497,C4.1,C3.489,C7.185,C5.427,C2.14,C6.795,C7.534,C1.…
GO:0031329	regulation of cellular catabolic process	biological_process	0.82713	1	1	375	22	4386	C1.721
GO:0030117	membrane coat	cellular_component	0.82852	1	2	375	41	4386	C7.55,C2.34
GO:0048475	coated membrane	cellular_component	0.82852	1	2	375	41	4386	C2.34,C7.55
GO:0009163	nucleoside biosynthetic process	biological_process	0.82905	1	2	375	38	4386	C4.276,C6.755
GO:0042455	ribonucleoside biosynthetic process	biological_process	0.82905	1	2	375	38	4386	C4.276,C6.755
GO:1901659	glycosyl compound biosynthetic process	biological_process	0.82905	1	2	375	38	4386	C4.276,C6.755
GO:0006520	cellular amino acid metabolic process	biological_process	0.83047	1	12	375	177	4386	C7.644,C7.168,C3.390,C1.745,C4.304,C4.395,C3.354,C4.1,C6.532,C8.175,C7.169,C2.317
GO:0009653	anatomical structure morphogenesis	biological_process	0.83077	1	2	375	40	4386	C7.185,C3.665
GO:0034654	nucleobase-containing compound biosynthetic process	biological_process	0.83119	1	50	375	688	4386	C7.533,C5.458,C1.694,C2.289,C6.755,C1.530,C6.795,C2.14,C4.795,C5.584,C7.55,C1.102,C7.372,C8.151,C3.1031,C4.182,C5.259,C3.390,C7.275,C4.831,C3.393,C2.829,C4.824,C5.722,C1.600,C1.1263,C3.354,C4.669,C6.698,C3.1014,C5.276,C6.860,C2.357,C4.858,C1.334,C1.746,C5.729,C4.1,C5.427,C7.137,C7.185,C7.646,C7.171,C6.375,C2.494,C2.328,C1.116,C1.2,C7.509,C4.276
GO:0098796	membrane protein complex	cellular_component	0.83151	1	11	375	171	4386	C4.276,C1.721,C7.628,C4.904,C7.245,C7.55,C7.242,C2.34,C6.755,C4.714,C2.317
GO:0005741	mitochondrial outer membrane	cellular_component	0.83319	1	1	375	20	4386	C2.317
GO:0031968	organelle outer membrane	cellular_component	0.83319	1	1	375	20	4386	C2.317
GO:0006413	translational initiation	biological_process	0.83486	1	1	375	20	4386	C7.55
GO:0072522	purine-containing compound biosynthetic process	biological_process	0.83584	1	2	375	39	4386	C4.276,C6.755
GO:1901566	organonitrogen compound biosynthetic process	biological_process	0.83629	1	33	375	448	4386	C4.304,C2.289,C4.266,C6.755,C7.534,C8.78,C6.752,C3.390,C1.460,C4.772,C8.458,C1.713,C6.532,C7.55,C1.745,C4.132,C2.989,C6.860,C1.334,C3.602,C1.1093,C2.317,C2.642,C2.975,C4.192,C4.150,C4.276,C2.141,C4.718,C6.271,scaffold00023.25,C5.729,C4.1
GO:0015631	tubulin binding	molecular_function	0.83668	1	1	375	22	4386	C1.746
GO:0022836	gated channel activity	molecular_function	0.83754	1	2	375	38	4386	C4.188,C3.230
GO:0009523	photosystem II	cellular_component	0.83772	1	1	375	21	4386	C4.714
GO:0065009	regulation of molecular function	biological_process	0.83908	1	1	375	25	4386	C3.684
GO:0016667	oxidoreductase activity, acting on a sulfur group of donors	molecular_function	0.83911	1	1	375	21	4386	C7.170
GO:0009059	macromolecule biosynthetic process	biological_process	0.84104	1	73	375	975	4386	C4.1,C3.489,C7.185,C5.427,C4.718,C2.141,C1.116,C7.646,C7.171,C6.375,C2.494,C5.497,C3.354,C4.192,C2.642,C3.1014,C5.276,C4.669,C2.317,C4.858,C4.132,C8.151,C3.1031,C1.102,C7.372,C4.188,C8.458,C4.182,C4.831,C3.393,C8.78,C1.600,C7.534,C1.1168,C7.533,C2.1156,C1.694,C2.14,C6.795,C5.729,C7.137,C2.328,C7.509,C1.2,C6.698,C2.975,C3.602,C1.746,C2.989,C6.860,C1.334,C2.357,C7.55,C4.772,C1.713,C7.275,C3.855,C1.…
GO:1901607	alpha-amino acid biosynthetic process	biological_process	0.84114	1	3	375	52	4386	C1.745,C4.304,C6.532
GO:0019954	asexual reproduction	biological_process	0.84297	1	1	375	22	4386	C4.1
GO:0009165	nucleotide biosynthetic process	biological_process	0.84465	1	3	375	55	4386	C4.276,C6.755,C2.289
GO:0031982	vesicle	cellular_component	0.84467	1	1	375	22	4386	C7.55
GO:0006721	terpenoid metabolic process	biological_process	0.84555	1	2	375	37	4386	C6.686,C6.860
GO:0016114	terpenoid biosynthetic process	biological_process	0.84555	1	2	375	37	4386	C6.860,C6.686
GO:0006399	tRNA metabolic process	biological_process	0.84578	1	9	375	139	4386	C6.860,C4.528,C6.586,C2.550,C4.1,C5.276,C2.317,C6.434,C1.386
GO:0009124	nucleoside monophosphate biosynthetic process	biological_process	0.8472	1	2	375	40	4386	C6.755,C4.276
GO:0009156	ribonucleoside monophosphate biosynthetic process	biological_process	0.8472	1	2	375	40	4386	C4.276,C6.755
GO:0005672	transcription factor TFIIA complex	cellular_component	0.84935	1	1	375	22	4386	C6.375
GO:0009451	RNA modification	biological_process	0.84989	1	2	375	37	4386	C6.434,C1.532
GO:0009894	regulation of catabolic process	biological_process	0.85166	1	1	375	24	4386	C1.721
GO:0005819	spindle	cellular_component	0.85177	1	1	375	23	4386	C2.115
GO:0050896	response to stimulus	biological_process	0.85178	1	34	375	494	4386	C3.409,C8.561,C8.577,C6.570,C7.419,C8.462,C8.78,C8.314,C7.242,C3.618,C6.755,C2.1034,C4.682,C1.532,C4.1,C4.793,C2.32,C5.126,C1.386,C1.260,C3.489,C7.171,C2.494,C1.2,C3.354,C3.49,C5.11,C2.1090,C7.166,C1.334,C8.40,C8.218,C4.904,C4.224
GO:0000281	mitotic cytokinesis	biological_process	0.85291	1	1	375	23	4386	C4.1
GO:0000917	barrier septum assembly	biological_process	0.85291	1	1	375	23	4386	C4.1
GO:0032506	cytokinetic process	biological_process	0.85291	1	1	375	23	4386	C4.1
GO:0061640	cytoskeleton-dependent cytokinesis	biological_process	0.85291	1	1	375	23	4386	C4.1
GO:0090529	cell septum assembly	biological_process	0.85291	1	1	375	23	4386	C4.1
GO:1902410	mitotic cytokinetic process	biological_process	0.85291	1	1	375	23	4386	C4.1
GO:0065003	macromolecular complex assembly	biological_process	0.85418	1	4	375	72	4386	C2.317,C8.561,C3.739,C7.578
GO:0016247	channel regulator activity	molecular_function	0.85545	1	1	375	24	4386	C8.462
GO:0009260	ribonucleotide biosynthetic process	biological_process	0.85641	1	2	375	41	4386	C6.755,C4.276
GO:0046390	ribose phosphate biosynthetic process	biological_process	0.85641	1	2	375	41	4386	C4.276,C6.755
GO:0072528	pyrimidine-containing compound biosynthetic process	biological_process	0.85921	1	1	375	21	4386	C6.271
GO:0019899	enzyme binding	molecular_function	0.85968	1	1	375	24	4386	C6.68
GO:0015144	carbohydrate transmembrane transporter activity	molecular_function	0.85996	1	1	375	22	4386	C7.628
GO:1901476	carbohydrate transporter activity	molecular_function	0.85996	1	1	375	22	4386	C7.628
GO:0044430	cytoskeletal part	cellular_component	0.86322	1	3	375	61	4386	C1.713,C2.317,C2.115
GO:0070838	divalent metal ion transport	biological_process	0.86372	1	1	375	23	4386	C3.932
GO:0008643	carbohydrate transport	biological_process	0.86588	1	1	375	23	4386	C7.628
GO:0006996	organelle organization	biological_process	0.8676	1	12	375	192	4386	C4.2,C2.115,C2.317,C8.561,C4.46,C7.578,C5.693,C1.334,C3.393,C1.1093,C8.194,C7.509
GO:0071840	cellular component organization or biogenesis	biological_process	0.87013	1	25	375	370	4386	C7.136,C7.372,C4.2,C4.1,C3.739,C1.260,C8.561,C2.585,C3.393,C7.578,C6.375,C5.693,C1.1272,C7.509,C8.194,C2.972,C2.115,C3.49,C4.46,C4.266,C2.317,C1.1093,C1.334,C2.566,C4.445
GO:0043933	macromolecular complex subunit organization	biological_process	0.87056	1	6	375	104	4386	C7.578,C8.561,C2.317,C4.46,C3.739,C4.266
GO:0008757	S-adenosylmethionine-dependent methyltransferase activity	molecular_function	0.87103	1	2	375	40	4386	C2.566,C6.434
GO:0009966	regulation of signal transduction	biological_process	0.87113	1	1	375	29	4386	C7.171
GO:0006928	movement of cell or subcellular component	biological_process	0.87253	1	2	375	45	4386	C2.317,C4.1
GO:0031975	envelope	cellular_component	0.87301	1	6	375	107	4386	C4.538,C4.294,C1.494,C6.755,C2.317,C1.562
GO:0000152	nuclear ubiquitin ligase complex	cellular_component	0.87511	1	1	375	25	4386	C2.86
GO:0005680	anaphase-promoting complex	cellular_component	0.87511	1	1	375	25	4386	C2.86
GO:0002376	immune system process	biological_process	0.87549	1	1	375	25	4386	C4.904
GO:0044767	single-organism developmental process	biological_process	0.87784	1	4	375	77	4386	C7.185,C3.665,C7.171,C7.533
GO:0044271	cellular nitrogen compound biosynthetic process	biological_process	0.87864	1	72	375	972	4386	C5.259,C3.390,C7.275,C1.460,C2.829,C4.824,C5.722,C1.1263,C7.55,C4.772,C1.713,C1.530,C4.795,C5.584,C5.458,C2.289,C4.266,C2.328,C1.2,C7.509,C4.276,C5.729,C7.137,C2.989,C6.860,C2.357,C1.334,C1.746,C3.602,C6.698,C2.975,C6.752,C4.831,C3.393,C8.78,C1.600,C7.372,C1.102,C8.151,C3.1031,C4.182,C8.458,C6.795,C2.14,C7.533,C7.534,C1.694,C6.755,C7.646,C7.171,C6.375,C2.494,C2.141,C4.718,C1.116,C4.150,C4.1,C6.27…
GO:0022607	cellular component assembly	biological_process	0.88018	1	7	375	122	4386	C4.1,C7.578,C7.372,C3.739,C2.972,C8.561,C2.317
GO:0006606	protein import into nucleus	biological_process	0.8805	1	1	375	26	4386	C2.566
GO:0034504	protein localization to nucleus	biological_process	0.8805	1	1	375	26	4386	C2.566
GO:0044744	protein targeting to nucleus	biological_process	0.8805	1	1	375	26	4386	C2.566
GO:0051170	nuclear import	biological_process	0.8805	1	1	375	26	4386	C2.566
GO:1902593	single-organism nuclear import	biological_process	0.8805	1	1	375	26	4386	C2.566
GO:0007165	signal transduction	biological_process	0.88054	1	14	375	234	4386	C7.171,C8.577,C1.334,C2.494,C2.1034,C8.462,C8.78,C1.2,C3.49,C4.1,C5.126,C3.409,C2.1090,C8.561
GO:0010646	regulation of cell communication	biological_process	0.881	1	1	375	30	4386	C7.171
GO:0023051	regulation of signaling	biological_process	0.881	1	1	375	30	4386	C7.171
GO:0045017	glycerolipid biosynthetic process	biological_process	0.88122	1	1	375	25	4386	C1.417
GO:0072527	pyrimidine-containing compound metabolic process	biological_process	0.88187	1	1	375	23	4386	C6.271
GO:0046486	glycerolipid metabolic process	biological_process	0.88192	1	2	375	45	4386	C1.417,C6.831
GO:0008652	cellular amino acid biosynthetic process	biological_process	0.8822	1	4	375	72	4386	C4.304,C1.745,C3.390,C6.532
GO:0019693	ribose phosphate metabolic process	biological_process	0.8864	1	5	375	90	4386	C4.294,C2.1113,C4.276,C6.755,C5.822
GO:0070085	glycosylation	biological_process	0.88659	1	1	375	24	4386	C5.592
GO:0023052	signaling	biological_process	0.88704	1	14	375	236	4386	C8.577,C2.494,C2.1034,C1.334,C7.171,C8.78,C8.462,C1.2,C3.49,C4.1,C2.1090,C8.561,C3.409,C5.126
GO:0044700	single organism signaling	biological_process	0.88704	1	14	375	236	4386	C1.334,C8.577,C2.1034,C2.494,C7.171,C8.78,C8.462,C1.2,C3.49,C4.1,C8.561,C2.1090,C5.126,C3.409
GO:0044427	chromosomal part	cellular_component	0.88738	1	4	375	79	4386	C6.605,C7.578,C2.317,C3.489
GO:0048869	cellular developmental process	biological_process	0.88922	1	2	375	46	4386	C3.665,C7.185
GO:0005739	mitochondrion	cellular_component	0.89061	1	5	375	91	4386	C6.755,C2.317,C1.536,C4.294,C1.334
GO:0003723	RNA binding	molecular_function	0.8925	1	12	375	197	4386	C8.78,C3.674,C4.186,C5.259,C3.489,C4.266,C5.126,C2.585,C2.939,C7.526,C7.55,C7.535
GO:0070925	organelle assembly	biological_process	0.89405	1	1	375	26	4386	C2.317
GO:0006720	isoprenoid metabolic process	biological_process	0.89464	1	2	375	42	4386	C6.860,C6.686
GO:0008299	isoprenoid biosynthetic process	biological_process	0.89464	1	2	375	42	4386	C6.686,C6.860
GO:0006508	proteolysis	biological_process	0.89471	1	12	375	195	4386	C6.419,C5.64,C3.1023,C4.812,C8.225,C3.674,C7.533,C1.1079,C7.164,C1.271,C1.605,C3.666
GO:1901362	organic cyclic compound biosynthetic process	biological_process	0.89589	1	60	375	834	4386	C1.1093,C1.746,C4.858,C2.357,C1.334,C6.860,C1.745,C3.354,C5.276,C3.1014,C6.698,C4.669,C1.116,C6.375,C2.328,C2.494,C7.646,C7.171,C4.276,C7.509,C4.150,C1.2,C5.729,C4.1,C7.185,C7.137,C5.427,C6.271,scaffold00023.25,C4.795,C2.14,C5.395,C6.795,C1.530,C5.584,C4.304,C5.458,C7.533,C6.755,C2.289,C1.694,C3.855,C3.393,C4.831,C7.275,C3.390,C5.259,C6.752,C5.722,C1.600,C1.1263,C2.829,C4.824,C3.1031,C8.151,C7.55…
GO:0051128	regulation of cellular component organization	biological_process	0.89599	1	1	375	26	4386	C4.266
GO:0016820	hydrolase activity, acting on acid anhydrides, catalyzing transmembrane movement of substances	molecular_function	0.89661	1	2	375	49	4386	C7.245,C1.693
GO:1901293	nucleoside phosphate biosynthetic process	biological_process	0.89765	1	3	375	62	4386	C4.276,C6.755,C2.289
GO:0098800	inner mitochondrial membrane protein complex	cellular_component	0.89831	1	1	375	28	4386	C6.755
GO:0003743	translation initiation factor activity	molecular_function	0.89878	1	1	375	26	4386	C7.55
GO:0032268	regulation of cellular protein metabolic process	biological_process	0.89889	1	1	375	28	4386	C4.266
GO:0042254	ribosome biogenesis	biological_process	0.89933	1	2	375	45	4386	C7.136,C2.566
GO:0006732	coenzyme metabolic process	biological_process	0.8996	1	5	375	91	4386	C2.1113,C1.745,C2.289,C1.334,C2.357
GO:0032502	developmental process	biological_process	0.89974	1	4	375	81	4386	C7.533,C7.171,C3.665,C7.185
GO:0042398	cellular modified amino acid biosynthetic process	biological_process	0.90024	1	1	375	25	4386	C1.745
GO:0050794	regulation of cellular process	biological_process	0.9003	1	52	375	749	4386	C4.1,C5.729,C5.126,C5.427,C7.137,C1.260,C7.185,C7.646,C7.171,C2.494,C2.328,C1.2,C7.509,C7.170,C3.49,C3.354,C2.1090,C3.1014,C5.276,C6.860,C4.858,C1.334,C2.357,C1.746,C7.372,C7.55,C8.151,C3.1031,C3.409,C4.182,C8.561,C4.714,C8.577,C6.242,C3.390,C7.275,C4.831,C3.393,C1.721,C8.462,C1.1263,C8.78,C5.722,C1.600,C7.533,C4.266,C6.795,C2.1034,C4.795,C2.14,C3.665,C5.584
GO:0005740	mitochondrial envelope	cellular_component	0.9004	1	3	375	63	4386	C6.755,C2.317,C4.294
GO:0072511	divalent inorganic cation transport	biological_process	0.90168	1	1	375	27	4386	C3.932
GO:0046148	pigment biosynthetic process	biological_process	0.90176	1	5	375	94	4386	C5.729,C6.860,C4.150,C6.686,scaffold00023.25
GO:0019438	aromatic compound biosynthetic process	biological_process	0.90193	1	57	375	801	4386	C4.304,C5.584,C6.795,C1.530,C2.14,C4.795,C1.694,C2.289,C6.755,C7.533,C5.458,C2.829,C4.824,C5.722,C1.1263,C1.600,C5.259,C3.390,C7.275,C3.393,C4.831,C4.182,C6.532,C7.55,C7.372,C1.102,C8.151,C3.1031,C1.745,C6.860,C4.858,C2.357,C1.334,C1.746,C1.1093,C4.669,C3.1014,C6.698,C5.276,C3.354,C1.2,C4.150,C7.509,C4.276,C7.646,C7.171,C2.494,C6.375,C2.328,C1.116,scaffold00023.25,C6.271,C5.427,C7.137,C7.185,C5.7…
GO:0006779	porphyrin-containing compound biosynthetic process	biological_process	0.90211	1	4	375	79	4386	C5.729,C6.860,scaffold00023.25,C4.150
GO:0051188	cofactor biosynthetic process	biological_process	0.90231	1	8	375	138	4386	C1.334,C6.860,C1.1093,C4.150,C1.745,C5.729,C2.289,scaffold00023.25
GO:0006739	NADP metabolic process	biological_process	0.90266	1	1	375	25	4386	C2.289
GO:0018130	heterocycle biosynthetic process	biological_process	0.90426	1	58	375	814	4386	C5.427,C6.271,scaffold00023.25,C7.185,C7.137,C5.729,C4.1,C4.150,C1.2,C4.276,C7.509,C2.494,C6.375,C2.328,C7.646,C7.171,C1.116,C4.669,C5.276,C6.698,C3.1014,C3.354,C1.745,C1.334,C4.858,C2.357,C6.860,C1.1093,C1.746,C4.182,C7.55,C7.372,C1.102,C6.532,C3.1031,C8.151,C2.829,C4.824,C5.722,C1.1263,C1.600,C3.390,C6.752,C5.259,C4.831,C3.393,C7.275,C2.289,C1.694,C6.755,C5.458,C7.533,C4.304,C5.584,C1.530,C6.79…
GO:0034062	RNA polymerase activity	molecular_function	0.90552	1	3	375	66	4386	C5.259,C4.824,C4.669
GO:0005856	cytoskeleton	cellular_component	0.90609	1	3	375	67	4386	C2.115,C1.713,C2.317
GO:0050789	regulation of biological process	biological_process	0.90679	1	53	375	766	4386	C4.266,C7.533,C5.584,C6.795,C2.1034,C2.14,C4.795,C3.665,C4.182,C3.409,C8.561,C4.714,C7.55,C7.372,C8.151,C3.1031,C1.721,C8.462,C8.78,C1.600,C5.722,C1.1263,C6.242,C3.390,C8.577,C7.275,C4.831,C3.393,C2.1090,C3.1014,C5.276,C7.170,C3.49,C3.354,C6.860,C1.334,C4.858,C2.357,C1.746,C5.126,C5.427,C7.137,C1.260,C7.185,C5.729,C4.1,C3.684,C1.2,C7.509,C7.171,C7.646,C2.494,C2.328
GO:0034613	cellular protein localization	biological_process	0.90684	1	10	375	176	4386	C4.445,C2.566,C6.68,C5.693,C2.585,C2.317,scaffold00023.49,C4.1,C7.55,C3.49
GO:0070727	cellular macromolecule localization	biological_process	0.90684	1	10	375	176	4386	C4.445,C2.566,C5.693,C6.68,C2.317,C2.585,scaffold00023.49,C7.55,C4.1,C3.49
GO:0022613	ribonucleoprotein complex biogenesis	biological_process	0.90692	1	2	375	46	4386	C7.136,C2.566
GO:0006913	nucleocytoplasmic transport	biological_process	0.91154	1	1	375	29	4386	C2.566
GO:0009058	biosynthetic process	biological_process	0.91212	1	102	375	1357	4386	C5.259,C3.390,C7.275,C3.855,C1.460,C4.824,C2.829,C1.721,C5.592,C5.722,C1.1272,C1.1263,C7.55,C1.417,C4.772,C1.713,C1.530,C4.843,C4.795,C5.395,C4.445,C4.304,C5.584,C5.458,C5.471,C1.794,C2.289,C4.266,C2.328,C1.2,C7.509,C6.585,C4.276,C5.729,C7.137,C6.860,C2.989,C2.357,C1.334,C1.1179,C1.684,C3.602,C1.746,C6.866,C6.698,C2.975,C6.752,C8.351,C3.393,C4.831,C4.541,C2.972,C8.78,C1.600,C6.532,C1.102,C7.372,C…
GO:0006367	transcription initiation from RNA polymerase II promoter	biological_process	0.91224	1	1	375	28	4386	C6.375
GO:0000226	microtubule cytoskeleton organization	biological_process	0.91235	1	1	375	30	4386	C2.115
GO:0000776	kinetochore	cellular_component	0.91307	1	1	375	28	4386	C2.317
GO:0051246	regulation of protein metabolic process	biological_process	0.91326	1	1	375	30	4386	C4.266
GO:0033014	tetrapyrrole biosynthetic process	biological_process	0.91649	1	5	375	97	4386	C1.1093,C6.860,C5.729,C4.150,scaffold00023.25
GO:0016645	oxidoreductase activity, acting on the CH-NH group of donors	molecular_function	0.91654	1	1	375	28	4386	C1.745
GO:0015630	microtubule cytoskeleton	cellular_component	0.91741	1	1	375	31	4386	C2.115
GO:0019867	outer membrane	cellular_component	0.91806	1	2	375	48	4386	C1.260,C2.317
GO:0016706	oxidoreductase activity, acting on paired donors, with incorporation or reduction of molecular oxygen, 2-oxoglutarate as one donor, and incorporation of one atom each of oxygen into both donors	molecular_function	0.91948	1	1	375	27	4386	C3.619
GO:0008233	peptidase activity	molecular_function	0.91948	1	14	375	225	4386	C3.674,C4.812,C3.1023,C8.225,C6.419,C5.64,C1.605,C1.271,C3.666,C7.164,C3.713,C1.1079,C1.6,C3.684
GO:0003724	RNA helicase activity	molecular_function	0.92067	1	1	375	31	4386	C5.126
GO:0031461	cullin-RING ubiquitin ligase complex	cellular_component	0.92097	1	1	375	31	4386	C2.86
GO:0044431	Golgi apparatus part	cellular_component	0.92166	1	1	375	29	4386	C4.1
GO:0034622	cellular macromolecular complex assembly	biological_process	0.92218	1	3	375	67	4386	C2.317,C8.561,C7.578
GO:0044454	nuclear chromosome part	cellular_component	0.92338	1	1	375	30	4386	C3.489
GO:0006352	DNA-templated transcription, initiation	biological_process	0.92348	1	3	375	67	4386	C6.375,C5.276,C7.137
GO:0003899	DNA-directed RNA polymerase activity	molecular_function	0.92422	1	2	375	50	4386	C4.824,C4.669
GO:0051169	nuclear transport	biological_process	0.92424	1	1	375	31	4386	C2.566
GO:0000910	cytokinesis	biological_process	0.92446	1	1	375	31	4386	C4.1
GO:0044444	cytoplasmic part	cellular_component	0.92477	1	26	375	393	4386	C4.132,C1.334,C2.989,C3.602,C1.536,C2.317,C2.34,C2.975,C6.755,C2.642,C4.294,C4.192,C7.534,C8.78,C5.693,C1.460,C2.141,C7.644,C1.1128,C2.585,C8.458,C1.713,C4.772,C7.55,C4.1,C4.395
GO:0009117	nucleotide metabolic process	biological_process	0.92652	1	6	375	113	4386	C2.289,C5.822,C4.276,C6.755,C2.1113,C4.294
GO:0006886	intracellular protein transport	biological_process	0.92659	1	9	375	167	4386	C2.566,C4.445,C6.68,C5.693,scaffold00023.49,C2.585,C2.317,C4.1,C7.55
GO:0048583	regulation of response to stimulus	biological_process	0.92676	1	1	375	36	4386	C7.171
GO:0005794	Golgi apparatus	cellular_component	0.92921	1	1	375	30	4386	C4.1
GO:0019538	protein metabolic process	biological_process	0.92951	1	50	375	718	4386	C7.55,C3.159,C4.772,C1.713,C8.458,C8.351,C1.460,C3.709,C8.225,C7.73,C3.1023,C5.592,C8.78,C7.533,C7.534,C6.434,C4.266,C2.1156,C7.698,C5.64,C1.501,C4.445,C2.566,C4.1,C3.666,C1.605,C3.489,C1.271,C4.718,C2.141,C1.2,C4.812,C5.822,C5.497,C3.100,C1.1079,C4.192,C1.1099,C7.164,C2.317,C2.642,C2.975,C2.989,C1.334,C3.602,C6.419,C4.912,C4.132,C1.416,C3.674
GO:0048856	anatomical structure development	biological_process	0.92968	1	2	375	53	4386	C3.665,C7.185
GO:0044249	cellular biosynthetic process	biological_process	0.93057	1	92	375	1249	4386	C1.745,C4.132,C1.1093,C4.858,C2.642,C3.1014,C5.276,C4.669,C2.317,C3.354,C4.192,C5.497,C6.686,C4.150,C2.141,C4.718,C1.116,C7.646,C7.171,C2.494,C6.375,C3.489,C7.185,scaffold00023.25,C6.271,C5.427,C4.71,C4.1,C2.14,C6.312,C6.795,C2.1156,C6.755,C1.694,C7.534,C1.1168,C7.533,C8.78,C1.600,C8.351,C3.393,C4.831,C6.752,C4.188,C8.458,C4.182,C8.151,C3.1031,C6.532,C1.102,C7.372,C3.602,C1.746,C1.684,C6.860,C2.9…
GO:0016070	RNA metabolic process	biological_process	0.93091	1	59	375	841	4386	C5.458,C7.533,C6.434,C1.694,C4.795,C2.14,C4.186,C6.795,C1.530,C2.566,C5.584,C1.532,C6.586,C3.1031,C8.151,C7.372,C7.136,C7.55,C1.102,C3.1012,C4.182,C3.393,C4.831,C7.275,C3.390,C5.259,C5.722,C1.1263,C1.600,C4.824,C2.829,C3.354,C1.1079,C2.550,C5.276,C6.698,C3.1014,C2.317,C4.669,C1.746,C4.858,C2.357,C1.334,C6.860,C4.528,C5.729,C4.1,C7.185,C7.137,C1.386,C5.427,C1.116,C2.328,C6.375,C2.494,C7.171,C7.646…
GO:0005635	nuclear envelope	cellular_component	0.9316	1	1	375	33	4386	C1.494
GO:0005216	ion channel activity	molecular_function	0.93219	1	2	375	51	4386	C4.188,C3.230
GO:0015267	channel activity	molecular_function	0.93219	1	2	375	51	4386	C3.230,C4.188
GO:0022803	passive transmembrane transporter activity	molecular_function	0.93219	1	2	375	51	4386	C3.230,C4.188
GO:0022838	substrate-specific channel activity	molecular_function	0.93219	1	2	375	51	4386	C3.230,C4.188
GO:0044267	cellular protein metabolic process	biological_process	0.93259	1	39	375	577	4386	C4.912,C4.132,C1.416,C2.989,C1.334,C3.602,C1.1099,C2.317,C2.642,C2.975,C3.100,C4.192,C1.2,C5.822,C5.497,C2.141,C4.718,C3.489,C4.1,C4.445,C1.501,C2.566,C7.698,C6.434,C4.266,C2.1156,C7.533,C7.534,C7.73,C5.592,C8.78,C8.351,C1.460,C3.709,C3.159,C4.772,C1.713,C8.458,C7.55
GO:0016791	phosphatase activity	molecular_function	0.93312	1	2	375	53	4386	C4.192,C3.100
GO:1901576	organic substance biosynthetic process	biological_process	0.93445	1	94	375	1275	4386	C5.395,C4.795,C4.843,C1.530,C5.584,C4.304,C4.445,C5.471,C5.458,C4.266,C2.289,C3.855,C1.460,C7.275,C3.390,C5.259,C1.1263,C5.722,C1.1272,C5.592,C2.829,C4.824,C1.417,C7.55,C1.713,C4.772,C1.684,C1.746,C3.602,C2.357,C1.334,C1.1179,C2.989,C6.860,C6.866,C2.975,C6.698,C2.328,C4.276,C7.509,C1.2,C5.729,C7.137,C2.14,C6.795,C1.1168,C7.534,C7.533,C2.1156,C6.755,C6.434,C1.694,C3.393,C4.831,C6.752,C1.600,C8.78,…
GO:0090575	RNA polymerase II transcription factor complex	cellular_component	0.93479	1	1	375	31	4386	C6.375
GO:0005488	binding	molecular_function	0.93521	1	193	375	2489	4386	C7.698,scaffold00023.19,C7.456,C2.1113,C7.644,C7.419,C8.151,C7.526,C3.1031,C3.488,C7.535,C6.532,C7.187,C1.102,C5.557,C5.570,C3.613,C3.771,C4.182,C3.861,C6.605,C4.858,C6.861,C4.528,C4.912,C1.1209,C1.1079,C3.354,C5.11,scaffold00023.29,C5.701,C2.550,C7.166,C8.177,C3.590,C7.257,C8.220,C7.646,C5.497,C4.395,C4.1,C4.71,C7.577,C7.185,C1.663,C6.271,C5.395,C4.795,C1.530,C4.843,C3.201,C4.445,C6.586,C1.794,C…
GO:0004812	aminoacyl-tRNA ligase activity	molecular_function	0.93801	1	2	375	53	4386	C2.317,C4.1
GO:0042802	identical protein binding	molecular_function	0.93824	1	1	375	34	4386	C1.663
GO:0044877	macromolecular complex binding	molecular_function	0.94057	1	3	375	74	4386	C4.266,C1.746,C5.693
GO:0016875	ligase activity, forming carbon-oxygen bonds	molecular_function	0.94176	1	2	375	54	4386	C2.317,C4.1
GO:0016876	ligase activity, forming aminoacyl-tRNA and related compounds	molecular_function	0.94176	1	2	375	54	4386	C2.317,C4.1
GO:0000151	ubiquitin ligase complex	cellular_component	0.94276	1	1	375	35	4386	C2.86
GO:0016851	magnesium chelatase activity	molecular_function	0.94333	1	1	375	35	4386	C4.150
GO:0051002	ligase activity, forming nitrogen-metal bonds	molecular_function	0.94333	1	1	375	35	4386	C4.150
GO:0051003	ligase activity, forming nitrogen-metal bonds, forming coordination complexes	molecular_function	0.94333	1	1	375	35	4386	C4.150
GO:0006270	DNA replication initiation	biological_process	0.94341	1	1	375	35	4386	C1.1168
GO:0044798	nuclear transcription factor complex	cellular_component	0.94367	1	1	375	33	4386	C6.375
GO:0044085	cellular component biogenesis	biological_process	0.94391	1	9	375	168	4386	C4.1,C7.136,C7.372,C3.739,C2.317,C8.561,C7.578,C2.566,C2.972
GO:0016591	DNA-directed RNA polymerase II, holoenzyme	cellular_component	0.94422	1	1	375	33	4386	C6.375
GO:0015979	photosynthesis	biological_process	0.94526	1	3	375	74	4386	C4.714,C4.150,C7.628
GO:0046907	intracellular transport	biological_process	0.947	1	10	375	190	4386	C6.68,C5.693,C2.566,C4.445,C4.1,C4.2,C7.55,scaffold00023.49,C2.585,C2.317
GO:0098798	mitochondrial protein complex	cellular_component	0.94721	1	1	375	35	4386	C6.755
GO:0006418	tRNA aminoacylation for protein translation	biological_process	0.94736	1	2	375	55	4386	C4.1,C2.317
GO:0006644	phospholipid metabolic process	biological_process	0.94833	1	2	375	57	4386	C8.286,C6.831
GO:0016758	transferase activity, transferring hexosyl groups	molecular_function	0.94837	1	2	375	55	4386	C6.173,C1.1184
GO:0043623	cellular protein complex assembly	biological_process	0.94869	1	2	375	56	4386	C8.561,C2.317
GO:0009108	coenzyme biosynthetic process	biological_process	0.94883	1	2	375	53	4386	C2.289,C1.745
GO:0043038	amino acid activation	biological_process	0.95056	1	2	375	56	4386	C4.1,C2.317
GO:0043039	tRNA aminoacylation	biological_process	0.95056	1	2	375	56	4386	C4.1,C2.317
GO:0006753	nucleoside phosphate metabolic process	biological_process	0.95148	1	6	375	121	4386	C4.294,C2.289,C5.822,C2.1113,C6.755,C4.276
GO:0043412	macromolecule modification	biological_process	0.95171	1	19	375	321	4386	C3.354,C3.100,C2.1156,C7.166,C6.434,C7.698,C2.566,C1.532,C1.416,C4.912,C4.445,C1.501,C3.489,C3.709,C8.351,C5.497,C5.592,C5.822,C1.2
GO:0004252	serine-type endopeptidase activity	molecular_function	0.9521	1	1	375	34	4386	C3.713
GO:0006464	cellular protein modification process	biological_process	0.9527	1	16	375	281	4386	C5.822,C1.2,C5.497,C5.592,C3.709,C8.351,C3.489,C4.445,C4.912,C1.501,C2.566,C1.416,C7.698,C6.434,C2.1156,C3.100
GO:0036211	protein modification process	biological_process	0.9527	1	16	375	281	4386	C1.416,C2.566,C4.445,C4.912,C1.501,C7.698,C2.1156,C6.434,C3.100,C5.497,C5.592,C1.2,C5.822,C8.351,C3.709,C3.489
GO:0097159	organic cyclic compound binding	molecular_function	0.9534	1	112	375	1530	4386	C7.456,C1.694,C2.1156,C6.755,C8.322,C7.698,C4.262,C6.312,C4.682,C1.501,C2.33,C1.102,C6.532,C7.535,C3.488,C7.526,C4.681,C3.771,C4.182,C5.557,C4.831,C3.393,C7.644,C6.736,C8.78,C2.550,scaffold00023.29,C5.701,C1.1079,C3.354,C2.317,C7.257,C8.175,C5.276,C8.177,C7.166,C4.858,C6.605,C3.316,C4.912,C4.528,C6.861,C3.674,C1.416,C4.459,C7.577,C4.1,C7.367,C1.424,C4.395,C1.689,C3.489,C7.578,C2.494,C7.646,C8.220…
GO:1901363	heterocyclic compound binding	molecular_function	0.9534	1	112	375	1530	4386	C8.441,C6.860,C1.494,C5.48,C7.645,C6.698,C2.34,C2.975,C8.171,C6.189,C5.429,C7.509,C8.265,C1.2,C5.822,C3.96,C5.729,C6.519,C7.137,C5.126,C7.196,C2.939,C1.386,C4.795,C5.395,C4.186,C1.530,C1.693,C4.445,C6.586,C1.794,C7.30,C5.458,C5.468,C4.266,C3.908,C5.259,C1.192,C6.242,C5.722,C8.314,C1.1263,C1.898,C4.824,C2.829,C1.417,C7.245,C1.1132,C7.55,C4.853,C2.585,C4.895,C6.605,C4.858,C1.416,C4.459,C6.861,C4.52…
GO:0007017	microtubule-based process	biological_process	0.95404	1	1	375	40	4386	C2.115
GO:0071702	organic substance transport	biological_process	0.9541	1	18	375	308	4386	C1.532,C2.566,C4.445,C3.1018,C4.216,scaffold00023.49,C2.34,C2.317,C4.294,C7.628,C5.693,C6.68,C8.311,C6.831,C2.585,C4.2,C4.1,C7.55
GO:0008104	protein localization	biological_process	0.95441	1	11	375	209	4386	C2.317,C2.585,C2.34,scaffold00023.49,C7.55,C4.1,C3.49,C4.445,C2.566,C5.693,C6.68
GO:0005743	mitochondrial inner membrane	cellular_component	0.95458	1	1	375	37	4386	C6.755
GO:0000228	nuclear chromosome	cellular_component	0.95488	1	1	375	36	4386	C3.489
GO:0031967	organelle envelope	cellular_component	0.95519	1	4	375	95	4386	C6.755,C2.317,C1.494,C4.294
GO:0044455	mitochondrial membrane part	cellular_component	0.95544	1	1	375	37	4386	C6.755
GO:0031966	mitochondrial membrane	cellular_component	0.9556	1	2	375	57	4386	C2.317,C6.755
GO:0005667	transcription factor complex	cellular_component	0.95595	1	1	375	36	4386	C6.375
GO:0016192	vesicle-mediated transport	biological_process	0.95633	1	4	375	99	4386	C7.55,C4.1,C4.2,C8.561
GO:0006261	DNA-dependent DNA replication	biological_process	0.95662	1	1	375	38	4386	C1.1168
GO:0042626	ATPase activity, coupled to transmembrane movement of substances	molecular_function	0.9594	1	1	375	40	4386	C1.693
GO:0043492	ATPase activity, coupled to movement of substances	molecular_function	0.9594	1	1	375	40	4386	C1.693
GO:0015995	chlorophyll biosynthetic process	biological_process	0.95955	1	1	375	39	4386	C4.150
GO:0055086	nucleobase-containing small molecule metabolic process	biological_process	0.95965	1	7	375	139	4386	C4.294,C5.693,C5.822,C2.289,C2.1113,C4.276,C6.755
GO:0005575	cellular_component	cellular_component	0.95997	1	175	375	2283	4386	C7.634,C1.693,C6.279,C7.242,C4.538,C6.820,C5.468,C3.390,C1.460,C7.628,C7.73,C1.1272,C5.722,C5.592,C1.721,C8.462,C7.136,C7.55,C2.487,C7.511,C2.585,C4.772,C2.276,C1.746,C7.12,C1.615,C2.975,C2.34,C6.698,C2.328,C5.693,scaffold00023.26,C1.2,C4.276,C5.729,C4.520,C2.84,C4.262,C6.795,C1.525,C3.914,C2.14,C6.312,C7.391,C3.678,C4.171,C7.533,C7.534,C6.434,C1.694,C6.755,C2.1156,C4.802,C4.831,C3.393,C8.351,C1.…
GO:0070011	peptidase activity, acting on L-amino acid peptides	molecular_function	0.96048	1	11	375	199	4386	C6.419,C8.225,C4.812,C3.674,C3.684,C1.6,C3.713,C7.164,C3.666,C1.605,C1.271
GO:0006725	cellular aromatic compound metabolic process	biological_process	0.96069	1	92	375	1279	4386	C5.729,C7.137,C7.169,C1.386,C2.328,C5.693,C7.509,C4.276,C1.2,C5.822,C6.698,C1.746,C6.860,C1.334,C2.357,C5.48,C5.726,C7.245,C7.55,C7.136,C3.1012,C7.168,C7.275,C3.908,C5.259,C3.390,C1.1263,C5.722,C2.829,C4.824,C5.458,C2.289,C4.795,C4.186,C1.530,C4.843,C5.584,C1.532,C6.586,C4.304,C2.32,C4.1,C1.631,C7.185,C3.489,C6.271,C5.427,scaffold00023.25,C1.116,C7.646,C7.171,C6.375,C2.494,C4.150,C1.1079,C3.354,C…
GO:0033036	macromolecule localization	biological_process	0.96105	1	12	375	228	4386	C2.566,C4.445,C5.693,C6.68,C2.34,scaffold00023.49,C2.317,C2.585,C3.49,C7.55,C4.2,C4.1
GO:0034641	cellular nitrogen compound metabolic process	biological_process	0.96134	1	102	375	1399	4386	C1.749,C2.357,C1.334,C2.989,C6.860,C3.602,C1.746,C5.48,C2.975,C6.698,C2.328,C5.693,C5.822,C1.2,C4.276,C7.509,C5.729,C1.386,C7.137,C4.843,C1.530,C4.186,C4.795,C6.586,C4.304,C1.532,C5.584,C5.458,C2.289,C4.266,C3.390,C5.259,C1.460,C7.275,C3.908,C4.824,C2.829,C1.1263,C5.722,C7.55,C7.136,C1.713,C4.772,C3.1012,C4.858,C1.1093,C4.132,C1.745,C4.528,C4.294,C2.550,C4.192,C5.11,C1.1079,C3.354,C2.317,C4.669,C…
GO:0019362	pyridine nucleotide metabolic process	biological_process	0.96197	1	1	375	35	4386	C2.289
GO:0046496	nicotinamide nucleotide metabolic process	biological_process	0.96197	1	1	375	35	4386	C2.289
GO:0015399	primary active transmembrane transporter activity	molecular_function	0.96231	1	1	375	41	4386	C1.693
GO:0015405	P-P-bond-hydrolysis-driven transmembrane transporter activity	molecular_function	0.96231	1	1	375	41	4386	C1.693
GO:0015031	protein transport	biological_process	0.96532	1	10	375	200	4386	C7.55,C4.1,C2.34,scaffold00023.49,C2.317,C2.585,C5.693,C6.68,C2.566,C4.445
GO:0044265	cellular macromolecule catabolic process	biological_process	0.96561	1	2	375	62	4386	C7.533,C3.1012
GO:0072524	pyridine-containing compound metabolic process	biological_process	0.96564	1	1	375	36	4386	C2.289
GO:0065007	biological regulation	biological_process	0.96595	1	53	375	809	4386	C7.533,C4.266,C3.665,C2.14,C4.795,C2.1034,C6.795,C5.584,C3.1031,C8.151,C7.372,C7.55,C4.714,C8.561,C4.182,C3.409,C3.393,C4.831,C7.275,C6.242,C8.577,C3.390,C5.722,C8.78,C1.1263,C1.600,C1.721,C8.462,C3.354,C3.49,C7.170,C5.276,C3.1014,C2.1090,C1.746,C2.357,C4.858,C1.334,C6.860,C3.684,C4.1,C5.729,C7.185,C7.137,C1.260,C5.427,C5.126,C2.328,C2.494,C7.646,C7.171,C7.509,C1.2
GO:1903509	liposaccharide metabolic process	biological_process	0.96646	1	3	375	83	4386	C2.1156,C5.497,C4.445
GO:1902494	catalytic complex	cellular_component	0.96697	1	6	375	133	4386	C8.78,C7.644,C2.86,C4.395,C7.245,C6.375
GO:0098588	bounding membrane of organelle	cellular_component	0.96697	1	4	375	97	4386	C2.317,C5.693,C7.55,C4.1
GO:0005102	receptor binding	molecular_function	0.96791	1	3	375	84	4386	C1.260,C4.802,C1.1079
GO:1901360	organic cyclic compound metabolic process	biological_process	0.96818	1	93	375	1301	4386	C6.532,C7.187,C1.102,C7.372,C8.151,C3.1031,C4.182,C8.561,C4.188,C6.752,C3.393,C4.831,C8.225,C1.600,C7.533,C1.1168,C1.694,C6.434,C3.845,C2.1113,C6.755,C6.795,C2.14,C2.566,C4.1,C1.631,C2.32,C5.427,C6.271,scaffold00023.25,C7.185,C3.489,C7.171,C7.646,C2.494,C6.375,C1.116,C4.150,C4.294,C2.550,C1.1079,C3.354,C5.11,C4.669,C2.317,C7.166,C3.1014,C5.276,C4.858,C1.1093,C1.745,C4.528,C7.55,C7.136,C7.245,C3.1…
GO:0006643	membrane lipid metabolic process	biological_process	0.96886	1	1	375	41	4386	C7.628
GO:0000988	transcription factor activity, protein binding	molecular_function	0.96918	1	3	375	83	4386	C1.746,C7.137,C5.276
GO:0004190	aspartic-type endopeptidase activity	molecular_function	0.96946	1	2	375	61	4386	C3.666,C6.419
GO:0070001	aspartic-type peptidase activity	molecular_function	0.96946	1	2	375	61	4386	C6.419,C3.666
GO:0008134	transcription factor binding	molecular_function	0.96966	1	1	375	42	4386	C1.745
GO:0045184	establishment of protein localization	biological_process	0.96968	1	10	375	203	4386	C4.445,C2.566,C5.693,C6.68,C2.585,C2.317,scaffold00023.49,C2.34,C4.1,C7.55
GO:0044237	cellular metabolic process	biological_process	0.9697	1	149	375	1982	4386	C4.395,C2.32,C4.71,C4.1,C7.185,C6.271,C5.427,scaffold00023.25,C2.141,C6.375,C7.646,C5.497,C5.11,C3.354,C1.1079,C2.550,C5.701,C3.100,C7.166,C1.1099,C4.669,C4.858,C4.528,C4.912,C3.1031,C8.151,C7.187,C1.102,C7.372,C6.532,C4.714,C8.458,C4.182,C8.286,C7.644,C6.752,C8.225,C1.1168,C2.1113,C7.698,C2.566,C1.386,C7.509,C3.602,C1.334,C2.357,C1.1179,C2.989,C5.48,C5.726,C7.245,C1.713,C3.1012,C3.159,C3.908,C6.…
GO:0051641	cellular localization	biological_process	0.97027	1	11	375	219	4386	C4.2,C4.1,C7.55,C3.49,C2.585,C2.317,scaffold00023.49,C5.693,C6.68,C4.445,C2.566
GO:0000278	mitotic cell cycle	biological_process	0.97079	1	1	375	42	4386	C4.1
GO:1903047	mitotic cell cycle process	biological_process	0.97079	1	1	375	42	4386	C4.1
GO:1901137	carbohydrate derivative biosynthetic process	biological_process	0.97093	1	6	375	137	4386	C4.445,C5.497,C5.592,C4.276,C6.755,C2.1156
GO:0000428	DNA-directed RNA polymerase complex	cellular_component	0.97161	1	1	375	40	4386	C6.375
GO:0030880	RNA polymerase complex	cellular_component	0.97161	1	1	375	40	4386	C6.375
GO:0055029	nuclear DNA-directed RNA polymerase complex	cellular_component	0.97161	1	1	375	40	4386	C6.375
GO:0006733	oxidoreduction coenzyme metabolic process	biological_process	0.97206	1	1	375	39	4386	C2.289
GO:0043168	anion binding	molecular_function	0.97328	1	52	375	800	4386	C6.242,C7.644,C2.829,C1.1132,C7.245,C4.895,C3.771,C7.698,C5.395,C6.586,C1.501,C4.445,C1.693,C7.242,C7.30,C7.456,C1.794,C2.1156,C6.755,C8.322,C5.468,C4.355,C8.220,C5.822,C4.150,C1.2,C5.497,C4.1,C5.729,C7.367,C4.395,C1.386,C5.126,C6.860,C7.542,C8.441,C3.316,C4.912,C4.528,C4.459,C1.416,C2.550,C5.701,C1.1079,C7.645,C2.317,C7.257,C2.975,C8.175,C5.276,C2.34,C6.698
GO:0048523	negative regulation of cellular process	biological_process	0.9733	1	1	375	44	4386	C7.171
GO:0006650	glycerophospholipid metabolic process	biological_process	0.97342	1	1	375	44	4386	C6.831
GO:0046488	phosphatidylinositol metabolic process	biological_process	0.97342	1	1	375	44	4386	C6.831
GO:0072509	divalent inorganic cation transmembrane transporter activity	molecular_function	0.97386	1	1	375	41	4386	C3.932
GO:0006793	phosphorus metabolic process	biological_process	0.97388	1	21	375	368	4386	C7.698,C1.334,C2.357,C1.400,C4.445,C1.501,C4.912,C1.416,C3.100,C4.294,C4.192,C2.289,C2.1113,C6.755,C2.1156,C8.286,C1.2,C5.822,C5.497,C4.276,C6.831
GO:0044238	primary metabolic process	biological_process	0.97574	1	154	375	2053	4386	C4.1,C4.71,C2.32,C4.395,C6.271,C5.427,C7.185,C1.605,C7.646,C6.375,C2.141,C8.220,C5.497,C3.100,C5.701,C2.550,C3.354,C1.1079,C5.11,C4.669,C1.1099,C7.166,C1.353,C4.858,C4.912,C4.528,C6.532,C7.372,C1.102,C8.151,C3.1031,C4.182,C8.458,C7.644,C8.286,C1.1184,C8.225,C1.1168,C2.1113,C1.24,C7.698,C5.64,C2.566,C1.386,C3.666,C7.509,C7.164,C2.989,C1.1179,C1.334,C2.357,C3.602,C6.419,C5.48,C3.159,C3.1012,C1.713,…
GO:0051649	establishment of localization in cell	biological_process	0.97677	1	10	375	209	4386	scaffold00023.49,C2.317,C2.585,C7.55,C4.2,C4.1,C2.566,C4.445,C6.68,C5.693
GO:0019725	cellular homeostasis	biological_process	0.97713	1	1	375	41	4386	C7.170
GO:0003924	GTPase activity	molecular_function	0.97741	1	3	375	92	4386	C2.34,C2.317,C4.445
GO:0061695	transferase complex, transferring phosphorus-containing groups	cellular_component	0.97748	1	1	375	43	4386	C6.375
GO:0006807	nitrogen compound metabolic process	biological_process	0.97816	1	109	375	1511	4386	C1.530,C4.843,C4.186,C4.795,C6.586,C4.304,C5.584,C1.532,C5.458,C2.289,C4.266,C5.259,C3.390,C7.275,C3.908,C7.168,C1.460,C4.824,C7.628,C2.829,C5.722,C1.1263,C7.136,C7.55,C3.1012,C4.772,C1.713,C6.860,C2.989,C2.357,C1.749,C1.334,C3.602,C1.746,C5.48,C6.698,C2.975,C5.693,C2.328,C1.2,C5.822,C7.509,C4.276,C5.729,C1.386,C7.137,C7.169,C6.795,C2.14,C2.566,C7.533,C7.534,C1.1168,C1.694,C6.434,C2.1113,C6.755,C…
GO:0051301	cell division	biological_process	0.97823	1	1	375	46	4386	C4.1
GO:0031090	organelle membrane	cellular_component	0.97887	1	6	375	139	4386	C2.317,C6.755,C7.55,C5.693,C1.494,C4.1
GO:1901135	carbohydrate derivative metabolic process	biological_process	0.97915	1	12	375	235	4386	C4.445,C5.822,C4.304,C5.592,C5.497,C4.276,C5.693,C2.317,C2.1113,C6.755,C2.1156,C4.294
GO:0001076	transcription factor activity, RNA polymerase II transcription factor binding	molecular_function	0.97942	1	1	375	46	4386	C1.746
GO:0001104	RNA polymerase II transcription cofactor activity	molecular_function	0.97942	1	1	375	46	4386	C1.746
GO:0005783	endoplasmic reticulum	cellular_component	0.9795	1	2	375	65	4386	C1.1128,C1.713
GO:0000775	chromosome, centromeric region	cellular_component	0.98005	1	1	375	45	4386	C2.317
GO:0006511	ubiquitin-dependent protein catabolic process	biological_process	0.98063	1	1	375	48	4386	C7.533
GO:0019941	modification-dependent protein catabolic process	biological_process	0.98063	1	1	375	48	4386	C7.533
GO:0043632	modification-dependent macromolecule catabolic process	biological_process	0.98063	1	1	375	48	4386	C7.533
GO:0016592	mediator complex	cellular_component	0.98123	1	1	375	47	4386	C1.746
GO:0006796	phosphate-containing compound metabolic process	biological_process	0.98181	1	20	375	362	4386	C8.286,C5.497,C4.276,C1.2,C5.822,C6.831,C1.400,C7.698,C1.334,C1.416,C4.912,C4.445,C1.501,C4.192,C3.100,C4.294,C2.1113,C2.1156,C6.755,C2.289
GO:0006357	regulation of transcription from RNA polymerase II promoter	biological_process	0.98299	1	1	375	48	4386	C1.746
GO:0071704	organic substance metabolic process	biological_process	0.98323	1	163	375	2175	4386	C7.509,C1.386,C3.666,C5.48,C2.989,C1.1179,C2.357,C1.334,C3.602,C6.419,C7.164,C7.548,C3.1023,C1.1263,C6.242,C3.908,C3.159,C3.1012,C1.713,C7.245,C4.445,C6.586,C1.532,C5.584,C1.530,C4.843,C5.395,C4.795,C2.289,C1.1139,C4.266,C6.748,C5.458,C5.471,C5.497,C7.646,C6.375,C2.141,C8.220,C6.271,scaffold00023.25,C5.427,C7.185,C1.605,C4.71,C4.1,C2.32,C4.395,C4.912,C4.528,C4.858,C4.669,C1.1099,C7.166,C1.353,C5.…
GO:0005737	cytoplasm	cellular_component	0.98358	1	34	375	551	4386	C1.460,C7.644,C8.351,C8.78,C2.629,C7.55,C1.713,C8.458,C4.772,C2.585,C3.678,C2.566,C7.534,C6.755,C6.434,C2.141,C5.693,C4.395,C4.1,C7.185,C1.1128,C5.126,C5.427,C3.602,C1.536,C1.334,C2.989,C4.132,C4.192,C4.294,C2.975,C2.34,C2.642,C2.317
GO:0008168	methyltransferase activity	molecular_function	0.98524	1	5	375	123	4386	C6.434,C1.532,C4.528,C2.566,C4.718
GO:0046983	protein dimerization activity	molecular_function	0.98566	1	1	375	50	4386	C3.861
GO:0006260	DNA replication	biological_process	0.98629	1	4	375	117	4386	C1.1168,C4.843,C3.489,C4.188
GO:0004175	endopeptidase activity	molecular_function	0.98706	1	6	375	145	4386	C3.713,C6.419,C3.684,C3.666,C3.674,C1.271
GO:0098687	chromosomal region	cellular_component	0.9871	1	1	375	52	4386	C2.317
GO:0016757	transferase activity, transferring glycosyl groups	molecular_function	0.98773	1	3	375	93	4386	C6.173,C1.1184,C8.322
GO:0005634	nucleus	cellular_component	0.98776	1	39	375	649	4386	C2.317,C4.46,C3.1014,C6.698,C3.354,C2.86,C2.918,C1.334,C4.858,C6.605,C1.494,C1.746,C3.489,C5.729,C4.1,C1.2,C7.509,C7.578,C6.375,C2.328,C7.171,C7.646,C1.116,C1.694,C5.458,C7.533,C2.566,C6.795,C4.262,C1.530,C2.14,C4.182,C4.188,C1.102,C3.1031,C5.722,C3.390,C3.393,C4.831
GO:0019001	guanyl nucleotide binding	molecular_function	0.98805	1	5	375	138	4386	C4.445,C6.698,C5.468,C2.34,C1.1079
GO:0032561	guanyl ribonucleotide binding	molecular_function	0.98805	1	5	375	138	4386	C1.1079,C4.445,C2.34,C6.698,C5.468
GO:0090407	organophosphate biosynthetic process	biological_process	0.98835	1	4	375	115	4386	C4.276,C6.755,C2.289,C1.334
GO:0006366	transcription from RNA polymerase II promoter	biological_process	0.98916	1	2	375	77	4386	C6.375,C1.746
GO:0019637	organophosphate metabolic process	biological_process	0.98961	1	9	375	201	4386	C5.822,C4.276,C1.334,C8.286,C2.289,C6.755,C6.831,C2.1113,C4.294
GO:0000989	transcription factor activity, transcription factor binding	molecular_function	0.98972	1	1	375	54	4386	C1.746
GO:0003712	transcription cofactor activity	molecular_function	0.98972	1	1	375	54	4386	C1.746
GO:0048519	negative regulation of biological process	biological_process	0.98999	1	1	375	56	4386	C7.171
GO:0012505	endomembrane system	cellular_component	0.99042	1	5	375	135	4386	C1.1128,C1.713,C4.1,C1.494,C7.55
GO:0044257	cellular protein catabolic process	biological_process	0.99044	1	1	375	55	4386	C7.533
GO:0051603	proteolysis involved in cellular protein catabolic process	biological_process	0.99044	1	1	375	55	4386	C7.533
GO:1902589	single-organism organelle organization	biological_process	0.99046	1	3	375	103	4386	C2.115,C5.693,C2.317
GO:0009057	macromolecule catabolic process	biological_process	0.991	1	2	375	81	4386	C7.533,C3.1012
GO:0016741	transferase activity, transferring one-carbon groups	molecular_function	0.99104	1	5	375	131	4386	C4.718,C2.566,C4.528,C1.532,C6.434
GO:0042592	homeostatic process	biological_process	0.99169	1	1	375	55	4386	C7.170
GO:0016772	transferase activity, transferring phosphorus-containing groups	molecular_function	0.99177	1	22	375	419	4386	C5.126,C4.1,C5.822,C4.824,C1.2,C5.497,C6.242,C5.259,C7.644,C2.289,C7.257,C4.669,C2.1156,C6.42,C7.30,C1.501,C4.445,C4.912,C5.584,C1.416,C7.698,C1.400
GO:0030163	protein catabolic process	biological_process	0.9928	1	1	375	59	4386	C7.533
GO:0031974	membrane-enclosed lumen	cellular_component	0.99302	1	5	375	140	4386	C1.746,C1.334,C6.375,C4.294,C3.489
GO:0046483	heterocycle metabolic process	biological_process	0.99311	1	86	375	1276	4386	C4.188,C4.182,C8.561,C8.151,C3.1031,C6.532,C7.372,C7.187,C1.102,C1.600,C8.225,C4.831,C3.393,C6.752,C2.1113,C6.755,C1.694,C6.434,C1.1168,C7.533,C2.566,C2.14,C6.795,C3.489,C7.185,scaffold00023.25,C6.271,C5.427,C2.32,C4.1,C4.150,C1.116,C7.171,C7.646,C6.375,C2.494,C3.1014,C7.166,C5.276,C4.669,C2.317,C1.1079,C3.354,C5.11,C2.550,C4.294,C4.528,C1.745,C1.1093,C4.858,C3.1012,C7.136,C7.55,C1.1263,C5.722,C4…
GO:0051716	cellular response to stimulus	biological_process	0.99317	1	18	375	369	4386	C3.49,C5.11,C2.1090,C2.1034,C1.334,C4.224,C4.1,C2.32,C5.126,C3.409,C8.561,C3.489,C7.171,C8.577,C2.494,C1.2,C8.462,C8.78
GO:0000166	nucleotide binding	molecular_function	0.99419	1	47	375	785	4386	C4.395,C7.367,C4.1,C5.729,C5.126,C1.386,C5.497,C1.2,C4.150,C5.822,C7.645,C1.1079,C5.701,C2.550,C6.698,C5.276,C2.975,C2.34,C7.257,C2.317,C8.441,C6.860,C4.459,C1.416,C4.528,C4.912,C3.316,C1.417,C7.245,C3.771,C4.895,C7.644,C6.242,C1.192,C6.736,C2.829,C7.30,C7.456,C5.468,C2.1156,C6.755,C5.395,C7.698,C1.693,C1.501,C4.445,C6.586
GO:1901265	nucleoside phosphate binding	molecular_function	0.99419	1	47	375	785	4386	C6.736,C2.829,C6.242,C1.192,C7.644,C3.771,C4.895,C7.245,C1.417,C1.501,C4.445,C6.586,C1.693,C7.698,C5.395,C5.468,C2.1156,C6.755,C7.30,C7.456,C1.2,C5.822,C4.150,C5.497,C5.126,C1.386,C5.729,C4.1,C4.395,C7.367,C4.912,C3.316,C4.459,C1.416,C4.528,C6.860,C8.441,C7.257,C2.317,C6.698,C5.276,C2.975,C2.34,C5.701,C2.550,C1.1079,C7.645
GO:0036094	small molecule binding	molecular_function	0.99509	1	48	375	803	4386	C1.2,C5.822,C4.150,C5.497,C4.1,C5.729,C4.395,C7.367,C5.126,C1.386,C6.860,C8.441,C4.912,C3.316,C1.416,C4.459,C4.528,C5.701,C2.550,C1.1079,C7.645,C7.257,C2.317,C6.698,C2.975,C5.276,C2.34,C1.192,C6.242,C7.644,C6.736,C2.829,C1.1132,C7.245,C1.417,C3.771,C4.895,C7.698,C5.395,C1.501,C4.445,C6.586,C1.693,C7.456,C7.30,C5.468,C2.1156,C6.755
GO:0090304	nucleic acid metabolic process	biological_process	0.99569	1	67	375	1054	4386	C5.427,C3.489,C7.185,C4.1,C2.32,C7.171,C7.646,C6.375,C2.494,C1.116,C4.669,C2.317,C3.1014,C7.166,C5.276,C2.550,C1.1079,C3.354,C5.11,C4.528,C4.858,C4.182,C4.188,C1.102,C7.372,C8.151,C3.1031,C1.600,C4.831,C3.393,C1.694,C6.434,C7.533,C1.1168,C2.566,C6.795,C2.14,C1.386,C7.137,C5.729,C1.2,C7.509,C2.328,C6.698,C6.860,C2.357,C1.334,C1.746,C3.1012,C7.55,C7.136,C2.829,C4.824,C1.1263,C5.722,C5.259,C3.390,C7…
GO:0016779	nucleotidyltransferase activity	molecular_function	0.99573	1	4	375	134	4386	C4.824,C4.669,C7.30,C5.259
GO:0016817	hydrolase activity, acting on acid anhydrides	molecular_function	0.99578	1	13	375	303	4386	C7.245,C5.468,C4.46,C2.34,C6.755,C5.126,C2.317,scaffold00023.52,C5.693,C1.693,C4.445,C4.150,C2.829
GO:0006139	nucleobase-containing compound metabolic process	biological_process	0.99694	1	75	375	1167	4386	C1.116,C6.375,C2.494,C7.171,C7.646,C2.32,C4.1,C7.185,C3.489,C5.427,C4.858,C4.528,C5.11,C3.354,C1.1079,C4.294,C2.550,C5.276,C3.1014,C7.166,C2.317,C4.669,C3.393,C4.831,C1.600,C3.1031,C8.151,C1.102,C7.372,C4.188,C4.182,C2.14,C6.795,C2.566,C1.1168,C7.533,C6.755,C2.1113,C6.434,C1.694,C5.693,C2.328,C4.276,C7.509,C5.822,C1.2,C5.729,C7.137,C1.386,C1.746,C1.334,C2.357,C6.860,C5.48,C6.698,C3.908,C7.275,C3.…
GO:0006310	DNA recombination	biological_process	0.997	1	1	375	68	4386	C3.908
GO:0032991	macromolecular complex	cellular_component	0.99706	1	36	375	636	4386	C7.534,C7.242,C6.755,C7.644,C1.460,C1.721,C8.78,C7.73,C7.628,C7.245,C7.55,C7.136,C4.772,C8.458,C1.713,C4.714,C2.585,C1.746,C3.602,C2.989,C6.605,C4.904,C4.132,C2.86,C4.192,C2.642,C8.14,C2.975,C2.34,C2.317,C2.141,C7.578,C6.375,C4.276,C4.395,C3.489
GO:0033554	cellular response to stress	biological_process	0.99724	1	4	375	140	4386	C2.32,C5.11,C4.224,C3.489
GO:0043229	intracellular organelle	cellular_component	0.99731	1	60	375	971	4386	C1.494,C2.989,C6.605,C1.334,C4.858,C3.602,C1.536,C1.746,C2.918,C4.132,C4.294,C2.86,C3.354,C2.115,C4.192,C2.317,C2.642,C6.698,C3.1014,C4.46,C2.975,C7.646,C7.171,C6.375,C5.693,C2.328,C7.578,C1.116,C2.141,C1.2,C7.509,C5.729,C4.1,C1.1128,C3.489,C4.262,C6.795,C1.530,C2.14,C2.566,C7.533,C5.458,C7.534,C1.694,C6.755,C3.390,C1.460,C4.831,C3.393,C8.78,C5.722,C4.2,C7.55,C1.102,C3.1031,C4.182,C4.772,C4.188,C…
GO:1990234	transferase complex	cellular_component	0.99735	1	2	375	95	4386	C6.375,C2.86
GO:0005654	nucleoplasm	cellular_component	0.99737	1	2	375	94	4386	C1.746,C6.375
GO:0044451	nucleoplasm part	cellular_component	0.99737	1	2	375	94	4386	C1.746,C6.375
GO:0016740	transferase activity	molecular_function	0.99754	1	48	375	810	4386	C1.749,C1.1179,C1.684,C6.398,C4.912,C1.416,C4.528,C6.42,C2.86,C7.645,C7.257,C4.669,C6.173,C6.698,C8.336,C2.494,C4.718,C1.2,C5.822,C5.497,C4.1,C3.684,C5.126,C3.489,C7.698,C1.400,C4.445,C1.501,C4.830,C1.532,C5.584,C2.566,C7.30,C6.434,C2.289,C8.322,C2.1156,C5.259,C6.242,C7.644,C6.426,C4.541,C1.1184,C4.824,C8.338,C1.721,C1.417,C5.258
GO:0043226	organelle	cellular_component	0.99764	1	61	375	988	4386	C4.294,C4.192,C2.115,C3.354,C2.86,C2.317,C4.46,C2.975,C2.642,C6.698,C3.1014,C4.858,C1.334,C2.989,C1.494,C6.605,C1.536,C3.602,C1.746,C4.132,C2.918,C4.1,C5.729,C1.1128,C3.489,C2.328,C5.693,C6.375,C7.578,C7.171,C7.646,C2.141,C1.116,C1.2,C7.509,C5.458,C7.533,C7.534,C1.694,C6.755,C4.262,C7.666,C6.795,C1.530,C2.14,C2.566,C7.55,C1.102,C4.2,C3.1031,C4.182,C8.458,C1.713,C4.188,C4.772,C3.390,C3.393,C1.460,…
GO:0043233	organelle lumen	cellular_component	0.99788	1	4	375	139	4386	C1.746,C6.375,C1.334,C3.489
GO:0070013	intracellular organelle lumen	cellular_component	0.99788	1	4	375	139	4386	C6.375,C1.334,C1.746,C3.489
GO:0044260	cellular macromolecule metabolic process	biological_process	0.99815	1	99	375	1491	4386	C3.1031,C8.151,C7.372,C1.102,C8.458,C4.188,C4.182,C3.709,C4.831,C3.393,C8.351,C8.78,C1.600,C7.534,C1.1168,C7.533,C2.1156,C6.434,C1.694,C2.14,C7.698,C6.795,C2.566,C1.501,C2.32,C4.1,C3.489,C7.185,C5.427,C4.718,C1.116,C2.141,C6.375,C2.494,C7.171,C7.646,C5.497,C5.11,C4.192,C1.1079,C3.354,C2.550,C3.100,C5.276,C2.642,C7.166,C3.1014,C2.317,C1.1099,C4.669,C4.858,C4.528,C1.416,C4.132,C4.912,C7.136,C7.55,C…
GO:0022402	cell cycle process	biological_process	0.99828	1	1	375	75	4386	C4.1
GO:0044424	intracellular part	cellular_component	0.99835	1	78	375	1225	4386	C7.242,C5.458,C1.530,C4.2,C7.136,C7.55,C4.772,C1.713,C2.585,C1.460,C3.390,C5.722,C7.628,C2.115,C2.86,C6.698,C4.46,C2.975,C2.34,C3.602,C1.746,C1.494,C2.989,C1.334,C5.729,C5.126,C1.1128,C5.693,C2.328,C7.509,C4.276,C1.2,C7.534,C7.533,C6.755,C1.694,C6.434,C2.14,C6.795,C4.262,C3.678,C2.566,C2.629,C3.1031,C1.102,C4.188,C4.714,C8.458,C4.182,C7.644,C8.351,C4.831,C3.393,C8.78,C3.354,C4.192,C4.294,C3.1014,…
GO:0006281	DNA repair	biological_process	0.99877	1	3	375	130	4386	C2.32,C5.11,C3.489
GO:0043231	intracellular membrane-bounded organelle	cellular_component	0.99883	1	47	375	823	4386	C2.918,C1.536,C1.746,C1.334,C4.858,C1.494,C6.605,C4.46,C3.1014,C6.698,C2.317,C3.354,C2.86,C4.294,C7.509,C1.2,C1.116,C6.375,C5.693,C2.328,C7.578,C7.171,C7.646,C3.489,C1.1128,C4.1,C5.729,C2.566,C2.14,C6.795,C4.262,C1.530,C6.755,C1.694,C5.458,C7.533,C5.722,C4.831,C3.393,C3.390,C1.713,C4.188,C4.182,C3.1031,C7.55,C1.102,C4.2
GO:0005525	GTP binding	molecular_function	0.99891	1	3	375	133	4386	C4.445,C5.468,C2.34
GO:0043227	membrane-bounded organelle	cellular_component	0.99897	1	47	375	826	4386	C5.722,C3.393,C4.831,C3.390,C1.713,C4.188,C4.182,C3.1031,C1.102,C7.55,C4.2,C2.566,C2.14,C6.795,C1.530,C4.262,C6.755,C1.694,C5.458,C7.533,C7.509,C1.2,C1.116,C5.693,C6.375,C7.578,C2.328,C7.646,C7.171,C3.489,C1.1128,C4.1,C5.729,C2.918,C1.746,C1.536,C1.334,C4.858,C1.494,C6.605,C4.46,C6.698,C3.1014,C2.317,C2.86,C3.354,C4.294
GO:0043170	macromolecule metabolic process	biological_process	0.999	1	109	375	1636	4386	C7.698,C6.795,C5.64,C2.14,C1.501,C2.566,C7.533,C1.1168,C7.534,C6.434,C1.694,C2.1156,C3.709,C3.393,C4.831,C8.351,C8.225,C8.78,C1.600,C1.102,C7.372,C3.1031,C8.151,C4.182,C8.458,C4.188,C4.858,C4.132,C4.912,C4.528,C3.674,C1.416,C2.550,C3.100,C4.192,C5.11,C3.354,C1.1079,C2.317,C4.669,C1.1099,C5.276,C2.642,C3.1014,C7.166,C2.494,C6.375,C7.171,C7.646,C2.141,C4.718,C1.116,C5.497,C4.1,C2.32,C5.427,C1.605,C…
GO:0043234	protein complex	cellular_component	0.999	1	23	375	479	4386	C2.86,C7.242,C6.755,C2.34,C8.14,C2.317,C1.746,C6.605,C4.904,C7.245,C4.395,C7.55,C4.714,C1.713,C3.489,C7.644,C6.375,C7.578,C8.78,C4.276,C1.721,C7.628,C7.73
GO:0006974	cellular response to DNA damage stimulus	biological_process	0.99905	1	3	375	134	4386	C5.11,C2.32,C3.489
GO:0031981	nuclear lumen	cellular_component	0.99918	1	3	375	132	4386	C3.489,C6.375,C1.746
GO:0030554	adenyl nucleotide binding	molecular_function	0.99934	1	25	375	536	4386	C1.386,C5.126,C4.1,C7.245,C4.395,C2.829,C4.150,C5.822,C1.2,C5.497,C6.242,C1.192,C7.644,C2.317,C6.755,C2.975,C2.1156,C7.30,C4.912,C4.445,C1.501,C1.693,C1.416,C7.698,C8.441
GO:0003677	DNA binding	molecular_function	0.99942	1	29	375	590	4386	C4.858,C6.605,C6.860,C1.530,C4.795,C1.694,C5.276,C7.166,C5.458,C3.354,C4.824,C1.2,C5.722,C1.1263,C7.509,C2.494,C7.578,C7.646,C3.393,C4.831,C6.189,C1.116,C3.908,C4.182,C3.489,C7.137,C7.55,C1.102,C5.729
GO:0017111	nucleoside-triphosphatase activity	molecular_function	0.99945	1	9	375	272	4386	C4.46,C6.755,C2.34,C2.317,C5.126,C1.693,C4.150,C2.829,C4.445
GO:0005524	ATP binding	molecular_function	0.99952	1	24	375	527	4386	C5.497,C5.822,C4.150,C2.829,C1.2,C7.644,C6.242,C1.386,C5.126,C7.245,C4.395,C4.1,C1.693,C1.416,C1.501,C4.445,C4.912,C8.441,C7.698,C2.975,C2.1156,C6.755,C2.317,C7.30
GO:0007049	cell cycle	biological_process	0.99954	1	2	375	119	4386	C4.1,C3.393
GO:0032559	adenyl ribonucleotide binding	molecular_function	0.99954	1	24	375	528	4386	C5.126,C1.386,C4.395,C7.245,C4.1,C5.497,C1.2,C5.822,C4.150,C2.829,C7.644,C6.242,C6.755,C2.975,C2.1156,C2.317,C7.30,C1.416,C1.693,C1.501,C4.445,C4.912,C8.441,C7.698
GO:0016887	ATPase activity	molecular_function	0.99958	1	4	375	176	4386	C1.693,C6.755,C4.150,C4.445
GO:0016462	pyrophosphatase activity	molecular_function	0.99958	1	9	375	277	4386	C2.317,C5.126,C4.46,C2.34,C6.755,C2.829,C4.150,C4.445,C1.693
GO:0005623	cell	cellular_component	0.99959	1	85	375	1360	4386	C1.562,C7.666,C1.530,C7.242,C5.458,C4.538,C7.628,C5.722,C3.390,C1.460,C2.585,C4.772,C1.713,C4.2,C7.55,C7.136,C7.245,C2.989,C1.494,C1.334,C3.602,C1.746,C6.698,C4.46,C2.975,C2.34,C2.86,C2.115,C1.2,C7.509,C4.276,C2.328,C5.693,C5.126,C1.1128,C5.729,C6.278,C3.678,C2.566,C6.795,C4.262,C2.14,C1.694,C6.434,C6.755,C7.533,C7.534,C8.78,C7.644,C8.351,C4.831,C3.393,C4.182,C4.188,C4.714,C8.458,C1.102,C3.1031,C…
GO:0044464	cell part	cellular_component	0.99959	1	85	375	1360	4386	C7.245,C4.2,C7.136,C7.55,C4.772,C1.713,C2.585,C1.460,C3.390,C5.722,C7.628,C4.538,C7.242,C5.458,C1.530,C7.666,C1.562,C6.278,C5.729,C5.126,C1.1128,C5.693,C2.328,C7.509,C4.276,C1.2,C2.86,C2.115,C6.698,C4.46,C2.975,C2.34,C1.746,C3.602,C2.989,C1.494,C1.334,C3.1031,C2.629,C1.102,C4.188,C4.714,C8.458,C4.182,C7.644,C8.351,C3.393,C4.831,C8.78,C7.534,C7.533,C6.755,C1.694,C6.434,C2.14,C4.262,C6.795,C3.678,C…
GO:0004386	helicase activity	molecular_function	0.99964	1	2	375	130	4386	C4.46,C5.126
GO:0017076	purine nucleotide binding	molecular_function	0.99968	1	29	375	612	4386	C5.497,C1.2,C5.822,C4.150,C2.829,C7.644,C1.192,C6.242,C5.126,C1.386,C4.395,C7.245,C4.1,C1.416,C1.693,C1.501,C4.445,C4.912,C8.441,C7.698,C6.698,C5.468,C2.975,C2.1156,C6.755,C2.34,C2.317,C1.1079,C7.30
GO:0016818	hydrolase activity, acting on acid anhydrides, in phosphorus-containing anhydrides	molecular_function	0.99971	1	9	375	283	4386	C6.755,C4.46,C2.34,C2.317,C5.126,C1.693,C4.150,C2.829,C4.445
GO:0044428	nuclear part	cellular_component	0.99977	1	6	375	216	4386	C1.746,C2.86,C6.375,C1.494,C3.489,C2.317
GO:0032555	purine ribonucleotide binding	molecular_function	0.99978	1	28	375	604	4386	C4.1,C4.395,C7.245,C5.126,C1.386,C6.242,C7.644,C1.2,C2.829,C4.150,C5.822,C5.497,C1.1079,C7.30,C2.317,C5.468,C6.698,C2.975,C2.34,C2.1156,C6.755,C7.698,C8.441,C4.445,C1.501,C4.912,C1.416,C1.693
GO:0005622	intracellular	cellular_component	0.9998	1	78	375	1287	4386	C4.294,C4.192,C3.354,C2.317,C3.590,C8.14,C2.642,C3.1014,C4.858,C6.605,C1.536,C4.132,C2.918,C4.1,C4.395,C5.427,C3.489,C7.185,C6.375,C7.578,C7.646,C7.171,C1.116,C2.141,C7.533,C7.534,C6.434,C1.694,C6.755,C6.795,C4.262,C2.14,C3.678,C2.566,C1.102,C3.1031,C2.629,C4.182,C8.458,C4.714,C4.188,C4.831,C3.393,C7.644,C8.351,C8.78,C2.86,C2.115,C4.46,C2.975,C2.34,C6.698,C1.334,C1.494,C2.989,C1.746,C3.602,C5.729…
GO:0006259	DNA metabolic process	biological_process	0.9998	1	10	375	297	4386	C5.11,C3.354,C1.1168,C2.32,C3.489,C4.188,C7.166,C3.908,C4.843,C7.509
GO:0042623	ATPase activity, coupled	molecular_function	0.99983	1	1	375	109	4386	C1.693
GO:0005515	protein binding	molecular_function	0.9999	1	39	375	788	4386	C3.861,C8.561,C3.613,C1.713,C4.188,C4.2,C6.442,C8.151,C3.725,C7.419,C7.73,C8.194,C6.242,C6.68,C4.802,C3.201,C3.678,C5.126,C3.1005,C1.663,C1.260,C1.935,C7.137,C4.1,C6.278,C3.823,C5.693,C1.940,C2.317,C3.1016,C3.1014,C7.170,C3.49,C2.86,C1.1079,C1.745,C4.104,C1.1093,C1.746
GO:0032553	ribonucleotide binding	molecular_function	0.99991	1	28	375	622	4386	C2.1156,C2.975,C2.34,C6.755,C5.468,C6.698,C2.317,C7.30,C1.1079,C1.693,C1.416,C4.912,C4.445,C1.501,C8.441,C7.698,C1.386,C5.126,C7.245,C4.395,C4.1,C5.497,C4.150,C2.829,C5.822,C1.2,C7.644,C6.242
GO:0035639	purine ribonucleoside triphosphate binding	molecular_function	0.99994	1	26	375	598	4386	C2.317,C2.1156,C2.975,C6.755,C2.34,C5.468,C7.30,C1.501,C4.445,C4.912,C1.693,C1.416,C7.698,C8.441,C1.386,C5.126,C4.1,C7.245,C4.395,C4.150,C5.822,C2.829,C1.2,C5.497,C6.242,C7.644
GO:0097367	carbohydrate derivative binding	molecular_function	0.99994	1	28	375	630	4386	C7.30,C1.1079,C2.317,C2.975,C2.1156,C2.34,C6.755,C6.698,C5.468,C7.698,C8.441,C4.912,C4.445,C1.501,C1.693,C1.416,C4.1,C7.245,C4.395,C1.386,C5.126,C6.242,C7.644,C4.150,C5.822,C2.829,C1.2,C5.497
GO:0003676	nucleic acid binding	molecular_function	0.99994	1	44	375	859	4386	C4.266,C1.694,C5.458,C6.312,C4.795,C4.186,C4.262,C1.530,C2.585,C4.182,C7.526,C7.55,C1.102,C7.535,C1.1263,C8.78,C5.722,C4.824,C4.831,C3.393,C3.908,C5.259,C5.276,C7.166,C3.354,C3.674,C5.48,C4.858,C6.605,C6.860,C3.489,C7.137,C5.126,C2.939,C3.96,C5.729,C5.429,C7.509,C1.2,C6.189,C1.116,C2.494,C7.578,C7.646
GO:0001883	purine nucleoside binding	molecular_function	0.99994	1	26	375	599	4386	C1.416,C1.693,C1.501,C4.445,C4.912,C8.441,C7.698,C5.468,C2.975,C2.34,C2.1156,C6.755,C2.317,C7.30,C5.497,C1.2,C4.150,C2.829,C5.822,C7.644,C6.242,C5.126,C1.386,C4.395,C7.245,C4.1
GO:0032549	ribonucleoside binding	molecular_function	0.99994	1	26	375	599	4386	C2.317,C6.755,C2.975,C2.1156,C2.34,C5.468,C7.30,C4.445,C1.501,C4.912,C1.693,C1.416,C7.698,C8.441,C1.386,C5.126,C4.1,C7.245,C4.395,C4.150,C5.822,C2.829,C1.2,C5.497,C6.242,C7.644
GO:0032550	purine ribonucleoside binding	molecular_function	0.99994	1	26	375	599	4386	C6.242,C7.644,C4.150,C2.829,C5.822,C1.2,C5.497,C4.1,C7.245,C4.395,C1.386,C5.126,C7.698,C8.441,C4.445,C4.912,C1.501,C1.693,C1.416,C7.30,C2.317,C2.1156,C2.975,C2.34,C6.755,C5.468
GO:0001882	nucleoside binding	molecular_function	0.99994	1	26	375	600	4386	C6.242,C7.644,C1.2,C5.822,C4.150,C2.829,C5.497,C4.1,C4.395,C7.245,C5.126,C1.386,C7.698,C8.441,C4.445,C1.501,C4.912,C1.416,C1.693,C7.30,C2.317,C5.468,C6.755,C2.975,C2.1156,C2.34
GO:0044446	intracellular organelle part	cellular_component	0.99996	1	16	375	424	4386	C1.746,C1.494,C6.605,C1.334,C2.86,C2.115,C4.294,C6.755,C2.317,C5.693,C6.375,C7.578,C4.1,C7.55,C3.489,C1.713
GO:0044422	organelle part	cellular_component	0.99997	1	16	375	431	4386	C5.693,C7.578,C6.375,C1.713,C3.489,C7.55,C4.1,C1.746,C1.334,C6.605,C1.494,C6.755,C2.317,C2.86,C2.115,C4.294
GO:0065008	regulation of biological quality	biological_process	0.99997	1	1	375	123	4386	C7.170
