# Supplementary material for: The molecular mechanisms of Monascus purpureus M9 responses to blue light based on the transcriptome analysis
Source: Sci Rep. 2017 Jul 17;7:5537. doi: 10.1038/s41598-017-05990-x (PMC5514072; doi:10.1038/s41598-017-05990-x)
Supplement: Supplementary file 6 — Dataset S5 [file 41598_2017_5990_MOESM6_ESM.xls]

GO_accession	Description	Term_type	Over_represented_pValue	Corrected_pValue	DEG_item	DEG_list	Bg_item	Bg_list	Gene_names
GO:0044710	single-organism metabolic process	biological_process	3.1413e-10	1.1434e-06	150	338	1269	4386	C5.366,C5.712,C1.85,C5.765,C6.114,C3.89,C3.66,C3.173,C7.525,C6.826,C6.123,C6.37,C6.16,C5.598,C6.858,C8.500,C4.313,C6.513,C4.231,C6.147,C4.580,C8.42,C5.91,C8.156,C8.179,C3.131,C2.570,C5.196,C1.93,C6.129,C1.51,C1.151,C2.440,C4.800,C2.326,scaffold00023.37,C2.857,C5.804,C7.51,C5.437,C1.1014,C7.667,C3.874,C4.583,C1.881,C4.826,C3.8,C5.264,C2.146,C7.591,C5.683,C1.1114,C4.476,C2.252,C6.110,C3.715,C1.57,C…
GO:0044699	single-organism process	biological_process	3.7976e-09	6.9116e-06	216	338	2124	4386	C7.464,C3.736,C1.817,C5.27,C7.619,C3.82,C3.402,C8.32,C7.657,C6.733,C2.248,C1.218,C6.2,C7.161,C3.126,C1.904,C1.88,C4.739,C4.810,C2.468,C1.1241,C4.726,C5.242,C2.58,C5.132,C8.356,C8.470,C5.338,C1.815,C7.59,C2.828,C6.145,C3.718,C2.75,C1.425,C7.364,C6.459,C1.975,C6.20,C7.602,scaffold00023.15,C5.68,C7.132,C2.1012,scaffold00023.50,C4.373,C1.169,C3.493,C4.503,C1.1109,C5.761,C6.430,C2.785,C6.263,C3.363,C4…
GO:0055114	oxidation-reduction process	biological_process	8.2318e-08	9.9879e-05	82	338	616	4386	C5.536,C6.125,C5.119,C2.297,C5.127,C6.11,C6.825,C4.386,C5.651,C4.151,C4.579,C6.188,C8.555,C8.424,C1.1172,C2.977,C7.266,C6.13,C3.737,C2.463,C6.85,C5.683,C3.419,C7.591,C5.264,C1.596,C3.874,C1.813,C7.667,C1.1014,C5.251,C4.583,C1.70,C5.13,C4.385,C6.490,C4.476,C3.715,C2.570,C5.196,C4.580,C3.736,C4.231,C8.179,C8.42,scaffold00023.37,C1.1241,C2.468,C5.132,C2.58,C5.804,C7.51,C2.857,C7.161,C2.440,C1.218,C2…
GO:0048037	cofactor binding	molecular_function	3.5415e-06	0.0026171	42	338	262	4386	C5.137,C5.805,C7.364,C6.255,C7.667,C5.366,C5.765,C4.396,C1.881,C6.858,C5.598,C4.385,C4.476,C7.525,C6.110,C7.132,C6.826,C6.123,C1.169,C1.57,C4.733,C5.119,C2.297,C5.536,C2.451,C4.580,C6.188,C4.151,C8.179,C2.468,C7.123,C2.857,C5.69,C6.424,C2.977,C5.132,C6.129,C1.93,C1.51,C2.248,C7.161,C7.266
GO:0016491	oxidoreductase activity	molecular_function	3.5949e-06	0.0026171	83	338	681	4386	C8.555,C2.977,C8.424,C1.1172,C7.266,C6.13,C2.463,C3.737,C5.536,C6.125,C5.119,C2.297,C5.127,C6.555,C6.11,C6.825,C4.386,C5.651,C4.151,C4.579,C1.1058,C6.292,C6.188,C5.13,C1.70,C4.385,C3.719,C4.476,C6.490,C3.715,C6.85,C5.683,C3.419,C7.591,C5.264,C1.596,C3.874,C1.813,C7.667,C5.251,C4.396,C4.583,scaffold00023.37,C1.1241,C2.468,C5.132,C2.58,C7.51,C2.857,C7.161,C1.218,C2.248,C1.93,C6.129,C2.570,C5.196,C4…
GO:0016614	oxidoreductase activity, acting on CH-OH group of donors	molecular_function	7.0189e-05	0.041432	23	338	125	4386	C2.857,C6.858,C5.598,C2.468,C1.70,C1.169,C6.826,C7.132,C7.161,C6.129,C1.975,C1.93,C7.364,C1.596,C5.536,C5.119,C4.151,C4.583,C6.188,C3.874,C8.470,C7.667,C5.651
GO:0005975	carbohydrate metabolic process	biological_process	7.9677e-05	0.041432	39	338	268	4386	C6.142,C5.651,C6.188,C8.156,C1.556,C1.882,C3.313,C7.619,C6.323,C7.128,C6.733,C2.459,C4.907,C1.51,C3.721,C2.80,C4.906,C3.737,C2.463,C2.468,scaffold00023.37,C4.726,C4.735,C6.859,C8.356,C2.875,C7.667,C5.712,C4.56,C6.767,C5.153,C3.718,C1.425,C6.421,C1.187,C6.123,C8.517,C4.313,C4.11
GO:0043436	oxoacid metabolic process	biological_process	9.8226e-05	0.044693	37	338	251	4386	C2.248,C2.440,C7.161,C2.326,C2.857,C6.424,C5.804,C1.1172,C8.179,C4.733,C5.119,C3.131,C3.82,C6.231,C5.196,C1.975,C3.173,C7.525,C7.132,C1.57,C5.598,C4.385,C5.761,C4.313,C8.356,C2.875,C5.712,C1.881,C7.649,C6.114,C1.596,C5.460,C3.8,C2.146,C7.180,C6.459,C3.419
GO:0006082	organic acid metabolic process	biological_process	0.0001276	0.051607	37	338	254	4386	C2.875,C8.356,C5.712,C7.649,C1.881,C6.114,C3.8,C1.596,C5.460,C6.459,C3.419,C2.146,C7.180,C1.975,C3.173,C7.525,C7.132,C1.57,C5.598,C5.761,C4.313,C4.385,C8.179,C5.119,C4.733,C3.82,C3.131,C5.196,C6.231,C2.248,C2.440,C7.161,C2.326,C6.424,C5.804,C2.857,C1.1172
GO:0003824	catalytic activity	molecular_function	0.00015476	0.056334	226	338	2504	4386	C2.459,C6.733,C8.32,C3.82,C7.619,C6.124,C1.556,C3.736,C1.817,C5.132,C2.58,C6.859,C4.726,C2.468,C1.1241,C6.22,C4.906,C1.88,C6.2,C7.161,C1.218,C2.248,C7.364,C6.459,C6.24,C6.417,C2.483,C1.425,C3.718,C5.137,C5.529,C7.59,C4.56,C1.815,C3.122,scaffold00023.1,C8.470,C8.356,C6.263,C4.214,C3.998,C3.493,C1.169,C4.373,scaffold00023.50,C7.132,C2.1077,C3.933,C3.431,C6.20,C4.490,C1.975,C6.555,C4.10,C5.119,C2.29…
GO:0019752	carboxylic acid metabolic process	biological_process	0.00033327	0.11028	35	338	247	4386	C7.649,C1.881,C2.875,C8.356,C5.712,C3.8,C5.460,C1.596,C6.459,C3.419,C2.146,C7.180,C6.114,C7.132,C1.57,C1.975,C3.173,C7.525,C4.313,C4.385,C5.598,C8.179,C5.196,C6.231,C5.119,C4.733,C3.131,C3.82,C2.248,C7.161,C2.440,C6.424,C5.804,C2.857,C1.1172
GO:0016616	oxidoreductase activity, acting on the CH-OH group of donors, NAD or NADP as acceptor	molecular_function	0.00044183	0.12277	20	338	115	4386	C1.93,C1.975,C7.161,C6.826,C7.132,C1.169,C2.468,C6.858,C5.598,C2.857,C7.667,C5.651,C3.874,C8.470,C4.583,C6.188,C4.151,C5.119,C5.536,C7.364
GO:0044281	small molecule metabolic process	biological_process	0.00045942	0.12277	50	338	402	4386	C2.857,C5.804,C6.424,C1.1172,C2.326,C2.269,C1.88,C4.18,C2.248,C2.440,C7.161,C1.151,C6.90,C6.231,C6.733,C8.32,C5.196,C4.733,C5.119,C3.82,C3.131,C2.904,C8.179,C6.147,C4.385,C5.761,C4.313,C5.598,C7.132,C1.57,C1.975,C3.173,C1.75,C7.525,C6.110,C5.460,C1.596,C3.8,C2.146,C7.180,C3.419,C6.459,C6.114,C1.881,C7.649,C1.1014,C8.356,C2.875,C5.712,C8.470
GO:0032787	monocarboxylic acid metabolic process	biological_process	0.00047219	0.12277	15	338	74	4386	C7.132,C2.875,C2.248,C1.975,C3.173,C7.161,C2.440,C5.712,C4.313,C4.385,C2.857,C3.419,C2.146,C5.119,C5.598
GO:0050662	coenzyme binding	molecular_function	0.00092883	0.2254	28	338	194	4386	C7.364,C5.536,C5.119,C2.297,C5.137,C4.151,C6.188,C5.765,C4.396,C4.580,C6.255,C7.667,C5.132,C2.977,C4.385,C5.69,C5.598,C6.858,C2.468,C1.169,C7.132,C6.123,C6.826,C7.161,C7.525,C6.129,C4.476,C2.248
GO:0044711	single-organism biosynthetic process	biological_process	0.0010531	0.23957	51	338	426	4386	C6.231,C6.555,C5.196,C7.128,C3.131,C3.82,C7.619,C5.119,C6.323,C2.904,C8.42,C6.292,C7.464,C6.147,C5.132,C2.857,C2.468,C6.10,C4.800,C3.737,C2.269,C1.88,C7.161,C2.440,C6.129,C2.248,C1.218,C1.51,C2.146,C7.180,C1.1114,C3.419,C4.826,C1.596,C1.425,C5.460,C3.718,C2.638,C8.356,C4.385,C4.313,C3.17,C5.598,C6.16,C8.500,C1.187,C7.132,C6.123,C7.525,C6.110,C3.173
GO:0006720	isoprenoid metabolic process	biological_process	0.0012736	0.25755	10	338	42	4386	C8.42,C6.10,C4.800,C6.129,C7.464,C1.596,C5.132,C6.555,C5.119,C5.598
GO:0008299	isoprenoid biosynthetic process	biological_process	0.0012736	0.25755	10	338	42	4386	C4.800,C6.10,C8.42,C7.464,C6.129,C6.555,C5.132,C1.596,C5.598,C5.119
GO:0030170	pyridoxal phosphate binding	molecular_function	0.0014171	0.26232	10	338	42	4386	C7.123,C4.733,C2.451,C6.424,C5.805,C6.110,C1.51,C1.881,C8.179,C1.57
GO:0044763	single-organism cellular process	biological_process	0.0014413	0.26232	149	338	1566	4386	C6.555,C4.733,C5.119,C1.49,C3.363,C2.215,C8.424,C4.770,C6.856,C6.424,C4.511,C3.232,C3.263,C3.737,C2.269,C3.738,C7.180,C3.419,C1.596,C5.460,C7.649,C2.638,C4.172,C1.813,C1.635,C2.875,C4.11,C6.161,C1.81,C3.17,C1.584,C5.265,C1.187,C8.201,C1.75,C8.32,C7.657,C6.733,C3.82,C3.402,C5.27,C7.619,C7.464,C5.132,C4.726,C2.468,C4.810,C1.88,C6.2,C7.161,C1.904,C1.218,C2.248,C6.459,C1.425,C3.718,C6.145,C2.75,C2.82…
GO:0016053	organic acid biosynthetic process	biological_process	0.0023766	0.39321	16	338	95	4386	C8.356,C3.131,C3.82,C6.231,C7.180,C2.146,C3.419,C5.196,C5.460,C2.440,C7.161,C7.525,C3.173,C2.248,C2.857,C4.313
GO:0046394	carboxylic acid biosynthetic process	biological_process	0.0023766	0.39321	16	338	95	4386	C8.356,C3.131,C3.82,C5.460,C6.231,C2.146,C7.180,C5.196,C3.419,C3.173,C2.248,C2.440,C7.161,C7.525,C2.857,C4.313
GO:0051287	NAD binding	molecular_function	0.0027626	0.43722	10	338	47	4386	C7.525,C7.161,C1.169,C4.151,C7.132,C6.188,C6.858,C5.536,C5.119,C7.364
GO:0044723	single-organism carbohydrate metabolic process	biological_process	0.0031389	0.43825	20	338	133	4386	C6.733,C1.425,C7.128,C3.718,C7.619,C6.323,C8.156,C5.712,C2.875,C7.667,C4.11,C4.313,C4.735,C4.726,C2.468,C8.517,C3.737,C1.187,C6.123,C1.51
GO:1901136	carbohydrate derivative catabolic process	biological_process	0.0032473	0.43825	6	338	20	4386	C7.161,C5.119,C4.18,C7.182,C6.188,C7.132
GO:0046434	organophosphate catabolic process	biological_process	0.0034769	0.43825	5	338	14	4386	C8.32,C6.188,C7.132,C7.161,C5.119
GO:0006072	glycerol-3-phosphate metabolic process	biological_process	0.0035319	0.43825	4	338	9	4386	C7.161,C5.119,C7.132,C6.188
GO:0046168	glycerol-3-phosphate catabolic process	biological_process	0.0035319	0.43825	4	338	9	4386	C7.132,C6.188,C7.161,C5.119
GO:0052646	alditol phosphate metabolic process	biological_process	0.0035319	0.43825	4	338	9	4386	C6.188,C7.132,C7.161,C5.119
GO:0044255	cellular lipid metabolic process	biological_process	0.0036119	0.43825	28	338	210	4386	C5.132,C2.857,C4.385,C8.500,C4.726,C5.598,C3.17,C4.800,C6.10,C1.187,C7.132,C7.161,C2.248,C3.173,C6.129,C1.975,C3.419,C2.146,C6.555,C1.596,C1.425,C5.119,C7.619,C8.156,C6.292,C8.42,C7.464,C4.172
GO:0006006	glucose metabolic process	biological_process	0.0046083	0.54111	3	338	5	4386	C7.128,C4.735,C7.667
GO:0006629	lipid metabolic process	biological_process	0.0056992	0.60282	34	338	280	4386	C4.172,C2.146,C3.419,C1.596,C4.826,C1.425,C2.828,C7.132,C1.187,C3.173,C1.975,C4.385,C3.17,C5.598,C8.500,C4.254,C8.42,C8.156,C6.292,C7.464,C6.555,C7.619,C5.119,C4.800,C6.10,C7.161,C6.129,C2.248,C5.132,C2.857,C1.303,C1.1227,C4.726,C2.468
GO:0006631	fatty acid metabolic process	biological_process	0.0061673	0.60282	11	338	60	4386	C2.248,C3.173,C1.975,C7.161,C7.132,C5.119,C5.598,C2.857,C4.385,C3.419,C2.146
GO:0004367	glycerol-3-phosphate dehydrogenase [NAD+] activity	molecular_function	0.0062152	0.60282	2	338	2	4386	C6.188,C5.651
GO:0009066	aspartate family amino acid metabolic process	biological_process	0.00637	0.60282	4	338	11	4386	C1.1172,C3.82,C7.525,C3.131
GO:0004372	glycine hydroxymethyltransferase activity	molecular_function	0.0065086	0.60282	2	338	2	4386	C4.733,C3.8
GO:0006563	L-serine metabolic process	biological_process	0.0065086	0.60282	2	338	2	4386	C4.733,C3.8
GO:0004553	hydrolase activity, hydrolyzing O-glycosyl compounds	molecular_function	0.0066106	0.60282	15	338	94	4386	C6.501,scaffold00023.37,C5.153,C6.767,C3.737,C3.313,C1.882,C4.906,C1.556,C6.421,C2.80,C1.151,C1.51,C4.907,C8.356
GO:0006730	one-carbon metabolic process	biological_process	0.0066244	0.60282	2	338	2	4386	C2.857,C6.90
GO:0006555	methionine metabolic process	biological_process	0.0066244	0.60282	2	338	2	4386	C1.1172,C3.131
GO:0006721	terpenoid metabolic process	biological_process	0.0073163	0.62847	8	338	37	4386	C6.555,C5.132,C1.596,C5.598,C5.119,C6.10,C8.42,C6.129
GO:0016114	terpenoid biosynthetic process	biological_process	0.0073163	0.62847	8	338	37	4386	C5.119,C5.598,C1.596,C5.132,C6.555,C6.129,C8.42,C6.10
GO:0008150	biological_process	biological_process	0.0074242	0.62847	290	338	3530	4386	C3.279,C2.638,C4.172,C1.813,C8.247,C4.218,C2.875,C3.581,C1.596,C6.85,C4.849,C1.187,C8.201,C1.81,C6.161,C5.764,C3.17,C1.882,C6.825,C6.142,C4.386,C7.160,C6.555,C6.323,C5.119,C4.733,C5.127,C3.263,C2.269,C3.738,C2.977,C4.770,C6.424,C1.1227,C1.303,C4.735,C2.768,C3.79,C4.511,C4.56,C3.122,C1.815,C5.338,C7.364,C6.24,C2.483,C3.718,C5.529,C2.828,C3.493,C4.373,C7.602,C1.975,C6.430,C6.409,C5.761,C4.503,C1.55…
GO:0016628	oxidoreductase activity, acting on the CH-CH group of donors, NAD or NADP as acceptor	molecular_function	0.0087862	0.72686	7	338	31	4386	C5.127,C5.119,C7.525,C6.16,C4.385,C7.132,C5.132
GO:0016798	hydrolase activity, acting on glycosyl bonds	molecular_function	0.010371	0.82879	15	338	99	4386	scaffold00023.37,C5.153,C6.767,C6.501,C6.421,C2.80,C1.151,C1.51,C4.907,C8.356,C1.882,C3.313,C3.737,C4.906,C1.556
GO:0055085	transmembrane transport	biological_process	0.010474	0.82879	45	338	405	4386	C1.891,C7.359,C3.363,C4.578,C5.27,C2.378,scaffold00023.10,C7.657,C8.370,C1.904,C6.587,C1.88,C4.810,C4.511,C6.707,C4.668,C6.856,C8.424,C1.815,C1.1193,C2.828,C2.75,C3.718,C6.114,C6.145,C6.811,C7.16,C2.99,C6.110,C5.68,C6.36,scaffold00023.15,C2.1012,C8.201,C3.493,C5.265,C1.584,C2.270,C4.503,C5.707,C1.81,C2.785,C6.263,C6.161,C6.430
GO:0003006	developmental process involved in reproduction	biological_process	0.011333	0.87742	4	338	12	4386	C3.66,C7.467,C3.738,C1.1109
GO:0005319	lipid transporter activity	molecular_function	0.011675	0.87742	3	338	7	4386	C3.126,C6.323,C1.1227
GO:0016742	hydroxymethyl-, formyl- and related transferase activity	molecular_function	0.012042	0.87742	3	338	7	4386	C3.8,C2.440,C4.733
GO:0008152	metabolic process	biological_process	0.012229	0.87742	232	338	2749	4386	C6.126,C1.1172,C6.256,C2.303,C6.90,C7.266,C6.13,C8.370,C2.463,C4.74,C6.423,C4.18,C6.10,C6.392,C5.536,C7.665,C6.125,C4.251,C6.231,C7.128,C6.11,C5.651,C4.151,C4.254,C3.313,C4.579,C2.904,C2.253,C1.1058,C6.292,C6.188,C7.623,C4.88,C8.517,C5.756,C1.70,C6.784,C4.385,C2.79,C6.110,C2.99,C2.770,C2.252,C4.476,C3.715,C1.57,C3.123,C6.791,C7.474,C5.153,C6.767,C5.683,C1.1114,C5.25,C7.591,C2.146,C3.8,C5.264,C4.8…
GO:0016706	oxidoreductase activity, acting on paired donors, with incorporation or reduction of molecular oxygen, 2-oxoglutarate as one donor, and incorporation of one atom each of oxygen into both donors	molecular_function	0.012294	0.87742	6	338	27	4386	C3.715,C6.20,C1.813,C6.125,C6.825,C1.85
GO:0008610	lipid biosynthetic process	biological_process	0.012871	0.90099	22	338	170	4386	C5.132,C2.468,C8.500,C5.598,C3.17,C1.187,C6.10,C4.800,C2.248,C6.129,C3.173,C1.425,C4.826,C1.596,C3.419,C6.555,C2.146,C5.119,C7.619,C6.292,C8.42,C7.464
GO:0016813	hydrolase activity, acting on carbon-nitrogen (but not peptide) bonds, in linear amidines	molecular_function	0.013516	0.92825	4	338	13	4386	C7.665,C6.718,C8.452,C1.88
GO:0044765	single-organism transport	biological_process	0.014347	0.96709	66	338	652	4386	C6.707,C5.744,C5.242,C4.668,C2.857,C6.129,C3.126,C1.904,C6.587,C4.739,C1.88,C4.810,C5.27,scaffold00023.10,C7.657,C5.708,C1.891,C7.359,C4.578,C2.270,C4.503,C5.707,C8.500,C4.234,C6.263,C2.785,C6.430,C7.16,C7.602,scaffold00023.15,C5.68,C7.132,C2.1012,C3.493,C4.373,C2.828,C2.75,C3.718,C6.145,C6.114,C6.811,C1.815,C4.511,C1.1227,C6.856,C8.424,C8.370,C6.323,C2.378,C6.392,C6.555,C3.363,C1.49,C1.882,C1.58…
GO:0004848	ureidoglycolate hydrolase activity	molecular_function	0.015273	1	2	338	3	4386	C6.718,C7.665
GO:0070402	NADPH binding	molecular_function	0.016956	1	2	338	3	4386	C6.123,C7.525
GO:1902578	single-organism localization	biological_process	0.017897	1	66	338	659	4386	C1.584,C6.161,C1.81,C5.764,C6.36,C2.99,C6.110,C5.265,C8.201,C7.591,C6.255,C1.1193,C4.511,C8.424,C6.856,C1.1227,C8.370,C6.392,C2.378,C6.323,C6.555,C3.363,C1.882,C1.49,C8.500,C5.707,C2.270,C4.503,C6.430,C2.785,C6.263,C4.234,scaffold00023.15,C7.602,C5.68,C7.16,C4.373,C3.493,C2.1012,C7.132,C3.718,C6.145,C6.114,C2.75,C2.828,C6.811,C1.815,C5.744,C6.707,C4.668,C2.857,C5.242,C6.587,C1.904,C3.126,C6.129,C…
GO:0005507	copper ion binding	molecular_function	0.018149	1	6	338	27	4386	C5.264,C3.737,C7.266,C5.366,C4.88,C3.736
GO:1901605	alpha-amino acid metabolic process	biological_process	0.018347	1	12	338	81	4386	C8.179,C7.525,C8.356,C7.180,C6.231,C1.1172,C5.196,C5.460,C3.8,C3.82,C3.131,C4.733
GO:0044283	small molecule biosynthetic process	biological_process	0.019365	1	16	338	118	4386	C3.173,C2.248,C7.525,C2.440,C7.161,C2.857,C4.313,C8.356,C5.460,C6.231,C7.180,C2.146,C5.196,C3.419,C3.131,C3.82
GO:0016746	transferase activity, transferring acyl groups	molecular_function	0.020817	1	15	338	111	4386	C6.37,C5.137,C5.127,C4.153,C6.256,C3.998,C2.100,C3.431,C6.421,C4.172,C5.712,C7.230,C4.800,C6.123,C4.56
GO:0008652	cellular amino acid biosynthetic process	biological_process	0.020954	1	11	338	72	4386	C7.525,C7.161,C8.356,C5.196,C7.180,C6.231,C4.313,C2.857,C5.460,C3.131,C3.82
GO:0071705	nitrogen compound transport	biological_process	0.021293	1	11	338	70	4386	C4.511,C2.378,C5.27,C1.584,C5.744,C6.811,C5.764,C7.591,C5.708,C7.602,C8.201
GO:0017004	cytochrome complex assembly	biological_process	0.021383	1	3	338	8	4386	C7.591,C5.27,C2.252
GO:0016810	hydrolase activity, acting on carbon-nitrogen (but not peptide) bonds	molecular_function	0.0225	1	8	338	47	4386	C7.665,C8.452,C4.18,C7.182,C1.88,C6.90,C6.718,C3.721
GO:0016740	transferase activity	molecular_function	0.022622	1	78	338	810	4386	C2.440,C6.2,C1.51,C4.907,C4.800,C4.726,C2.326,C5.437,C6.859,C4.578,C5.108,C6.147,C8.179,C8.156,C8.42,C3.131,C7.619,C2.459,C4.153,C3.431,C6.421,C4.490,C4.373,C1.169,C6.123,C2.1077,C6.858,C6.16,C6.37,C6.263,C3.998,C5.35,C1.815,C5.712,C4.56,C3.718,C5.137,C1.425,C8.370,C3.737,C3.263,C3.262,C4.23,C4.770,C6.256,C2.253,C2.904,C6.292,C6.392,C7.665,C4.733,C5.127,C6.555,C6.231,C2.99,C2.79,C1.75,C1.187,C3.1…
GO:0022804	active transmembrane transporter activity	molecular_function	0.022757	1	12	338	81	4386	C8.500,C4.23,C6.145,C6.323,C6.555,C3.126,C1.815,C2.99,C6.110,C6.587,C4.373,C1.88
GO:0003857	3-hydroxyacyl-CoA dehydrogenase activity	molecular_function	0.025745	1	6	338	30	4386	C2.857,C7.132,C5.119,C1.975,C5.598,C7.161
GO:0009067	aspartate family amino acid biosynthetic process	biological_process	0.027241	1	3	338	9	4386	C3.131,C7.525,C3.82
GO:0008508	bile acid:sodium symporter activity	molecular_function	0.027507	1	2	338	4	4386	C6.323,C3.126
GO:0015125	bile acid transmembrane transporter activity	molecular_function	0.027507	1	2	338	4	4386	C3.126,C6.323
GO:1901618	organic hydroxy compound transmembrane transporter activity	molecular_function	0.027507	1	2	338	4	4386	C6.323,C3.126
GO:0046933	proton-transporting ATP synthase activity, rotational mechanism	molecular_function	0.028047	1	2	338	4	4386	C1.88,C6.110
GO:0006790	sulfur compound metabolic process	biological_process	0.029346	1	7	338	38	4386	C2.904,C6.256,C1.1172,C3.262,C3.131,C2.99,C4.849
GO:0051186	cofactor metabolic process	biological_process	0.032153	1	21	338	176	4386	C2.440,C7.161,C1.218,C7.132,C6.16,C6.22,C8.424,C5.132,C4.385,C8.470,C2.875,C6.147,C8.356,C4.254,C2.904,C8.42,C2.638,C3.131,C5.119,C4.849,C5.196
GO:0000096	sulfur amino acid metabolic process	biological_process	0.03502	1	2	338	4	4386	C3.131,C1.1172
GO:0042126	nitrate metabolic process	biological_process	0.035232	1	2	338	4	4386	C2.326,C5.761
GO:0042128	nitrate assimilation	biological_process	0.035232	1	2	338	4	4386	C5.761,C2.326
GO:2001057	reactive nitrogen species metabolic process	biological_process	0.035232	1	2	338	4	4386	C2.326,C5.761
GO:0008378	galactosyltransferase activity	molecular_function	0.035418	1	2	338	5	4386	C4.11,C1.425
GO:0015886	heme transport	biological_process	0.035538	1	2	338	4	4386	C5.27,C7.591
GO:0051181	cofactor transport	biological_process	0.035538	1	2	338	4	4386	C7.591,C5.27
GO:1901678	iron coordination entity transport	biological_process	0.035538	1	2	338	4	4386	C5.27,C7.591
GO:0044702	single organism reproductive process	biological_process	0.035564	1	4	338	17	4386	C1.1109,C3.738,C7.467,C3.66
GO:0046365	monosaccharide catabolic process	biological_process	0.035581	1	2	338	4	4386	C4.313,C4.735
GO:0015399	primary active transmembrane transporter activity	molecular_function	0.036927	1	7	338	41	4386	C4.373,C1.88,C1.815,C2.99,C6.110,C8.500,C6.587
GO:0015405	P-P-bond-hydrolysis-driven transmembrane transporter activity	molecular_function	0.036927	1	7	338	41	4386	C6.110,C2.99,C1.815,C8.500,C6.587,C1.88,C4.373
GO:0072330	monocarboxylic acid biosynthetic process	biological_process	0.037712	1	5	338	24	4386	C2.146,C3.419,C2.440,C3.173,C2.248
GO:0007281	germ cell development	biological_process	0.038048	1	3	338	10	4386	C1.1109,C3.738,C3.66
GO:0022412	cellular process involved in reproduction in multicellular organism	biological_process	0.038048	1	3	338	10	4386	C3.66,C1.1109,C3.738
GO:0048468	cell development	biological_process	0.038048	1	3	338	10	4386	C1.1109,C3.738,C3.66
GO:0016620	oxidoreductase activity, acting on the aldehyde or oxo group of donors, NAD or NADP as acceptor	molecular_function	0.038491	1	4	338	17	4386	C4.151,C2.977,C2.58,C7.525
GO:0016773	phosphotransferase activity, alcohol group as acceptor	molecular_function	0.039895	1	26	338	231	4386	C7.619,C3.123,C7.665,C2.459,C6.555,C2.7,C6.147,C1.635,C1.815,C5.108,C3.279,C8.42,C8.179,C5.756,C4.23,C3.262,C3.17,C6.859,C2.632,C1.51,C8.370,C2.99,C2.79,C6.2,C1.187,C4.373
GO:0016741	transferase activity, transferring one-carbon groups	molecular_function	0.041041	1	16	338	131	4386	C2.1077,C6.123,C1.169,C2.440,C5.35,C6.16,C6.858,C7.649,C1.813,C4.826,C3.581,C3.8,C4.733,C5.137,C3.131,C6.392
GO:0046912	transferase activity, transferring acyl groups, acyl groups converted into alkyl on transfer	molecular_function	0.041188	1	3	338	10	4386	C5.712,C4.800,C4.56
GO:1901607	alpha-amino acid biosynthetic process	biological_process	0.043152	1	8	338	52	4386	C5.460,C5.196,C6.231,C7.180,C3.131,C3.82,C8.356,C7.525
GO:0019354	siroheme biosynthetic process	biological_process	0.043302	1	5	338	25	4386	C5.119,C6.16,C4.385,C7.132,C5.132
GO:0043115	precorrin-2 dehydrogenase activity	molecular_function	0.043302	1	5	338	25	4386	C5.132,C4.385,C7.132,C6.16,C5.119
GO:0046156	siroheme metabolic process	biological_process	0.043302	1	5	338	25	4386	C5.132,C4.385,C7.132,C6.16,C5.119
GO:0004143	diacylglycerol kinase activity	molecular_function	0.045061	1	2	338	5	4386	C6.147,C3.17
GO:0005342	organic acid transmembrane transporter activity	molecular_function	0.045328	1	7	338	42	4386	C2.378,C4.511,C6.323,C1.584,C3.126,C8.201,C6.811
GO:0046943	carboxylic acid transmembrane transporter activity	molecular_function	0.045328	1	7	338	42	4386	C6.323,C1.584,C4.511,C2.378,C3.126,C8.201,C6.811
GO:0008028	monocarboxylic acid transmembrane transporter activity	molecular_function	0.046103	1	2	338	5	4386	C6.323,C3.126
GO:0005215	transporter activity	molecular_function	0.046163	1	48	338	482	4386	C5.744,C4.23,C4.511,C8.138,C8.424,C4.668,C6.856,C1.1227,C3.126,C6.2,C6.587,C8.370,C4.18,C1.88,C6.323,C2.378,C7.657,C6.555,scaffold00023.10,C5.708,C1.891,C2.253,C4.612,C8.500,C1.584,C4.503,C2.270,C2.785,C1.81,C6.161,C5.764,C7.16,C3.719,C2.99,C6.110,C7.602,C6.36,C3.493,C4.373,C5.265,C2.1012,C8.201,C6.114,C3.718,C6.145,C6.811,C1.815,C1.1193
GO:0005996	monosaccharide metabolic process	biological_process	0.046165	1	4	338	18	4386	C4.735,C7.667,C4.313,C7.128
GO:0044270	cellular nitrogen compound catabolic process	biological_process	0.046459	1	5	338	26	4386	C6.718,C7.665,C4.254,C4.18,C8.32
GO:0000255	allantoin metabolic process	biological_process	0.047023	1	2	338	5	4386	C7.665,C6.718
GO:0000256	allantoin catabolic process	biological_process	0.047023	1	2	338	5	4386	C7.665,C6.718
GO:0016108	tetraterpenoid metabolic process	biological_process	0.04887	1	6	338	34	4386	C5.132,C8.42,C1.596,C5.598,C6.129,C5.119
GO:0016109	tetraterpenoid biosynthetic process	biological_process	0.04887	1	6	338	34	4386	C5.598,C6.129,C5.119,C5.132,C1.596,C8.42
GO:0016116	carotenoid metabolic process	biological_process	0.04887	1	6	338	34	4386	C5.132,C1.596,C8.42,C5.598,C6.129,C5.119
GO:0016117	carotenoid biosynthetic process	biological_process	0.04887	1	6	338	34	4386	C5.598,C5.119,C6.129,C5.132,C1.596,C8.42
GO:0016903	oxidoreductase activity, acting on the aldehyde or oxo group of donors	molecular_function	0.049583	1	5	338	26	4386	C7.525,C2.977,C4.151,C6.555,C2.58
GO:0008514	organic anion transmembrane transporter activity	molecular_function	0.050742	1	7	338	43	4386	C3.126,C2.378,C4.511,C1.584,C6.323,C6.811,C8.201
GO:0016645	oxidoreductase activity, acting on the CH-NH group of donors	molecular_function	0.051124	1	5	338	28	4386	C5.196,C1.1172,C8.555,C2.297,C8.356
GO:0004832	valine-tRNA ligase activity	molecular_function	0.051457	1	2	338	5	4386	C7.649,C6.459
GO:0006438	valyl-tRNA aminoacylation	biological_process	0.051457	1	2	338	5	4386	C7.649,C6.459
GO:0016641	oxidoreductase activity, acting on the CH-NH2 group of donors, oxygen as acceptor	molecular_function	0.05155	1	3	338	11	4386	C7.266,C5.366,C5.765
GO:0030259	lipid glycosylation	biological_process	0.053582	1	2	338	5	4386	C8.156,C4.726
GO:0008810	cellulase activity	molecular_function	0.053672	1	2	338	5	4386	C8.356,C4.906
GO:0044712	single-organism catabolic process	biological_process	0.054255	1	9	338	63	4386	C8.179,C4.254,C3.232,C4.18,C2.875,C4.313,C8.32,C2.828,C4.735
GO:0046527	glucosyltransferase activity	molecular_function	0.056141	1	2	338	5	4386	C3.737,C3.718
GO:0016646	oxidoreductase activity, acting on the CH-NH group of donors, NAD or NADP as acceptor	molecular_function	0.056868	1	4	338	20	4386	C2.297,C8.356,C5.196,C1.1172
GO:0006520	cellular amino acid metabolic process	biological_process	0.056915	1	20	338	177	4386	C4.733,C5.119,C6.114,C3.82,C3.131,C5.460,C3.8,C7.180,C6.231,C6.459,C5.196,C8.356,C8.179,C7.649,C2.857,C4.313,C1.1172,C7.161,C7.525,C1.57
GO:0015205	nucleobase transmembrane transporter activity	molecular_function	0.058882	1	3	338	12	4386	C7.602,C5.744,C5.764
GO:0015851	nucleobase transport	biological_process	0.058882	1	3	338	12	4386	C5.764,C5.744,C7.602
GO:0016052	carbohydrate catabolic process	biological_process	0.059928	1	4	338	19	4386	C2.875,C4.735,C4.313,C4.906
GO:0006544	glycine metabolic process	biological_process	0.061453	1	3	338	12	4386	C4.733,C3.8,C8.179
GO:0046700	heterocycle catabolic process	biological_process	0.061714	1	5	338	28	4386	C7.665,C6.718,C8.32,C4.18,C4.254
GO:0016758	transferase activity, transferring hexosyl groups	molecular_function	0.063571	1	8	338	55	4386	C8.156,C6.292,C3.737,C1.425,C6.263,C4.11,C4.726,C3.718
GO:0009512	cytochrome b6f complex	cellular_component	0.065104	1	2	338	6	4386	C7.649,C2.252
GO:0072686	mitotic spindle	cellular_component	0.06576	1	3	338	13	4386	C3.402,C5.804,C4.74
GO:0005976	polysaccharide metabolic process	biological_process	0.06652	1	10	338	76	4386	C8.356,C1.51,C4.906,C3.737,C1.187,C3.718,C7.619,C6.323,C2.468,C1.425
GO:0036442	hydrogen-exporting ATPase activity	molecular_function	0.067515	1	2	338	6	4386	C1.88,C6.110
GO:0044769	ATPase activity, coupled to transmembrane movement of ions, rotational mechanism	molecular_function	0.067515	1	2	338	6	4386	C6.110,C1.88
GO:0046961	proton-transporting ATPase activity, rotational mechanism	molecular_function	0.067515	1	2	338	6	4386	C6.110,C1.88
GO:0006575	cellular modified amino acid metabolic process	biological_process	0.068796	1	5	338	30	4386	C5.196,C2.904,C6.256,C2.440,C8.356
GO:0043605	cellular amide catabolic process	biological_process	0.069193	1	2	338	6	4386	C7.665,C6.718
GO:0019203	carbohydrate phosphatase activity	molecular_function	0.069194	1	1	338	1	4386	C2.463
GO:0042132	fructose 1,6-bisphosphate 1-phosphatase activity	molecular_function	0.069194	1	1	338	1	4386	C2.463
GO:0050308	sugar-phosphatase activity	molecular_function	0.069194	1	1	338	1	4386	C2.463
GO:0006633	fatty acid biosynthetic process	biological_process	0.069301	1	4	338	20	4386	C3.419,C2.146,C2.248,C3.173
GO:1901361	organic cyclic compound catabolic process	biological_process	0.070057	1	5	338	29	4386	C4.254,C8.32,C4.18,C6.718,C7.665
GO:0051188	cofactor biosynthetic process	biological_process	0.07027	1	16	338	138	4386	C6.22,C6.16,C4.385,C5.132,C8.424,C1.218,C2.440,C7.132,C5.119,C3.131,C5.196,C6.147,C8.356,C8.42,C2.638,C2.904
GO:0051213	dioxygenase activity	molecular_function	0.071435	1	6	338	40	4386	C1.85,C6.825,C6.125,C1.813,C6.20,C3.715
GO:0002064	epithelial cell development	biological_process	0.071678	1	2	338	6	4386	C3.66,C1.1109
GO:0002065	columnar/cuboidal epithelial cell differentiation	biological_process	0.071678	1	2	338	6	4386	C1.1109,C3.66
GO:0002066	columnar/cuboidal epithelial cell development	biological_process	0.071678	1	2	338	6	4386	C3.66,C1.1109
GO:0005213	structural constituent of chorion	molecular_function	0.071678	1	2	338	6	4386	C1.1109,C3.66
GO:0007292	female gamete generation	biological_process	0.071678	1	2	338	6	4386	C3.66,C1.1109
GO:0007304	chorion-containing eggshell formation	biological_process	0.071678	1	2	338	6	4386	C1.1109,C3.66
GO:0030703	eggshell formation	biological_process	0.071678	1	2	338	6	4386	C3.66,C1.1109
GO:0030707	ovarian follicle cell development	biological_process	0.071678	1	2	338	6	4386	C3.66,C1.1109
GO:0030855	epithelial cell differentiation	biological_process	0.071678	1	2	338	6	4386	C3.66,C1.1109
GO:0048477	oogenesis	biological_process	0.071678	1	2	338	6	4386	C1.1109,C3.66
GO:0016615	malate dehydrogenase activity	molecular_function	0.071921	1	2	338	6	4386	C7.364,C1.596
GO:0009069	serine family amino acid metabolic process	biological_process	0.075649	1	3	338	13	4386	C4.733,C8.179,C3.8
GO:0002200	somatic diversification of immune receptors	biological_process	0.07611	1	1	338	1	4386	C2.875
GO:0002520	immune system development	biological_process	0.07611	1	1	338	1	4386	C2.875
GO:0002562	somatic diversification of immune receptors via germline recombination within a single locus	biological_process	0.07611	1	1	338	1	4386	C2.875
GO:0004618	phosphoglycerate kinase activity	molecular_function	0.07611	1	1	338	1	4386	C2.875
GO:0016444	somatic cell DNA recombination	biological_process	0.07611	1	1	338	1	4386	C2.875
GO:0033151	V(D)J recombination	biological_process	0.07611	1	1	338	1	4386	C2.875
GO:0048731	system development	biological_process	0.07611	1	1	338	1	4386	C2.875
GO:0017080	sodium channel regulator activity	molecular_function	0.076169	1	2	338	6	4386	C6.219,C3.215
GO:0019871	sodium channel inhibitor activity	molecular_function	0.076169	1	2	338	6	4386	C3.215,C6.219
GO:0016829	lyase activity	molecular_function	0.07758	1	15	338	130	4386	C1.881,C6.10,C1.57,C8.179,C7.161,C5.712,C6.142,C5.25,C4.385,C4.313,C5.804,C7.128,C6.424,C3.718,C3.131
GO:0004126	cytidine deaminase activity	molecular_function	0.078059	1	1	338	1	4386	C4.18
GO:0006216	cytidine catabolic process	biological_process	0.078059	1	1	338	1	4386	C4.18
GO:0009164	nucleoside catabolic process	biological_process	0.078059	1	1	338	1	4386	C4.18
GO:0009972	cytidine deamination	biological_process	0.078059	1	1	338	1	4386	C4.18
GO:0042454	ribonucleoside catabolic process	biological_process	0.078059	1	1	338	1	4386	C4.18
GO:0046087	cytidine metabolic process	biological_process	0.078059	1	1	338	1	4386	C4.18
GO:0046133	pyrimidine ribonucleoside catabolic process	biological_process	0.078059	1	1	338	1	4386	C4.18
GO:0046135	pyrimidine nucleoside catabolic process	biological_process	0.078059	1	1	338	1	4386	C4.18
GO:0072529	pyrimidine-containing compound catabolic process	biological_process	0.078059	1	1	338	1	4386	C4.18
GO:1901658	glycosyl compound catabolic process	biological_process	0.078059	1	1	338	1	4386	C4.18
GO:0005747	mitochondrial respiratory chain complex I	cellular_component	0.078623	1	2	338	6	4386	C4.503,C4.373
GO:0030964	NADH dehydrogenase complex	cellular_component	0.078623	1	2	338	6	4386	C4.373,C4.503
GO:0045271	respiratory chain complex I	cellular_component	0.078623	1	2	338	6	4386	C4.373,C4.503
GO:0004567	beta-mannosidase activity	molecular_function	0.079542	1	1	338	1	4386	C8.356
GO:0006080	substituted mannan metabolic process	biological_process	0.079542	1	1	338	1	4386	C8.356
GO:0016985	mannan endo-1,4-beta-mannosidase activity	molecular_function	0.079542	1	1	338	1	4386	C8.356
GO:0006542	glutamine biosynthetic process	biological_process	0.079589	1	1	338	1	4386	C5.460
GO:0044724	single-organism carbohydrate catabolic process	biological_process	0.079668	1	3	338	13	4386	C4.735,C2.875,C4.313
GO:0007530	sex determination	biological_process	0.080191	1	1	338	1	4386	C7.467
GO:0007531	mating type determination	biological_process	0.080191	1	1	338	1	4386	C7.467
GO:0007532	regulation of mating-type specific transcription, DNA-templated	biological_process	0.080191	1	1	338	1	4386	C7.467
GO:0045165	cell fate commitment	biological_process	0.080191	1	1	338	1	4386	C7.467
GO:0045895	positive regulation of mating-type specific transcription, DNA-templated	biological_process	0.080191	1	1	338	1	4386	C7.467
GO:0008661	1-deoxy-D-xylulose-5-phosphate synthase activity	molecular_function	0.080973	1	1	338	1	4386	C6.555
GO:0016744	transferase activity, transferring aldehyde or ketonic groups	molecular_function	0.080973	1	1	338	1	4386	C6.555
GO:0009186	deoxyribonucleoside diphosphate metabolic process	biological_process	0.081332	1	1	338	1	4386	C1.1014
GO:1901575	organic substance catabolic process	biological_process	0.081383	1	17	338	152	4386	C7.665,C2.828,C5.119,C8.32,C6.718,C2.875,C7.182,C4.254,C8.179,C6.188,C4.735,C4.313,C7.161,C3.232,C4.906,C4.18,C7.132
GO:0000097	sulfur amino acid biosynthetic process	biological_process	0.0815	1	1	338	1	4386	C3.131
GO:0004013	adenosylhomocysteinase activity	molecular_function	0.0815	1	1	338	1	4386	C2.857
GO:0004345	glucose-6-phosphate dehydrogenase activity	molecular_function	0.0815	1	1	338	1	4386	C7.667
GO:0004474	malate synthase activity	molecular_function	0.0815	1	1	338	1	4386	C5.712
GO:0004478	methionine adenosyltransferase activity	molecular_function	0.0815	1	1	338	1	4386	C2.904
GO:0004489	methylenetetrahydrofolate reductase (NAD(P)H) activity	molecular_function	0.0815	1	1	338	1	4386	C1.1172
GO:0004612	phosphoenolpyruvate carboxykinase (ATP) activity	molecular_function	0.0815	1	1	338	1	4386	C7.128
GO:0004748	ribonucleoside-diphosphate reductase activity, thioredoxin disulfide as acceptor	molecular_function	0.0815	1	1	338	1	4386	C3.66
GO:0004859	phospholipase inhibitor activity	molecular_function	0.0815	1	1	338	1	4386	C4.726
GO:0005853	eukaryotic translation elongation factor 1 complex	cellular_component	0.0815	1	1	338	1	4386	C4.251
GO:0005861	troponin complex	cellular_component	0.0815	1	1	338	1	4386	C1.358
GO:0005865	striated muscle thin filament	cellular_component	0.0815	1	1	338	1	4386	C1.358
GO:0006097	glyoxylate cycle	biological_process	0.0815	1	1	338	1	4386	C5.712
GO:0006556	S-adenosylmethionine biosynthetic process	biological_process	0.0815	1	1	338	1	4386	C2.904
GO:0008320	protein transmembrane transporter activity	molecular_function	0.0815	1	1	338	1	4386	C8.500
GO:0009086	methionine biosynthetic process	biological_process	0.0815	1	1	338	1	4386	C3.131
GO:0015450	P-P-bond-hydrolysis-driven protein transmembrane transporter activity	molecular_function	0.0815	1	1	338	1	4386	C8.500
GO:0016725	oxidoreductase activity, acting on CH or CH2 groups	molecular_function	0.0815	1	1	338	1	4386	C3.66
GO:0016728	oxidoreductase activity, acting on CH or CH2 groups, disulfide as acceptor	molecular_function	0.0815	1	1	338	1	4386	C3.66
GO:0016759	cellulose synthase activity	molecular_function	0.0815	1	1	338	1	4386	C3.718
GO:0016760	cellulose synthase (UDP-forming) activity	molecular_function	0.0815	1	1	338	1	4386	C3.718
GO:0016801	hydrolase activity, acting on ether bonds	molecular_function	0.0815	1	1	338	1	4386	C2.857
GO:0016802	trialkylsulfonium hydrolase activity	molecular_function	0.0815	1	1	338	1	4386	C2.857
GO:0018759	methenyltetrahydromethanopterin cyclohydrolase activity	molecular_function	0.0815	1	1	338	1	4386	C6.90
GO:0019042	viral latency	biological_process	0.0815	1	1	338	1	4386	C3.286
GO:0022884	macromolecule transmembrane transporter activity	molecular_function	0.0815	1	1	338	1	4386	C8.500
GO:0030016	myofibril	cellular_component	0.0815	1	1	338	1	4386	C1.358
GO:0030017	sarcomere	cellular_component	0.0815	1	1	338	1	4386	C1.358
GO:0036379	myofilament	cellular_component	0.0815	1	1	338	1	4386	C1.358
GO:0043292	contractile fiber	cellular_component	0.0815	1	1	338	1	4386	C1.358
GO:0044449	contractile fiber part	cellular_component	0.0815	1	1	338	1	4386	C1.358
GO:0046487	glyoxylate metabolic process	biological_process	0.0815	1	1	338	1	4386	C5.712
GO:0046500	S-adenosylmethionine metabolic process	biological_process	0.0815	1	1	338	1	4386	C2.904
GO:0050532	2-phosphosulfolactate phosphatase activity	molecular_function	0.0815	1	1	338	1	4386	C3.645
GO:0055102	lipase inhibitor activity	molecular_function	0.0815	1	1	338	1	4386	C4.726
GO:0061731	ribonucleoside-diphosphate reductase activity	molecular_function	0.0815	1	1	338	1	4386	C3.66
GO:0007276	gamete generation	biological_process	0.082289	1	3	338	14	4386	C3.66,C1.1109,C3.738
GO:0016051	carbohydrate biosynthetic process	biological_process	0.082474	1	10	338	79	4386	C1.51,C3.737,C6.123,C1.187,C3.718,C6.323,C2.468,C7.619,C7.128,C1.425
GO:0008168	methyltransferase activity	molecular_function	0.086229	1	14	338	123	4386	C2.440,C1.813,C1.169,C7.649,C2.1077,C6.123,C3.131,C6.392,C6.16,C6.858,C5.137,C4.826,C3.581,C5.35
GO:0042626	ATPase activity, coupled to transmembrane movement of substances	molecular_function	0.086703	1	6	338	40	4386	C4.373,C1.88,C6.587,C1.815,C2.99,C6.110
GO:0043492	ATPase activity, coupled to movement of substances	molecular_function	0.086703	1	6	338	40	4386	C1.88,C4.373,C6.587,C2.99,C6.110,C1.815
GO:0019318	hexose metabolic process	biological_process	0.086837	1	3	338	14	4386	C7.667,C4.735,C7.128
GO:0006778	porphyrin-containing compound metabolic process	biological_process	0.087048	1	11	338	88	4386	C7.132,C2.638,C8.42,C4.254,C1.218,C2.440,C4.385,C5.132,C5.119,C6.16,C3.131
GO:0006783	heme biosynthetic process	biological_process	0.089478	1	5	338	31	4386	C7.132,C4.385,C5.132,C5.119,C6.16
GO:0005819	spindle	cellular_component	0.09047	1	4	338	23	4386	C3.402,C4.580,C5.804,C4.74
GO:0022857	transmembrane transporter activity	molecular_function	0.091992	1	41	338	425	4386	C4.18,C1.88,C6.2,C6.587,C3.126,C8.370,C4.668,C6.856,C4.23,C5.744,C4.511,C2.253,C4.612,C1.891,C5.708,C7.657,C6.555,scaffold00023.10,C2.378,C6.323,C4.373,C5.265,C2.1012,C8.201,C7.602,C3.719,C7.16,C2.99,C6.110,C6.161,C1.81,C5.764,C8.500,C4.503,C1.584,C1.1193,C1.815,C6.811,C3.718,C6.145,C6.114
GO:0019829	cation-transporting ATPase activity	molecular_function	0.0922	1	2	338	7	4386	C6.110,C1.88
GO:0042625	ATPase activity, coupled to transmembrane movement of ions	molecular_function	0.0922	1	2	338	7	4386	C6.110,C1.88
GO:0005343	organic acid:sodium symporter activity	molecular_function	0.092737	1	2	338	7	4386	C3.126,C6.323
GO:0015296	anion:cation symporter activity	molecular_function	0.092737	1	2	338	7	4386	C3.126,C6.323
GO:0006779	porphyrin-containing compound biosynthetic process	biological_process	0.094206	1	10	338	79	4386	C7.132,C8.42,C2.638,C2.440,C1.218,C5.132,C4.385,C3.131,C6.16,C5.119
GO:0044262	cellular carbohydrate metabolic process	biological_process	0.096112	1	11	338	91	4386	C3.718,C7.619,C2.468,C6.733,C1.425,C5.712,C1.51,C3.737,C1.187,C4.56,C8.156
GO:1901565	organonitrogen compound catabolic process	biological_process	0.097989	1	6	338	42	4386	C7.665,C6.718,C4.254,C8.179,C4.18,C7.182
GO:0006099	tricarboxylic acid cycle	biological_process	0.098964	1	2	338	7	4386	C5.804,C1.596
GO:0006101	citrate metabolic process	biological_process	0.098964	1	2	338	7	4386	C5.804,C1.596
GO:0072350	tricarboxylic acid metabolic process	biological_process	0.098964	1	2	338	7	4386	C1.596,C5.804
GO:0009250	glucan biosynthetic process	biological_process	0.099565	1	2	338	7	4386	C3.718,C3.737
GO:0042168	heme metabolic process	biological_process	0.10007	1	5	338	32	4386	C5.119,C6.16,C4.385,C7.132,C5.132
GO:0016638	oxidoreductase activity, acting on the CH-NH2 group of donors	molecular_function	0.10023	1	4	338	23	4386	C5.366,C7.266,C8.179,C5.765
GO:0005852	eukaryotic translation initiation factor 3 complex	cellular_component	0.10043	1	2	338	7	4386	C6.2,C1.358
GO:0016021	integral component of membrane	cellular_component	0.10103	1	64	338	703	4386	C5.27,C3.402,scaffold00023.10,C7.359,C1.891,C4.578,C6.707,C8.138,C6.514,C2.248,C6.587,C6.2,C1.904,C4.739,C4.810,C2.828,C3.718,C2.75,C2.483,C3.622,C1.815,C4.503,C8.500,C5.707,C6.430,C5.106,C2.785,scaffold00023.15,C5.68,C7.16,C4.373,C3.493,C5.127,C7.665,C6.392,C3.954,C6.555,C4.386,C4.612,C6.292,C2.253,C3.313,C4.511,C6.856,C1.1227,C2.215,C4.770,C8.424,C8.370,C2.644,C7.591,C6.255,C1.1193,C4.583,C7.18…
GO:0008131	primary amine oxidase activity	molecular_function	0.10162	1	2	338	7	4386	C5.366,C7.266
GO:0009132	nucleoside diphosphate metabolic process	biological_process	0.10192	1	2	338	7	4386	C1.1014,C2.875
GO:0004127	cytidylate kinase activity	molecular_function	0.10345	1	2	338	7	4386	C4.770,C1.815
GO:0005262	calcium channel activity	molecular_function	0.10432	1	4	338	23	4386	C4.511,C6.2,C4.612,C2.253
GO:0015085	calcium ion transmembrane transporter activity	molecular_function	0.10432	1	4	338	23	4386	C6.2,C4.511,C2.253,C4.612
GO:0036094	small molecule binding	molecular_function	0.10541	1	73	338	803	4386	C1.187,C2.79,C2.99,C1.75,C4.476,C7.576,C4.385,C1.277,C5.756,C7.649,C5.559,C7.182,C3.279,C2.638,C6.255,C1.813,C7.667,C1.635,C7.180,C2.7,C3.263,C4.128,C8.370,C2.977,C4.770,C2.303,C2.768,C3.262,C4.151,C2.253,C6.292,C6.188,C7.128,C5.536,C7.665,C2.297,C5.119,C3.166,C1.169,C4.373,C6.826,C6.123,C7.132,C3.933,C7.525,C6.858,C5.598,C5.765,C1.815,C3.622,C7.364,C6.459,C6.417,C3.66,C6.114,C5.529,C6.2,C6.587,C…
GO:0050660	flavin adenine dinucleotide binding	molecular_function	0.10559	1	12	338	101	4386	C5.132,C4.385,C5.598,C5.119,C7.132,C6.826,C7.161,C4.580,C6.129,C4.476,C6.255,C2.248
GO:0000778	condensed nuclear chromosome kinetochore	cellular_component	0.10601	1	3	338	16	4386	C3.402,C4.74,C5.804
GO:0000780	condensed nuclear chromosome, centromeric region	cellular_component	0.10601	1	3	338	16	4386	C4.74,C5.804,C3.402
GO:0000940	condensed chromosome outer kinetochore	cellular_component	0.10601	1	3	338	16	4386	C3.402,C4.74,C5.804
GO:0000942	condensed nuclear chromosome outer kinetochore	cellular_component	0.10601	1	3	338	16	4386	C5.804,C4.74,C3.402
GO:0042729	DASH complex	cellular_component	0.10601	1	3	338	16	4386	C3.402,C5.804,C4.74
GO:0030154	cell differentiation	biological_process	0.10693	1	4	338	23	4386	C7.467,C3.66,C1.1109,C3.738
GO:0022891	substrate-specific transmembrane transporter activity	molecular_function	0.10717	1	28	338	281	4386	C5.265,C4.373,C4.18,C2.1012,C1.88,C8.201,C3.126,C3.719,C6.110,C7.602,C6.2,C5.764,C4.668,C8.500,C5.744,C4.23,C1.584,C4.511,C2.253,C4.612,C5.708,C7.657,C6.555,C6.811,C3.718,C6.114,C6.323,C2.378
GO:0022892	substrate-specific transporter activity	molecular_function	0.1101	1	30	338	304	4386	C5.764,C1.1227,C4.668,C1.584,C8.138,C4.511,C5.744,C8.500,C4.23,C2.1012,C8.201,C1.88,C4.373,C4.18,C5.265,C3.126,C3.719,C6.110,C7.602,C6.2,C6.811,C7.657,C6.555,C6.323,C2.378,C3.718,C6.114,C4.612,C2.253,C5.708
GO:0016705	oxidoreductase activity, acting on paired donors, with incorporation or reduction of molecular oxygen	molecular_function	0.11249	1	15	338	137	4386	C6.125,C5.598,C5.119,C5.132,C1.596,C6.13,C6.825,C1.85,C6.11,C6.129,C1.813,C2.248,C6.20,C3.715,C2.463
GO:0003924	GTPase activity	molecular_function	0.11429	1	11	338	92	4386	C3.622,C1.815,C6.587,C6.292,C3.933,C5.91,C4.373,C7.665,C7.51,C7.128,C4.770
GO:0006873	cellular ion homeostasis	biological_process	0.11523	1	4	338	24	4386	C6.2,C2.253,C4.612,C4.234
GO:0006875	cellular metal ion homeostasis	biological_process	0.11523	1	4	338	24	4386	C6.2,C4.234,C4.612,C2.253
GO:0030003	cellular cation homeostasis	biological_process	0.11523	1	4	338	24	4386	C2.253,C4.612,C4.234,C6.2
GO:0050801	ion homeostasis	biological_process	0.11523	1	4	338	24	4386	C2.253,C4.234,C4.612,C6.2
GO:0055065	metal ion homeostasis	biological_process	0.11523	1	4	338	24	4386	C4.612,C4.234,C2.253,C6.2
GO:0055080	cation homeostasis	biological_process	0.11523	1	4	338	24	4386	C6.2,C2.253,C4.612,C4.234
GO:0055082	cellular chemical homeostasis	biological_process	0.11523	1	4	338	24	4386	C2.253,C4.234,C4.612,C6.2
GO:0098771	inorganic ion homeostasis	biological_process	0.11523	1	4	338	24	4386	C6.2,C2.253,C4.234,C4.612
GO:0042398	cellular modified amino acid biosynthetic process	biological_process	0.1153	1	4	338	25	4386	C2.904,C5.196,C2.440,C8.356
GO:0004674	protein serine/threonine kinase activity	molecular_function	0.11631	1	4	338	24	4386	C1.51,C8.370,C1.815,C2.632
GO:0008509	anion transmembrane transporter activity	molecular_function	0.117	1	7	338	52	4386	C6.811,C8.201,C3.126,C6.323,C1.584,C4.511,C2.378
GO:0031224	intrinsic component of membrane	cellular_component	0.11745	1	64	338	710	4386	C6.555,C3.954,C6.392,C7.665,C5.127,C3.313,C2.253,C6.292,C4.612,C4.386,C4.770,C8.424,C2.215,C1.1227,C6.856,C4.511,C8.370,C7.591,C2.644,C7.182,C4.583,C1.1193,C6.255,C1.81,C6.784,C6.161,C4.11,C8.517,C5.265,C2.99,C6.36,C1.302,scaffold00023.10,C3.402,C5.27,C4.578,C1.891,C7.359,C6.514,C8.138,C6.707,C4.810,C4.739,C1.904,C6.2,C6.587,C2.248,C2.483,C2.75,C3.718,C2.828,C1.815,C3.622,C2.785,C5.106,C6.430,C8.…
GO:0000166	nucleotide binding	molecular_function	0.11862	1	71	338	785	4386	C3.66,C6.417,C7.364,C6.459,C6.114,C5.765,C3.622,C1.815,C5.598,C6.858,C7.132,C3.933,C6.123,C6.826,C1.169,C4.373,C7.525,C5.196,C7.619,C5.91,C8.179,C1.817,C5.108,C4.580,C7.51,C5.437,C5.132,C6.129,C2.248,C4.564,C6.2,C7.161,C6.587,C7.180,C2.7,C2.638,C3.279,C7.182,C5.559,C7.649,C7.667,C1.813,C1.635,C6.255,C4.385,C5.756,C1.277,C1.187,C7.576,C4.476,C1.75,C2.99,C2.79,C7.128,C3.166,C2.297,C5.119,C7.665,C5.…
GO:1901265	nucleoside phosphate binding	molecular_function	0.11862	1	71	338	785	4386	C2.303,C2.977,C4.770,C3.262,C2.768,C3.263,C8.370,C4.128,C7.128,C3.166,C2.297,C5.119,C7.665,C5.536,C6.188,C6.292,C2.253,C4.151,C4.385,C5.756,C1.277,C1.187,C7.576,C4.476,C1.75,C2.99,C2.79,C7.180,C2.7,C2.638,C3.279,C7.182,C5.559,C7.649,C1.635,C1.813,C7.667,C6.255,C5.437,C7.51,C5.132,C6.129,C4.564,C2.248,C6.2,C6.587,C7.161,C5.196,C7.619,C5.91,C8.179,C5.108,C1.817,C4.580,C6.858,C5.598,C7.132,C3.933,C6…
GO:0008745	N-acetylmuramoyl-L-alanine amidase activity	molecular_function	0.11867	1	1	338	2	4386	C7.182
GO:0070085	glycosylation	biological_process	0.11904	1	4	338	24	4386	C8.517,C4.726,C8.156,C4.11
GO:0015370	solute:sodium symporter activity	molecular_function	0.11964	1	2	338	8	4386	C6.323,C3.126
GO:0051179	localization	biological_process	0.12202	1	77	338	868	4386	C2.75,C3.718,C6.114,C6.145,C2.828,C6.459,C6.811,C1.815,C3.622,C8.500,C5.707,C4.503,C2.270,C2.785,C6.263,C6.430,C4.234,C7.16,C5.68,C7.602,scaffold00023.15,C3.493,C4.373,C2.1012,C7.132,C5.27,C7.657,scaffold00023.10,C4.578,C1.891,C5.708,C7.359,C5.744,C8.138,C6.707,C5.242,C4.668,C2.857,C1.904,C3.126,C6.587,C6.129,C4.810,C4.739,C1.88,C7.591,C4.172,C8.247,C6.255,C1.1193,C1.584,C1.81,C6.161,C5.764,C6.11…
GO:0008982	protein-N(PI)-phosphohistidine-sugar phosphotransferase activity	molecular_function	0.12221	1	2	338	8	4386	C6.555,C4.23
GO:0048878	chemical homeostasis	biological_process	0.12333	1	4	338	25	4386	C6.2,C4.612,C4.234,C2.253
GO:0046148	pigment biosynthetic process	biological_process	0.12474	1	11	338	94	4386	C7.132,C2.638,C8.42,C1.218,C6.129,C4.385,C1.596,C5.132,C5.119,C5.598,C6.16
GO:0043168	anion binding	molecular_function	0.12702	1	72	338	800	4386	C5.196,C7.619,C5.91,C8.179,C5.108,C1.817,C4.580,C5.437,C7.51,C5.69,C5.132,C7.123,C6.129,C4.564,C2.248,C1.51,C6.2,C6.587,C7.161,C3.66,C6.417,C6.459,C5.529,C6.114,C5.765,C3.622,C1.815,C5.598,C7.132,C3.933,C6.123,C6.826,C4.373,C7.525,C2.451,C7.128,C3.166,C4.733,C2.297,C5.119,C7.665,C6.292,C2.253,C6.424,C2.303,C4.770,C3.262,C2.768,C3.263,C8.370,C4.128,C5.805,C2.7,C7.180,C2.638,C3.279,C5.559,C1.881,C7…
GO:0030258	lipid modification	biological_process	0.12755	1	2	338	8	4386	C8.156,C4.726
GO:0008704	5-carboxymethyl-2-hydroxymuconate delta-isomerase activity	molecular_function	0.12898	1	1	338	2	4386	C7.474
GO:0042440	pigment metabolic process	biological_process	0.12938	1	12	338	106	4386	C1.218,C6.129,C8.42,C7.132,C2.638,C4.254,C5.119,C5.598,C6.16,C4.385,C1.596,C5.132
GO:0042558	pteridine-containing compound metabolic process	biological_process	0.12941	1	3	338	18	4386	C5.196,C8.356,C3.874
GO:0006810	transport	biological_process	0.12945	1	75	338	846	4386	C8.370,C4.770,C8.424,C2.215,C6.856,C1.1227,C2.768,C4.511,C3.313,C1.49,C1.882,C3.363,C6.555,C6.392,C6.323,C2.378,C5.265,C8.201,C6.110,C2.99,C6.36,C4.476,C1.81,C6.161,C5.764,C1.584,C1.1193,C4.172,C8.247,C6.255,C7.591,C4.810,C4.739,C1.88,C1.904,C3.126,C6.587,C6.129,C5.242,C4.668,C2.857,C5.744,C6.707,C8.138,C4.578,C1.891,C5.708,C7.359,C7.657,scaffold00023.10,C5.27,C3.493,C4.373,C7.132,C2.1012,C7.16,s…
GO:0050151	oleate hydratase activity	molecular_function	0.12996	1	2	338	8	4386	C7.161,C4.385
GO:0003746	translation elongation factor activity	molecular_function	0.13088	1	2	338	8	4386	C6.292,C4.251
GO:0015276	ligand-gated ion channel activity	molecular_function	0.13139	1	4	338	25	4386	C6.2,C4.612,C4.18,C2.253
GO:0022834	ligand-gated channel activity	molecular_function	0.13139	1	4	338	25	4386	C6.2,C2.253,C4.18,C4.612
GO:0009056	catabolic process	biological_process	0.13184	1	21	338	208	4386	C7.649,C4.254,C8.179,C7.182,C6.188,C2.875,C6.718,C8.32,C6.114,C7.665,C7.474,C5.119,C2.828,C3.232,C4.906,C4.18,C7.132,C7.161,C4.313,C4.735,C5.756
GO:0015923	mannosidase activity	molecular_function	0.13299	1	2	338	8	4386	C1.151,C8.356
GO:0043934	sporulation	biological_process	0.13305	1	2	338	8	4386	C3.423,C4.770
GO:0016830	carbon-carbon lyase activity	molecular_function	0.13373	1	8	338	65	4386	C5.712,C6.142,C1.57,C1.881,C3.718,C3.131,C7.128,C6.424
GO:0043167	ion binding	molecular_function	0.13507	1	123	338	1434	4386	C2.326,C5.759,C7.123,C7.51,C5.69,C5.437,C5.132,C6.514,C2.61,C2.248,C4.564,C1.51,C6.129,C6.2,C7.161,C1.151,C6.587,C3.555,C1.88,C7.619,C3.131,C5.196,C4.580,C3.736,C7.265,C1.817,C5.108,C5.91,C8.179,C2.1136,C8.500,C5.598,C6.858,C6.176,C5.761,C4.234,C4.490,C3.173,C7.525,C6.123,C6.826,C3.933,C7.132,C1.169,C4.373,C5.529,C6.114,C3.66,C3.645,C6.459,C6.417,C3.622,C1.815,C5.366,C5.765,C4.735,C3.262,C2.768,C…
GO:0008924	malate dehydrogenase (quinone) activity	molecular_function	0.13632	1	1	338	2	4386	C1.596
GO:0051234	establishment of localization	biological_process	0.13707	1	75	338	849	4386	C8.500,C5.707,C4.503,C2.270,C6.430,C6.263,C2.785,C4.234,C7.602,C5.68,scaffold00023.15,C7.16,C4.373,C3.493,C7.132,C2.1012,C6.114,C3.718,C6.145,C2.75,C2.828,C6.811,C1.815,C3.622,C5.744,C6.707,C8.138,C2.857,C4.668,C5.242,C6.587,C1.904,C3.126,C6.129,C4.810,C1.88,C4.739,C5.27,C7.657,scaffold00023.10,C4.578,C7.359,C5.708,C1.891,C1.584,C6.161,C1.81,C5.764,C6.36,C2.99,C6.110,C4.476,C5.265,C8.201,C7.591,C…
GO:0000287	magnesium ion binding	molecular_function	0.13761	1	5	338	35	4386	C3.645,C5.69,C6.10,C6.231,C3.173
GO:0015171	amino acid transmembrane transporter activity	molecular_function	0.13801	1	5	338	34	4386	C2.378,C4.511,C1.584,C6.811,C8.201
GO:0019439	aromatic compound catabolic process	biological_process	0.13818	1	4	338	26	4386	C7.474,C4.254,C4.18,C8.32
GO:0033013	tetrapyrrole metabolic process	biological_process	0.13835	1	12	338	107	4386	C5.132,C8.424,C4.385,C3.131,C6.16,C5.119,C4.254,C7.132,C8.42,C2.638,C2.440,C1.218
GO:0000777	condensed chromosome kinetochore	cellular_component	0.14306	1	3	338	18	4386	C3.402,C5.804,C4.74
GO:0000779	condensed chromosome, centromeric region	cellular_component	0.14306	1	3	338	18	4386	C3.402,C5.804,C4.74
GO:0033014	tetrapyrrole biosynthetic process	biological_process	0.14389	1	11	338	97	4386	C1.218,C2.440,C2.638,C7.132,C8.42,C5.119,C3.131,C6.16,C4.385,C8.424,C5.132
GO:0006515	misfolded or incompletely synthesized protein catabolic process	biological_process	0.14451	1	1	338	2	4386	C3.232
GO:0031144	proteasome localization	biological_process	0.14451	1	1	338	2	4386	C3.232
GO:0031503	protein complex localization	biological_process	0.14451	1	1	338	2	4386	C3.232
GO:0034629	cellular protein complex localization	biological_process	0.14451	1	1	338	2	4386	C3.232
GO:0035966	response to topologically incorrect protein	biological_process	0.14451	1	1	338	2	4386	C3.232
GO:0035967	cellular response to topologically incorrect protein	biological_process	0.14451	1	1	338	2	4386	C3.232
GO:0051788	response to misfolded protein	biological_process	0.14451	1	1	338	2	4386	C3.232
GO:0071218	cellular response to misfolded protein	biological_process	0.14451	1	1	338	2	4386	C3.232
GO:0071630	nucleus-associated proteasomal ubiquitin-dependent protein catabolic process	biological_process	0.14451	1	1	338	2	4386	C3.232
GO:1990204	oxidoreductase complex	cellular_component	0.14725	1	3	338	17	4386	C4.503,C7.591,C4.373
GO:0006714	sesquiterpenoid metabolic process	biological_process	0.1476	1	1	338	2	4386	C6.10
GO:0010333	terpene synthase activity	molecular_function	0.1476	1	1	338	2	4386	C6.10
GO:0010334	sesquiterpene synthase activity	molecular_function	0.1476	1	1	338	2	4386	C6.10
GO:0016106	sesquiterpenoid biosynthetic process	biological_process	0.1476	1	1	338	2	4386	C6.10
GO:0045482	trichodiene synthase activity	molecular_function	0.1476	1	1	338	2	4386	C6.10
GO:0045227	capsule polysaccharide biosynthetic process	biological_process	0.14892	1	1	338	2	4386	C1.51
GO:0045230	capsule organization	biological_process	0.14892	1	1	338	2	4386	C1.51
GO:0045158	electron transporter, transferring electrons within cytochrome b6/f complex of photosystem II activity	molecular_function	0.15039	1	1	338	2	4386	C2.252
GO:0016747	transferase activity, transferring acyl groups other than amino-acyl groups	molecular_function	0.15072	1	9	338	81	4386	C3.431,C6.421,C4.172,C7.230,C6.123,C5.137,C5.127,C3.998,C2.100
GO:0003333	amino acid transmembrane transport	biological_process	0.15075	1	5	338	35	4386	C1.584,C2.378,C4.511,C6.811,C8.201
GO:0016774	phosphotransferase activity, carboxyl group as acceptor	molecular_function	0.15093	1	1	338	2	4386	C2.875
GO:0000217	DNA secondary structure binding	molecular_function	0.15125	1	1	338	2	4386	C3.173
GO:0000400	four-way junction DNA binding	molecular_function	0.15125	1	1	338	2	4386	C3.173
GO:0018580	nitronate monooxygenase activity	molecular_function	0.15258	1	2	338	9	4386	C2.857,C5.127
GO:0006094	gluconeogenesis	biological_process	0.15273	1	1	338	2	4386	C7.128
GO:0003864	3-methyl-2-oxobutanoate hydroxymethyltransferase activity	molecular_function	0.15275	1	1	338	2	4386	C2.440
GO:0030695	GTPase regulator activity	molecular_function	0.1531	1	2	338	9	4386	C6.2,C2.1152
GO:0070069	cytochrome complex	cellular_component	0.15332	1	2	338	10	4386	C7.649,C2.252
GO:0016627	oxidoreductase activity, acting on the CH-CH group of donors	molecular_function	0.15355	1	8	338	68	4386	C7.132,C7.525,C5.132,C8.424,C4.385,C6.16,C5.127,C5.119
GO:0004652	polynucleotide adenylyltransferase activity	molecular_function	0.15393	1	1	338	2	4386	C4.907
GO:0043631	RNA polyadenylation	biological_process	0.15393	1	1	338	2	4386	C4.907
GO:0003879	ATP phosphoribosyltransferase activity	molecular_function	0.15418	1	1	338	2	4386	C6.231
GO:0004356	glutamate-ammonia ligase activity	molecular_function	0.15462	1	1	338	2	4386	C5.460
GO:0016211	ammonia ligase activity	molecular_function	0.15462	1	1	338	2	4386	C5.460
GO:0016880	acid-ammonia (or amide) ligase activity	molecular_function	0.15462	1	1	338	2	4386	C5.460
GO:0030436	asexual sporulation	biological_process	0.1547	1	1	338	2	4386	C3.423
GO:0016884	carbon-nitrogen ligase activity, with glutamine as amido-N-donor	molecular_function	0.15475	1	3	338	17	4386	C3.719,C3.262,C3.82
GO:0005201	extracellular matrix structural constituent	molecular_function	0.15545	1	1	338	2	4386	C7.649
GO:0003942	N-acetyl-gamma-glutamyl-phosphate reductase activity	molecular_function	0.1555	1	1	338	2	4386	C7.525
GO:0005985	sucrose metabolic process	biological_process	0.15566	1	1	338	2	4386	C8.156
GO:0031369	translation initiation factor binding	molecular_function	0.15588	1	1	338	2	4386	C1.358
GO:0004055	argininosuccinate synthase activity	molecular_function	0.15594	1	1	338	2	4386	C7.180
GO:0006073	cellular glucan metabolic process	biological_process	0.15598	1	2	338	9	4386	C3.718,C3.737
GO:0044042	glucan metabolic process	biological_process	0.15598	1	2	338	9	4386	C3.737,C3.718
GO:0004455	ketol-acid reductoisomerase activity	molecular_function	0.15605	1	2	338	9	4386	C2.857,C7.161
GO:0005811	lipid particle	cellular_component	0.15614	1	1	338	2	4386	C2.644
GO:0012511	monolayer-surrounded lipid storage body	cellular_component	0.15614	1	1	338	2	4386	C2.644
GO:0010024	phytochromobilin biosynthetic process	biological_process	0.15617	1	1	338	2	4386	C8.424
GO:0016636	oxidoreductase activity, acting on the CH-CH group of donors, iron-sulfur protein as acceptor	molecular_function	0.15617	1	1	338	2	4386	C8.424
GO:0050897	cobalt ion binding	molecular_function	0.15617	1	1	338	2	4386	C8.424
GO:0051202	phytochromobilin metabolic process	biological_process	0.15617	1	1	338	2	4386	C8.424
GO:0006858	extracellular transport	biological_process	0.15628	1	1	338	2	4386	C8.247
GO:0006458	'de novo' protein folding	biological_process	0.15637	1	1	338	2	4386	C1.75
GO:0051084	'de novo' posttranslational protein folding	biological_process	0.15637	1	1	338	2	4386	C1.75
GO:0051085	chaperone mediated protein folding requiring cofactor	biological_process	0.15637	1	1	338	2	4386	C1.75
GO:0061077	chaperone-mediated protein folding	biological_process	0.15637	1	1	338	2	4386	C1.75
GO:0006370	7-methylguanosine mRNA capping	biological_process	0.15637	1	1	338	2	4386	C3.263
GO:0005245	voltage-gated calcium channel activity	molecular_function	0.15638	1	1	338	2	4386	C4.511
GO:0005891	voltage-gated calcium channel complex	cellular_component	0.15638	1	1	338	2	4386	C4.511
GO:0034704	calcium channel complex	cellular_component	0.15638	1	1	338	2	4386	C4.511
GO:0070588	calcium ion transmembrane transport	biological_process	0.15638	1	1	338	2	4386	C4.511
GO:0004611	phosphoenolpyruvate carboxykinase activity	molecular_function	0.15638	1	1	338	2	4386	C7.128
GO:0000120	RNA polymerase I transcription factor complex	cellular_component	0.15638	1	1	338	2	4386	C3.645
GO:0000176	nuclear exosome (RNase complex)	cellular_component	0.15638	1	1	338	2	4386	C5.598
GO:0000726	non-recombinational repair	biological_process	0.15638	1	1	338	2	4386	C2.252
GO:0003840	gamma-glutamyltransferase activity	molecular_function	0.15638	1	1	338	2	4386	C6.256
GO:0003871	5-methyltetrahydropteroyltriglutamate-homocysteine S-methyltransferase activity	molecular_function	0.15638	1	1	338	2	4386	C3.131
GO:0004308	exo-alpha-sialidase activity	molecular_function	0.15638	1	1	338	2	4386	C6.501
GO:0004318	enoyl-[acyl-carrier-protein] reductase (NADH) activity	molecular_function	0.15638	1	1	338	2	4386	C5.127
GO:0004329	formate-tetrahydrofolate ligase activity	molecular_function	0.15638	1	1	338	2	4386	C5.196
GO:0004421	hydroxymethylglutaryl-CoA synthase activity	molecular_function	0.15638	1	1	338	2	4386	C4.800
GO:0004619	phosphoglycerate mutase activity	molecular_function	0.15638	1	1	338	2	4386	C4.735
GO:0004713	protein tyrosine kinase activity	molecular_function	0.15638	1	1	338	2	4386	C7.665
GO:0005668	RNA polymerase transcription factor SL1 complex	cellular_component	0.15638	1	1	338	2	4386	C3.645
GO:0005912	adherens junction	cellular_component	0.15638	1	1	338	2	4386	C7.665
GO:0005924	cell-substrate adherens junction	cellular_component	0.15638	1	1	338	2	4386	C7.665
GO:0005925	focal adhesion	cellular_component	0.15638	1	1	338	2	4386	C7.665
GO:0006007	glucose catabolic process	biological_process	0.15638	1	1	338	2	4386	C4.735
GO:0006063	uronic acid metabolic process	biological_process	0.15638	1	1	338	2	4386	C4.313
GO:0006064	glucuronate catabolic process	biological_process	0.15638	1	1	338	2	4386	C4.313
GO:0006303	double-strand break repair via nonhomologous end joining	biological_process	0.15638	1	1	338	2	4386	C2.252
GO:0007172	signal complex assembly	biological_process	0.15638	1	1	338	2	4386	C7.665
GO:0008242	omega peptidase activity	molecular_function	0.15638	1	1	338	2	4386	C4.578
GO:0008927	mannonate dehydratase activity	molecular_function	0.15638	1	1	338	2	4386	C4.313
GO:0016997	alpha-sialidase activity	molecular_function	0.15638	1	1	338	2	4386	C6.501
GO:0019320	hexose catabolic process	biological_process	0.15638	1	1	338	2	4386	C4.735
GO:0019585	glucuronate metabolic process	biological_process	0.15638	1	1	338	2	4386	C4.313
GO:0030055	cell-substrate junction	cellular_component	0.15638	1	1	338	2	4386	C7.665
GO:0030244	cellulose biosynthetic process	biological_process	0.15638	1	1	338	2	4386	C3.718
GO:0035299	inositol pentakisphosphate 2-kinase activity	molecular_function	0.15638	1	1	338	2	4386	C8.179
GO:0042085	5-methyltetrahydropteroyltri-L-glutamate-dependent methyltransferase activity	molecular_function	0.15638	1	1	338	2	4386	C3.131
GO:0044452	nucleolar part	cellular_component	0.15638	1	1	338	2	4386	C3.645
GO:0045202	synapse	cellular_component	0.15638	1	1	338	2	4386	C5.745
GO:0048598	embryonic morphogenesis	biological_process	0.15638	1	1	338	2	4386	C1.817
GO:0070161	anchoring junction	cellular_component	0.15638	1	1	338	2	4386	C7.665
GO:0072669	tRNA-splicing ligase complex	cellular_component	0.15638	1	1	338	2	4386	C1.817
GO:0042393	histone binding	molecular_function	0.15638	1	1	338	2	4386	C6.2
GO:0048038	quinone binding	molecular_function	0.15831	1	2	338	9	4386	C5.366,C7.266
GO:0006732	coenzyme metabolic process	biological_process	0.15981	1	10	338	91	4386	C5.196,C4.849,C6.22,C2.904,C7.161,C8.470,C2.440,C2.875,C6.147,C8.356
GO:0022414	reproductive process	biological_process	0.15987	1	4	338	28	4386	C7.467,C3.66,C1.1109,C3.738
GO:0016301	kinase activity	molecular_function	0.16061	1	23	338	234	4386	C5.756,C3.17,C3.262,C2.632,C4.770,C1.51,C8.370,C2.79,C2.99,C6.2,C1.75,C1.187,C7.619,C3.123,C7.665,C2.7,C6.147,C2.875,C1.635,C1.815,C5.108,C3.279,C8.179
GO:0000794	condensed nuclear chromosome	cellular_component	0.16113	1	3	338	19	4386	C3.402,C4.74,C5.804
GO:0000271	polysaccharide biosynthetic process	biological_process	0.16122	1	8	338	69	4386	C1.187,C3.737,C1.51,C1.425,C2.468,C6.323,C7.619,C3.718
GO:0008608	attachment of spindle microtubules to kinetochore	biological_process	0.16124	1	2	338	10	4386	C4.74,C3.402
GO:0034453	microtubule anchoring	biological_process	0.16124	1	2	338	10	4386	C4.74,C3.402
GO:0000103	sulfate assimilation	biological_process	0.16267	1	2	338	9	4386	C3.262,C2.99
GO:0004020	adenylylsulfate kinase activity	molecular_function	0.16267	1	2	338	9	4386	C2.99,C3.262
GO:0060429	epithelium development	biological_process	0.16285	1	2	338	10	4386	C3.66,C1.1109
GO:0016831	carboxy-lyase activity	molecular_function	0.16378	1	6	338	47	4386	C3.718,C3.131,C1.57,C1.881,C6.424,C7.128
GO:0098656	anion transmembrane transport	biological_process	0.16421	1	5	338	36	4386	C1.584,C2.378,C4.511,C6.811,C8.201
GO:1903825	organic acid transmembrane transport	biological_process	0.16421	1	5	338	36	4386	C4.511,C2.378,C1.584,C6.811,C8.201
GO:0098803	respiratory chain complex	cellular_component	0.17077	1	2	338	10	4386	C4.373,C4.503
GO:0032504	multicellular organism reproduction	biological_process	0.17339	1	3	338	19	4386	C3.66,C3.738,C1.1109
GO:0048609	multicellular organismal reproductive process	biological_process	0.17339	1	3	338	19	4386	C1.1109,C3.738,C3.66
GO:0019239	deaminase activity	molecular_function	0.17711	1	2	338	10	4386	C2.269,C4.18
GO:0022836	gated channel activity	molecular_function	0.17797	1	5	338	38	4386	C4.612,C2.253,C4.18,C4.511,C6.2
GO:0016820	hydrolase activity, acting on acid anhydrides, catalyzing transmembrane movement of substances	molecular_function	0.18303	1	6	338	49	4386	C6.587,C2.99,C1.815,C6.110,C4.373,C1.88
GO:0009060	aerobic respiration	biological_process	0.18319	1	2	338	10	4386	C5.804,C1.596
GO:0016863	intramolecular oxidoreductase activity, transposing C=C bonds	molecular_function	0.18408	1	1	338	3	4386	C7.474
GO:0004488	methylenetetrahydrofolate dehydrogenase (NADP+) activity	molecular_function	0.18844	1	2	338	11	4386	C5.196,C8.356
GO:0009452	7-methylguanosine RNA capping	biological_process	0.18846	1	2	338	10	4386	C4.826,C3.263
GO:0036260	RNA capping	biological_process	0.18846	1	2	338	10	4386	C4.826,C3.263
GO:0004190	aspartic-type endopeptidase activity	molecular_function	0.19009	1	7	338	61	4386	C4.612,C6.784,C2.253,C3.622,C2.770,C6.421,C6.2
GO:0070001	aspartic-type peptidase activity	molecular_function	0.19009	1	7	338	61	4386	C2.253,C6.784,C4.612,C6.421,C2.770,C6.2,C3.622
GO:0030054	cell junction	cellular_component	0.19017	1	2	338	10	4386	C7.665,C3.874
GO:0008918	lipopolysaccharide 3-alpha-galactosyltransferase activity	molecular_function	0.19114	1	1	338	3	4386	C1.425
GO:0035250	UDP-galactosyltransferase activity	molecular_function	0.19114	1	1	338	3	4386	C1.425
GO:0009888	tissue development	biological_process	0.19298	1	2	338	11	4386	C3.66,C1.1109
GO:0044430	cytoskeletal part	cellular_component	0.19396	1	7	338	61	4386	C1.358,C4.580,C3.402,C5.804,C4.739,C2.215,C4.74
GO:0000226	microtubule cytoskeleton organization	biological_process	0.19407	1	4	338	30	4386	C4.74,C6.385,C3.402,C4.580
GO:0016879	ligase activity, forming carbon-nitrogen bonds	molecular_function	0.19552	1	7	338	61	4386	C3.719,C3.82,C3.262,C5.196,C5.559,C7.180,C5.460
GO:0004415	hyalurononglucosaminidase activity	molecular_function	0.19557	1	1	338	3	4386	C1.51
GO:0015929	hexosaminidase activity	molecular_function	0.19557	1	1	338	3	4386	C1.51
GO:0007017	microtubule-based process	biological_process	0.19707	1	5	338	40	4386	C1.813,C3.402,C4.580,C6.385,C4.74
GO:0016757	transferase activity, transferring glycosyl groups	molecular_function	0.19732	1	10	338	93	4386	C3.718,C4.726,C6.767,C6.231,C4.11,C6.263,C1.425,C3.737,C8.156,C6.292
GO:1901564	organonitrogen compound metabolic process	biological_process	0.19947	1	52	338	599	4386	C6.22,C2.857,C6.256,C5.132,C8.424,C4.770,C1.1172,C1.358,C1.218,C7.208,C7.161,C2.440,C1.151,C7.266,C1.88,C4.18,C4.733,C5.119,C7.665,C3.82,C3.131,C4.251,C6.231,C5.196,C6.147,C6.718,C8.42,C6.292,C2.904,C4.254,C8.179,C6.16,C4.385,C4.313,C7.525,C1.75,C6.110,C7.132,C1.57,C6.114,C5.460,C3.8,C7.180,C6.459,C8.356,C2.875,C3.874,C5.366,C8.470,C2.638,C7.182,C7.649
GO:0000178	exosome (RNase complex)	cellular_component	0.19981	1	1	338	3	4386	C5.598
GO:0031981	nuclear lumen	cellular_component	0.20068	1	13	338	132	4386	C4.74,C2.253,C3.738,C5.804,C3.645,C5.137,C4.511,C5.598,C3.402,C4.735,C5.759,C7.474,C3.718
GO:0008194	UDP-glycosyltransferase activity	molecular_function	0.20136	1	3	338	20	4386	C3.718,C6.292,C1.425
GO:0045261	proton-transporting ATP synthase complex, catalytic core F(1)	cellular_component	0.20183	1	2	338	11	4386	C1.88,C6.110
GO:0003674	molecular_function	molecular_function	0.20302	1	306	338	3896	4386	C8.452,C8.555,C3.262,C6.856,C2.215,C8.424,C3.721,C3.737,C2.297,C4.10,C2.451,C1.105,C1.49,C5.13,C1.584,C4.11,C1.302,C6.490,C1.75,C5.265,C5.460,C5.805,C2.7,C7.180,C3.419,C7.230,C5.251,C1.635,C5.559,C7.649,C1.1241,C6.859,C2.58,C6.514,C2.248,C4.739,C7.619,C6.124,C6.733,C4.819,C7.265,C3.736,C1.1109,C3.998,C4.214,C2.785,C6.263,C6.20,C3.431,C7.132,C2.1012,scaffold00023.50,C1.169,C5.137,C6.145,C1.425,C6.…
GO:0015630	microtubule cytoskeleton	cellular_component	0.20363	1	4	338	31	4386	C4.74,C5.804,C4.580,C3.402
GO:0004672	protein kinase activity	molecular_function	0.20626	1	15	338	150	4386	C3.279,C1.187,C1.51,C1.635,C8.370,C2.79,C1.815,C5.108,C6.2,C2.632,C2.7,C5.756,C7.619,C3.123,C7.665
GO:0016901	oxidoreductase activity, acting on the CH-OH group of donors, quinone or similar compound as acceptor	molecular_function	0.20674	1	1	338	3	4386	C1.596
GO:0000989	transcription factor activity, transcription factor binding	molecular_function	0.20704	1	6	338	54	4386	C5.137,C4.511,C4.735,C5.759,C7.474,C3.718
GO:0003712	transcription cofactor activity	molecular_function	0.20704	1	6	338	54	4386	C4.511,C5.137,C5.759,C3.718,C7.474,C4.735
GO:0009108	coenzyme biosynthetic process	biological_process	0.21001	1	6	338	53	4386	C6.147,C6.22,C8.356,C2.440,C5.196,C2.904
GO:0034655	nucleobase-containing compound catabolic process	biological_process	0.21051	1	2	338	11	4386	C4.18,C8.32
GO:0006879	cellular iron ion homeostasis	biological_process	0.21058	1	1	338	3	4386	C4.234
GO:0046916	cellular transition metal ion homeostasis	biological_process	0.21058	1	1	338	3	4386	C4.234
GO:0055072	iron ion homeostasis	biological_process	0.21058	1	1	338	3	4386	C4.234
GO:0055076	transition metal ion homeostasis	biological_process	0.21058	1	1	338	3	4386	C4.234
GO:0005216	ion channel activity	molecular_function	0.21107	1	6	338	51	4386	C4.612,C2.253,C4.18,C4.373,C4.511,C6.2
GO:0015267	channel activity	molecular_function	0.21107	1	6	338	51	4386	C2.253,C4.373,C4.18,C4.612,C6.2,C4.511
GO:0022803	passive transmembrane transporter activity	molecular_function	0.21107	1	6	338	51	4386	C4.373,C2.253,C4.18,C4.612,C6.2,C4.511
GO:0022838	substrate-specific channel activity	molecular_function	0.21107	1	6	338	51	4386	C4.612,C4.373,C2.253,C4.18,C4.511,C6.2
GO:0042600	chorion	cellular_component	0.21352	1	2	338	11	4386	C1.1109,C3.66
GO:0008200	ion channel inhibitor activity	molecular_function	0.21384	1	3	338	20	4386	C7.182,C6.219,C3.215
GO:0016248	channel inhibitor activity	molecular_function	0.21384	1	3	338	20	4386	C3.215,C7.182,C6.219
GO:0004375	glycine dehydrogenase (decarboxylating) activity	molecular_function	0.21561	1	1	338	3	4386	C8.179
GO:0016642	oxidoreductase activity, acting on the CH-NH2 group of donors, disulfide as acceptor	molecular_function	0.21561	1	1	338	3	4386	C8.179
GO:0045226	extracellular polysaccharide biosynthetic process	biological_process	0.21642	1	2	338	12	4386	C2.468,C1.51
GO:0046379	extracellular polysaccharide metabolic process	biological_process	0.21642	1	2	338	12	4386	C1.51,C2.468
GO:0020037	heme binding	molecular_function	0.21643	1	8	338	74	4386	C6.11,C4.580,C6.13,C4.579,C2.61,C5.683,C4.385,C1.1227
GO:0005047	signal recognition particle binding	molecular_function	0.2167	1	1	338	3	4386	C3.622
GO:0005785	signal recognition particle receptor complex	cellular_component	0.2167	1	1	338	3	4386	C3.622
GO:0004675	transmembrane receptor protein serine/threonine kinase activity	molecular_function	0.21717	1	1	338	3	4386	C8.370
GO:0019199	transmembrane receptor protein kinase activity	molecular_function	0.21717	1	1	338	3	4386	C8.370
GO:0009538	photosystem I reaction center	cellular_component	0.21756	1	1	338	3	4386	C5.13
GO:0003951	NAD+ kinase activity	molecular_function	0.21769	1	1	338	3	4386	C6.147
GO:0006741	NADP biosynthetic process	biological_process	0.21769	1	1	338	3	4386	C6.147
GO:0019319	hexose biosynthetic process	biological_process	0.21938	1	1	338	3	4386	C7.128
GO:0046364	monosaccharide biosynthetic process	biological_process	0.21938	1	1	338	3	4386	C7.128
GO:0009401	phosphoenolpyruvate-dependent sugar phosphotransferase system	biological_process	0.2195	1	2	338	11	4386	C6.555,C6.392
GO:0006260	DNA replication	biological_process	0.2196	1	12	338	117	4386	C8.33,C5.91,C2.638,C6.423,C4.373,C4.580,C6.2,C6.409,C3.66,C4.826,C5.196,C6.514
GO:0008940	nitrate reductase activity	molecular_function	0.22034	1	1	338	3	4386	C7.591
GO:0009325	nitrate reductase complex	cellular_component	0.22034	1	1	338	3	4386	C7.591
GO:0016661	oxidoreductase activity, acting on other nitrogenous compounds as donors	molecular_function	0.22034	1	1	338	3	4386	C7.591
GO:0006855	drug transmembrane transport	biological_process	0.22087	1	1	338	3	4386	C6.145
GO:0015238	drug transmembrane transporter activity	molecular_function	0.22087	1	1	338	3	4386	C6.145
GO:0015893	drug transport	biological_process	0.22087	1	1	338	3	4386	C6.145
GO:0090484	drug transporter activity	molecular_function	0.22087	1	1	338	3	4386	C6.145
GO:0006865	amino acid transport	biological_process	0.22232	1	5	338	40	4386	C6.811,C8.201,C2.378,C4.511,C1.584
GO:0006526	arginine biosynthetic process	biological_process	0.22267	1	1	338	3	4386	C7.180
GO:0072329	monocarboxylic acid catabolic process	biological_process	0.22329	1	1	338	3	4386	C4.313
GO:0071941	nitrogen cycle metabolic process	biological_process	0.22361	1	2	338	11	4386	C5.761,C2.326
GO:0003688	DNA replication origin binding	molecular_function	0.22404	1	1	338	3	4386	C6.514
GO:0008889	glycerophosphodiester phosphodiesterase activity	molecular_function	0.22436	1	1	338	3	4386	C6.733
GO:0019855	calcium channel inhibitor activity	molecular_function	0.22477	1	1	338	3	4386	C7.182
GO:0003964	RNA-directed DNA polymerase activity	molecular_function	0.22492	1	1	338	3	4386	C4.826
GO:0009166	nucleotide catabolic process	biological_process	0.22501	1	1	338	3	4386	C8.32
GO:1901292	nucleoside phosphate catabolic process	biological_process	0.22501	1	1	338	3	4386	C8.32
GO:0004066	asparagine synthase (glutamine-hydrolyzing) activity	molecular_function	0.22514	1	1	338	3	4386	C3.82
GO:0006528	asparagine metabolic process	biological_process	0.22514	1	1	338	3	4386	C3.82
GO:0006529	asparagine biosynthetic process	biological_process	0.22514	1	1	338	3	4386	C3.82
GO:0004484	mRNA guanylyltransferase activity	molecular_function	0.22516	1	1	338	3	4386	C3.263
GO:0030243	cellulose metabolic process	biological_process	0.22517	1	1	338	3	4386	C3.718
GO:0016010	dystrophin-associated glycoprotein complex	cellular_component	0.22517	1	1	338	3	4386	C5.794
GO:0016011	dystroglycan complex	cellular_component	0.22517	1	1	338	3	4386	C5.794
GO:0016012	sarcoglycan complex	cellular_component	0.22517	1	1	338	3	4386	C5.794
GO:0005217	intracellular ligand-gated ion channel activity	molecular_function	0.22904	1	3	338	21	4386	C6.2,C2.253,C4.612
GO:0005218	intracellular ligand-gated calcium channel activity	molecular_function	0.22904	1	3	338	21	4386	C6.2,C4.612,C2.253
GO:0005219	ryanodine-sensitive calcium-release channel activity	molecular_function	0.22904	1	3	338	21	4386	C2.253,C4.612,C6.2
GO:0006874	cellular calcium ion homeostasis	biological_process	0.22904	1	3	338	21	4386	C2.253,C4.612,C6.2
GO:0015278	calcium-release channel activity	molecular_function	0.22904	1	3	338	21	4386	C6.2,C2.253,C4.612
GO:0055074	calcium ion homeostasis	biological_process	0.22904	1	3	338	21	4386	C2.253,C4.612,C6.2
GO:0072503	cellular divalent inorganic cation homeostasis	biological_process	0.22904	1	3	338	21	4386	C6.2,C4.612,C2.253
GO:0072507	divalent inorganic cation homeostasis	biological_process	0.22904	1	3	338	21	4386	C2.253,C4.612,C6.2
GO:0044425	membrane part	cellular_component	0.2296	1	72	338	846	4386	C6.255,C7.182,C1.1193,C4.583,C2.644,C6.767,C7.591,C6.36,C6.110,C2.99,C1.302,C5.265,C5.13,C8.517,C6.161,C4.11,C6.784,C1.81,C4.386,C2.253,C1.882,C3.313,C6.292,C4.612,C7.665,C6.392,C5.127,C6.555,C3.954,C8.370,C4.511,C2.215,C4.770,C8.424,C6.856,C1.1227,C1.815,C3.622,C3.718,C2.75,C5.794,C2.828,C2.483,C5.68,scaffold00023.15,C7.16,C4.373,C3.493,C5.707,C8.500,C4.503,C6.430,C5.106,C2.785,C4.578,C7.359,C1.…
GO:0032259	methylation	biological_process	0.23018	1	5	338	43	4386	C1.169,C3.581,C4.826,C2.440,C6.858
GO:0005746	mitochondrial respiratory chain	cellular_component	0.23208	1	2	338	12	4386	C4.373,C4.503
GO:0008677	2-dehydropantoate 2-reductase activity	molecular_function	0.23457	1	3	338	22	4386	C7.161,C5.119,C7.132
GO:0005886	plasma membrane	cellular_component	0.23963	1	6	338	53	4386	C7.182,C4.668,C3.718,C5.600,C5.794,C4.511
GO:0016703	oxidoreductase activity, acting on single donors with incorporation of molecular oxygen, incorporation of one atom of oxygen (internal monooxygenases or internal mixed function oxidases)	molecular_function	0.24431	1	2	338	12	4386	C5.127,C2.857
GO:0033692	cellular polysaccharide biosynthetic process	biological_process	0.24586	1	7	338	66	4386	C7.619,C2.468,C1.51,C3.718,C1.187,C1.425,C3.737
GO:0046906	tetrapyrrole binding	molecular_function	0.24815	1	8	338	77	4386	C1.1227,C4.385,C5.683,C2.61,C4.579,C6.13,C6.11,C4.580
GO:0006027	glycosaminoglycan catabolic process	biological_process	0.25127	1	1	338	4	4386	C7.182
GO:0009253	peptidoglycan catabolic process	biological_process	0.25127	1	1	338	4	4386	C7.182
GO:0000124	SAGA complex	cellular_component	0.25159	1	1	338	4	4386	C5.759
GO:0046789	host cell surface receptor binding	molecular_function	0.25382	1	1	338	4	4386	C6.501
GO:0005261	cation channel activity	molecular_function	0.25701	1	4	338	33	4386	C4.511,C6.2,C4.612,C2.253
GO:0043233	organelle lumen	cellular_component	0.25772	1	13	338	139	4386	C5.137,C4.511,C5.598,C4.735,C3.402,C3.718,C5.759,C7.474,C5.804,C3.645,C3.738,C4.74,C2.253
GO:0070013	intracellular organelle lumen	cellular_component	0.25772	1	13	338	139	4386	C4.511,C5.137,C7.474,C5.759,C3.718,C5.598,C4.735,C3.402,C3.645,C5.804,C3.738,C2.253,C4.74
GO:0008839	4-hydroxy-tetrahydrodipicolinate reductase	molecular_function	0.25985	1	1	338	4	4386	C7.525
GO:0009085	lysine biosynthetic process	biological_process	0.25985	1	1	338	4	4386	C7.525
GO:0009089	lysine biosynthetic process via diaminopimelate	biological_process	0.25985	1	1	338	4	4386	C7.525
GO:0046451	diaminopimelate metabolic process	biological_process	0.25985	1	1	338	4	4386	C7.525
GO:0000150	recombinase activity	molecular_function	0.26073	1	1	338	4	4386	C1.93
GO:0005856	cytoskeleton	cellular_component	0.26113	1	7	338	67	4386	C5.804,C4.739,C4.74,C2.215,C1.358,C4.580,C3.402
GO:0006525	arginine metabolic process	biological_process	0.26222	1	1	338	4	4386	C7.180
GO:0070469	respiratory chain	cellular_component	0.26301	1	2	338	13	4386	C4.503,C4.373
GO:0016814	hydrolase activity, acting on carbon-nitrogen (but not peptide) bonds, in cyclic amidines	molecular_function	0.26334	1	2	338	13	4386	C4.18,C6.90
GO:0001076	transcription factor activity, RNA polymerase II transcription factor binding	molecular_function	0.26472	1	5	338	46	4386	C3.718,C7.474,C4.735,C4.511,C5.137
GO:0001104	RNA polymerase II transcription cofactor activity	molecular_function	0.26472	1	5	338	46	4386	C4.511,C5.137,C7.474,C3.718,C4.735
GO:0007205	protein kinase C-activating G-protein coupled receptor signaling pathway	biological_process	0.26601	1	1	338	4	4386	C6.147
GO:0031974	membrane-enclosed lumen	cellular_component	0.26664	1	13	338	140	4386	C3.645,C5.804,C5.759,C7.474,C3.718,C5.598,C4.735,C3.402,C4.511,C5.137,C2.253,C4.74,C3.738
GO:0042602	riboflavin reductase (NADPH) activity	molecular_function	0.27128	1	1	338	4	4386	C2.297
GO:0043623	cellular protein complex assembly	biological_process	0.27145	1	6	338	56	4386	C5.27,C2.252,C7.665,C6.114,C4.739,C7.591
GO:0044264	cellular polysaccharide metabolic process	biological_process	0.27148	1	7	338	68	4386	C3.718,C2.468,C1.51,C7.619,C3.737,C1.187,C1.425
GO:0016790	thiolester hydrolase activity	molecular_function	0.27474	1	1	338	4	4386	C2.146
GO:0000042	protein targeting to Golgi	biological_process	0.27695	1	1	338	4	4386	C1.49
GO:0000301	retrograde transport, vesicle recycling within Golgi	biological_process	0.27695	1	1	338	4	4386	C1.49
GO:0034067	protein localization to Golgi apparatus	biological_process	0.27695	1	1	338	4	4386	C1.49
GO:0072600	establishment of protein localization to Golgi	biological_process	0.27695	1	1	338	4	4386	C1.49
GO:0043385	mycotoxin metabolic process	biological_process	0.27765	1	1	338	4	4386	C1.1114
GO:0043386	mycotoxin biosynthetic process	biological_process	0.27765	1	1	338	4	4386	C1.1114
GO:0045122	aflatoxin biosynthetic process	biological_process	0.27765	1	1	338	4	4386	C1.1114
GO:0046222	aflatoxin metabolic process	biological_process	0.27765	1	1	338	4	4386	C1.1114
GO:1901376	organic heteropentacyclic compound metabolic process	biological_process	0.27765	1	1	338	4	4386	C1.1114
GO:1901378	organic heteropentacyclic compound biosynthetic process	biological_process	0.27765	1	1	338	4	4386	C1.1114
GO:0016684	oxidoreductase activity, acting on peroxide as acceptor	molecular_function	0.27887	1	2	338	14	4386	C6.490,C5.683
GO:0009084	glutamine family amino acid biosynthetic process	biological_process	0.27894	1	2	338	13	4386	C7.180,C5.460
GO:0004853	uroporphyrinogen decarboxylase activity	molecular_function	0.2793	1	1	338	4	4386	C3.131
GO:0044767	single-organism developmental process	biological_process	0.27966	1	8	338	77	4386	C4.770,C3.66,C1.1109,C7.467,C1.817,C3.423,C3.738,C2.875
GO:0008080	N-acetyltransferase activity	molecular_function	0.28019	1	4	338	38	4386	C3.998,C2.100,C3.431,C7.230
GO:0006468	protein phosphorylation	biological_process	0.28026	1	13	338	136	4386	C8.370,C1.635,C6.2,C5.108,C2.79,C8.42,C1.187,C3.279,C5.756,C7.619,C6.64,C7.665,C2.7
GO:0009308	amine metabolic process	biological_process	0.28042	1	3	338	23	4386	C5.366,C7.266,C4.770
GO:0016592	mediator complex	cellular_component	0.28077	1	5	338	47	4386	C4.511,C5.137,C3.718,C7.474,C4.735
GO:0050661	NADP binding	molecular_function	0.28095	1	4	338	34	4386	C2.977,C6.123,C7.525,C7.667
GO:0000272	polysaccharide catabolic process	biological_process	0.2822	1	1	338	4	4386	C4.906
GO:0004970	ionotropic glutamate receptor activity	molecular_function	0.28282	1	1	338	4	4386	C4.18
GO:0005230	extracellular ligand-gated ion channel activity	molecular_function	0.28282	1	1	338	4	4386	C4.18
GO:0005231	excitatory extracellular ligand-gated ion channel activity	molecular_function	0.28282	1	1	338	4	4386	C4.18
GO:0005234	extracellular-glutamate-gated ion channel activity	molecular_function	0.28282	1	1	338	4	4386	C4.18
GO:0008066	glutamate receptor activity	molecular_function	0.28282	1	1	338	4	4386	C4.18
GO:0004470	malic enzyme activity	molecular_function	0.28377	1	1	338	4	4386	C7.364
GO:0004471	malate dehydrogenase (decarboxylating) (NAD+) activity	molecular_function	0.28377	1	1	338	4	4386	C7.364
GO:0019201	nucleotide kinase activity	molecular_function	0.28399	1	2	338	13	4386	C1.815,C4.770
GO:0006553	lysine metabolic process	biological_process	0.28437	1	1	338	5	4386	C7.525
GO:0004806	triglyceride lipase activity	molecular_function	0.28447	1	2	338	13	4386	C1.303,C4.254
GO:0015939	pantothenate metabolic process	biological_process	0.28454	1	1	338	4	4386	C2.440
GO:0015940	pantothenate biosynthetic process	biological_process	0.28454	1	1	338	4	4386	C2.440
GO:0019008	molybdopterin synthase complex	cellular_component	0.28477	1	1	338	4	4386	C6.22
GO:0098798	mitochondrial protein complex	cellular_component	0.28508	1	4	338	35	4386	C5.242,C1.88,C4.373,C4.503
GO:0004733	pyridoxamine-phosphate oxidase activity	molecular_function	0.28512	1	1	338	4	4386	C5.765
GO:0006275	regulation of DNA replication	biological_process	0.28569	1	2	338	13	4386	C6.514,C5.196
GO:0051052	regulation of DNA metabolic process	biological_process	0.28569	1	2	338	13	4386	C5.196,C6.514
GO:0017025	TBP-class protein binding	molecular_function	0.28577	1	1	338	4	4386	C4.251
GO:0000772	mating pheromone activity	molecular_function	0.28727	1	1	338	4	4386	C7.467
GO:0005186	pheromone activity	molecular_function	0.28727	1	1	338	4	4386	C7.467
GO:0007286	spermatid development	biological_process	0.2875	1	1	338	4	4386	C3.738
GO:0007289	spermatid nucleus differentiation	biological_process	0.2875	1	1	338	4	4386	C3.738
GO:0035092	sperm chromatin condensation	biological_process	0.2875	1	1	338	4	4386	C3.738
GO:0048515	spermatid differentiation	biological_process	0.2875	1	1	338	4	4386	C3.738
GO:0046873	metal ion transmembrane transporter activity	molecular_function	0.28773	1	10	338	102	4386	C2.1012,C4.612,C2.253,C6.2,C3.126,C4.668,C4.511,C6.323,C3.718,C6.114
GO:0016624	oxidoreductase activity, acting on the aldehyde or oxo group of donors, disulfide as acceptor	molecular_function	0.28795	1	1	338	4	4386	C6.555
GO:0008192	RNA guanylyltransferase activity	molecular_function	0.28836	1	1	338	4	4386	C3.263
GO:0070568	guanylyltransferase activity	molecular_function	0.28836	1	1	338	4	4386	C3.263
GO:0035251	UDP-glucosyltransferase activity	molecular_function	0.28836	1	1	338	4	4386	C3.718
GO:0004814	arginine-tRNA ligase activity	molecular_function	0.28836	1	1	338	4	4386	C6.114
GO:0006420	arginyl-tRNA aminoacylation	biological_process	0.28836	1	1	338	4	4386	C6.114
GO:0030173	integral component of Golgi membrane	cellular_component	0.28836	1	1	338	4	4386	C6.255
GO:0031228	intrinsic component of Golgi membrane	cellular_component	0.28836	1	1	338	4	4386	C6.255
GO:0016597	amino acid binding	molecular_function	0.28836	1	1	338	4	4386	C5.529
GO:0055086	nucleobase-containing small molecule metabolic process	biological_process	0.28844	1	13	338	139	4386	C1.88,C2.269,C4.18,C2.904,C6.147,C2.875,C1.1014,C6.110,C7.161,C1.151,C1.75,C8.470,C8.32
GO:0006479	protein methylation	biological_process	0.29114	1	3	338	24	4386	C2.440,C3.581,C4.826
GO:0008213	protein alkylation	biological_process	0.29114	1	3	338	24	4386	C4.826,C3.581,C2.440
GO:0019953	sexual reproduction	biological_process	0.29177	1	3	338	25	4386	C3.66,C1.1109,C3.738
GO:0000793	condensed chromosome	cellular_component	0.29275	1	3	338	25	4386	C3.402,C5.804,C4.74
GO:0009396	folic acid-containing compound biosynthetic process	biological_process	0.29439	1	2	338	15	4386	C8.356,C5.196
GO:0042559	pteridine-containing compound biosynthetic process	biological_process	0.29439	1	2	338	15	4386	C8.356,C5.196
GO:0009055	electron carrier activity	molecular_function	0.29651	1	5	338	48	4386	C7.359,C2.252,C3.719,C4.579,C2.61
GO:0051920	peroxiredoxin activity	molecular_function	0.29654	1	1	338	5	4386	C6.490
GO:0006081	cellular aldehyde metabolic process	biological_process	0.29751	1	3	338	24	4386	C5.712,C7.161,C8.470
GO:0071704	organic substance metabolic process	biological_process	0.29793	1	174	338	2175	4386	C3.8,C4.826,C1.1114,C2.146,C5.153,C6.767,C6.791,C3.123,C7.474,C1.881,C7.182,C7.667,C6.255,C1.1014,C2.766,C4.246,C3.874,C4.385,C6.784,C8.517,C5.756,C4.88,C1.57,C2.252,C2.79,C6.110,C2.770,C7.128,C6.231,C4.251,C6.392,C7.665,C6.292,C7.623,C6.188,C4.254,C3.313,C2.904,C2.253,C5.651,C1.1172,C6.256,C6.126,C4.74,C2.463,C6.423,C6.10,C4.18,C8.370,C6.90,C7.266,C3.66,C3.89,C3.645,C6.114,C5.712,C5.366,C4.313,C…
GO:1901135	carbohydrate derivative metabolic process	biological_process	0.30022	1	21	338	235	4386	C8.517,C8.500,C4.11,C6.110,C1.151,C7.161,C1.75,C1.187,C7.132,C1.88,C4.18,C5.119,C7.619,C1.425,C2.875,C4.172,C8.470,C6.292,C6.188,C7.182,C2.904
GO:0009311	oligosaccharide metabolic process	biological_process	0.30163	1	2	338	14	4386	C6.123,C8.156
GO:0019362	pyridine nucleotide metabolic process	biological_process	0.30254	1	4	338	35	4386	C6.147,C2.875,C8.470,C7.161
GO:0046496	nicotinamide nucleotide metabolic process	biological_process	0.30254	1	4	338	35	4386	C6.147,C2.875,C8.470,C7.161
GO:0000228	nuclear chromosome	cellular_component	0.30296	1	4	338	36	4386	C3.738,C3.402,C5.804,C4.74
GO:0006310	DNA recombination	biological_process	0.30386	1	7	338	68	4386	C6.37,C1.93,C3.173,C2.875,C3.263,C5.91,C3.89
GO:0016247	channel regulator activity	molecular_function	0.30437	1	3	338	24	4386	C6.219,C7.182,C3.215
GO:0007059	chromosome segregation	biological_process	0.3044	1	4	338	36	4386	C4.74,C4.770,C7.667,C3.402
GO:0006357	regulation of transcription from RNA polymerase II promoter	biological_process	0.30448	1	5	338	48	4386	C5.137,C4.511,C4.735,C7.474,C3.718
GO:0070461	SAGA-type complex	cellular_component	0.31103	1	1	338	5	4386	C5.759
GO:0034637	cellular carbohydrate biosynthetic process	biological_process	0.31104	1	7	338	71	4386	C3.718,C1.51,C2.468,C7.619,C3.737,C1.187,C1.425
GO:0000270	peptidoglycan metabolic process	biological_process	0.3116	1	1	338	5	4386	C7.182
GO:0004003	ATP-dependent DNA helicase activity	molecular_function	0.31231	1	2	338	14	4386	C2.252,C5.91
GO:0016020	membrane	cellular_component	0.31306	1	101	338	1233	4386	C7.16,scaffold00023.15,C7.602,C5.68,C3.493,C4.373,C2.1012,C8.500,C5.707,C6.176,C4.503,C2.270,C5.106,C2.785,C6.430,C7.106,C1.815,C3.622,C2.75,C3.718,C6.145,C6.114,C2.828,C5.794,C3.66,C2.483,C6.811,C3.126,C1.904,C6.587,C6.2,C1.151,C2.248,C4.810,C4.739,C1.88,C5.744,C6.707,C8.138,C6.514,C5.242,C4.668,C4.578,C5.708,C1.891,C7.359,C1.556,C3.402,C5.27,C7.619,C7.657,scaffold00023.10,C2.99,C6.110,C6.36,C1.…
GO:0044703	multi-organism reproductive process	biological_process	0.31453	1	3	338	26	4386	C3.66,C3.738,C1.1109
GO:0046812	host cell surface binding	molecular_function	0.31468	1	1	338	5	4386	C6.501
GO:0009579	thylakoid	cellular_component	0.31698	1	4	338	37	4386	C2.252,C6.767,C5.13,C7.649
GO:0044436	thylakoid part	cellular_component	0.31698	1	4	338	37	4386	C7.649,C5.13,C6.767,C2.252
GO:0016410	N-acyltransferase activity	molecular_function	0.31783	1	4	338	40	4386	C3.998,C2.100,C3.431,C7.230
GO:0072524	pyridine-containing compound metabolic process	biological_process	0.31978	1	4	338	36	4386	C2.875,C6.147,C7.161,C8.470
GO:0006739	NADP metabolic process	biological_process	0.32018	1	3	338	25	4386	C7.161,C8.470,C6.147
GO:0044238	primary metabolic process	biological_process	0.32031	1	164	338	2053	4386	C6.126,C1.1172,C6.256,C8.370,C6.90,C4.74,C2.463,C6.423,C6.10,C4.18,C6.392,C7.665,C7.128,C4.251,C6.231,C5.651,C6.292,C6.188,C7.623,C3.313,C4.254,C2.904,C2.253,C8.517,C5.756,C4.88,C4.385,C6.784,C2.252,C2.770,C2.79,C6.110,C1.57,C5.153,C6.767,C3.123,C6.791,C7.474,C3.8,C4.826,C1.1114,C2.146,C6.255,C7.667,C1.1014,C4.246,C2.766,C7.182,C2.326,C6.64,scaffold00023.37,C5.804,C5.437,C2.857,C7.208,C1.51,C6.12…
GO:0008135	translation factor activity, RNA binding	molecular_function	0.32036	1	4	338	37	4386	C4.251,C6.292,C6.2,C1.358
GO:0097159	organic cyclic compound binding	molecular_function	0.32038	1	125	338	1530	4386	C5.756,C1.277,C4.385,C6.784,C2.252,C1.302,C4.476,C7.576,C2.79,C6.110,C2.99,C1.75,C1.187,C1.57,C5.805,C1.1114,C5.683,C2.7,C7.180,C1.813,C6.255,C4.218,C7.667,C2.875,C1.635,C7.398,C4.246,C3.279,C2.638,C7.649,C5.559,C7.182,C1.881,C8.287,C6.126,C2.768,C3.262,C6.424,C1.1227,C2.977,C4.770,C2.303,C2.215,C3.738,C8.370,C6.90,C4.128,C6.13,C6.423,C3.263,C5.119,C2.297,C3.166,C4.733,C5.536,C7.665,C7.128,C2.451…
GO:1901363	heterocyclic compound binding	molecular_function	0.32038	1	125	338	1530	4386	C2.326,C7.123,C5.69,C7.51,C5.437,C5.132,C2.61,C6.514,C6.129,C1.93,C1.358,C2.248,C4.564,C1.51,C6.2,C7.161,C6.587,C8.33,C3.555,C7.467,C7.619,C5.196,C4.819,C6.147,C5.108,C1.817,C4.580,C5.91,C8.179,C2.747,C6.37,C5.598,C6.858,C8.500,C7.490,C5.761,C3.173,C7.525,C6.421,C7.132,C3.933,C6.826,C6.123,C4.373,C1.169,C5.137,C6.114,C3.66,C6.417,C6.459,C7.364,C3.622,C1.815,C5.765,C7.59,C8.287,C6.126,C2.768,C3.26…
GO:0032502	developmental process	biological_process	0.32067	1	8	338	81	4386	C7.467,C3.423,C1.817,C2.875,C3.738,C4.770,C3.66,C1.1109
GO:0008519	ammonium transmembrane transporter activity	molecular_function	0.32268	1	1	338	5	4386	C5.708
GO:0015696	ammonium transport	biological_process	0.32268	1	1	338	5	4386	C5.708
GO:0044455	mitochondrial membrane part	cellular_component	0.32291	1	4	338	37	4386	C1.88,C5.242,C4.373,C4.503
GO:0044459	plasma membrane part	cellular_component	0.32942	1	3	338	25	4386	C7.182,C4.511,C5.794
GO:0048646	anatomical structure formation involved in morphogenesis	biological_process	0.33054	1	2	338	15	4386	C3.66,C1.1109
GO:0004719	protein-L-isoaspartate (D-aspartate) O-methyltransferase activity	molecular_function	0.33302	1	2	338	15	4386	C4.826,C3.581
GO:0006760	folic acid-containing compound metabolic process	biological_process	0.33568	1	2	338	17	4386	C5.196,C8.356
GO:0005791	rough endoplasmic reticulum	cellular_component	0.33593	1	1	338	5	4386	C3.622
GO:0030867	rough endoplasmic reticulum membrane	cellular_component	0.33593	1	1	338	5	4386	C3.622
GO:0034470	ncRNA processing	biological_process	0.33644	1	10	338	107	4386	C5.132,C4.385,C3.581,C4.826,C5.598,C6.392,C5.119,C4.580,C7.161,C6.255
GO:0034220	ion transmembrane transport	biological_process	0.33655	1	9	338	95	4386	C4.511,C2.378,C1.584,C3.718,C6.811,C7.657,C6.110,C1.88,C8.201
GO:0006333	chromatin assembly or disassembly	biological_process	0.3367	1	1	338	5	4386	C3.573
GO:0004185	serine-type carboxypeptidase activity	molecular_function	0.33862	1	1	338	5	4386	C3.122
GO:0046131	pyrimidine ribonucleoside metabolic process	biological_process	0.33961	1	1	338	5	4386	C4.18
GO:0005911	cell-cell junction	cellular_component	0.34034	1	1	338	5	4386	C3.874
GO:0005923	bicellular tight junction	cellular_component	0.34034	1	1	338	5	4386	C3.874
GO:0043296	apical junction complex	cellular_component	0.34034	1	1	338	5	4386	C3.874
GO:0070160	occluding junction	cellular_component	0.34034	1	1	338	5	4386	C3.874
GO:0034702	ion channel complex	cellular_component	0.34111	1	1	338	5	4386	C4.511
GO:0034703	cation channel complex	cellular_component	0.34111	1	1	338	5	4386	C4.511
GO:0008236	serine-type peptidase activity	molecular_function	0.34119	1	7	338	73	4386	C4.18,C4.214,C3.718,C3.122,C3.123,C1.344,C5.600
GO:0017171	serine hydrolase activity	molecular_function	0.34119	1	7	338	73	4386	C1.344,C5.600,C3.718,C3.123,C3.122,C4.214,C4.18
GO:0008176	tRNA (guanine-N7-)-methyltransferase activity	molecular_function	0.34157	1	1	338	5	4386	C4.826
GO:0006071	glycerol metabolic process	biological_process	0.34251	1	1	338	5	4386	C6.733
GO:0019400	alditol metabolic process	biological_process	0.34251	1	1	338	5	4386	C6.733
GO:0042493	response to drug	biological_process	0.34279	1	1	338	5	4386	C6.145
GO:0051539	4 iron, 4 sulfur cluster binding	molecular_function	0.34311	1	1	338	5	4386	C6.22
GO:0005730	nucleolus	cellular_component	0.34548	1	1	338	5	4386	C3.645
GO:0006997	nucleus organization	biological_process	0.3456	1	1	338	5	4386	C3.738
GO:0007224	smoothened signaling pathway	biological_process	0.34572	1	1	338	5	4386	C7.182
GO:0006749	glutathione metabolic process	biological_process	0.34612	1	1	338	5	4386	C6.256
GO:0001514	selenocysteine incorporation	biological_process	0.34632	1	1	338	5	4386	C6.292
GO:0006451	translational readthrough	biological_process	0.34632	1	1	338	5	4386	C6.292
GO:0015081	sodium ion transmembrane transporter activity	molecular_function	0.34635	1	3	338	27	4386	C6.323,C3.718,C3.126
GO:0004096	catalase activity	molecular_function	0.34641	1	1	338	5	4386	C5.683
GO:0009790	embryo development	biological_process	0.34641	1	1	338	5	4386	C1.817
GO:0016755	transferase activity, transferring amino-acyl groups	molecular_function	0.34641	1	1	338	5	4386	C6.256
GO:0016835	carbon-oxygen lyase activity	molecular_function	0.34675	1	4	338	38	4386	C4.385,C4.313,C6.10,C7.161
GO:0046914	transition metal ion binding	molecular_function	0.35153	1	44	338	526	4386	C6.11,C3.736,C4.579,C2.904,C1.105,C3.131,C7.665,C7.160,C4.251,C6.90,C7.266,C6.2,C6.13,C3.737,C3.263,C4.18,C2.326,C4.735,C6.126,C5.437,C8.424,C2.61,C2.977,C6.514,C1.813,C4.246,C4.172,C5.366,C7.649,C6.791,C5.264,C3.419,C1.1114,C4.490,C3.173,C8.479,C1.169,C2.1136,C5.13,C8.500,C6.858,C4.88,C5.761,C4.234
GO:0008276	protein methyltransferase activity	molecular_function	0.35556	1	3	338	27	4386	C2.440,C3.581,C4.826
GO:0006891	intra-Golgi vesicle-mediated transport	biological_process	0.3566	1	2	338	16	4386	C1.49,C6.255
GO:0000776	kinetochore	cellular_component	0.35958	1	3	338	28	4386	C4.74,C5.804,C3.402
GO:0008033	tRNA processing	biological_process	0.35976	1	8	338	85	4386	C5.119,C5.598,C4.826,C4.385,C5.132,C6.255,C4.580,C7.161
GO:0030203	glycosaminoglycan metabolic process	biological_process	0.36307	1	1	338	6	4386	C7.182
GO:0030001	metal ion transport	biological_process	0.36319	1	11	338	122	4386	C2.857,C4.668,C4.234,C3.718,C6.114,C4.511,C6.323,C2.1012,C7.132,C3.126,C6.129
GO:0015672	monovalent inorganic cation transport	biological_process	0.3647	1	10	338	112	4386	C6.110,C3.126,C5.708,C6.129,C7.132,C1.88,C3.718,C6.323,C7.657,C2.857
GO:0015075	ion transmembrane transporter activity	molecular_function	0.36476	1	22	338	257	4386	C5.708,C4.612,C2.253,C2.378,C6.323,C3.718,C6.114,C6.811,C7.657,C6.2,C3.126,C3.719,C6.110,C1.88,C2.1012,C8.201,C4.18,C5.265,C4.373,C4.511,C1.584,C4.668
GO:0016787	hydrolase activity	molecular_function	0.36704	1	79	338	969	4386	C6.767,C5.153,C3.123,C2.146,C1.813,scaffold00023.11,C2.766,C4.172,C2.638,C7.182,C6.784,C1.302,C2.252,C6.110,C2.770,C2.99,C3.166,C7.665,C4.10,C7.128,C5.600,C4.612,C6.292,C2.253,C4.254,C1.882,C3.313,C8.452,C2.768,C4.735,C1.303,C5.745,C4.770,C1.344,C3.721,C6.90,C2.269,C4.18,C3.737,C2.463,C4.74,C3.718,C3.645,C6.417,C3.622,C8.356,scaffold00023.1,C3.122,C1.815,C6.37,C4.214,C3.173,C6.421,C3.933,C4.373,C…
GO:0010033	response to organic substance	biological_process	0.36708	1	1	338	6	4386	C3.232
GO:0071310	cellular response to organic substance	biological_process	0.36708	1	1	338	6	4386	C3.232
GO:0098800	inner mitochondrial membrane protein complex	cellular_component	0.36862	1	3	338	28	4386	C4.503,C1.88,C4.373
GO:0006733	oxidoreduction coenzyme metabolic process	biological_process	0.37044	1	4	338	39	4386	C8.470,C7.161,C2.875,C6.147
GO:0016407	acetyltransferase activity	molecular_function	0.37174	1	4	338	43	4386	C3.431,C7.230,C2.100,C3.998
GO:0022402	cell cycle process	biological_process	0.37181	1	7	338	75	4386	C4.74,C2.215,C5.804,C6.385,C3.402,C1.635,C7.667
GO:0006793	phosphorus metabolic process	biological_process	0.3725	1	31	338	368	4386	C2.7,C8.32,C5.119,C7.619,C4.849,C7.665,C3.279,C6.292,C8.42,C6.188,C1.635,C6.147,C2.875,C1.1014,C5.108,C8.470,C4.172,C6.22,C5.756,C8.500,C3.17,C6.64,C1.187,C7.132,C1.88,C2.269,C8.370,C6.110,C2.79,C7.161,C6.2
GO:0045229	external encapsulating structure organization	biological_process	0.37395	1	1	338	6	4386	C1.51
GO:0031412	gas vesicle organization	biological_process	0.37717	1	1	338	6	4386	C5.759
GO:0016846	carbon-sulfur lyase activity	molecular_function	0.37799	1	1	338	7	4386	C5.25
GO:0004197	cysteine-type endopeptidase activity	molecular_function	0.37808	1	2	338	16	4386	C3.493,C4.578
GO:0070566	adenylyltransferase activity	molecular_function	0.37829	1	1	338	6	4386	C4.907
GO:0019725	cellular homeostasis	biological_process	0.38342	1	4	338	41	4386	C6.2,C4.612,C4.234,C2.253
GO:0008172	S-methyltransferase activity	molecular_function	0.38539	1	1	338	6	4386	C3.131
GO:0071944	cell periphery	cellular_component	0.3867	1	9	338	99	4386	C3.718,C1.1109,C5.794,C4.511,C4.668,C3.66,C5.600,C7.182,C4.739
GO:0051274	beta-glucan biosynthetic process	biological_process	0.38674	1	1	338	6	4386	C3.718
GO:0004673	protein histidine kinase activity	molecular_function	0.3868	1	2	338	17	4386	C3.123,C7.665
GO:0006461	protein complex assembly	biological_process	0.38692	1	6	338	64	4386	C7.665,C6.114,C5.27,C2.252,C7.591,C4.739
GO:0070271	protein complex biogenesis	biological_process	0.38692	1	6	338	64	4386	C7.591,C4.739,C7.665,C6.114,C2.252,C5.27
GO:0009877	nodulation	biological_process	0.38708	1	1	338	6	4386	C6.123
GO:0048193	Golgi vesicle transport	biological_process	0.38896	1	3	338	29	4386	C1.49,C1.882,C6.255
GO:0015985	energy coupled proton transport, down electrochemical gradient	biological_process	0.38964	1	2	338	17	4386	C1.88,C6.110
GO:0015986	ATP synthesis coupled proton transport	biological_process	0.38964	1	2	338	17	4386	C1.88,C6.110
GO:0008233	peptidase activity	molecular_function	0.39026	1	19	338	225	4386	C4.18,C3.493,C4.74,C1.344,C6.2,C2.770,C6.421,C4.214,C6.784,C4.612,C7.182,C2.253,C3.622,C5.600,C2.766,C4.578,C3.122,C3.718,C3.123
GO:0009403	toxin biosynthetic process	biological_process	0.39071	1	1	338	6	4386	C1.1114
GO:0006090	pyruvate metabolic process	biological_process	0.39183	1	1	338	6	4386	C2.875
GO:0006096	glycolytic process	biological_process	0.39183	1	1	338	6	4386	C2.875
GO:0006165	nucleoside diphosphate phosphorylation	biological_process	0.39183	1	1	338	6	4386	C2.875
GO:0006757	ATP generation from ADP	biological_process	0.39183	1	1	338	6	4386	C2.875
GO:0009135	purine nucleoside diphosphate metabolic process	biological_process	0.39183	1	1	338	6	4386	C2.875
GO:0009179	purine ribonucleoside diphosphate metabolic process	biological_process	0.39183	1	1	338	6	4386	C2.875
GO:0009185	ribonucleoside diphosphate metabolic process	biological_process	0.39183	1	1	338	6	4386	C2.875
GO:0046031	ADP metabolic process	biological_process	0.39183	1	1	338	6	4386	C2.875
GO:0046939	nucleotide phosphorylation	biological_process	0.39183	1	1	338	6	4386	C2.875
GO:0016838	carbon-oxygen lyase activity, acting on phosphates	molecular_function	0.39183	1	1	338	6	4386	C6.10
GO:0004180	carboxypeptidase activity	molecular_function	0.39244	1	1	338	6	4386	C3.122
GO:0018342	protein prenylation	biological_process	0.39255	1	1	338	6	4386	C2.326
GO:0097354	prenylation	biological_process	0.39255	1	1	338	6	4386	C2.326
GO:0006213	pyrimidine nucleoside metabolic process	biological_process	0.39349	1	1	338	6	4386	C4.18
GO:0050829	defense response to Gram-negative bacterium	biological_process	0.39663	1	1	338	6	4386	C3.79
GO:0001772	immunological synapse	cellular_component	0.39717	1	1	338	6	4386	C7.182
GO:0097197	tetraspanin-enriched microdomain	cellular_component	0.39717	1	1	338	6	4386	C7.182
GO:0022890	inorganic cation transmembrane transporter activity	molecular_function	0.39828	1	15	338	176	4386	C4.668,C7.657,C4.511,C6.323,C6.114,C3.718,C2.1012,C1.88,C4.612,C2.253,C5.708,C6.2,C3.126,C3.719,C6.110
GO:0004312	fatty acid synthase activity	molecular_function	0.39938	1	1	338	6	4386	C5.127
GO:0019238	cyclohydrolase activity	molecular_function	0.3995	1	1	338	6	4386	C6.90
GO:0006084	acetyl-CoA metabolic process	biological_process	0.39955	1	1	338	6	4386	C4.849
GO:0006637	acyl-CoA metabolic process	biological_process	0.39955	1	1	338	6	4386	C4.849
GO:0035383	thioester metabolic process	biological_process	0.39955	1	1	338	6	4386	C4.849
GO:0006278	RNA-dependent DNA replication	biological_process	0.39956	1	1	338	6	4386	C4.826
GO:0004571	mannosyl-oligosaccharide 1,2-alpha-mannosidase activity	molecular_function	0.39964	1	1	338	6	4386	C1.151
GO:0015924	mannosyl-oligosaccharide mannosidase activity	molecular_function	0.39964	1	1	338	6	4386	C1.151
GO:0050830	defense response to Gram-positive bacterium	biological_process	0.39971	1	1	338	6	4386	C3.79
GO:0003910	DNA ligase (ATP) activity	molecular_function	0.39974	1	1	338	6	4386	C3.263
GO:0006816	calcium ion transport	biological_process	0.39975	1	1	338	6	4386	C4.511
GO:0033644	host cell membrane	cellular_component	0.39975	1	1	338	6	4386	C3.286
GO:0044218	other organism cell membrane	cellular_component	0.39975	1	1	338	6	4386	C3.286
GO:0044279	other organism membrane	cellular_component	0.39975	1	1	338	6	4386	C3.286
GO:0005096	GTPase activator activity	molecular_function	0.39975	1	1	338	6	4386	C2.1152
GO:0000003	reproduction	biological_process	0.40228	1	5	338	53	4386	C3.423,C1.1109,C3.738,C2.215,C3.66
GO:0008094	DNA-dependent ATPase activity	molecular_function	0.40355	1	2	338	17	4386	C2.252,C5.91
GO:0006259	DNA metabolic process	biological_process	0.40377	1	25	338	297	4386	C3.66,C3.89,C4.826,C5.196,C5.91,C2.638,C1.49,C2.875,C4.386,C4.580,C5.437,C6.409,C4.770,C6.514,C6.37,C8.33,C6.423,C3.263,C4.373,C2.252,C1.302,C1.93,C3.173,C3.738,C6.2
GO:0016818	hydrolase activity, acting on acid anhydrides, in phosphorus-containing anhydrides	molecular_function	0.40386	1	24	338	283	4386	C1.813,C3.622,C1.815,C1.817,C6.292,C5.91,C2.638,C3.166,C7.665,C7.128,C6.417,C2.252,C4.564,C2.99,C6.110,C6.587,C3.933,C1.88,C4.373,C2.768,C6.37,C7.51,C5.437,C4.770
GO:0098797	plasma membrane protein complex	cellular_component	0.40489	1	2	338	17	4386	C5.794,C4.511
GO:0008171	O-methyltransferase activity	molecular_function	0.40619	1	3	338	31	4386	C3.581,C2.1077,C4.826
GO:0044454	nuclear chromosome part	cellular_component	0.40718	1	3	338	30	4386	C3.402,C5.804,C4.74
GO:0006814	sodium ion transport	biological_process	0.40851	1	3	338	30	4386	C6.323,C3.126,C3.718
GO:0000123	histone acetyltransferase complex	cellular_component	0.40942	1	1	338	7	4386	C5.759
GO:0031248	protein acetyltransferase complex	cellular_component	0.40942	1	1	338	7	4386	C5.759
GO:1902493	acetyltransferase complex	cellular_component	0.40942	1	1	338	7	4386	C5.759
GO:0015711	organic anion transport	biological_process	0.41062	1	5	338	53	4386	C8.201,C6.811,C1.584,C2.378,C4.511
GO:0015849	organic acid transport	biological_process	0.41062	1	5	338	53	4386	C6.811,C8.201,C1.584,C2.378,C4.511
GO:0046942	carboxylic acid transport	biological_process	0.41062	1	5	338	53	4386	C8.201,C6.811,C2.378,C4.511,C1.584
GO:0010340	carboxyl-O-methyltransferase activity	molecular_function	0.41068	1	2	338	18	4386	C4.826,C3.581
GO:0051998	protein carboxyl O-methyltransferase activity	molecular_function	0.41068	1	2	338	18	4386	C3.581,C4.826
GO:0007283	spermatogenesis	biological_process	0.41084	1	1	338	7	4386	C3.738
GO:0048232	male gamete generation	biological_process	0.41084	1	1	338	7	4386	C3.738
GO:0019637	organophosphate metabolic process	biological_process	0.41099	1	17	338	201	4386	C7.161,C6.110,C7.132,C1.88,C2.269,C6.22,C3.17,C8.500,C1.1014,C2.875,C6.147,C4.172,C8.470,C6.188,C6.292,C5.119,C8.32
GO:0006796	phosphate-containing compound metabolic process	biological_process	0.41104	1	30	338	362	4386	C8.500,C6.64,C3.17,C5.756,C6.22,C2.79,C6.110,C7.161,C6.2,C8.370,C1.88,C7.132,C1.187,C2.269,C7.665,C5.119,C7.619,C8.32,C2.7,C4.172,C5.108,C8.470,C6.147,C1.635,C2.875,C1.1014,C3.279,C6.292,C8.42,C6.188
GO:0016866	intramolecular transferase activity	molecular_function	0.41124	1	2	338	18	4386	C4.735,C6.784
GO:0010181	FMN binding	molecular_function	0.41131	1	2	338	18	4386	C5.765,C2.297
GO:0048856	anatomical structure development	biological_process	0.41368	1	5	338	53	4386	C3.66,C3.738,C2.875,C1.817,C1.1109
GO:0008199	ferric iron binding	molecular_function	0.41526	1	1	338	7	4386	C4.234
GO:0017111	nucleoside-triphosphatase activity	molecular_function	0.41539	1	23	338	272	4386	C7.128,C3.166,C7.665,C2.638,C5.91,C6.292,C3.622,C1.813,C1.817,C1.815,C7.51,C5.437,C4.770,C2.768,C6.37,C1.88,C3.933,C4.373,C2.252,C4.564,C6.587,C2.99,C6.110
GO:0016775	phosphotransferase activity, nitrogenous group as acceptor	molecular_function	0.41635	1	2	338	18	4386	C3.123,C7.665
GO:0009522	photosystem I	cellular_component	0.41771	1	1	338	7	4386	C5.13
GO:0016836	hydro-lyase activity	molecular_function	0.42047	1	3	338	30	4386	C4.313,C4.385,C7.161
GO:0072509	divalent inorganic cation transmembrane transporter activity	molecular_function	0.42048	1	4	338	41	4386	C2.253,C4.612,C6.2,C4.511
GO:0044272	sulfur compound biosynthetic process	biological_process	0.42466	1	2	338	18	4386	C3.131,C2.904
GO:0046872	metal ion binding	molecular_function	0.42503	1	59	338	729	4386	C4.234,C5.761,C6.858,C8.500,C4.88,C6.176,C2.1136,C5.13,C1.169,C8.479,C4.490,C3.173,C7.576,C1.1114,C3.419,C4.75,C5.264,C3.645,C6.791,C7.649,C5.559,C4.246,C5.366,C4.172,C1.813,C8.424,C6.514,C2.61,C2.977,C5.437,C5.69,C5.745,C4.735,C6.126,C5.759,C2.326,C3.737,C3.263,C4.18,C6.10,C3.555,C1.88,C6.90,C7.266,C6.2,C6.13,C1.151,C7.160,C6.231,C4.251,C7.665,C3.131,C4.579,C1.105,C2.904,C6.11,C7.265,C3.736,C4.3…
GO:0006812	cation transport	biological_process	0.42518	1	16	338	191	4386	C4.511,C2.857,C4.668,C4.234,C6.110,C3.126,C6.129,C5.265,C1.88,C7.132,C2.1012,C3.718,C6.114,C6.323,C7.657,C5.708
GO:0045502	dynein binding	molecular_function	0.4259	1	2	338	18	4386	C6.459,C2.215
GO:0009116	nucleoside metabolic process	biological_process	0.42629	1	7	338	79	4386	C2.875,C1.75,C1.151,C6.110,C1.88,C4.18,C2.904
GO:1901657	glycosyl compound metabolic process	biological_process	0.42629	1	7	338	79	4386	C1.88,C4.18,C2.904,C2.875,C1.75,C1.151,C6.110
GO:0043021	ribonucleoprotein complex binding	molecular_function	0.42804	1	1	338	7	4386	C3.622
GO:0034622	cellular macromolecular complex assembly	biological_process	0.42925	1	6	338	67	4386	C2.252,C5.27,C6.114,C7.665,C4.739,C7.591
GO:0016832	aldehyde-lyase activity	molecular_function	0.42943	1	1	338	7	4386	C6.142
GO:0016887	ATPase activity	molecular_function	0.4295	1	15	338	176	4386	C6.587,C2.99,C6.110,C1.815,C2.252,C4.373,C2.638,C5.91,C3.933,C1.88,C7.665,C2.768,C3.166,C4.770,C5.437
GO:0019205	nucleobase-containing compound kinase activity	molecular_function	0.43113	1	2	338	18	4386	C4.770,C1.815
GO:0008238	exopeptidase activity	molecular_function	0.43212	1	2	338	18	4386	C4.578,C3.122
GO:0000079	regulation of cyclin-dependent protein serine/threonine kinase activity	biological_process	0.43218	1	1	338	7	4386	C6.64
GO:0019900	kinase binding	molecular_function	0.43218	1	1	338	7	4386	C6.64
GO:0019901	protein kinase binding	molecular_function	0.43218	1	1	338	7	4386	C6.64
GO:0071900	regulation of protein serine/threonine kinase activity	biological_process	0.43218	1	1	338	7	4386	C6.64
GO:1904029	regulation of cyclin-dependent protein kinase activity	biological_process	0.43218	1	1	338	7	4386	C6.64
GO:0016054	organic acid catabolic process	biological_process	0.43315	1	2	338	19	4386	C4.313,C8.179
GO:0046395	carboxylic acid catabolic process	biological_process	0.43315	1	2	338	19	4386	C4.313,C8.179
GO:0051273	beta-glucan metabolic process	biological_process	0.43679	1	1	338	7	4386	C3.718
GO:0008762	UDP-N-acetylmuramate dehydrogenase activity	molecular_function	0.43854	1	1	338	7	4386	C6.826
GO:0000981	RNA polymerase II transcription factor activity, sequence-specific DNA binding	molecular_function	0.43885	1	8	338	91	4386	C6.126,C6.791,C8.500,C6.514,C7.160,C4.246,C6.90,C3.263
GO:0019359	nicotinamide nucleotide biosynthetic process	biological_process	0.43943	1	1	338	7	4386	C6.147
GO:0019363	pyridine nucleotide biosynthetic process	biological_process	0.43943	1	1	338	7	4386	C6.147
GO:0008134	transcription factor binding	molecular_function	0.43975	1	4	338	42	4386	C4.251,C2.215,C6.459,C2.638
GO:0005666	DNA-directed RNA polymerase III complex	cellular_component	0.44023	1	1	338	7	4386	C2.253
GO:0008318	protein prenyltransferase activity	molecular_function	0.44213	1	1	338	7	4386	C2.326
GO:0070008	serine-type exopeptidase activity	molecular_function	0.44216	1	1	338	7	4386	C3.122
GO:0006325	chromatin organization	biological_process	0.44224	1	2	338	19	4386	C3.573,C3.738
GO:0006414	translational elongation	biological_process	0.44331	1	2	338	19	4386	C4.251,C6.292
GO:0015293	symporter activity	molecular_function	0.44477	1	2	338	19	4386	C3.126,C6.323
GO:0015294	solute:cation symporter activity	molecular_function	0.44477	1	2	338	19	4386	C6.323,C3.126
GO:0000049	tRNA binding	molecular_function	0.44498	1	1	338	7	4386	C6.421
GO:0004506	squalene monooxygenase activity	molecular_function	0.44563	1	1	338	7	4386	C2.248
GO:0016298	lipase activity	molecular_function	0.44572	1	2	338	19	4386	C1.303,C4.254
GO:0016868	intramolecular transferase activity, phosphotransferases	molecular_function	0.44701	1	1	338	7	4386	C4.735
GO:0043566	structure-specific DNA binding	molecular_function	0.44785	1	2	338	20	4386	C4.770,C3.173
GO:0019013	viral nucleocapsid	cellular_component	0.44786	1	1	338	8	4386	C4.819
GO:0006302	double-strand break repair	biological_process	0.4481	1	1	338	7	4386	C2.252
GO:0005246	calcium channel regulator activity	molecular_function	0.44846	1	1	338	7	4386	C7.182
GO:0016462	pyrophosphatase activity	molecular_function	0.44853	1	23	338	277	4386	C2.638,C5.91,C6.292,C1.817,C1.815,C3.622,C1.813,C7.128,C7.665,C3.166,C4.373,C3.933,C1.88,C6.587,C6.110,C2.99,C4.564,C2.252,C4.770,C7.51,C5.437,C2.768,C6.37
GO:0008410	CoA-transferase activity	molecular_function	0.44856	1	1	338	7	4386	C4.849
GO:0004559	alpha-mannosidase activity	molecular_function	0.44864	1	1	338	7	4386	C1.151
GO:0000922	spindle pole	cellular_component	0.44874	1	1	338	7	4386	C4.580
GO:0005815	microtubule organizing center	cellular_component	0.44874	1	1	338	7	4386	C4.580
GO:0016209	antioxidant activity	molecular_function	0.44904	1	2	338	20	4386	C5.683,C6.490
GO:0060589	nucleoside-triphosphatase regulator activity	molecular_function	0.45172	1	2	338	19	4386	C2.1152,C6.2
GO:0009306	protein secretion	biological_process	0.45445	1	1	338	8	4386	C8.500
GO:0006486	protein glycosylation	biological_process	0.45508	1	2	338	19	4386	C4.11,C8.517
GO:0009100	glycoprotein metabolic process	biological_process	0.45508	1	2	338	19	4386	C4.11,C8.517
GO:0009101	glycoprotein biosynthetic process	biological_process	0.45508	1	2	338	19	4386	C4.11,C8.517
GO:0043413	macromolecule glycosylation	biological_process	0.45508	1	2	338	19	4386	C4.11,C8.517
GO:0016310	phosphorylation	biological_process	0.45577	1	14	338	167	4386	C7.665,C6.64,C5.756,C7.619,C2.7,C6.2,C5.108,C2.79,C8.370,C1.635,C2.875,C8.42,C1.187,C3.279
GO:0016817	hydrolase activity, acting on acid anhydrides	molecular_function	0.45822	1	25	338	303	4386	C6.587,C6.110,C2.99,C2.252,C4.564,C4.373,C1.88,C3.933,C6.37,C2.768,C4.770,C5.437,C7.51,C1.817,C4.578,C1.815,C3.622,C1.813,C5.91,C2.638,C6.292,C7.665,C3.166,C6.417,C7.128
GO:0042451	purine nucleoside biosynthetic process	biological_process	0.46409	1	3	338	32	4386	C6.110,C2.904,C1.88
GO:0046129	purine ribonucleoside biosynthetic process	biological_process	0.46409	1	3	338	32	4386	C1.88,C2.904,C6.110
GO:0051304	chromosome separation	biological_process	0.46567	1	1	338	8	4386	C7.667
GO:0016772	transferase activity, transferring phosphorus-containing groups	molecular_function	0.46977	1	34	338	419	4386	C3.263,C6.2,C8.370,C4.907,C1.51,C4.770,C6.859,C4.23,C3.262,C2.253,C8.179,C8.42,C5.108,C6.147,C6.555,C2.459,C7.665,C7.619,C4.373,C1.187,C1.75,C2.99,C2.79,C2.632,C3.17,C5.756,C7.182,C3.279,C1.815,C2.875,C1.635,C2.7,C4.826,C3.123
GO:0004511	tyrosine 3-monooxygenase activity	molecular_function	0.46978	1	1	338	8	4386	C2.463
GO:0016714	oxidoreductase activity, acting on paired donors, with incorporation or reduction of molecular oxygen, reduced pteridine as one donor, and incorporation of one atom of oxygen	molecular_function	0.46978	1	1	338	8	4386	C2.463
GO:0008121	ubiquinol-cytochrome-c reductase activity	molecular_function	0.47039	1	1	338	8	4386	C3.719
GO:0016681	oxidoreductase activity, acting on diphenols and related substances as donors, cytochrome as acceptor	molecular_function	0.47039	1	1	338	8	4386	C3.719
GO:0033178	proton-transporting two-sector ATPase complex, catalytic domain	cellular_component	0.47042	1	2	338	20	4386	C1.88,C6.110
GO:0022843	voltage-gated cation channel activity	molecular_function	0.47152	1	1	338	8	4386	C4.511
GO:0003993	acid phosphatase activity	molecular_function	0.47152	1	1	338	8	4386	scaffold00023.1
GO:0043169	cation binding	molecular_function	0.47364	1	59	338	739	4386	C4.88,C6.176,C8.500,C6.858,C5.13,C2.1136,C4.234,C5.761,C7.576,C3.173,C4.490,C1.169,C8.479,C6.791,C1.1114,C4.75,C3.419,C3.645,C5.264,C5.366,C4.246,C4.172,C1.813,C5.559,C7.649,C6.126,C5.759,C4.735,C2.326,C8.424,C2.61,C2.977,C6.514,C5.437,C5.69,C5.745,C6.13,C6.2,C1.151,C6.90,C7.266,C3.263,C6.10,C4.18,C3.737,C1.88,C3.555,C7.665,C3.131,C6.231,C4.251,C7.160,C7.265,C3.736,C6.11,C4.386,C1.105,C2.904,C4.5…
GO:0006383	transcription from RNA polymerase III promoter	biological_process	0.47734	1	1	338	8	4386	C2.253
GO:0006813	potassium ion transport	biological_process	0.47831	1	3	338	33	4386	C6.129,C2.857,C7.132
GO:0015996	chlorophyll catabolic process	biological_process	0.47873	1	1	338	8	4386	C4.254
GO:0046149	pigment catabolic process	biological_process	0.47873	1	1	338	8	4386	C4.254
GO:0047746	chlorophyllase activity	molecular_function	0.47873	1	1	338	8	4386	C4.254
GO:0005506	iron ion binding	molecular_function	0.4803	1	6	338	71	4386	C3.419,C2.61,C4.234,C6.11,C6.13,C3.173
GO:0004616	phosphogluconate dehydrogenase (decarboxylating) activity	molecular_function	0.48062	1	2	338	20	4386	C8.470,C7.161
GO:0072525	pyridine-containing compound biosynthetic process	biological_process	0.48097	1	1	338	8	4386	C6.147
GO:0005742	mitochondrial outer membrane translocase complex	cellular_component	0.48172	1	1	338	8	4386	C5.242
GO:0098799	outer mitochondrial membrane protein complex	cellular_component	0.48172	1	1	338	8	4386	C5.242
GO:0006546	glycine catabolic process	biological_process	0.48414	1	1	338	8	4386	C8.179
GO:0009071	serine family amino acid catabolic process	biological_process	0.48414	1	1	338	8	4386	C8.179
GO:0008017	microtubule binding	molecular_function	0.48495	1	2	338	20	4386	C6.385,C1.813
GO:0070011	peptidase activity, acting on L-amino acid peptides	molecular_function	0.48605	1	16	338	199	4386	C4.18,C3.493,C6.2,C6.421,C2.770,C1.344,C6.784,C4.214,C2.253,C4.612,C3.122,C4.578,C3.622,C5.600,C3.718,C3.123
GO:0000746	conjugation	biological_process	0.48742	1	1	338	9	4386	C3.66
GO:0000075	cell cycle checkpoint	biological_process	0.48944	1	1	338	8	4386	C1.635
GO:0019751	polyol metabolic process	biological_process	0.49072	1	1	338	8	4386	C6.733
GO:0003909	DNA ligase activity	molecular_function	0.49083	1	1	338	8	4386	C3.263
GO:0030151	molybdenum ion binding	molecular_function	0.49118	1	1	338	8	4386	C4.579
GO:0005525	GTP binding	molecular_function	0.49295	1	11	338	133	4386	C4.373,C5.91,C3.933,C6.292,C6.587,C1.815,C3.622,C4.770,C7.51,C7.128,C7.665
GO:0008649	rRNA methyltransferase activity	molecular_function	0.49344	1	1	338	8	4386	C3.581
GO:0003777	microtubule motor activity	molecular_function	0.49374	1	1	338	8	4386	C1.813
GO:0008716	D-alanine-D-alanine ligase activity	molecular_function	0.49374	1	1	338	8	4386	C5.559
GO:0019748	secondary metabolic process	biological_process	0.4947	1	2	338	21	4386	C8.42,C1.1114
GO:0065003	macromolecular complex assembly	biological_process	0.50167	1	6	338	72	4386	C7.591,C4.739,C7.665,C6.114,C5.27,C2.252
GO:0030554	adenyl nucleotide binding	molecular_function	0.50348	1	43	338	536	4386	C3.263,C4.128,C6.587,C6.2,C4.564,C8.370,C4.770,C2.303,C5.437,C3.262,C2.768,C8.179,C2.253,C5.91,C5.108,C1.817,C5.196,C7.128,C7.665,C3.166,C7.619,C4.373,C1.187,C3.933,C2.99,C2.79,C1.75,C1.277,C5.756,C7.649,C5.559,C7.182,C3.279,C2.638,C1.815,C1.813,C1.635,C6.459,C2.7,C6.417,C7.180,C3.66,C6.114
GO:0000275	mitochondrial proton-transporting ATP synthase complex, catalytic core F(1)	cellular_component	0.50407	1	1	338	9	4386	C1.88
GO:0043414	macromolecule methylation	biological_process	0.50751	1	3	338	35	4386	C3.581,C4.826,C2.440
GO:0070887	cellular response to chemical stimulus	biological_process	0.50853	1	1	338	9	4386	C3.232
GO:0016811	hydrolase activity, acting on carbon-nitrogen (but not peptide) bonds, in linear amides	molecular_function	0.50885	1	1	338	9	4386	C7.182
GO:0006811	ion transport	biological_process	0.51018	1	21	338	264	4386	C7.657,C6.811,C3.718,C6.114,C6.323,C2.378,C5.708,C4.234,C4.668,C2.857,C1.584,C4.511,C4.373,C5.265,C7.132,C8.201,C1.88,C2.1012,C6.110,C3.126,C6.129
GO:0012507	ER to Golgi transport vesicle membrane	cellular_component	0.51022	1	1	338	9	4386	C1.882
GO:0030127	COPII vesicle coat	cellular_component	0.51022	1	1	338	9	4386	C1.882
GO:0030134	ER to Golgi transport vesicle	cellular_component	0.51022	1	1	338	9	4386	C1.882
GO:0006026	aminoglycan catabolic process	biological_process	0.51082	1	1	338	9	4386	C7.182
GO:0015291	secondary active transmembrane transporter activity	molecular_function	0.51152	1	3	338	34	4386	C6.145,C3.126,C6.323
GO:0048869	cellular developmental process	biological_process	0.51192	1	4	338	46	4386	C1.1109,C3.738,C7.467,C3.66
GO:0009987	cellular process	biological_process	0.51258	1	205	338	2636	4386	C3.581,C5.460,C1.596,C2.7,C7.180,C3.419,C4.849,C2.638,C3.279,C7.649,C1.813,C4.218,C1.635,C2.875,C4.172,C6.161,C4.11,C1.81,C5.13,C1.584,C3.17,C1.187,C8.201,C5.265,C1.302,C1.75,C6.555,C7.160,C4.733,C5.127,C5.119,C1.882,C1.49,C4.386,C3.363,C6.856,C6.424,C2.215,C8.424,C4.770,C4.511,C3.262,C4.735,C2.269,C3.232,C3.263,C3.737,C3.738,C1.425,C6.459,C2.828,C5.137,C6.145,C3.718,C2.75,C4.56,C8.356,C5.338,C8.…
GO:0042623	ATPase activity, coupled	molecular_function	0.51375	1	9	338	109	4386	C5.437,C1.88,C5.91,C4.373,C2.252,C6.587,C1.815,C2.99,C6.110
GO:0008324	cation transmembrane transporter activity	molecular_function	0.51383	1	16	338	202	4386	C2.253,C4.612,C5.708,C7.657,C3.718,C6.114,C6.323,C5.265,C1.88,C2.1012,C6.2,C6.110,C3.719,C3.126,C4.668,C4.511
GO:0044282	small molecule catabolic process	biological_process	0.51562	1	2	338	22	4386	C4.313,C8.179
GO:0009064	glutamine family amino acid metabolic process	biological_process	0.51577	1	2	338	22	4386	C5.460,C7.180
GO:1902495	transmembrane transporter complex	cellular_component	0.51635	1	1	338	9	4386	C4.511
GO:1990351	transporter complex	cellular_component	0.51635	1	1	338	9	4386	C4.511
GO:0009312	oligosaccharide biosynthetic process	biological_process	0.517	1	1	338	9	4386	C6.123
GO:0004601	peroxidase activity	molecular_function	0.51733	1	1	338	9	4386	C5.683
GO:0006541	glutamine metabolic process	biological_process	0.5207	1	1	338	9	4386	C5.460
GO:0009036	Type II site-specific deoxyribonuclease activity	molecular_function	0.52085	1	1	338	9	4386	C1.302
GO:0015666	restriction endodeoxyribonuclease activity	molecular_function	0.52085	1	1	338	9	4386	C1.302
GO:0043549	regulation of kinase activity	biological_process	0.52111	1	1	338	9	4386	C6.64
GO:0045859	regulation of protein kinase activity	biological_process	0.52111	1	1	338	9	4386	C6.64
GO:0006787	porphyrin-containing compound catabolic process	biological_process	0.52129	1	1	338	9	4386	C4.254
GO:0033015	tetrapyrrole catabolic process	biological_process	0.52129	1	1	338	9	4386	C4.254
GO:0051187	cofactor catabolic process	biological_process	0.52129	1	1	338	9	4386	C4.254
GO:0034660	ncRNA metabolic process	biological_process	0.52132	1	13	338	161	4386	C4.580,C7.161,C6.255,C7.649,C5.598,C6.392,C6.114,C5.119,C5.132,C6.459,C4.385,C3.581,C4.826
GO:0098655	cation transmembrane transport	biological_process	0.52147	1	5	338	61	4386	C1.88,C7.657,C4.511,C3.718,C6.110
GO:0098660	inorganic ion transmembrane transport	biological_process	0.52147	1	5	338	61	4386	C7.657,C1.88,C3.718,C6.110,C4.511
GO:0098662	inorganic cation transmembrane transport	biological_process	0.52147	1	5	338	61	4386	C6.110,C3.718,C4.511,C7.657,C1.88
GO:0005524	ATP binding	molecular_function	0.52176	1	42	338	527	4386	C5.756,C4.373,C3.933,C1.187,C1.75,C2.79,C2.99,C6.417,C2.7,C7.180,C6.459,C3.66,C6.114,C5.559,C7.182,C7.649,C2.638,C3.279,C1.815,C1.813,C1.635,C2.303,C4.770,C5.437,C3.262,C2.768,C3.263,C6.587,C6.2,C4.128,C8.370,C4.564,C5.196,C7.128,C7.665,C7.619,C3.166,C2.253,C8.179,C5.91,C1.817,C5.108
GO:0009127	purine nucleoside monophosphate biosynthetic process	biological_process	0.52601	1	3	338	35	4386	C2.269,C1.88,C6.110
GO:0009168	purine ribonucleoside monophosphate biosynthetic process	biological_process	0.52601	1	3	338	35	4386	C6.110,C2.269,C1.88
GO:0008831	dTDP-4-dehydrorhamnose reductase activity	molecular_function	0.52684	1	1	338	10	4386	C2.468
GO:0009404	toxin metabolic process	biological_process	0.52715	1	1	338	9	4386	C1.1114
GO:0032559	adenyl ribonucleotide binding	molecular_function	0.52733	1	42	338	528	4386	C5.196,C7.128,C7.665,C3.166,C7.619,C8.179,C2.253,C5.91,C1.817,C5.108,C4.770,C2.303,C5.437,C2.768,C3.262,C3.263,C4.128,C6.587,C6.2,C4.564,C8.370,C6.459,C2.7,C7.180,C6.417,C3.66,C6.114,C7.649,C7.182,C5.559,C3.279,C2.638,C1.815,C1.635,C1.813,C5.756,C4.373,C3.933,C1.187,C2.99,C2.79,C1.75
GO:0008234	cysteine-type peptidase activity	molecular_function	0.52734	1	2	338	22	4386	C4.578,C3.493
GO:0031406	carboxylic acid binding	molecular_function	0.52812	1	1	338	9	4386	C5.529
GO:0043177	organic acid binding	molecular_function	0.52812	1	1	338	9	4386	C5.529
GO:0006417	regulation of translation	biological_process	0.52858	1	1	338	9	4386	C6.292
GO:0010608	posttranscriptional regulation of gene expression	biological_process	0.52858	1	1	338	9	4386	C6.292
GO:0034248	regulation of cellular amide metabolic process	biological_process	0.52858	1	1	338	9	4386	C6.292
GO:0015144	carbohydrate transmembrane transporter activity	molecular_function	0.52891	1	2	338	22	4386	C4.23,C6.555
GO:1901476	carbohydrate transporter activity	molecular_function	0.52891	1	2	338	22	4386	C6.555,C4.23
GO:0016765	transferase activity, transferring alkyl or aryl (other than methyl) groups	molecular_function	0.52995	1	2	338	22	4386	C2.904,C2.326
GO:0015994	chlorophyll metabolic process	biological_process	0.53014	1	4	338	47	4386	C1.218,C2.638,C8.42,C4.254
GO:0005984	disaccharide metabolic process	biological_process	0.53091	1	1	338	9	4386	C8.156
GO:0016423	tRNA (guanine) methyltransferase activity	molecular_function	0.53155	1	1	338	9	4386	C4.826
GO:0017176	phosphatidylinositol N-acetylglucosaminyltransferase activity	molecular_function	0.53297	1	1	338	9	4386	C6.292
GO:0006098	pentose-phosphate shunt	biological_process	0.53341	1	2	338	22	4386	C7.161,C8.470
GO:0019682	glyceraldehyde-3-phosphate metabolic process	biological_process	0.53341	1	2	338	22	4386	C7.161,C8.470
GO:0030145	manganese ion binding	molecular_function	0.53399	1	1	338	9	4386	C4.735
GO:0000808	origin recognition complex	cellular_component	0.53458	1	1	338	9	4386	C4.580
GO:0008484	sulfuric ester hydrolase activity	molecular_function	0.535	1	1	338	9	4386	C4.735
GO:0008083	growth factor activity	molecular_function	0.53504	1	1	338	9	4386	C2.1152
GO:0030976	thiamine pyrophosphate binding	molecular_function	0.53504	1	1	338	9	4386	C5.69
GO:0007018	microtubule-based movement	biological_process	0.53508	1	1	338	9	4386	C1.813
GO:0015631	tubulin binding	molecular_function	0.53757	1	2	338	22	4386	C1.813,C6.385
GO:0008654	phospholipid biosynthetic process	biological_process	0.53791	1	3	338	35	4386	C6.292,C3.17,C8.500
GO:0019954	asexual reproduction	biological_process	0.5402	1	2	338	22	4386	C3.423,C2.215
GO:0001932	regulation of protein phosphorylation	biological_process	0.54271	1	1	338	10	4386	C6.64
GO:0042325	regulation of phosphorylation	biological_process	0.54271	1	1	338	10	4386	C6.64
GO:0019001	guanyl nucleotide binding	molecular_function	0.54399	1	11	338	138	4386	C1.815,C6.587,C3.622,C4.373,C6.292,C3.933,C5.91,C7.665,C4.770,C7.128,C7.51
GO:0032561	guanyl ribonucleotide binding	molecular_function	0.54399	1	11	338	138	4386	C6.292,C3.933,C5.91,C4.373,C3.622,C1.815,C6.587,C7.128,C7.51,C4.770,C7.665
GO:0015979	photosynthesis	biological_process	0.54552	1	6	338	74	4386	C2.638,C8.42,C3.313,C5.13,C6.767,C1.218
GO:0004497	monooxygenase activity	molecular_function	0.5458	1	4	338	49	4386	C2.857,C2.463,C2.248,C5.127
GO:0033643	host cell part	cellular_component	0.54593	1	3	338	36	4386	C6.514,C8.33,C3.286
GO:0009982	pseudouridine synthase activity	molecular_function	0.54706	1	1	338	10	4386	C6.784
GO:0006777	Mo-molybdopterin cofactor biosynthetic process	biological_process	0.5494	1	1	338	10	4386	C6.22
GO:0019720	Mo-molybdopterin cofactor metabolic process	biological_process	0.5494	1	1	338	10	4386	C6.22
GO:0009081	branched-chain amino acid metabolic process	biological_process	0.55013	1	1	338	10	4386	C4.313
GO:0009082	branched-chain amino acid biosynthetic process	biological_process	0.55013	1	1	338	10	4386	C4.313
GO:0005743	mitochondrial inner membrane	cellular_component	0.55101	1	3	338	37	4386	C4.503,C1.88,C4.373
GO:0008173	RNA methyltransferase activity	molecular_function	0.55152	1	2	338	23	4386	C4.826,C3.581
GO:0006464	cellular protein modification process	biological_process	0.5517	1	22	338	281	4386	C1.187,C2.440,C6.2,C2.79,C8.370,C4.11,C5.437,C6.64,C8.500,C5.756,C2.326,C8.517,C8.42,C6.292,C3.279,C5.108,C1.635,C2.7,C4.826,C3.581,C7.665,C7.619
GO:0036211	protein modification process	biological_process	0.5517	1	22	338	281	4386	C5.437,C4.11,C8.517,C5.756,C2.326,C8.500,C6.64,C1.187,C8.370,C2.79,C2.440,C6.2,C4.826,C3.581,C2.7,C7.619,C7.665,C3.279,C6.292,C8.42,C1.635,C5.108
GO:0006505	GPI anchor metabolic process	biological_process	0.55391	1	3	338	36	4386	C4.172,C8.500,C6.292
GO:0006664	glycolipid metabolic process	biological_process	0.55391	1	3	338	36	4386	C6.292,C8.500,C4.172
GO:0045893	positive regulation of transcription, DNA-templated	biological_process	0.55786	1	2	338	23	4386	C6.514,C7.467
GO:0051254	positive regulation of RNA metabolic process	biological_process	0.55786	1	2	338	23	4386	C6.514,C7.467
GO:1902680	positive regulation of RNA biosynthetic process	biological_process	0.55786	1	2	338	23	4386	C7.467,C6.514
GO:1903508	positive regulation of nucleic acid-templated transcription	biological_process	0.55786	1	2	338	23	4386	C6.514,C7.467
GO:0051156	glucose 6-phosphate metabolic process	biological_process	0.55827	1	2	338	23	4386	C7.161,C8.470
GO:0043565	sequence-specific DNA binding	molecular_function	0.55897	1	5	338	64	4386	C2.215,C6.514,C5.761,C8.500,C2.875
GO:0004659	prenyltransferase activity	molecular_function	0.55906	1	1	338	10	4386	C2.326
GO:0006399	tRNA metabolic process	biological_process	0.55908	1	11	338	139	4386	C6.459,C5.132,C4.826,C4.385,C6.114,C5.598,C5.119,C7.649,C7.161,C4.580,C6.255
GO:0008374	O-acyltransferase activity	molecular_function	0.55924	1	1	338	10	4386	C4.172
GO:0009307	DNA restriction-modification system	biological_process	0.55998	1	1	338	10	4386	C1.302
GO:0044355	clearance of foreign intracellular DNA	biological_process	0.55998	1	1	338	10	4386	C1.302
GO:0008643	carbohydrate transport	biological_process	0.56078	1	2	338	23	4386	C6.392,C6.555
GO:0033554	cellular response to stress	biological_process	0.56313	1	11	338	140	4386	C6.2,C3.173,C2.252,C3.232,C3.263,C1.49,C5.91,C6.37,C4.770,C3.89,C5.437
GO:0046983	protein dimerization activity	molecular_function	0.56321	1	4	338	50	4386	C2.215,C6.459,C7.665,C7.525
GO:0000105	histidine biosynthetic process	biological_process	0.56373	1	1	338	10	4386	C6.231
GO:0006547	histidine metabolic process	biological_process	0.56373	1	1	338	10	4386	C6.231
GO:0052803	imidazole-containing compound metabolic process	biological_process	0.56373	1	1	338	10	4386	C6.231
GO:0018995	host	cellular_component	0.56564	1	3	338	37	4386	C3.286,C8.33,C6.514
GO:0043657	host cell	cellular_component	0.56564	1	3	338	37	4386	C3.286,C8.33,C6.514
GO:0044215	other organism	cellular_component	0.56564	1	3	338	37	4386	C8.33,C3.286,C6.514
GO:0044216	other organism cell	cellular_component	0.56564	1	3	338	37	4386	C6.514,C8.33,C3.286
GO:0044217	other organism part	cellular_component	0.56564	1	3	338	37	4386	C3.286,C8.33,C6.514
GO:0000921	septin ring assembly	biological_process	0.56688	1	1	338	10	4386	C4.739
GO:0005940	septin ring	cellular_component	0.56688	1	1	338	10	4386	C4.739
GO:0031106	septin ring organization	biological_process	0.56688	1	1	338	10	4386	C4.739
GO:0032156	septin cytoskeleton	cellular_component	0.56688	1	1	338	10	4386	C4.739
GO:0032185	septin cytoskeleton organization	biological_process	0.56688	1	1	338	10	4386	C4.739
GO:0005654	nucleoplasm	cellular_component	0.56824	1	7	338	94	4386	C5.137,C4.511,C4.735,C7.474,C5.759,C3.718,C2.253
GO:0044451	nucleoplasm part	cellular_component	0.56824	1	7	338	94	4386	C5.759,C7.474,C3.718,C4.735,C4.511,C5.137,C2.253
GO:0006184	obsolete GTP catabolic process	biological_process	0.56838	1	1	338	10	4386	C3.622
GO:0019866	organelle inner membrane	cellular_component	0.57057	1	3	338	38	4386	C4.373,C1.88,C4.503
GO:0016886	ligase activity, forming phosphoric ester bonds	molecular_function	0.5706	1	1	338	10	4386	C3.263
GO:0006754	ATP biosynthetic process	biological_process	0.57217	1	2	338	24	4386	C1.88,C6.110
GO:0009142	nucleoside triphosphate biosynthetic process	biological_process	0.57217	1	2	338	24	4386	C1.88,C6.110
GO:0009145	purine nucleoside triphosphate biosynthetic process	biological_process	0.57217	1	2	338	24	4386	C1.88,C6.110
GO:0009201	ribonucleoside triphosphate biosynthetic process	biological_process	0.57217	1	2	338	24	4386	C1.88,C6.110
GO:0009206	purine ribonucleoside triphosphate biosynthetic process	biological_process	0.57217	1	2	338	24	4386	C6.110,C1.88
GO:0045259	proton-transporting ATP synthase complex	cellular_component	0.57217	1	2	338	24	4386	C1.88,C6.110
GO:0043933	macromolecular complex subunit organization	biological_process	0.57263	1	8	338	104	4386	C3.573,C7.591,C5.27,C6.114,C7.665,C4.739,C3.738,C2.252
GO:0016782	transferase activity, transferring sulfur-containing groups	molecular_function	0.57291	1	1	338	10	4386	C4.849
GO:0004888	transmembrane signaling receptor activity	molecular_function	0.57376	1	2	338	24	4386	C4.18,C8.370
GO:0098813	nuclear chromosome segregation	biological_process	0.57711	1	2	338	25	4386	C4.74,C3.402
GO:0006888	ER to Golgi vesicle-mediated transport	biological_process	0.57735	1	1	338	11	4386	C1.882
GO:0071822	protein complex subunit organization	biological_process	0.57809	1	6	338	78	4386	C5.27,C2.252,C6.114,C7.665,C4.739,C7.591
GO:0004175	endopeptidase activity	molecular_function	0.57852	1	11	338	145	4386	C3.622,C5.600,C6.2,C2.770,C6.421,C4.578,C4.612,C2.253,C3.493,C3.718,C6.784
GO:0000152	nuclear ubiquitin ligase complex	cellular_component	0.57891	1	2	338	25	4386	C4.490,C5.437
GO:0005680	anaphase-promoting complex	cellular_component	0.57891	1	2	338	25	4386	C5.437,C4.490
GO:1901566	organonitrogen compound biosynthetic process	biological_process	0.58053	1	34	338	448	4386	C1.88,C7.161,C2.440,C1.358,C1.218,C7.208,C6.256,C5.132,C8.424,C2.857,C6.22,C2.904,C8.42,C6.292,C6.147,C4.251,C6.231,C5.196,C3.131,C3.82,C5.119,C7.132,C7.525,C6.110,C4.385,C4.313,C6.16,C7.649,C2.638,C8.356,C7.180,C6.459,C5.460,C6.114
GO:0042803	protein homodimerization activity	molecular_function	0.58402	1	2	338	24	4386	C6.459,C2.215
GO:0009163	nucleoside biosynthetic process	biological_process	0.58463	1	3	338	38	4386	C6.110,C1.88,C2.904
GO:0042455	ribonucleoside biosynthetic process	biological_process	0.58463	1	3	338	38	4386	C1.88,C2.904,C6.110
GO:1901659	glycosyl compound biosynthetic process	biological_process	0.58463	1	3	338	38	4386	C1.88,C2.904,C6.110
GO:0030658	transport vesicle membrane	cellular_component	0.58688	1	1	338	11	4386	C1.882
GO:0006497	protein lipidation	biological_process	0.58709	1	2	338	24	4386	C8.500,C6.292
GO:0006506	GPI anchor biosynthetic process	biological_process	0.58709	1	2	338	24	4386	C6.292,C8.500
GO:0006661	phosphatidylinositol biosynthetic process	biological_process	0.58709	1	2	338	24	4386	C8.500,C6.292
GO:0009247	glycolipid biosynthetic process	biological_process	0.58709	1	2	338	24	4386	C6.292,C8.500
GO:0042158	lipoprotein biosynthetic process	biological_process	0.58709	1	2	338	24	4386	C6.292,C8.500
GO:0046467	membrane lipid biosynthetic process	biological_process	0.58709	1	2	338	24	4386	C8.500,C6.292
GO:0046474	glycerophospholipid biosynthetic process	biological_process	0.58709	1	2	338	24	4386	C8.500,C6.292
GO:0008565	protein transporter activity	molecular_function	0.58982	1	2	338	24	4386	C8.500,C8.138
GO:0006281	DNA repair	biological_process	0.59163	1	10	338	130	4386	C6.37,C4.770,C5.437,C3.89,C6.2,C2.252,C3.173,C1.49,C3.263,C5.91
GO:0007049	cell cycle	biological_process	0.594	1	9	338	119	4386	C5.804,C4.770,C2.215,C3.402,C6.64,C6.385,C4.74,C1.635,C7.667
GO:0007010	cytoskeleton organization	biological_process	0.59602	1	5	338	67	4386	C3.402,C4.580,C6.385,C4.739,C4.74
GO:0009058	biosynthetic process	biological_process	0.59696	1	104	338	1357	4386	C8.356,C3.66,C3.645,C1.425,C6.459,C5.137,C6.114,C3.718,C6.123,C7.132,C4.373,C3.173,C7.525,C5.761,C6.409,C4.313,C2.747,C6.16,C5.598,C8.500,C8.42,C5.91,C8.179,C6.576,C6.147,C4.580,C7.464,C5.196,C7.619,C3.131,C3.82,C1.88,C8.33,C7.467,C4.800,C7.208,C1.51,C1.218,C2.248,C1.358,C6.129,C7.161,C6.2,C1.151,C2.440,C7.51,C2.857,C6.514,C5.132,C2.468,C6.22,C7.123,C2.638,C7.649,C1.813,C4.218,C4.246,C5.805,C1.59…
GO:0008757	S-adenosylmethionine-dependent methyltransferase activity	molecular_function	0.60133	1	3	338	40	4386	C6.123,C4.826,C3.581
GO:0006091	generation of precursor metabolites and energy	biological_process	0.60147	1	4	338	53	4386	C1.596,C5.804,C4.503,C2.875
GO:0043234	protein complex	cellular_component	0.60208	1	36	338	479	4386	C3.718,C6.114,C7.474,C6.767,C5.794,C5.137,C7.591,C3.645,C3.622,C7.649,C5.598,C5.13,C4.503,C6.110,C2.252,C4.490,C4.373,C3.402,C7.657,C4.251,C1.817,C4.580,C2.253,C1.882,C5.759,C4.735,C4.511,C6.22,C2.215,C5.437,C5.242,C5.804,C6.2,C1.358,C4.74,C1.88
GO:0015297	antiporter activity	molecular_function	0.60238	1	1	338	11	4386	C6.145
GO:0015077	monovalent inorganic cation transmembrane transporter activity	molecular_function	0.60268	1	8	338	109	4386	C7.657,C6.323,C3.718,C1.88,C5.708,C3.719,C3.126,C6.110
GO:0003743	translation initiation factor activity	molecular_function	0.60284	1	2	338	26	4386	C1.358,C6.2
GO:0003678	DNA helicase activity	molecular_function	0.6029	1	4	338	51	4386	C5.91,C4.373,C2.252,C6.37
GO:0072522	purine-containing compound biosynthetic process	biological_process	0.60381	1	3	338	39	4386	C2.904,C1.88,C6.110
GO:0044237	cellular metabolic process	biological_process	0.60443	1	152	338	1982	4386	C6.767,C7.474,C6.791,C4.826,C3.8,C2.146,C1.1114,C1.1014,C6.255,C4.246,C3.874,C4.396,C1.881,C5.756,C8.517,C4.88,C4.385,C6.784,C2.252,C2.79,C6.110,C2.99,C1.57,C7.665,C6.392,C4.251,C6.231,C5.651,C7.623,C6.188,C6.292,C2.904,C2.253,C3.313,C4.254,C6.126,C6.256,C1.1172,C8.370,C6.90,C4.18,C6.10,C6.423,C6.114,C3.645,C3.66,C3.89,C5.712,C2.747,C6.37,C5.598,C6.16,C8.500,C4.313,C3.173,C7.525,C6.123,C3.131,C5.…
GO:0016701	oxidoreductase activity, acting on single donors with incorporation of molecular oxygen	molecular_function	0.60491	1	2	338	26	4386	C5.127,C2.857
GO:0044428	nuclear part	cellular_component	0.60692	1	16	338	216	4386	C4.490,C3.738,C4.74,C4.739,C4.735,C5.598,C5.759,C4.511,C5.804,C5.437,C2.253,C3.402,C3.718,C7.474,C5.137,C3.645
GO:0009119	ribonucleoside metabolic process	biological_process	0.6079	1	5	338	66	4386	C4.18,C2.904,C1.88,C6.110,C2.875
GO:0006400	tRNA modification	biological_process	0.60959	1	1	338	12	4386	C4.826
GO:0045017	glycerolipid biosynthetic process	biological_process	0.61	1	2	338	25	4386	C8.500,C6.292
GO:0010498	proteasomal protein catabolic process	biological_process	0.61233	1	1	338	12	4386	C3.232
GO:0043161	proteasome-mediated ubiquitin-dependent protein catabolic process	biological_process	0.61233	1	1	338	12	4386	C3.232
GO:0003854	3-beta-hydroxy-delta5-steroid dehydrogenase activity	molecular_function	0.61333	1	1	338	12	4386	C2.468
GO:0016229	steroid dehydrogenase activity	molecular_function	0.61333	1	1	338	12	4386	C2.468
GO:0033764	steroid dehydrogenase activity, acting on the CH-OH group of donors, NAD or NADP as acceptor	molecular_function	0.61333	1	1	338	12	4386	C2.468
GO:0003690	double-stranded DNA binding	molecular_function	0.61438	1	1	338	12	4386	C4.770
GO:0030983	mismatched DNA binding	molecular_function	0.61438	1	1	338	12	4386	C4.770
GO:0042592	homeostatic process	biological_process	0.61472	1	4	338	55	4386	C2.253,C4.612,C4.234,C6.2
GO:0042221	response to chemical	biological_process	0.61542	1	2	338	26	4386	C3.232,C6.145
GO:0000988	transcription factor activity, protein binding	molecular_function	0.61668	1	6	338	83	4386	C5.759,C3.718,C7.474,C4.735,C4.511,C5.137
GO:0006753	nucleoside phosphate metabolic process	biological_process	0.61673	1	9	338	121	4386	C6.110,C8.470,C7.161,C6.147,C2.875,C1.1014,C1.88,C2.269,C8.32
GO:0008175	tRNA methyltransferase activity	molecular_function	0.6177	1	1	338	12	4386	C4.826
GO:0009124	nucleoside monophosphate biosynthetic process	biological_process	0.61784	1	3	338	40	4386	C6.110,C1.88,C2.269
GO:0009156	ribonucleoside monophosphate biosynthetic process	biological_process	0.61784	1	3	338	40	4386	C6.110,C1.88,C2.269
GO:0032324	molybdopterin cofactor biosynthetic process	biological_process	0.62001	1	1	338	12	4386	C6.22
GO:0043545	molybdopterin cofactor metabolic process	biological_process	0.62001	1	1	338	12	4386	C6.22
GO:0051189	prosthetic group metabolic process	biological_process	0.62001	1	1	338	12	4386	C6.22
GO:0015995	chlorophyll biosynthetic process	biological_process	0.6222	1	3	338	39	4386	C1.218,C2.638,C8.42
GO:0016679	oxidoreductase activity, acting on diphenols and related substances as donors	molecular_function	0.62335	1	1	338	12	4386	C3.719
GO:0010628	positive regulation of gene expression	biological_process	0.62368	1	2	338	26	4386	C7.467,C6.514
GO:0005244	voltage-gated ion channel activity	molecular_function	0.62401	1	1	338	12	4386	C4.511
GO:0022832	voltage-gated channel activity	molecular_function	0.62401	1	1	338	12	4386	C4.511
GO:0045935	positive regulation of nucleobase-containing compound metabolic process	biological_process	0.62722	1	2	338	26	4386	C6.514,C7.467
GO:0006396	RNA processing	biological_process	0.62906	1	13	338	174	4386	C6.255,C4.580,C7.161,C3.263,C5.119,C6.392,C5.598,C4.88,C4.385,C4.826,C3.581,C5.196,C5.132
GO:0051536	iron-sulfur cluster binding	molecular_function	0.6296	1	4	338	54	4386	C3.8,C4.385,C4.580,C6.22
GO:0051540	metal cluster binding	molecular_function	0.6296	1	4	338	54	4386	C3.8,C4.385,C4.580,C6.22
GO:0008375	acetylglucosaminyltransferase activity	molecular_function	0.6308	1	1	338	12	4386	C6.292
GO:0019028	viral capsid	cellular_component	0.63185	1	6	338	82	4386	C4.819,C5.708,C3.874,C4.668,C1.512,C4.739
GO:0006974	cellular response to DNA damage stimulus	biological_process	0.63189	1	10	338	134	4386	C2.252,C3.173,C6.2,C5.91,C1.49,C3.263,C6.37,C5.437,C3.89,C4.770
GO:0001510	RNA methylation	biological_process	0.63327	1	1	338	13	4386	C4.826
GO:0009653	anatomical structure morphogenesis	biological_process	0.63402	1	3	338	40	4386	C1.817,C1.1109,C3.66
GO:0008047	enzyme activator activity	molecular_function	0.63441	1	1	338	12	4386	C2.1152
GO:0043412	macromolecule modification	biological_process	0.63539	1	24	338	321	4386	C2.7,C3.581,C4.826,C7.665,C7.619,C8.42,C3.279,C6.292,C5.108,C1.635,C4.11,C6.784,C5.437,C6.64,C8.500,C5.756,C2.326,C8.517,C1.187,C2.440,C6.2,C2.79,C8.370,C1.302
GO:0016042	lipid catabolic process	biological_process	0.63791	1	1	338	12	4386	C2.828
GO:0016860	intramolecular oxidoreductase activity	molecular_function	0.639	1	1	338	13	4386	C7.474
GO:0030312	external encapsulating structure	cellular_component	0.64044	1	2	338	27	4386	C3.66,C1.1109
GO:0044248	cellular catabolic process	biological_process	0.64194	1	12	338	165	4386	C5.756,C7.665,C7.474,C6.114,C4.313,C8.32,C6.718,C8.179,C4.254,C7.649,C3.232,C4.18
GO:0009288	bacterial-type flagellum	cellular_component	0.64327	1	1	338	13	4386	C7.665
GO:0071702	organic substance transport	biological_process	0.64431	1	23	338	308	4386	C6.392,C5.27,C2.378,C6.555,C7.591,C6.811,C4.172,C3.622,C1.882,C1.49,C5.744,C8.500,C4.511,C8.138,C1.584,C2.215,C1.1227,C5.242,C5.764,C7.602,C4.476,C8.201,C4.739
GO:0019220	regulation of phosphate metabolic process	biological_process	0.64553	1	1	338	14	4386	C6.64
GO:0051174	regulation of phosphorus metabolic process	biological_process	0.64553	1	1	338	14	4386	C6.64
GO:0006643	membrane lipid metabolic process	biological_process	0.64573	1	3	338	41	4386	C4.172,C8.500,C6.292
GO:0006298	mismatch repair	biological_process	0.64589	1	1	338	13	4386	C4.770
GO:0032268	regulation of cellular protein metabolic process	biological_process	0.6467	1	2	338	28	4386	C6.292,C6.64
GO:0000155	phosphorelay sensor kinase activity	molecular_function	0.64691	1	1	338	13	4386	C7.665
GO:1903509	liposaccharide metabolic process	biological_process	0.64712	1	6	338	83	4386	C6.292,C1.425,C1.187,C7.619,C8.500,C4.172
GO:0016567	protein ubiquitination	biological_process	0.65089	1	1	338	13	4386	C5.437
GO:0032446	protein modification by small protein conjugation	biological_process	0.65089	1	1	338	13	4386	C5.437
GO:0070647	protein modification by small protein conjugation or removal	biological_process	0.65089	1	1	338	13	4386	C5.437
GO:0038023	signaling receptor activity	molecular_function	0.65128	1	3	338	42	4386	C8.370,C7.665,C4.18
GO:0030133	transport vesicle	cellular_component	0.65164	1	1	338	13	4386	C1.882
GO:1901137	carbohydrate derivative biosynthetic process	biological_process	0.65178	1	10	338	137	4386	C1.425,C4.11,C8.517,C7.619,C8.500,C6.292,C1.187,C1.88,C2.904,C6.110
GO:0006820	anion transport	biological_process	0.65221	1	5	338	69	4386	C8.201,C6.811,C1.584,C2.378,C4.511
GO:0031966	mitochondrial membrane	cellular_component	0.65316	1	4	338	57	4386	C4.503,C4.373,C5.242,C1.88
GO:0042025	host cell nucleus	cellular_component	0.65349	1	2	338	28	4386	C8.33,C6.514
GO:0015074	DNA integration	biological_process	0.65475	1	1	338	13	4386	C4.386
GO:0009521	photosystem	cellular_component	0.65669	1	2	338	28	4386	C5.13,C6.767
GO:0009405	pathogenesis	biological_process	0.65807	1	5	338	70	4386	C7.182,C4.251,C7.359,C7.266,C3.215
GO:1902600	hydrogen ion transmembrane transport	biological_process	0.65942	1	3	338	43	4386	C7.657,C1.88,C6.110
GO:0006066	alcohol metabolic process	biological_process	0.65947	1	1	338	13	4386	C6.733
GO:0006364	rRNA processing	biological_process	0.661	1	2	338	28	4386	C6.392,C3.581
GO:0016072	rRNA metabolic process	biological_process	0.661	1	2	338	28	4386	C6.392,C3.581
GO:0044550	secondary metabolite biosynthetic process	biological_process	0.66193	1	1	338	13	4386	C1.1114
GO:0019842	vitamin binding	molecular_function	0.66293	1	1	338	13	4386	C5.69
GO:0051537	2 iron, 2 sulfur cluster binding	molecular_function	0.66543	1	1	338	13	4386	C4.580
GO:0019898	extrinsic component of membrane	cellular_component	0.66592	1	1	338	13	4386	C4.739
GO:0009891	positive regulation of biosynthetic process	biological_process	0.66657	1	2	338	28	4386	C7.467,C6.514
GO:0010557	positive regulation of macromolecule biosynthetic process	biological_process	0.66657	1	2	338	28	4386	C7.467,C6.514
GO:0031328	positive regulation of cellular biosynthetic process	biological_process	0.66657	1	2	338	28	4386	C7.467,C6.514
GO:0051173	positive regulation of nitrogen compound metabolic process	biological_process	0.66657	1	2	338	28	4386	C7.467,C6.514
GO:0005509	calcium ion binding	molecular_function	0.67243	1	3	338	43	4386	C4.75,C7.265,C1.151
GO:0006644	phospholipid metabolic process	biological_process	0.67343	1	4	338	57	4386	C6.292,C4.172,C3.17,C8.500
GO:0000775	chromosome, centromeric region	cellular_component	0.67345	1	3	338	45	4386	C4.74,C5.804,C3.402
GO:0033647	host intracellular organelle	cellular_component	0.67345	1	2	338	29	4386	C8.33,C6.514
GO:0033648	host intracellular membrane-bounded organelle	cellular_component	0.67345	1	2	338	29	4386	C6.514,C8.33
GO:0001522	pseudouridine synthesis	biological_process	0.67461	1	1	338	14	4386	C6.784
GO:0031399	regulation of protein modification process	biological_process	0.67478	1	1	338	14	4386	C6.64
GO:0032553	ribonucleotide binding	molecular_function	0.67602	1	47	338	622	4386	C2.768,C3.262,C7.51,C5.437,C2.303,C4.770,C8.370,C4.564,C6.587,C6.2,C4.128,C3.263,C3.166,C7.619,C2.297,C7.665,C7.128,C5.196,C1.817,C5.108,C5.91,C6.292,C2.253,C8.179,C5.756,C1.75,C2.79,C2.99,C1.187,C3.933,C4.373,C6.114,C3.66,C2.7,C7.180,C6.417,C6.459,C3.622,C1.813,C1.635,C1.815,C2.638,C3.279,C5.765,C5.559,C7.182,C7.649
GO:0007275	multicellular organismal development	biological_process	0.67632	1	2	338	28	4386	C1.817,C2.875
GO:0008948	oxaloacetate decarboxylase activity	molecular_function	0.67953	1	1	338	14	4386	C3.718
GO:0035725	sodium ion transmembrane transport	biological_process	0.67953	1	1	338	14	4386	C3.718
GO:0071436	sodium ion export	biological_process	0.67953	1	1	338	14	4386	C3.718
GO:0016888	endodeoxyribonuclease activity, producing 5'-phosphomonoesters	molecular_function	0.6855	1	1	338	14	4386	C1.302
GO:0035639	purine ribonucleoside triphosphate binding	molecular_function	0.68622	1	45	338	598	4386	C8.179,C2.253,C6.292,C5.91,C5.108,C1.817,C5.196,C7.128,C7.665,C7.619,C3.166,C3.263,C4.128,C6.587,C6.2,C4.564,C8.370,C4.770,C2.303,C7.51,C5.437,C3.262,C2.768,C7.649,C5.559,C7.182,C3.279,C2.638,C1.815,C1.813,C1.635,C3.622,C6.459,C6.417,C2.7,C7.180,C3.66,C6.114,C4.373,C3.933,C1.187,C2.79,C2.99,C1.75,C5.756
GO:0051246	regulation of protein metabolic process	biological_process	0.68629	1	2	338	30	4386	C6.64,C6.292
GO:0009539	photosystem II reaction center	cellular_component	0.68645	1	1	338	14	4386	C6.767
GO:0019031	viral envelope	cellular_component	0.68733	1	3	338	45	4386	C4.668,C6.501,C2.747
GO:0036338	viral membrane	cellular_component	0.68733	1	3	338	45	4386	C2.747,C6.501,C4.668
GO:0001883	purine nucleoside binding	molecular_function	0.69087	1	45	338	599	4386	C3.262,C2.768,C5.437,C7.51,C4.770,C2.303,C4.564,C8.370,C4.128,C6.587,C6.2,C3.263,C3.166,C7.619,C7.665,C7.128,C5.196,C5.108,C1.817,C6.292,C5.91,C8.179,C2.253,C5.756,C2.99,C2.79,C1.75,C1.187,C3.933,C4.373,C6.114,C3.66,C6.459,C2.7,C7.180,C6.417,C1.813,C1.635,C3.622,C1.815,C3.279,C2.638,C7.649,C7.182,C5.559
GO:0032549	ribonucleoside binding	molecular_function	0.69087	1	45	338	599	4386	C1.817,C5.108,C6.292,C5.91,C8.179,C2.253,C3.166,C7.619,C7.665,C7.128,C5.196,C4.564,C8.370,C4.128,C6.2,C6.587,C3.263,C2.768,C3.262,C7.51,C5.437,C4.770,C2.303,C1.635,C1.813,C3.622,C1.815,C3.279,C2.638,C7.649,C5.559,C7.182,C6.114,C3.66,C6.459,C7.180,C2.7,C6.417,C2.79,C2.99,C1.75,C1.187,C3.933,C4.373,C5.756
GO:0032550	purine ribonucleoside binding	molecular_function	0.69087	1	45	338	599	4386	C7.619,C3.166,C7.665,C7.128,C5.196,C5.108,C1.817,C6.292,C5.91,C8.179,C2.253,C3.262,C2.768,C7.51,C5.437,C4.770,C2.303,C4.564,C8.370,C4.128,C6.587,C6.2,C3.263,C6.114,C3.66,C6.459,C2.7,C6.417,C7.180,C1.813,C1.635,C3.622,C1.815,C3.279,C2.638,C7.649,C7.182,C5.559,C5.756,C2.99,C2.79,C1.75,C3.933,C1.187,C4.373
GO:0006650	glycerophospholipid metabolic process	biological_process	0.69123	1	3	338	44	4386	C4.172,C8.500,C6.292
GO:0046488	phosphatidylinositol metabolic process	biological_process	0.69123	1	3	338	44	4386	C8.500,C4.172,C6.292
GO:0016874	ligase activity	molecular_function	0.69136	1	12	338	167	4386	C3.719,C7.649,C3.263,C5.559,C2.638,C6.114,C3.82,C3.262,C5.196,C6.459,C7.180,C5.460
GO:1901606	alpha-amino acid catabolic process	biological_process	0.69212	1	1	338	15	4386	C8.179
GO:0017076	purine nucleotide binding	molecular_function	0.69216	1	46	338	612	4386	C4.128,C6.2,C6.587,C4.564,C8.370,C3.263,C3.262,C2.768,C4.770,C2.303,C5.437,C7.51,C1.817,C5.108,C8.179,C2.253,C6.292,C5.91,C7.665,C3.166,C7.619,C5.196,C7.128,C2.79,C2.99,C1.75,C4.373,C1.187,C3.933,C1.277,C5.756,C1.815,C1.813,C1.635,C3.622,C7.649,C7.182,C5.559,C3.279,C2.638,C6.114,C6.459,C2.7,C7.180,C6.417,C3.66
GO:0090407	organophosphate biosynthetic process	biological_process	0.69323	1	8	338	115	4386	C6.292,C2.269,C1.88,C6.147,C6.110,C6.22,C8.500,C3.17
GO:0006576	cellular biogenic amine metabolic process	biological_process	0.69424	1	1	338	14	4386	C4.770
GO:0044106	cellular amine metabolic process	biological_process	0.69424	1	1	338	14	4386	C4.770
GO:0001882	nucleoside binding	molecular_function	0.69549	1	45	338	600	4386	C3.933,C1.187,C4.373,C2.99,C2.79,C1.75,C5.756,C3.279,C2.638,C7.649,C5.559,C7.182,C1.813,C1.635,C3.622,C1.815,C3.66,C6.459,C2.7,C6.417,C7.180,C6.114,C3.263,C4.564,C8.370,C4.128,C6.587,C6.2,C7.51,C5.437,C4.770,C2.303,C3.262,C2.768,C6.292,C5.91,C8.179,C2.253,C1.817,C5.108,C7.128,C5.196,C3.166,C7.619,C7.665
GO:0008092	cytoskeletal protein binding	molecular_function	0.69675	1	4	338	59	4386	C4.739,C6.385,C1.813,C4.386
GO:0042278	purine nucleoside metabolic process	biological_process	0.69742	1	4	338	59	4386	C6.110,C2.875,C2.904,C1.88
GO:0046128	purine ribonucleoside metabolic process	biological_process	0.69742	1	4	338	59	4386	C2.904,C1.88,C6.110,C2.875
GO:0098796	membrane protein complex	cellular_component	0.69762	1	12	338	171	4386	C6.110,C3.622,C1.882,C4.373,C1.88,C4.503,C5.13,C5.794,C6.767,C4.511,C7.657,C5.242
GO:0004872	receptor activity	molecular_function	0.69912	1	3	338	45	4386	C4.18,C7.665,C8.370
GO:0043648	dicarboxylic acid metabolic process	biological_process	0.69942	1	1	338	15	4386	C7.525
GO:0031461	cullin-RING ubiquitin ligase complex	cellular_component	0.69971	1	2	338	31	4386	C5.437,C4.490
GO:0006694	steroid biosynthetic process	biological_process	0.69986	1	1	338	15	4386	C2.468
GO:0006928	movement of cell or subcellular component	biological_process	0.70003	1	3	338	45	4386	C1.813,C6.114,C6.459
GO:0031514	motile cilium	cellular_component	0.70297	1	2	338	30	4386	C6.114,C6.459
GO:0006022	aminoglycan metabolic process	biological_process	0.70418	1	1	338	15	4386	C7.182
GO:0032501	multicellular organismal process	biological_process	0.70492	1	6	338	88	4386	C2.875,C3.738,C1.1109,C6.114,C1.817,C3.66
GO:0015629	actin cytoskeleton	cellular_component	0.70572	1	1	338	15	4386	C1.358
GO:0030120	vesicle coat	cellular_component	0.70627	1	1	338	15	4386	C1.882
GO:0030135	coated vesicle	cellular_component	0.70627	1	1	338	15	4386	C1.882
GO:0030659	cytoplasmic vesicle membrane	cellular_component	0.70627	1	1	338	15	4386	C1.882
GO:0030662	coated vesicle membrane	cellular_component	0.70627	1	1	338	15	4386	C1.882
GO:0046486	glycerolipid metabolic process	biological_process	0.70633	1	3	338	45	4386	C6.292,C4.172,C8.500
GO:0034357	photosynthetic membrane	cellular_component	0.70735	1	2	338	31	4386	C6.767,C5.13
GO:0009126	purine nucleoside monophosphate metabolic process	biological_process	0.71032	1	4	338	60	4386	C6.110,C2.875,C1.88,C2.269
GO:0009167	purine ribonucleoside monophosphate metabolic process	biological_process	0.71032	1	4	338	60	4386	C2.875,C6.110,C2.269,C1.88
GO:0006366	transcription from RNA polymerase II promoter	biological_process	0.71038	1	5	338	77	4386	C4.735,C7.474,C3.718,C5.137,C4.511
GO:0042995	cell projection	cellular_component	0.71103	1	3	338	46	4386	C6.114,C7.665,C6.459
GO:0097367	carbohydrate derivative binding	molecular_function	0.71156	1	47	338	630	4386	C3.933,C1.187,C4.373,C1.75,C2.99,C2.79,C5.756,C2.638,C3.279,C5.765,C7.182,C5.559,C7.649,C3.622,C1.635,C1.813,C1.815,C3.66,C2.7,C6.417,C7.180,C6.459,C6.114,C3.263,C8.370,C4.564,C6.587,C6.2,C4.128,C5.437,C7.51,C2.303,C4.770,C3.262,C2.768,C5.91,C6.292,C2.253,C8.179,C1.817,C5.108,C7.128,C5.196,C7.619,C3.166,C2.297,C7.665
GO:0032555	purine ribonucleotide binding	molecular_function	0.71304	1	45	338	604	4386	C2.253,C8.179,C5.91,C6.292,C5.108,C1.817,C5.196,C7.128,C7.665,C3.166,C7.619,C3.263,C6.2,C6.587,C4.128,C8.370,C4.564,C2.303,C4.770,C7.51,C5.437,C2.768,C3.262,C7.182,C5.559,C7.649,C2.638,C3.279,C1.815,C3.622,C1.813,C1.635,C2.7,C6.417,C7.180,C6.459,C3.66,C6.114,C4.373,C3.933,C1.187,C1.75,C2.99,C2.79,C5.756
GO:0008137	NADH dehydrogenase (ubiquinone) activity	molecular_function	0.71485	1	1	338	15	4386	C6.292
GO:0050136	NADH dehydrogenase (quinone) activity	molecular_function	0.71485	1	1	338	15	4386	C6.292
GO:0009063	cellular amino acid catabolic process	biological_process	0.71706	1	1	338	16	4386	C8.179
GO:0008202	steroid metabolic process	biological_process	0.7189	1	1	338	16	4386	C2.468
GO:0006818	hydrogen transport	biological_process	0.71967	1	3	338	47	4386	C6.110,C7.657,C1.88
GO:0015992	proton transport	biological_process	0.71967	1	3	338	47	4386	C6.110,C7.657,C1.88
GO:0051301	cell division	biological_process	0.72231	1	3	338	46	4386	C6.385,C2.215,C4.770
GO:0008653	lipopolysaccharide metabolic process	biological_process	0.72329	1	3	338	47	4386	C1.425,C1.187,C7.619
GO:0009103	lipopolysaccharide biosynthetic process	biological_process	0.72329	1	3	338	47	4386	C7.619,C1.425,C1.187
GO:0003724	RNA helicase activity	molecular_function	0.724	1	2	338	31	4386	C5.91,C2.768
GO:0006304	DNA modification	biological_process	0.7258	1	1	338	16	4386	C1.302
GO:0033646	host intracellular part	cellular_component	0.72662	1	2	338	32	4386	C6.514,C8.33
GO:0043656	intracellular region of host	cellular_component	0.72662	1	2	338	32	4386	C6.514,C8.33
GO:1901293	nucleoside phosphate biosynthetic process	biological_process	0.72707	1	4	338	62	4386	C1.88,C2.269,C6.110,C6.147
GO:0000910	cytokinesis	biological_process	0.72824	1	2	338	31	4386	C2.215,C6.385
GO:0009378	four-way junction helicase activity	molecular_function	0.72911	1	2	338	31	4386	C6.37,C5.91
GO:0008270	zinc ion binding	molecular_function	0.73177	1	29	338	404	4386	C4.251,C7.160,C1.1114,C3.131,C7.665,C6.791,C2.904,C1.105,C7.649,C4.246,C4.172,C1.813,C6.514,C2.977,C5.437,C5.761,C6.126,C6.858,C8.500,C5.13,C2.326,C2.1136,C4.18,C3.263,C1.169,C8.479,C6.2,C6.90,C4.490
GO:0005740	mitochondrial envelope	cellular_component	0.73294	1	4	338	63	4386	C4.503,C1.88,C5.242,C4.373
GO:0005929	cilium	cellular_component	0.73315	1	2	338	32	4386	C6.459,C6.114
GO:1901681	sulfur compound binding	molecular_function	0.73386	1	1	338	16	4386	C5.69
GO:0051338	regulation of transferase activity	biological_process	0.73631	1	1	338	16	4386	C6.64
GO:0003954	NADH dehydrogenase activity	molecular_function	0.73817	1	1	338	16	4386	C6.292
GO:0098772	molecular function regulator	molecular_function	0.73891	1	6	338	91	4386	C7.182,C6.219,C2.1152,C6.2,C4.726,C3.215
GO:0006826	iron ion transport	biological_process	0.73937	1	1	338	16	4386	C4.234
GO:0003968	RNA-directed RNA polymerase activity	molecular_function	0.74304	1	1	338	16	4386	C7.182
GO:0009896	positive regulation of catabolic process	biological_process	0.74395	1	1	338	16	4386	C7.649
GO:0010508	positive regulation of autophagy	biological_process	0.74395	1	1	338	16	4386	C7.649
GO:0031331	positive regulation of cellular catabolic process	biological_process	0.74395	1	1	338	16	4386	C7.649
GO:0010604	positive regulation of macromolecule metabolic process	biological_process	0.74592	1	2	338	33	4386	C7.467,C6.514
GO:0004252	serine-type endopeptidase activity	molecular_function	0.74717	1	2	338	34	4386	C5.600,C3.718
GO:0044423	virion part	cellular_component	0.74735	1	8	338	122	4386	C3.874,C5.708,C4.819,C1.512,C4.739,C2.747,C6.501,C4.668
GO:0031325	positive regulation of cellular metabolic process	biological_process	0.74874	1	3	338	48	4386	C7.649,C7.467,C6.514
GO:0045333	cellular respiration	biological_process	0.74907	1	2	338	33	4386	C5.804,C1.596
GO:0005753	mitochondrial proton-transporting ATP synthase complex	cellular_component	0.74929	1	1	338	17	4386	C1.88
GO:0016023	cytoplasmic membrane-bounded vesicle	cellular_component	0.75235	1	1	338	17	4386	C1.882
GO:0044433	cytoplasmic vesicle part	cellular_component	0.75235	1	1	338	17	4386	C1.882
GO:0004520	endodeoxyribonuclease activity	molecular_function	0.75323	1	1	338	17	4386	C1.302
GO:0009141	nucleoside triphosphate metabolic process	biological_process	0.75736	1	3	338	49	4386	C6.110,C2.875,C1.88
GO:0009144	purine nucleoside triphosphate metabolic process	biological_process	0.75736	1	3	338	49	4386	C1.88,C6.110,C2.875
GO:0009199	ribonucleoside triphosphate metabolic process	biological_process	0.75736	1	3	338	49	4386	C6.110,C2.875,C1.88
GO:0009205	purine ribonucleoside triphosphate metabolic process	biological_process	0.75736	1	3	338	49	4386	C6.110,C2.875,C1.88
GO:0046034	ATP metabolic process	biological_process	0.75736	1	3	338	49	4386	C6.110,C2.875,C1.88
GO:0016469	proton-transporting two-sector ATPase complex	cellular_component	0.7578	1	3	338	50	4386	C6.110,C7.657,C1.88
GO:0007166	cell surface receptor signaling pathway	biological_process	0.75853	1	1	338	17	4386	C7.182
GO:1901576	organic substance biosynthetic process	biological_process	0.76002	1	94	338	1275	4386	C7.649,C2.638,C4.246,C1.813,C4.218,C2.146,C7.180,C3.419,C1.1114,C1.596,C5.460,C4.826,C7.474,C6.791,C1.187,C6.110,C4.11,C4.385,C3.17,C8.517,C2.253,C2.904,C1.882,C7.623,C6.292,C5.651,C6.555,C6.231,C4.251,C7.160,C7.128,C7.665,C6.323,C5.119,C6.10,C3.263,C6.423,C3.737,C2.269,C6.90,C2.215,C6.256,C8.424,C6.126,C4.735,C4.511,C8.356,C6.459,C1.425,C3.645,C3.66,C6.114,C3.718,C5.137,C4.373,C7.132,C6.123,C7.5…
GO:0005783	endoplasmic reticulum	cellular_component	0.76166	1	4	338	65	4386	C2.215,C7.128,C8.500,C3.622
GO:0052689	carboxylic ester hydrolase activity	molecular_function	0.76305	1	2	338	34	4386	C4.254,C1.303
GO:0000151	ubiquitin ligase complex	cellular_component	0.76542	1	2	338	35	4386	C4.490,C5.437
GO:0032403	protein complex binding	molecular_function	0.76617	1	2	338	34	4386	C6.385,C1.813
GO:0006869	lipid transport	biological_process	0.76699	1	1	338	18	4386	C1.1227
GO:0010876	lipid localization	biological_process	0.76699	1	1	338	18	4386	C1.1227
GO:0015980	energy derivation by oxidation of organic compounds	biological_process	0.76704	1	2	338	35	4386	C1.596,C5.804
GO:0009123	nucleoside monophosphate metabolic process	biological_process	0.7671	1	4	338	65	4386	C6.110,C2.875,C1.88,C2.269
GO:0009161	ribonucleoside monophosphate metabolic process	biological_process	0.7671	1	4	338	65	4386	C2.875,C6.110,C1.88,C2.269
GO:0012506	vesicle membrane	cellular_component	0.77051	1	1	338	18	4386	C1.882
GO:0042802	identical protein binding	molecular_function	0.7716	1	2	338	34	4386	C2.215,C6.459
GO:0098687	chromosomal region	cellular_component	0.77176	1	3	338	52	4386	C5.804,C4.74,C3.402
GO:0009893	positive regulation of metabolic process	biological_process	0.77316	1	3	338	50	4386	C7.467,C7.649,C6.514
GO:0043531	ADP binding	molecular_function	0.77825	1	1	338	18	4386	C1.75
GO:0042157	lipoprotein metabolic process	biological_process	0.77829	1	2	338	35	4386	C6.292,C8.500
GO:0006914	autophagy	biological_process	0.77965	1	3	338	51	4386	C6.114,C5.756,C7.649
GO:0006950	response to stress	biological_process	0.78035	1	17	338	249	4386	C3.263,C3.232,C1.169,C3.173,C2.252,C1.302,C6.2,C5.437,C4.770,C3.79,C6.37,C5.91,C2.253,C1.49,C6.255,C3.89,C6.114
GO:0000139	Golgi membrane	cellular_component	0.78234	1	1	338	18	4386	C6.255
GO:0006270	DNA replication initiation	biological_process	0.78266	1	2	338	35	4386	C6.409,C6.2
GO:0010506	regulation of autophagy	biological_process	0.78413	1	1	338	18	4386	C7.649
GO:0048870	cell motility	biological_process	0.78416	1	2	338	36	4386	C6.114,C6.459
GO:0051674	localization of cell	biological_process	0.78416	1	2	338	36	4386	C6.114,C6.459
GO:0044429	mitochondrial part	cellular_component	0.78726	1	4	338	68	4386	C4.373,C5.242,C1.88,C4.503
GO:0009451	RNA modification	biological_process	0.78731	1	2	338	37	4386	C6.784,C4.826
GO:0006457	protein folding	biological_process	0.78742	1	2	338	38	4386	C1.75,C2.253
GO:0009152	purine ribonucleotide biosynthetic process	biological_process	0.78767	1	2	338	36	4386	C6.110,C1.88
GO:0072521	purine-containing compound metabolic process	biological_process	0.78984	1	4	338	67	4386	C6.110,C2.875,C2.904,C1.88
GO:0031410	cytoplasmic vesicle	cellular_component	0.79123	1	1	338	19	4386	C1.882
GO:0016763	transferase activity, transferring pentosyl groups	molecular_function	0.79318	1	1	338	19	4386	C6.231
GO:0006413	translational initiation	biological_process	0.7944	1	1	338	20	4386	C1.358
GO:0009117	nucleotide metabolic process	biological_process	0.79528	1	7	338	113	4386	C2.875,C6.147,C7.161,C8.470,C6.110,C1.88,C8.32
GO:0004842	ubiquitin-protein transferase activity	molecular_function	0.79578	1	2	338	37	4386	C4.490,C5.437
GO:0019787	ubiquitin-like protein transferase activity	molecular_function	0.79578	1	2	338	37	4386	C5.437,C4.490
GO:0044448	cell cortex part	cellular_component	0.79902	1	1	338	19	4386	C4.739
GO:0044249	cellular biosynthetic process	biological_process	0.79997	1	91	338	1249	4386	C7.619,C3.131,C3.82,C5.196,C6.147,C7.464,C4.580,C8.42,C5.91,C6.22,C2.468,C2.857,C6.514,C5.132,C1.358,C6.129,C2.248,C7.208,C1.218,C1.51,C2.440,C6.2,C7.161,C1.151,C8.33,C1.88,C4.800,C7.467,C5.137,C6.114,C3.718,C3.645,C1.425,C3.66,C6.459,C8.356,C2.747,C5.598,C8.500,C6.16,C5.761,C6.409,C4.313,C3.173,C7.525,C7.132,C4.373,C5.119,C7.665,C6.231,C6.555,C4.251,C7.160,C5.651,C7.623,C6.292,C2.904,C2.253,C1.8…
GO:0003677	DNA binding	molecular_function	0.8001	1	42	338	590	4386	C1.817,C6.142,C4.386,C4.819,C2.253,C5.91,C5.196,C4.251,C6.90,C6.2,C4.564,C3.738,C1.93,C6.423,C7.467,C3.263,C3.555,C8.33,C6.126,C8.287,C2.326,C6.514,C4.770,C2.215,C6.424,C5.437,C4.246,C1.813,C2.875,C4.218,C7.398,C7.59,C2.638,C1.1114,C2.252,C1.302,C3.173,C8.500,C6.37,C2.747,C5.761,C7.490
GO:0006164	purine nucleotide biosynthetic process	biological_process	0.80064	1	2	338	37	4386	C6.110,C1.88
GO:0016791	phosphatase activity	molecular_function	0.80071	1	3	338	53	4386	C2.463,C3.645,scaffold00023.1
GO:0015078	hydrogen ion transmembrane transporter activity	molecular_function	0.80321	1	4	338	71	4386	C1.88,C7.657,C3.719,C6.110
GO:0007067	mitotic nuclear division	biological_process	0.80394	1	1	338	20	4386	C5.804
GO:0031988	membrane-bounded vesicle	cellular_component	0.80654	1	1	338	20	4386	C1.882
GO:0005741	mitochondrial outer membrane	cellular_component	0.80768	1	1	338	20	4386	C5.242
GO:0031968	organelle outer membrane	cellular_component	0.80768	1	1	338	20	4386	C5.242
GO:0005604	basement membrane	cellular_component	0.80826	1	1	338	20	4386	C6.114
GO:0044420	extracellular matrix component	cellular_component	0.80826	1	1	338	20	4386	C6.114
GO:0003774	motor activity	molecular_function	0.81068	1	1	338	20	4386	C1.813
GO:0008081	phosphoric diester hydrolase activity	molecular_function	0.811	1	1	338	20	4386	C6.733
GO:0004812	aminoacyl-tRNA ligase activity	molecular_function	0.81377	1	3	338	53	4386	C7.649,C6.459,C6.114
GO:0006323	DNA packaging	biological_process	0.81409	1	1	338	20	4386	C3.738
GO:0032505	reproduction of a single-celled organism	biological_process	0.81495	1	1	338	20	4386	C2.215
GO:0043093	FtsZ-dependent cytokinesis	biological_process	0.81495	1	1	338	20	4386	C2.215
GO:0005575	cellular_component	cellular_component	0.81542	1	170	338	2283	4386	C8.517,C3.573,C6.784,C2.99,C6.110,C6.36,C2.252,C4.476,C6.791,C7.474,C2.644,C6.767,C1.1114,C7.591,C3.286,C4.826,C3.874,C4.246,C6.255,C7.182,C4.583,C1.1193,C6.126,C6.256,C7.266,C6.90,C8.370,C4.74,C2.396,C4.18,C6.392,C7.665,C2.378,C4.251,C6.231,C3.954,C7.128,C5.600,C3.313,C2.253,C6.292,C4.612,C6.188,C8.500,C5.707,C5.598,C6.858,C6.176,C2.270,C2.747,C6.219,C4.234,C7.16,C7.525,C6.114,C3.66,C3.645,C6.81…
GO:0009165	nucleotide biosynthetic process	biological_process	0.81768	1	3	338	55	4386	C1.88,C6.110,C6.147
GO:0006261	DNA-dependent DNA replication	biological_process	0.82022	1	2	338	38	4386	C6.2,C6.409
GO:0030246	carbohydrate binding	molecular_function	0.82322	1	1	338	21	4386	C8.156
GO:0016875	ligase activity, forming carbon-oxygen bonds	molecular_function	0.82379	1	3	338	54	4386	C6.459,C7.649,C6.114
GO:0016876	ligase activity, forming aminoacyl-tRNA and related compounds	molecular_function	0.82379	1	3	338	54	4386	C6.114,C7.649,C6.459
GO:1902589	single-organism organelle organization	biological_process	0.82479	1	6	338	103	4386	C4.74,C6.385,C5.804,C4.580,C3.402,C3.738
GO:0009523	photosystem II	cellular_component	0.82592	1	1	338	21	4386	C6.767
GO:0001775	cell activation	biological_process	0.82718	1	1	338	21	4386	C6.114
GO:0005577	fibrinogen complex	cellular_component	0.82718	1	1	338	21	4386	C6.114
GO:0030168	platelet activation	biological_process	0.82718	1	1	338	21	4386	C6.114
GO:1901615	organic hydroxy compound metabolic process	biological_process	0.82986	1	1	338	22	4386	C6.733
GO:0005938	cell cortex	cellular_component	0.83058	1	1	338	21	4386	C4.739
GO:0005882	intermediate filament	cellular_component	0.8308	1	1	338	21	4386	C2.215
GO:0045111	intermediate filament cytoskeleton	cellular_component	0.8308	1	1	338	21	4386	C2.215
GO:0006418	tRNA aminoacylation for protein translation	biological_process	0.83335	1	3	338	55	4386	C6.114,C7.649,C6.459
GO:0005789	endoplasmic reticulum membrane	cellular_component	0.83386	1	2	338	40	4386	C8.500,C3.622
GO:0042175	nuclear outer membrane-endoplasmic reticulum membrane network	cellular_component	0.83386	1	2	338	40	4386	C8.500,C3.622
GO:0019012	virion	cellular_component	0.83594	1	8	338	134	4386	C1.512,C4.739,C3.874,C4.819,C5.708,C6.501,C4.668,C2.747
GO:0030234	enzyme regulator activity	molecular_function	0.83627	1	3	338	57	4386	C4.726,C6.2,C2.1152
GO:0031982	vesicle	cellular_component	0.83693	1	1	338	22	4386	C1.882
GO:0005739	mitochondrion	cellular_component	0.83719	1	5	338	91	4386	C1.88,C5.242,C6.292,C4.373,C4.503
GO:0031329	regulation of cellular catabolic process	biological_process	0.83811	1	1	338	22	4386	C7.649
GO:0016655	oxidoreductase activity, acting on NAD(P)H, quinone or similar compound as acceptor	molecular_function	0.84039	1	1	338	22	4386	C6.292
GO:0004386	helicase activity	molecular_function	0.84051	1	8	338	130	4386	C5.437,C2.768,C6.37,C4.373,C5.91,C1.817,C2.252,C4.564
GO:0007596	blood coagulation	biological_process	0.84133	1	1	338	22	4386	C6.114
GO:0007599	hemostasis	biological_process	0.84133	1	1	338	22	4386	C6.114
GO:0050817	coagulation	biological_process	0.84133	1	1	338	22	4386	C6.114
GO:0050878	regulation of body fluid levels	biological_process	0.84133	1	1	338	22	4386	C6.114
GO:0043038	amino acid activation	biological_process	0.84245	1	3	338	56	4386	C7.649,C6.459,C6.114
GO:0043039	tRNA aminoacylation	biological_process	0.84245	1	3	338	56	4386	C6.114,C7.649,C6.459
GO:0048522	positive regulation of cellular process	biological_process	0.84304	1	3	338	57	4386	C7.467,C7.649,C6.514
GO:0000041	transition metal ion transport	biological_process	0.84385	1	1	338	22	4386	C4.234
GO:0009260	ribonucleotide biosynthetic process	biological_process	0.84419	1	2	338	41	4386	C1.88,C6.110
GO:0046390	ribose phosphate biosynthetic process	biological_process	0.84419	1	2	338	41	4386	C1.88,C6.110
GO:0072527	pyrimidine-containing compound metabolic process	biological_process	0.84773	1	1	338	23	4386	C4.18
GO:0032940	secretion by cell	biological_process	0.84827	1	1	338	23	4386	C8.500
GO:0009617	response to bacterium	biological_process	0.84971	1	1	338	24	4386	C3.79
GO:0042742	defense response to bacterium	biological_process	0.84971	1	1	338	24	4386	C3.79
GO:0022607	cellular component assembly	biological_process	0.8506	1	7	338	122	4386	C2.215,C7.591,C4.739,C7.665,C6.114,C2.252,C5.27
GO:0019693	ribose phosphate metabolic process	biological_process	0.8523	1	5	338	90	4386	C7.161,C8.470,C6.110,C2.875,C1.88
GO:0044432	endoplasmic reticulum part	cellular_component	0.85303	1	2	338	42	4386	C3.622,C8.500
GO:0000278	mitotic cell cycle	biological_process	0.85406	1	2	338	42	4386	C2.215,C5.804
GO:1903047	mitotic cell cycle process	biological_process	0.85406	1	2	338	42	4386	C2.215,C5.804
GO:0009611	response to wounding	biological_process	0.85433	1	1	338	23	4386	C6.114
GO:0030674	protein binding, bridging	molecular_function	0.85433	1	1	338	23	4386	C6.114
GO:0042060	wound healing	biological_process	0.85433	1	1	338	23	4386	C6.114
GO:0060090	binding, bridging	molecular_function	0.85433	1	1	338	23	4386	C6.114
GO:0050790	regulation of catalytic activity	biological_process	0.85467	1	1	338	23	4386	C6.64
GO:0031300	intrinsic component of organelle membrane	cellular_component	0.85567	1	1	338	23	4386	C6.255
GO:0031301	integral component of organelle membrane	cellular_component	0.85567	1	1	338	23	4386	C6.255
GO:0000281	mitotic cytokinesis	biological_process	0.85679	1	1	338	23	4386	C2.215
GO:0000917	barrier septum assembly	biological_process	0.85679	1	1	338	23	4386	C2.215
GO:0032506	cytokinetic process	biological_process	0.85679	1	1	338	23	4386	C2.215
GO:0061640	cytoskeleton-dependent cytokinesis	biological_process	0.85679	1	1	338	23	4386	C2.215
GO:0090529	cell septum assembly	biological_process	0.85679	1	1	338	23	4386	C2.215
GO:1902410	mitotic cytokinetic process	biological_process	0.85679	1	1	338	23	4386	C2.215
GO:0003723	RNA binding	molecular_function	0.8584	1	12	338	197	4386	C6.292,C5.91,C6.421,C6.2,C6.147,C1.358,C5.196,C6.417,C4.251,C6.784,C2.768,C5.137
GO:0070838	divalent metal ion transport	biological_process	0.85879	1	1	338	23	4386	C4.511
GO:0048518	positive regulation of biological process	biological_process	0.85942	1	3	338	59	4386	C7.649,C6.514,C7.467
GO:0046903	secretion	biological_process	0.8607	1	1	338	24	4386	C8.500
GO:0005057	receptor signaling protein activity	molecular_function	0.86113	1	1	338	24	4386	C7.665
GO:0000160	phosphorelay signal transduction system	biological_process	0.86135	1	1	338	24	4386	C7.665
GO:0031090	organelle membrane	cellular_component	0.86287	1	8	338	139	4386	C1.882,C4.373,C1.88,C6.255,C3.622,C5.242,C8.500,C4.503
GO:0019899	enzyme binding	molecular_function	0.8632	1	1	338	24	4386	C6.64
GO:0009894	regulation of catabolic process	biological_process	0.86355	1	1	338	24	4386	C7.649
GO:0006397	mRNA processing	biological_process	0.86604	1	2	338	43	4386	C5.196,C3.263
GO:0044427	chromosomal part	cellular_component	0.87019	1	4	338	79	4386	C5.804,C4.74,C4.580,C3.402
GO:0042578	phosphoric ester hydrolase activity	molecular_function	0.87054	1	4	338	77	4386	C3.645,C2.463,C6.733,scaffold00023.1
GO:0016853	isomerase activity	molecular_function	0.87211	1	3	338	63	4386	C6.784,C4.735,C7.474
GO:0009110	vitamin biosynthetic process	biological_process	0.87277	1	1	338	25	4386	C2.440
GO:0042364	water-soluble vitamin biosynthetic process	biological_process	0.87277	1	1	338	25	4386	C2.440
GO:0015988	energy coupled proton transmembrane transport, against electrochemical gradient	biological_process	0.87622	1	1	338	26	4386	C7.657
GO:0015991	ATP hydrolysis coupled proton transport	biological_process	0.87622	1	1	338	26	4386	C7.657
GO:0003779	actin binding	molecular_function	0.87665	1	1	338	26	4386	C4.386
GO:0031967	organelle envelope	cellular_component	0.87735	1	5	338	95	4386	C4.503,C4.739,C5.242,C1.88,C4.373
GO:0065009	regulation of molecular function	biological_process	0.87751	1	1	338	25	4386	C6.64
GO:0070925	organelle assembly	biological_process	0.87844	1	1	338	26	4386	C4.739
GO:0042254	ribosome biogenesis	biological_process	0.87906	1	2	338	45	4386	C3.581,C6.392
GO:0002376	immune system process	biological_process	0.88054	1	1	338	25	4386	C2.875
GO:0000280	nuclear division	biological_process	0.88256	1	1	338	26	4386	C5.804
GO:0006766	vitamin metabolic process	biological_process	0.8832	1	1	338	26	4386	C2.440
GO:0006767	water-soluble vitamin metabolic process	biological_process	0.8832	1	1	338	26	4386	C2.440
GO:0005634	nucleus	cellular_component	0.88335	1	44	338	649	4386	C4.580,C2.253,C3.402,C6.392,C7.665,C5.196,C7.160,C4.251,C3.738,C6.90,C4.739,C7.467,C4.74,C3.263,C2.396,C3.232,C4.511,C2.326,C4.735,C5.759,C6.126,C5.804,C5.437,C6.514,C2.977,C2.215,C1.635,C1.813,C4.218,C4.246,C7.59,C5.137,C6.791,C3.718,C7.474,C3.645,C3.581,C1.1114,C6.417,C4.490,C5.598,C8.500,C5.761,C3.573
GO:0006807	nitrogen compound metabolic process	biological_process	0.8834	1	108	338	1511	4386	C2.326,C6.22,C5.437,C2.857,C6.514,C5.132,C1.218,C7.208,C4.907,C1.93,C1.358,C6.2,C1.151,C7.161,C2.440,C8.33,C1.88,C7.467,C3.131,C3.82,C5.196,C8.32,C6.718,C6.147,C4.580,C8.42,C5.91,C8.179,C2.747,C8.500,C5.598,C6.16,C6.37,C5.761,C6.409,C4.313,C3.173,C7.525,C7.132,C4.373,C5.137,C6.114,C3.718,C3.89,C3.66,C3.645,C6.459,C8.356,C1.815,C8.470,C5.366,C4.511,C4.735,C6.126,C1.1172,C8.424,C4.770,C2.215,C6.256…
GO:0043603	cellular amide metabolic process	biological_process	0.88557	1	14	338	240	4386	C6.256,C4.251,C6.459,C5.196,C3.82,C7.665,C6.114,C6.292,C7.649,C8.356,C1.358,C6.718,C7.208,C2.440
GO:0022613	ribonucleoprotein complex biogenesis	biological_process	0.88696	1	2	338	46	4386	C6.392,C3.581
GO:0098805	whole membrane	cellular_component	0.88713	1	2	338	46	4386	C1.882,C5.242
GO:0051726	regulation of cell cycle	biological_process	0.88847	1	1	338	27	4386	C6.64
GO:0006606	protein import into nucleus	biological_process	0.88849	1	1	338	26	4386	C4.739
GO:0034504	protein localization to nucleus	biological_process	0.88849	1	1	338	26	4386	C4.739
GO:0044744	protein targeting to nucleus	biological_process	0.88849	1	1	338	26	4386	C4.739
GO:0051170	nuclear import	biological_process	0.88849	1	1	338	26	4386	C4.739
GO:1902593	single-organism nuclear import	biological_process	0.88849	1	1	338	26	4386	C4.739
GO:0044446	intracellular organelle part	cellular_component	0.88882	1	27	338	424	4386	C4.490,C1.358,C3.738,C4.74,C4.373,C4.739,C1.88,C4.735,C5.598,C8.500,C5.759,C4.511,C4.503,C2.215,C5.804,C5.437,C5.242,C4.580,C6.255,C3.622,C1.882,C2.253,C3.402,C3.718,C7.474,C5.137,C3.645
GO:1902582	single-organism intracellular transport	biological_process	0.89024	1	5	338	98	4386	C6.255,C1.882,C1.49,C4.739,C5.242
GO:0005694	chromosome	cellular_component	0.89045	1	5	338	98	4386	C4.580,C3.402,C3.738,C4.74,C5.804
GO:0022900	electron transport chain	biological_process	0.8906	1	1	338	27	4386	C4.503
GO:0098588	bounding membrane of organelle	cellular_component	0.89071	1	5	338	97	4386	C8.500,C6.255,C3.622,C1.882,C5.242
GO:0048285	organelle fission	biological_process	0.89219	1	1	338	27	4386	C5.804
GO:0009150	purine ribonucleotide metabolic process	biological_process	0.89271	1	3	338	64	4386	C1.88,C2.875,C6.110
GO:0016881	acid-amino acid ligase activity	molecular_function	0.89456	1	1	338	28	4386	C5.559
GO:1902494	catalytic complex	cellular_component	0.89711	1	7	338	133	4386	C4.503,C4.490,C5.759,C5.437,C4.373,C2.253,C7.591
GO:0071103	DNA conformation change	biological_process	0.89781	1	1	338	27	4386	C3.738
GO:0005578	proteinaceous extracellular matrix	cellular_component	0.89838	1	1	338	28	4386	C6.114
GO:0031012	extracellular matrix	cellular_component	0.89838	1	1	338	28	4386	C6.114
GO:0019867	outer membrane	cellular_component	0.89858	1	2	338	48	4386	C3.66,C5.242
GO:0006163	purine nucleotide metabolic process	biological_process	0.89879	1	3	338	65	4386	C6.110,C2.875,C1.88
GO:0072511	divalent inorganic cation transport	biological_process	0.89969	1	1	338	27	4386	C4.511
GO:0006508	proteolysis	biological_process	0.90519	1	11	338	195	4386	C4.214,C3.123,C4.74,C3.493,C3.232,C4.18,C7.182,C2.770,C3.122,C6.421,C2.766
GO:0044431	Golgi apparatus part	cellular_component	0.90563	1	1	338	29	4386	C6.255
GO:0051258	protein polymerization	biological_process	0.90611	1	1	338	29	4386	C6.114
GO:0004857	enzyme inhibitor activity	molecular_function	0.90627	1	1	338	29	4386	C4.726
GO:0044422	organelle part	cellular_component	0.90652	1	27	338	431	4386	C5.759,C8.500,C5.598,C4.735,C4.511,C4.503,C2.215,C5.242,C5.437,C5.804,C1.358,C3.738,C4.490,C4.373,C4.74,C1.88,C4.739,C3.718,C7.474,C3.402,C5.137,C3.645,C4.580,C3.622,C6.255,C2.253,C1.882
GO:0016709	oxidoreductase activity, acting on paired donors, with incorporation or reduction of molecular oxygen, NAD(P)H as one donor, and incorporation of one atom of oxygen	molecular_function	0.90692	1	1	338	28	4386	C2.248
GO:0034062	RNA polymerase activity	molecular_function	0.90915	1	3	338	66	4386	C6.2,C2.253,C7.182
GO:0005102	receptor binding	molecular_function	0.91053	1	4	338	84	4386	C7.467,C6.501,C2.1152,C6.114
GO:0006913	nucleocytoplasmic transport	biological_process	0.91083	1	1	338	29	4386	C4.739
GO:0005794	Golgi apparatus	cellular_component	0.91152	1	1	338	30	4386	C6.255
GO:0009966	regulation of signal transduction	biological_process	0.91153	1	1	338	29	4386	C7.665
GO:0033177	proton-transporting two-sector ATPase complex, proton-transporting domain	cellular_component	0.91158	1	1	338	30	4386	C7.657
GO:0006605	protein targeting	biological_process	0.91317	1	3	338	68	4386	C1.49,C4.739,C5.242
GO:0012505	endomembrane system	cellular_component	0.91354	1	7	338	135	4386	C2.215,C1.882,C7.128,C4.739,C8.500,C3.622,C6.255
GO:0016071	mRNA metabolic process	biological_process	0.91623	1	2	338	50	4386	C3.263,C5.196
GO:0044707	single-multicellular organism process	biological_process	0.91654	1	3	338	68	4386	C2.875,C1.817,C6.114
GO:0098542	defense response to other organism	biological_process	0.91685	1	1	338	31	4386	C3.79
GO:0003899	DNA-directed RNA polymerase activity	molecular_function	0.91804	1	2	338	50	4386	C6.2,C2.253
GO:0044085	cellular component biogenesis	biological_process	0.91867	1	9	338	168	4386	C2.252,C4.739,C5.27,C7.665,C6.114,C6.392,C3.581,C2.215,C7.591
GO:0010646	regulation of cell communication	biological_process	0.91879	1	1	338	30	4386	C7.665
GO:0023051	regulation of signaling	biological_process	0.91879	1	1	338	30	4386	C7.665
GO:0008026	ATP-dependent helicase activity	molecular_function	0.9189	1	3	338	67	4386	C2.252,C5.91,C5.437
GO:0070035	purine NTP-dependent helicase activity	molecular_function	0.9189	1	3	338	67	4386	C2.252,C5.437,C5.91
GO:0005615	extracellular space	cellular_component	0.91925	1	1	338	30	4386	C6.114
GO:0009259	ribonucleotide metabolic process	biological_process	0.91941	1	3	338	69	4386	C2.875,C6.110,C1.88
GO:0046483	heterocycle metabolic process	biological_process	0.92153	1	89	338	1276	4386	C4.511,C4.735,C6.126,C4.770,C8.424,C2.215,C3.738,C6.90,C2.269,C6.423,C3.263,C4.18,C5.119,C6.392,C7.665,C7.160,C4.251,C6.231,C4.386,C5.651,C7.623,C1.882,C4.254,C1.49,C2.904,C2.253,C4.88,C4.385,C6.784,C1.302,C2.252,C6.110,C1.75,C6.791,C7.474,C3.581,C4.826,C1.1114,C4.218,C1.813,C6.255,C2.875,C1.1014,C3.874,C4.246,C2.638,C7.649,C6.22,C5.437,C5.132,C6.514,C1.218,C4.907,C1.93,C6.2,C2.440,C7.161,C1.151,…
GO:0051082	unfolded protein binding	molecular_function	0.92256	1	1	338	32	4386	C2.253
GO:0051169	nuclear transport	biological_process	0.92487	1	1	338	31	4386	C4.739
GO:0005643	nuclear pore	cellular_component	0.92487	1	1	338	31	4386	C4.739
GO:0043604	amide biosynthetic process	biological_process	0.92523	1	12	338	222	4386	C3.82,C6.114,C6.256,C4.251,C5.196,C6.459,C8.356,C1.358,C7.208,C2.440,C6.292,C7.649
GO:0044798	nuclear transcription factor complex	cellular_component	0.92557	1	1	338	33	4386	C3.645
GO:0016893	endonuclease activity, active with either ribo- or deoxyribonucleic acids and producing 5'-phosphomonoesters	molecular_function	0.92925	1	1	338	32	4386	C1.302
GO:0009605	response to external stimulus	biological_process	0.9301	1	2	338	54	4386	C3.79,C8.287
GO:0031975	envelope	cellular_component	0.93151	1	5	338	107	4386	C4.503,C4.373,C4.739,C5.242,C1.88
GO:0044877	macromolecular complex binding	molecular_function	0.93405	1	3	338	74	4386	C6.385,C1.813,C3.622
GO:1901360	organic cyclic compound metabolic process	biological_process	0.93557	1	90	338	1301	4386	C3.718,C6.114,C5.137,C6.459,C3.66,C3.89,C3.645,C1.815,C8.470,C8.356,C6.16,C5.598,C8.500,C6.37,C2.747,C6.409,C5.761,C3.173,C4.373,C7.132,C3.131,C5.196,C8.32,C4.580,C6.147,C6.718,C5.91,C8.42,C2.468,C6.22,C6.514,C5.132,C5.437,C6.2,C7.161,C2.440,C1.151,C1.218,C4.907,C1.93,C7.467,C8.33,C1.88,C6.791,C7.474,C1.1114,C4.826,C3.581,C4.246,C3.874,C1.813,C6.255,C4.218,C2.875,C1.1014,C7.649,C2.638,C4.88,C6.78…
GO:0005635	nuclear envelope	cellular_component	0.9367	1	1	338	33	4386	C4.739
GO:1990234	transferase complex	cellular_component	0.93773	1	4	338	95	4386	C5.759,C4.490,C2.253,C5.437
GO:0040011	locomotion	biological_process	0.93891	1	2	338	56	4386	C6.459,C6.114
GO:0051704	multi-organism process	biological_process	0.93901	1	14	338	253	4386	C3.215,C7.266,C7.359,C3.738,C7.182,C6.123,C4.739,C1.1109,C3.79,C5.127,C6.501,C4.251,C3.286,C3.66
GO:0006725	cellular aromatic compound metabolic process	biological_process	0.94086	1	88	338	1279	4386	C4.770,C8.424,C2.215,C4.735,C6.126,C4.511,C6.423,C3.263,C4.18,C2.269,C6.90,C3.738,C7.160,C4.251,C6.231,C6.392,C7.665,C5.119,C4.254,C1.882,C1.49,C2.253,C2.904,C7.623,C4.386,C5.651,C6.784,C4.385,C4.88,C6.110,C1.75,C1.302,C2.252,C1.1114,C4.826,C3.581,C6.791,C7.474,C7.649,C2.638,C3.874,C4.246,C2.875,C1.813,C6.255,C4.218,C1.1014,C5.132,C6.514,C5.437,C7.467,C8.33,C1.88,C1.151,C6.2,C7.161,C2.440,C1.218,…
GO:0005667	transcription factor complex	cellular_component	0.94244	1	1	338	36	4386	C3.645
GO:0016482	cytoplasmic transport	biological_process	0.94354	1	3	338	76	4386	C4.739,C1.882,C1.49
GO:0005198	structural molecule activity	molecular_function	0.94729	1	10	338	201	4386	C3.874,C7.208,C7.649,C1.512,C1.1109,C5.137,C6.256,C2.215,C4.668,C3.66
GO:0034613	cellular protein localization	biological_process	0.94737	1	9	338	176	4386	C3.622,C4.476,C4.172,C4.739,C3.232,C1.882,C1.49,C5.242,C2.215
GO:0070727	cellular macromolecule localization	biological_process	0.94737	1	9	338	176	4386	C4.476,C3.622,C4.172,C4.739,C1.49,C1.882,C3.232,C5.242,C2.215
GO:0017038	protein import	biological_process	0.94777	1	1	338	35	4386	C4.739
GO:0004536	deoxyribonuclease activity	molecular_function	0.94822	1	1	338	37	4386	C1.302
GO:0016851	magnesium chelatase activity	molecular_function	0.94833	1	1	338	35	4386	C2.638
GO:0051002	ligase activity, forming nitrogen-metal bonds	molecular_function	0.94833	1	1	338	35	4386	C2.638
GO:0051003	ligase activity, forming nitrogen-metal bonds, forming coordination complexes	molecular_function	0.94833	1	1	338	35	4386	C2.638
GO:0008104	protein localization	biological_process	0.94855	1	11	338	209	4386	C5.242,C2.215,C8.138,C8.500,C4.739,C1.49,C1.882,C3.232,C4.476,C3.622,C4.172
GO:0006952	defense response	biological_process	0.94899	1	2	338	58	4386	C3.79,C1.302
GO:2000112	regulation of cellular macromolecule biosynthetic process	biological_process	0.94931	1	30	338	491	4386	C4.735,C8.500,C6.126,C4.511,C2.747,C6.514,C2.215,C5.761,C6.90,C6.2,C1.151,C7.467,C3.263,C6.791,C3.718,C7.665,C7.474,C5.137,C1.1114,C5.196,C7.160,C3.645,C4.246,C4.218,C1.813,C5.651,C1.882,C6.292,C2.638,C7.623
GO:0016651	oxidoreductase activity, acting on NAD(P)H	molecular_function	0.9497	1	1	338	36	4386	C6.292
GO:0048583	regulation of response to stimulus	biological_process	0.95139	1	1	338	36	4386	C7.665
GO:0010556	regulation of macromolecule biosynthetic process	biological_process	0.95188	1	30	338	493	4386	C6.791,C7.665,C3.718,C7.474,C5.137,C1.1114,C5.196,C7.160,C3.645,C4.246,C1.813,C4.218,C5.651,C1.882,C6.292,C2.638,C7.623,C8.500,C4.735,C6.126,C4.511,C2.747,C6.514,C2.215,C5.761,C6.90,C6.2,C1.151,C7.467,C3.263
GO:0031326	regulation of cellular biosynthetic process	biological_process	0.95188	1	30	338	493	4386	C5.761,C2.215,C6.514,C2.747,C4.511,C6.126,C4.735,C8.500,C3.263,C7.467,C1.151,C6.2,C6.90,C3.645,C5.196,C1.1114,C7.160,C5.137,C7.474,C3.718,C7.665,C6.791,C2.638,C7.623,C6.292,C1.882,C5.651,C1.813,C4.218,C4.246
GO:0001071	nucleic acid binding transcription factor activity	molecular_function	0.953	1	12	338	226	4386	C1.909,C5.761,C2.215,C7.160,C6.514,C6.126,C8.500,C6.791,C3.263,C1.151,C4.246,C6.90
GO:0003700	transcription factor activity, sequence-specific DNA binding	molecular_function	0.953	1	12	338	226	4386	C5.761,C1.909,C7.160,C6.514,C2.215,C8.500,C6.791,C6.126,C3.263,C6.90,C1.151,C4.246
GO:0033036	macromolecule localization	biological_process	0.95436	1	12	338	228	4386	C8.500,C8.138,C2.215,C1.1227,C5.242,C4.172,C3.622,C4.476,C3.232,C1.882,C1.49,C4.739
GO:0043207	response to external biotic stimulus	biological_process	0.95437	1	1	338	38	4386	C3.79
GO:0051707	response to other organism	biological_process	0.95437	1	1	338	38	4386	C3.79
GO:0009889	regulation of biosynthetic process	biological_process	0.95459	1	30	338	495	4386	C4.246,C5.651,C4.218,C1.813,C1.882,C7.623,C2.638,C6.292,C3.718,C7.665,C7.474,C6.791,C5.137,C1.1114,C7.160,C5.196,C3.645,C6.2,C1.151,C6.90,C3.263,C7.467,C6.126,C8.500,C4.735,C2.747,C4.511,C2.215,C6.514,C5.761
GO:0051171	regulation of nitrogen compound metabolic process	biological_process	0.95532	1	30	338	496	4386	C6.90,C6.2,C1.151,C7.467,C3.263,C2.747,C4.511,C4.735,C8.500,C6.126,C5.761,C6.514,C2.215,C1.813,C4.218,C5.651,C4.246,C6.292,C7.623,C2.638,C1.882,C5.137,C6.791,C3.718,C7.474,C7.665,C3.645,C1.1114,C5.196,C7.160
GO:0007155	cell adhesion	biological_process	0.95576	1	1	338	38	4386	C6.114
GO:0009057	macromolecule catabolic process	biological_process	0.95678	1	3	338	81	4386	C7.182,C3.232,C4.906
GO:0000428	DNA-directed RNA polymerase complex	cellular_component	0.95851	1	1	338	40	4386	C2.253
GO:0030880	RNA polymerase complex	cellular_component	0.95851	1	1	338	40	4386	C2.253
GO:0055029	nuclear DNA-directed RNA polymerase complex	cellular_component	0.95851	1	1	338	40	4386	C2.253
GO:0034061	DNA polymerase activity	molecular_function	0.95853	1	1	338	38	4386	C4.826
GO:0043231	intracellular membrane-bounded organelle	cellular_component	0.95875	1	53	338	823	4386	C7.59,C3.622,C1.635,C1.813,C6.255,C4.218,C4.246,C3.581,C3.645,C6.417,C1.1114,C5.137,C7.474,C3.718,C6.791,C4.373,C4.490,C5.761,C3.573,C4.503,C8.500,C5.598,C6.292,C2.253,C1.882,C4.580,C7.128,C4.251,C7.160,C5.196,C7.665,C6.392,C3.402,C1.88,C4.739,C3.263,C3.232,C2.396,C4.74,C7.467,C3.738,C6.90,C5.437,C5.804,C5.242,C2.215,C2.977,C6.514,C2.326,C4.511,C5.759,C6.126,C4.735
GO:0031323	regulation of cellular metabolic process	biological_process	0.95882	1	32	338	528	4386	C5.651,C1.882,C6.292,C7.623,C7.665,C7.160,C5.196,C6.90,C1.151,C6.2,C7.467,C3.263,C4.735,C6.64,C6.126,C4.511,C6.514,C2.215,C4.246,C1.813,C4.218,C7.649,C2.638,C6.791,C3.718,C7.474,C5.137,C1.1114,C3.645,C8.500,C2.747,C5.761
GO:0005737	cytoplasm	cellular_component	0.95949	1	33	338	551	4386	C5.196,C4.251,C6.231,C7.128,C5.119,C1.882,C6.292,C6.188,C6.256,C2.215,C5.242,C4.735,C8.452,C4.739,C1.88,C2.440,C7.161,C6.2,C7.208,C1.358,C6.459,C4.826,C3.581,C7.649,C6.255,C3.622,C4.214,C8.500,C4.503,C4.373,C7.132,C7.525,C4.476
GO:0016788	hydrolase activity, acting on ester bonds	molecular_function	0.96114	1	14	338	263	4386	C6.733,C2.146,C3.645,C1.303,C5.437,C4.735,C2.463,C4.254,C6.2,C4.172,scaffold00023.1,C4.578,C3.173,C1.302
GO:0015031	protein transport	biological_process	0.9613	1	10	338	200	4386	C1.882,C1.49,C4.739,C4.172,C3.622,C4.476,C2.215,C5.242,C8.500,C8.138
GO:0016192	vesicle-mediated transport	biological_process	0.96151	1	4	338	99	4386	C3.313,C1.49,C1.882,C6.255
GO:0043227	membrane-bounded organelle	cellular_component	0.96159	1	53	338	826	4386	C5.598,C8.500,C4.503,C3.573,C5.761,C4.490,C4.373,C6.791,C3.718,C7.474,C5.137,C1.1114,C6.417,C3.645,C3.581,C4.246,C1.813,C1.635,C6.255,C4.218,C3.622,C7.59,C4.735,C6.126,C5.759,C4.511,C2.326,C2.977,C6.514,C2.215,C5.242,C5.437,C5.804,C6.90,C3.738,C7.467,C4.74,C3.232,C3.263,C2.396,C4.739,C1.88,C3.402,C6.392,C7.665,C7.160,C5.196,C4.251,C7.128,C4.580,C1.882,C2.253,C6.292
GO:0080090	regulation of primary metabolic process	biological_process	0.96176	1	31	338	517	4386	C6.90,C6.2,C1.151,C7.467,C3.263,C4.735,C8.500,C6.126,C6.64,C4.511,C2.747,C6.514,C2.215,C5.761,C4.246,C1.813,C4.218,C5.651,C1.882,C6.292,C2.638,C7.623,C6.791,C3.718,C7.665,C7.474,C5.137,C7.160,C1.1114,C5.196,C3.645
GO:0006886	intracellular protein transport	biological_process	0.96189	1	8	338	167	4386	C5.242,C2.215,C4.476,C3.622,C4.172,C4.739,C1.882,C1.49
GO:0006355	regulation of transcription, DNA-templated	biological_process	0.96211	1	28	338	473	4386	C7.467,C3.263,C6.90,C6.2,C1.151,C5.761,C6.514,C2.215,C4.511,C2.747,C8.500,C4.735,C6.126,C7.623,C2.638,C1.882,C1.813,C4.218,C5.651,C4.246,C3.645,C7.160,C1.1114,C5.137,C6.791,C7.665,C3.718,C7.474
GO:1903506	regulation of nucleic acid-templated transcription	biological_process	0.96211	1	28	338	473	4386	C5.651,C1.813,C4.218,C4.246,C2.638,C7.623,C1.882,C5.137,C7.474,C3.718,C7.665,C6.791,C3.645,C1.1114,C7.160,C6.2,C1.151,C6.90,C3.263,C7.467,C4.511,C2.747,C6.126,C4.735,C8.500,C5.761,C2.215,C6.514
GO:0060255	regulation of macromolecule metabolic process	biological_process	0.96258	1	31	338	517	4386	C4.246,C1.813,C4.218,C5.651,C1.882,C6.292,C2.638,C7.623,C6.791,C7.474,C3.718,C7.665,C5.137,C1.1114,C5.196,C7.160,C3.645,C6.90,C6.2,C1.151,C7.467,C3.263,C8.500,C4.735,C6.64,C6.126,C4.511,C2.747,C6.514,C2.215,C5.761
GO:0019219	regulation of nucleobase-containing compound metabolic process	biological_process	0.96261	1	29	338	488	4386	C4.246,C5.651,C4.218,C1.813,C1.882,C2.638,C7.623,C7.474,C3.718,C7.665,C6.791,C5.137,C1.1114,C7.160,C5.196,C3.645,C1.151,C6.2,C6.90,C3.263,C7.467,C6.126,C4.735,C8.500,C4.511,C2.747,C2.215,C6.514,C5.761
GO:0010468	regulation of gene expression	biological_process	0.9627	1	29	338	488	4386	C3.263,C7.467,C1.151,C6.2,C6.90,C2.215,C6.514,C5.761,C6.126,C4.735,C8.500,C4.511,C2.747,C1.882,C2.638,C7.623,C6.292,C4.246,C5.651,C1.813,C4.218,C1.1114,C7.160,C3.645,C7.474,C3.718,C7.665,C6.791,C5.137
GO:0016779	nucleotidyltransferase activity	molecular_function	0.96281	1	6	338	134	4386	C4.826,C2.253,C7.182,C3.263,C4.907,C6.2
GO:0004871	signal transducer activity	molecular_function	0.96404	1	3	338	83	4386	C4.18,C8.370,C7.665
GO:0051252	regulation of RNA metabolic process	biological_process	0.96416	1	28	338	475	4386	C3.263,C7.467,C6.2,C1.151,C6.90,C5.761,C2.215,C6.514,C2.747,C4.511,C6.126,C4.735,C8.500,C2.638,C7.623,C1.882,C5.651,C1.813,C4.218,C4.246,C3.645,C7.160,C1.1114,C5.137,C3.718,C7.665,C7.474,C6.791
GO:2001141	regulation of RNA biosynthetic process	biological_process	0.96416	1	28	338	475	4386	C7.467,C3.263,C6.90,C6.2,C1.151,C6.514,C2.215,C5.761,C4.735,C8.500,C6.126,C4.511,C2.747,C1.882,C7.623,C2.638,C4.246,C1.813,C4.218,C5.651,C1.1114,C7.160,C3.645,C6.791,C3.718,C7.665,C7.474,C5.137
GO:0072594	establishment of protein localization to organelle	biological_process	0.96483	1	2	338	63	4386	C4.739,C1.49
GO:0051641	cellular localization	biological_process	0.96538	1	11	338	219	4386	C1.882,C1.49,C3.232,C4.739,C4.172,C4.476,C6.255,C3.622,C2.215,C5.242,C8.500
GO:0022610	biological adhesion	biological_process	0.9658	1	1	338	41	4386	C6.114
GO:0045184	establishment of protein localization	biological_process	0.9661	1	10	338	203	4386	C4.739,C1.49,C1.882,C3.622,C4.476,C4.172,C5.242,C2.215,C8.138,C8.500
GO:0005576	extracellular region	cellular_component	0.96749	1	10	338	204	4386	C6.114,C3.718,C4.726,C1.1109,C4.234,C6.219,C3.66,C7.266,C3.215,C7.182
GO:0061695	transferase complex, transferring phosphorus-containing groups	cellular_component	0.96793	1	1	338	43	4386	C2.253
GO:0030117	membrane coat	cellular_component	0.96823	1	1	338	41	4386	C1.882
GO:0048475	coated membrane	cellular_component	0.96823	1	1	338	41	4386	C1.882
GO:0065008	regulation of biological quality	biological_process	0.96825	1	5	338	123	4386	C4.234,C4.612,C2.253,C6.114,C6.2
GO:0032991	macromolecular complex	cellular_component	0.96846	1	38	338	636	4386	C2.252,C4.490,C6.110,C4.373,C5.13,C4.503,C5.598,C3.622,C7.649,C5.794,C6.767,C5.137,C7.474,C3.718,C6.114,C3.645,C7.591,C1.358,C7.208,C6.2,C1.88,C4.74,C6.22,C4.511,C5.759,C4.735,C5.804,C5.242,C5.437,C2.215,C6.256,C1.817,C4.580,C2.253,C1.882,C3.402,C4.251,C7.657
GO:0033365	protein localization to organelle	biological_process	0.96866	1	2	338	65	4386	C1.49,C4.739
GO:0060089	molecular transducer activity	molecular_function	0.9704	1	3	338	86	4386	C8.370,C7.665,C4.18
GO:0006996	organelle organization	biological_process	0.97048	1	9	338	192	4386	C3.402,C5.759,C3.573,C5.804,C4.580,C3.738,C4.74,C4.739,C6.385
GO:0044403	symbiosis, encompassing mutualism through parasitism	biological_process	0.97067	1	5	338	124	4386	C5.127,C4.739,C3.286,C6.123,C6.501
GO:0044419	interspecies interaction between organisms	biological_process	0.97067	1	5	338	124	4386	C5.127,C6.501,C4.739,C3.286,C6.123
GO:0046907	intracellular transport	biological_process	0.9709	1	9	338	190	4386	C4.172,C3.622,C6.255,C4.476,C1.882,C1.49,C4.739,C2.215,C5.242
GO:0019222	regulation of metabolic process	biological_process	0.97248	1	32	338	542	4386	C4.511,C6.64,C6.126,C4.735,C2.215,C6.514,C6.2,C1.151,C6.90,C3.263,C7.467,C7.665,C7.160,C5.196,C5.651,C7.623,C6.292,C1.882,C2.747,C8.500,C5.761,C5.137,C3.718,C7.474,C6.791,C3.645,C1.1114,C1.813,C4.218,C4.246,C2.638,C7.649
GO:0051649	establishment of localization in cell	biological_process	0.974	1	10	338	209	4386	C8.500,C5.242,C2.215,C6.255,C4.476,C3.622,C4.172,C4.739,C1.49,C1.882
GO:0044764	multi-organism cellular process	biological_process	0.97621	1	5	338	128	4386	C5.127,C6.501,C4.739,C3.66,C3.286
GO:0007186	G-protein coupled receptor signaling pathway	biological_process	0.9765	1	1	338	46	4386	C6.147
GO:0009607	response to biotic stimulus	biological_process	0.97699	1	1	338	46	4386	C3.79
GO:1902580	single-organism cellular localization	biological_process	0.97879	1	2	338	70	4386	C4.739,C1.49
GO:0043228	non-membrane-bounded organelle	cellular_component	0.97943	1	13	338	272	4386	C2.644,C7.665,C3.402,C3.645,C5.804,C6.256,C2.215,C3.738,C1.358,C7.208,C4.580,C4.739,C4.74
GO:0006511	ubiquitin-dependent protein catabolic process	biological_process	0.97986	1	1	338	48	4386	C3.232
GO:0019941	modification-dependent protein catabolic process	biological_process	0.97986	1	1	338	48	4386	C3.232
GO:0043632	modification-dependent macromolecule catabolic process	biological_process	0.97986	1	1	338	48	4386	C3.232
GO:0019538	protein metabolic process	biological_process	0.98017	1	43	338	718	4386	C2.79,C6.421,C2.770,C1.75,C1.187,C3.493,C8.517,C5.756,C8.500,C4.214,C4.11,C1.635,C3.122,C2.766,C3.279,C7.649,C7.182,C3.123,C6.114,C4.826,C3.581,C6.459,C2.7,C7.208,C1.358,C8.370,C6.2,C2.440,C4.74,C4.18,C3.232,C6.22,C2.326,C6.64,C5.437,C6.256,C5.108,C6.292,C8.42,C2.253,C7.619,C7.665,C4.251
GO:0006139	nucleobase-containing compound metabolic process	biological_process	0.98067	1	76	338	1167	4386	C6.110,C1.75,C2.252,C1.302,C4.88,C6.784,C4.385,C4.246,C1.813,C2.875,C6.255,C4.218,C1.1014,C7.649,C2.638,C6.791,C7.474,C1.1114,C3.581,C4.826,C6.90,C3.738,C6.423,C3.263,C4.18,C2.269,C4.735,C6.126,C4.511,C4.770,C2.215,C5.651,C4.386,C1.49,C1.882,C2.253,C2.904,C7.623,C6.392,C7.665,C5.119,C7.160,C4.251,C3.173,C4.373,C8.500,C5.598,C6.37,C2.747,C6.409,C5.761,C1.815,C8.470,C3.718,C6.114,C5.137,C6.459,C3.6…
GO:0018130	heterocycle biosynthetic process	biological_process	0.98168	1	50	338	814	4386	C5.119,C7.665,C3.131,C7.160,C5.196,C6.231,C4.251,C6.147,C5.651,C8.42,C7.623,C1.882,C2.904,C2.253,C4.511,C6.22,C4.735,C6.126,C6.514,C8.424,C5.132,C2.215,C1.218,C6.90,C2.440,C6.2,C1.151,C8.33,C2.269,C1.88,C7.467,C3.263,C5.137,C6.791,C3.718,C7.474,C3.645,C1.1114,C1.813,C4.218,C8.356,C4.246,C2.638,C2.747,C6.16,C8.500,C5.761,C4.385,C6.110,C7.132
GO:0044267	cellular protein metabolic process	biological_process	0.98182	1	33	338	577	4386	C8.42,C6.292,C2.253,C5.108,C4.251,C7.619,C7.665,C3.232,C1.358,C8.370,C7.208,C6.2,C2.440,C5.437,C6.256,C2.326,C6.22,C6.64,C3.279,C7.649,C1.635,C3.581,C4.826,C2.7,C6.459,C6.114,C1.187,C1.75,C2.79,C4.11,C5.756,C8.517,C8.500
GO:0004519	endonuclease activity	molecular_function	0.98235	1	1	338	49	4386	C1.302
GO:0019438	aromatic compound biosynthetic process	biological_process	0.98247	1	49	338	801	4386	C6.110,C7.132,C2.747,C6.16,C8.500,C5.761,C4.385,C1.813,C4.218,C8.356,C4.246,C2.638,C5.137,C6.791,C7.474,C3.718,C3.645,C1.1114,C1.218,C6.90,C6.2,C2.440,C1.151,C1.88,C8.33,C2.269,C7.467,C3.263,C4.511,C4.735,C6.126,C8.424,C5.132,C6.514,C2.215,C6.147,C5.651,C8.42,C7.623,C1.882,C2.253,C2.904,C5.119,C7.665,C3.131,C5.196,C7.160,C4.251,C6.231
GO:0034641	cellular nitrogen compound metabolic process	biological_process	0.98347	1	92	338	1399	4386	C6.126,C4.735,C4.511,C6.256,C2.215,C8.424,C4.770,C6.90,C3.738,C4.18,C3.263,C6.423,C2.269,C7.665,C6.392,C5.119,C6.231,C4.251,C7.160,C4.386,C5.651,C2.253,C2.904,C1.882,C4.254,C1.49,C7.623,C6.292,C4.88,C6.784,C4.385,C1.75,C6.110,C2.252,C1.302,C7.474,C6.791,C1.1114,C3.581,C4.826,C4.246,C1.1014,C2.875,C1.813,C6.255,C4.218,C7.649,C2.638,C6.514,C5.132,C5.437,C6.2,C1.151,C7.161,C2.440,C4.907,C1.93,C1.358…
GO:0043232	intracellular non-membrane-bounded organelle	cellular_component	0.98371	1	12	338	261	4386	C4.580,C7.208,C3.738,C1.358,C4.74,C4.739,C3.402,C2.644,C2.215,C6.256,C5.804,C3.645
GO:0016032	viral process	biological_process	0.9838	1	4	338	116	4386	C6.501,C4.739,C3.286,C5.127
GO:1901362	organic cyclic compound biosynthetic process	biological_process	0.98437	1	51	338	834	4386	C4.246,C4.218,C1.813,C8.356,C2.638,C6.791,C3.718,C7.474,C5.137,C1.1114,C3.645,C6.110,C7.132,C8.500,C6.16,C2.747,C5.761,C4.385,C6.147,C5.651,C1.882,C2.253,C2.904,C8.42,C7.623,C3.131,C7.665,C5.119,C5.196,C7.160,C6.231,C4.251,C6.90,C6.2,C1.151,C2.440,C1.218,C7.467,C3.263,C8.33,C1.88,C2.269,C4.735,C6.126,C2.468,C4.511,C6.22,C8.424,C6.514,C5.132,C2.215
GO:0006412	translation	biological_process	0.98572	1	8	338	196	4386	C1.358,C7.208,C7.649,C6.292,C6.114,C4.251,C6.256,C6.459
GO:0044421	extracellular region part	cellular_component	0.98575	1	1	338	51	4386	C6.114
GO:0003676	nucleic acid binding	molecular_function	0.98581	1	53	338	859	4386	C1.1114,C6.417,C5.137,C7.59,C2.638,C4.246,C4.218,C1.813,C2.875,C7.398,C6.784,C5.761,C7.490,C8.500,C6.37,C2.747,C6.421,C1.302,C2.252,C3.173,C5.196,C4.251,C1.105,C2.253,C6.292,C4.612,C7.623,C5.91,C1.817,C6.147,C4.386,C6.142,C4.819,C4.770,C6.514,C2.215,C6.424,C5.437,C2.768,C6.126,C8.287,C2.326,C7.467,C6.423,C3.263,C3.555,C8.33,C6.90,C6.2,C4.564,C1.93,C1.358,C3.738
GO:0005488	binding	molecular_function	0.98635	1	176	338	2489	4386	C7.467,C8.33,C3.555,C6.587,C1.151,C6.129,C1.93,C1.51,C4.564,C2.61,C2.857,C7.51,C5.437,C5.69,C5.759,C6.64,C2.326,C8.179,C5.91,C8.156,C5.108,C4.580,C6.147,C6.501,C5.196,C3.131,C6.826,C6.123,C2.1152,C7.525,C6.421,C3.173,C4.234,C6.37,C6.176,C5.598,C6.858,C8.500,C2.747,C2.1136,C6.385,C5.765,C5.366,C3.622,C3.645,C3.66,C6.114,C6.10,C4.18,C4.74,C6.423,C6.13,C7.266,C6.90,C8.370,C2.303,C6.126,C8.287,C2.904…
GO:0016043	cellular component organization	biological_process	0.98705	1	16	338	325	4386	C5.27,C3.402,C6.114,C7.665,C7.591,C4.580,C6.385,C5.759,C5.804,C2.215,C3.573,C2.252,C1.51,C3.738,C4.739,C4.74
GO:0044257	cellular protein catabolic process	biological_process	0.98828	1	1	338	55	4386	C3.232
GO:0051603	proteolysis involved in cellular protein catabolic process	biological_process	0.98828	1	1	338	55	4386	C3.232
GO:0051276	chromosome organization	biological_process	0.98876	1	2	338	79	4386	C3.573,C3.738
GO:0043043	peptide biosynthetic process	biological_process	0.98899	1	8	338	201	4386	C1.358,C7.208,C6.292,C7.649,C6.114,C4.251,C6.256,C6.459
GO:0004518	nuclease activity	molecular_function	0.99095	1	3	338	104	4386	C6.2,C1.302,C5.437
GO:0005623	cell	cellular_component	0.99101	1	87	338	1360	4386	C7.59,C3.622,C3.66,C3.645,C6.459,C6.417,C5.137,C5.794,C6.114,C3.718,C7.132,C4.373,C4.490,C7.525,C4.214,C5.761,C4.503,C1.1109,C5.598,C8.500,C6.858,C4.580,C1.817,C5.196,C3.402,C4.739,C1.88,C7.467,C7.208,C1.358,C7.161,C6.2,C2.440,C1.151,C5.437,C5.242,C5.804,C4.668,C6.514,C2.326,C6.22,C5.759,C7.649,C7.182,C1.813,C4.218,C6.255,C1.635,C4.246,C4.826,C3.581,C1.1114,C7.591,C6.767,C6.791,C7.474,C2.644,C2.2…
GO:0044464	cell part	cellular_component	0.99101	1	87	338	1360	4386	C1.88,C4.739,C7.467,C1.358,C7.208,C6.2,C7.161,C2.440,C1.151,C4.668,C5.437,C5.242,C5.804,C6.514,C2.326,C6.22,C5.759,C1.817,C4.580,C5.196,C3.402,C7.132,C4.373,C4.490,C7.525,C5.761,C4.214,C4.503,C5.598,C1.1109,C6.858,C8.500,C7.59,C3.622,C3.645,C3.66,C6.417,C6.459,C5.794,C5.137,C6.114,C3.718,C3.232,C3.263,C2.396,C4.74,C3.738,C6.90,C2.215,C6.256,C2.977,C8.452,C4.511,C6.126,C4.735,C6.188,C6.292,C2.253,…
GO:0006518	peptide metabolic process	biological_process	0.99136	1	8	338	206	4386	C6.256,C4.251,C6.459,C6.114,C7.649,C6.292,C1.358,C7.208
GO:0030163	protein catabolic process	biological_process	0.9917	1	1	338	59	4386	C3.232
GO:0071840	cellular component organization or biogenesis	biological_process	0.99245	1	18	338	370	4386	C5.759,C2.215,C3.573,C5.804,C1.51,C2.252,C3.738,C4.74,C4.739,C6.392,C3.402,C6.114,C7.665,C5.27,C7.591,C3.581,C4.580,C6.385
GO:0090304	nucleic acid metabolic process	biological_process	0.99282	1	65	338	1054	4386	C3.173,C4.373,C5.598,C8.500,C6.37,C2.747,C5.761,C6.409,C3.718,C6.114,C5.137,C6.459,C3.89,C3.66,C3.645,C7.161,C6.2,C1.151,C1.93,C4.907,C7.467,C8.33,C5.132,C6.514,C5.437,C4.580,C5.91,C5.196,C1.302,C2.252,C4.88,C6.784,C4.385,C4.246,C4.218,C2.875,C6.255,C1.813,C7.649,C2.638,C6.791,C7.474,C1.1114,C4.826,C3.581,C6.90,C3.738,C6.423,C3.263,C4.735,C6.126,C4.511,C4.770,C2.215,C5.651,C4.386,C1.882,C1.49,C2.…
GO:0044265	cellular macromolecule catabolic process	biological_process	0.99336	1	1	338	62	4386	C3.232
GO:0051716	cellular response to stimulus	biological_process	0.99354	1	18	338	369	4386	C6.147,C5.338,C5.91,C7.182,C1.49,C7.665,C6.114,C3.89,C2.8,C3.173,C2.252,C6.2,C3.719,C3.263,C3.232,C6.37,C5.437,C4.770
GO:0044424	intracellular part	cellular_component	0.99409	1	76	338	1225	4386	C4.826,C3.581,C1.1114,C6.767,C7.474,C2.644,C6.791,C7.649,C1.813,C4.218,C6.255,C1.635,C4.246,C3.573,C5.13,C4.476,C2.252,C6.110,C7.128,C4.251,C6.231,C7.160,C5.119,C7.665,C6.392,C6.188,C6.292,C2.253,C1.882,C2.215,C6.256,C2.977,C8.452,C4.511,C6.126,C4.735,C3.263,C2.396,C3.232,C4.74,C3.738,C6.90,C3.645,C6.417,C6.459,C5.137,C3.718,C7.59,C3.622,C5.761,C4.214,C4.503,C5.598,C8.500,C7.132,C4.373,C4.490,C7.…
GO:0043226	organelle	cellular_component	0.99414	1	59	338	988	4386	C4.373,C4.490,C3.573,C5.761,C5.598,C8.500,C4.503,C7.59,C4.246,C1.635,C1.813,C6.255,C4.218,C3.622,C1.1114,C6.459,C6.417,C3.645,C3.581,C6.791,C2.644,C3.718,C6.114,C7.474,C5.137,C4.74,C7.467,C3.263,C2.396,C3.232,C4.739,C1.88,C6.90,C7.208,C1.358,C3.738,C2.977,C6.514,C6.256,C2.215,C5.437,C5.242,C5.804,C4.735,C6.126,C5.759,C2.326,C4.511,C1.882,C2.253,C6.292,C4.580,C7.160,C5.196,C4.251,C7.128,C3.402,C6.…
GO:0019058	viral life cycle	biological_process	0.99522	1	1	338	66	4386	C6.501
GO:0043229	intracellular organelle	cellular_component	0.99584	1	57	338	971	4386	C3.581,C3.645,C6.417,C1.1114,C5.137,C7.474,C2.644,C3.718,C6.791,C7.59,C3.622,C1.813,C1.635,C6.255,C4.218,C4.246,C5.761,C3.573,C4.503,C5.598,C8.500,C4.373,C4.490,C7.128,C4.251,C7.160,C5.196,C7.665,C3.402,C6.392,C6.292,C2.253,C1.882,C4.580,C5.437,C5.804,C5.242,C6.256,C2.215,C6.514,C2.977,C2.326,C4.511,C5.759,C6.126,C4.735,C1.88,C4.739,C2.396,C3.263,C3.232,C7.467,C4.74,C3.738,C1.358,C7.208,C6.90
GO:0050896	response to stimulus	biological_process	0.99662	1	25	338	494	4386	C5.338,C6.147,C6.255,C1.49,C7.182,C2.253,C5.91,C6.145,C7.665,C6.114,C2.8,C3.89,C3.719,C6.2,C2.252,C1.302,C3.173,C3.263,C3.232,C1.169,C6.37,C3.79,C8.287,C4.770,C5.437
GO:0016070	RNA metabolic process	biological_process	0.99678	1	48	338	841	4386	C3.263,C7.467,C8.33,C1.151,C6.2,C7.161,C6.90,C4.907,C2.215,C5.132,C6.514,C6.126,C4.735,C4.511,C2.253,C1.882,C7.623,C4.580,C5.651,C4.251,C7.160,C5.196,C7.665,C6.392,C5.119,C6.784,C4.385,C5.761,C4.88,C5.598,C8.500,C2.747,C7.649,C2.638,C4.246,C4.218,C1.813,C6.255,C1.1114,C6.459,C3.645,C3.581,C4.826,C3.718,C7.474,C6.114,C6.791,C5.137
GO:0043170	macromolecule metabolic process	biological_process	0.99739	1	104	338	1636	4386	C4.511,C4.735,C6.126,C4.770,C6.256,C2.215,C3.738,C8.370,C6.90,C6.423,C3.737,C4.74,C3.263,C3.232,C4.18,C6.323,C5.119,C6.392,C7.665,C7.160,C4.251,C4.386,C5.651,C6.292,C7.623,C1.49,C1.882,C2.253,C8.517,C5.756,C4.88,C4.385,C4.11,C6.784,C1.302,C2.252,C2.79,C2.770,C1.75,C1.187,C6.791,C3.123,C7.474,C3.581,C4.826,C1.1114,C2.7,C1.813,C4.218,C6.255,C2.875,C1.635,C2.766,C4.246,C3.279,C2.638,C7.649,C7.182,C2…
GO:0044271	cellular nitrogen compound biosynthetic process	biological_process	0.99744	1	56	338	972	4386	C6.126,C4.735,C4.511,C2.215,C6.256,C8.424,C6.514,C5.132,C2.440,C6.2,C1.151,C6.90,C1.358,C1.218,C7.208,C3.263,C7.467,C8.33,C2.269,C1.88,C3.131,C7.665,C3.82,C5.119,C4.251,C7.160,C5.196,C5.651,C6.147,C2.904,C2.253,C1.882,C7.623,C8.42,C6.292,C6.16,C8.500,C2.747,C4.385,C5.761,C6.110,C7.132,C3.718,C6.114,C7.474,C6.791,C5.137,C1.1114,C6.459,C3.645,C4.246,C8.356,C4.218,C1.813,C7.649,C2.638
GO:0005622	intracellular	cellular_component	0.99767	1	78	338	1287	4386	C5.196,C3.402,C4.580,C1.817,C5.804,C5.437,C5.242,C6.514,C2.326,C5.759,C4.739,C1.88,C7.467,C7.208,C1.358,C6.2,C7.161,C2.440,C1.151,C3.645,C6.459,C6.417,C5.137,C3.718,C7.59,C3.622,C5.761,C4.214,C4.503,C5.598,C8.500,C6.858,C7.132,C4.373,C4.490,C7.525,C7.128,C7.160,C6.231,C4.251,C5.119,C6.392,C7.665,C6.292,C6.188,C1.882,C2.253,C2.977,C6.256,C2.215,C8.452,C4.511,C4.735,C6.126,C4.74,C3.263,C3.232,C2.39…
GO:0003735	structural constituent of ribosome	molecular_function	0.99777	1	2	338	109	4386	C6.256,C7.208
GO:0005840	ribosome	cellular_component	0.99777	1	2	338	109	4386	C6.256,C7.208
GO:0044444	cytoplasmic part	cellular_component	0.99806	1	17	338	393	4386	C4.373,C1.88,C4.739,C6.2,C1.358,C7.208,C6.256,C2.215,C5.242,C8.500,C4.503,C1.882,C6.292,C3.622,C6.255,C4.251,C7.128
GO:0035556	intracellular signal transduction	biological_process	0.99825	1	2	338	104	4386	C7.665,C3.719
GO:0034645	cellular macromolecule biosynthetic process	biological_process	0.99839	1	54	338	957	4386	C5.91,C7.623,C6.292,C2.253,C1.882,C5.651,C4.580,C4.251,C5.196,C7.160,C7.619,C7.665,C8.33,C3.263,C7.467,C3.737,C6.423,C1.358,C7.208,C1.51,C6.2,C1.151,C6.90,C2.215,C6.256,C6.514,C4.511,C2.468,C6.126,C4.735,C2.638,C7.649,C1.813,C4.218,C4.246,C1.425,C4.826,C3.645,C3.66,C6.459,C1.1114,C5.137,C3.718,C7.474,C6.114,C6.791,C1.187,C4.373,C5.761,C6.409,C4.11,C2.747,C8.517,C8.500
GO:0034654	nucleobase-containing compound biosynthetic process	biological_process	0.99846	1	36	338	688	4386	C7.623,C2.253,C2.904,C1.882,C5.651,C6.147,C4.251,C7.160,C7.665,C8.33,C2.269,C1.88,C3.263,C7.467,C1.151,C6.2,C6.90,C2.215,C6.514,C4.511,C6.126,C4.735,C2.638,C4.218,C1.813,C4.246,C3.645,C1.1114,C5.137,C3.718,C7.474,C6.791,C6.110,C5.761,C2.747,C8.500
GO:0006351	transcription, DNA-templated	biological_process	0.99851	1	31	338	613	4386	C3.718,C7.474,C7.665,C6.791,C5.137,C4.251,C7.160,C1.1114,C3.645,C4.246,C5.651,C4.218,C1.813,C2.253,C1.882,C2.638,C7.623,C6.126,C8.500,C4.735,C4.511,C2.747,C2.215,C6.514,C5.761,C6.2,C1.151,C6.90,C3.263,C7.467,C8.33
GO:0097659	nucleic acid-templated transcription	biological_process	0.99851	1	31	338	613	4386	C2.215,C6.514,C5.761,C6.126,C4.735,C8.500,C4.511,C2.747,C3.263,C7.467,C8.33,C1.151,C6.2,C6.90,C4.251,C1.1114,C7.160,C3.645,C7.665,C3.718,C7.474,C6.791,C5.137,C2.253,C1.882,C2.638,C7.623,C4.246,C5.651,C1.813,C4.218
GO:0009059	macromolecule biosynthetic process	biological_process	0.99856	1	55	338	975	4386	C1.187,C4.373,C5.761,C6.409,C4.11,C2.747,C8.517,C8.500,C2.638,C7.649,C1.813,C4.218,C4.246,C4.826,C1.425,C3.645,C3.66,C1.1114,C6.459,C5.137,C6.114,C3.718,C7.474,C6.791,C8.33,C3.263,C6.423,C7.467,C3.737,C1.358,C1.51,C7.208,C1.151,C6.2,C6.90,C6.256,C2.215,C6.514,C4.511,C2.468,C6.126,C4.735,C7.623,C5.91,C6.292,C2.253,C1.882,C5.651,C4.580,C4.251,C5.196,C7.160,C7.619,C6.323,C7.665
GO:0044260	cellular macromolecule metabolic process	biological_process	0.99898	1	91	338	1491	4386	C5.196,C7.619,C8.42,C5.91,C4.580,C5.108,C6.514,C5.132,C5.437,C6.64,C2.468,C2.326,C6.22,C7.467,C8.33,C7.161,C6.2,C2.440,C1.151,C1.51,C7.208,C4.907,C1.93,C1.358,C6.459,C3.66,C3.89,C3.645,C1.425,C3.718,C6.114,C5.137,C6.409,C5.761,C8.500,C5.598,C6.37,C2.747,C4.373,C3.173,C7.160,C4.251,C6.392,C7.665,C5.119,C1.882,C1.49,C2.253,C6.292,C7.623,C5.651,C4.386,C4.770,C2.215,C6.256,C4.735,C6.126,C4.511,C3.737…
GO:0032774	RNA biosynthetic process	biological_process	0.99906	1	31	338	625	4386	C1.882,C2.253,C7.623,C2.638,C4.246,C4.218,C1.813,C5.651,C7.160,C1.1114,C4.251,C3.645,C6.791,C7.665,C3.718,C7.474,C5.137,C7.467,C3.263,C8.33,C6.90,C1.151,C6.2,C6.514,C2.215,C5.761,C4.735,C8.500,C6.126,C4.511,C2.747
GO:0050794	regulation of cellular process	biological_process	0.99949	1	38	338	749	4386	C4.246,C5.338,C4.218,C1.813,C7.182,C7.649,C2.638,C3.718,C6.114,C7.474,C6.791,C5.137,C1.1114,C3.645,C3.719,C8.500,C2.747,C5.761,C5.651,C6.147,C1.882,C7.623,C6.292,C7.665,C2.8,C7.160,C5.196,C6.2,C1.151,C6.90,C3.263,C7.467,C6.64,C6.126,C4.735,C4.511,C2.215,C6.514
GO:0005515	protein binding	molecular_function	0.99954	1	41	338	788	4386	C1.49,C2.253,C2.996,C4.819,C4.386,C5.196,C2.8,C6.501,C4.251,C7.665,C3.166,C4.74,C7.467,C4.739,C6.587,C6.2,C1.358,C4.770,C2.215,C5.69,C5.745,C5.437,C6.64,C8.555,C2.468,C7.182,C6.385,C2.638,C5.338,C2.766,C1.813,C3.622,C6.459,C2.146,C1.425,C6.114,C7.525,C2.1152,C4.490,C1.277,C2.1136
GO:0007165	signal transduction	biological_process	0.99959	1	7	338	234	4386	C6.147,C5.338,C7.665,C6.114,C3.719,C7.182,C2.8
GO:0023052	signaling	biological_process	0.99964	1	7	338	236	4386	C2.8,C7.182,C3.719,C7.665,C5.338,C6.114,C6.147
GO:0044700	single organism signaling	biological_process	0.99964	1	7	338	236	4386	C2.8,C7.182,C6.147,C7.665,C5.338,C6.114,C3.719
GO:0065007	biological regulation	biological_process	0.99972	1	41	338	809	4386	C7.160,C5.196,C2.8,C7.665,C4.612,C6.292,C7.623,C1.882,C2.253,C6.147,C5.651,C6.514,C2.215,C4.511,C4.735,C6.126,C6.64,C7.467,C3.263,C6.90,C1.151,C6.2,C3.645,C1.1114,C5.137,C6.791,C6.114,C3.718,C7.474,C2.638,C7.649,C7.182,C4.218,C1.813,C5.338,C4.246,C4.234,C5.761,C2.747,C8.500,C3.719
GO:0007154	cell communication	biological_process	0.99972	1	7	338	240	4386	C3.719,C5.338,C6.114,C7.665,C6.147,C7.182,C2.8
GO:0050789	regulation of biological process	biological_process	0.99975	1	38	338	766	4386	C6.147,C5.651,C6.292,C7.623,C1.882,C7.665,C7.160,C5.196,C2.8,C6.90,C1.151,C6.2,C7.467,C3.263,C4.511,C4.735,C6.64,C6.126,C6.514,C2.215,C4.218,C1.813,C5.338,C4.246,C2.638,C7.649,C7.182,C5.137,C6.791,C3.718,C6.114,C7.474,C3.645,C1.1114,C3.719,C2.747,C8.500,C5.761
GO:0010467	gene expression	biological_process	0.99976	1	50	338	952	4386	C1.813,C6.255,C4.218,C4.246,C2.638,C7.649,C5.137,C7.474,C3.718,C6.114,C6.791,C3.581,C3.645,C4.826,C6.459,C1.1114,C2.747,C4.88,C5.598,C8.500,C4.385,C5.761,C5.651,C4.580,C7.623,C6.292,C2.253,C1.882,C5.119,C7.665,C6.392,C4.251,C5.196,C7.160,C1.358,C7.208,C1.151,C6.2,C7.161,C6.90,C8.33,C3.263,C7.467,C4.511,C6.126,C4.735,C6.256,C2.215,C6.514,C5.132
GO:0030529	ribonucleoprotein complex	cellular_component	0.99999	1	2	338	178	4386	C7.208,C6.256
