# Supplementary material for: The molecular mechanisms of Monascus purpureus M9 responses to blue light based on the transcriptome analysis
Source: Sci Rep. 2017 Jul 17;7:5537. doi: 10.1038/s41598-017-05990-x (PMC5514072; doi:10.1038/s41598-017-05990-x)
Supplement: Supplementary file 7 — Dataset S6 [file 41598_2017_5990_MOESM7_ESM.xls]

GO_accession	Description	Term_type	Over_represented_pValue	Corrected_pValue	DEG_item	DEG_list	Bg_item	Bg_list	Gene_names
GO:0048037	cofactor binding	molecular_function	3.4366e-06	0.012509	38	294	262	4386	C5.132,C6.188,C7.364,C2.468,C7.667,C6.110,C2.857,C5.805,C5.69,C1.51,C2.451,C4.396,C6.858,C7.179,C1.169,C5.142,C4.733,C7.132,C5.536,C2.977,C7.123,C5.366,C7.365,C4.453,C2.297,C8.179,C5.598,scaffold00023.9,C7.606,C1.881,C6.424,C5.765,C4.580,C4.476,C6.25,C4.151,C6.255,C8.446
GO:0044710	single-organism metabolic process	biological_process	3.2436e-05	0.059033	117	294	1269	4386	C6.188,C1.919,C6.825,C2.570,C1.1241,C1.975,C7.332,C7.667,C4.18,C8.156,C2.948,C5.804,C6.513,C3.432,C2.269,C3.917,C3.263,C7.179,C8.42,C5.142,C2.146,C4.583,C1.1014,C5.13,C2.977,C7.132,C8.555,C5.366,C7.464,C6.37,C3.89,C1.187,C6.10,C1.10,C8.179,C2.297,C7.365,C5.264,C6.555,C1.1172,C5.598,C4.726,C7.606,C2.875,scaffold00023.9,C4.580,C5.765,C2.463,C4.172,C4.826,C8.32,C1.881,C4.800,C3.886,C6.292,C7.180,C8.…
GO:0005975	carbohydrate metabolic process	biological_process	9.4129e-05	0.11421	35	294	268	4386	C6.142,C1.1239,C2.459,C6.733,C5.31,C5.547,C3.313,C2.468,C7.667,C1.1046,C5.712,C1.823,C6.188,C8.156,C1.51,C6.421,C2.463,C2.875,C2.652,C1.556,C7.23,C5.669,C6.323,C6.597,C6.859,C1.187,C4.56,C3.737,C3.213,C1.882,C7.128,C4.726,C4.11,C4.735,C3.747
GO:0022804	active transmembrane transporter activity	molecular_function	0.00028798	0.26206	15	294	81	4386	C4.625,C6.587,C1.309,C5.478,C4.373,C6.555,C7.23,C6.323,C4.23,C8.500,C4.646,C6.538,C1.815,C6.110,C3.842
GO:0030170	pyridoxal phosphate binding	molecular_function	0.00042858	0.31201	10	294	42	4386	C1.881,C6.424,C7.123,C6.110,C4.733,C2.451,C5.805,C4.453,C8.179,C1.51
GO:0055114	oxidation-reduction process	biological_process	0.00073802	0.38749	61	294	616	4386	C7.606,C2.58,C6.11,scaffold00023.9,C4.580,C3.857,C2.463,C5.765,C3.715,C6.13,C4.476,C3.886,C7.611,C3.874,C8.470,C6.25,C4.151,C6.20,C5.536,C2.977,C8.555,C6.490,C7.132,C3.737,C5.366,C2.297,C4.453,C8.179,C2.440,C7.365,C5.264,C5.598,C1.1172,C3.419,C6.858,C3.917,C8.42,C7.179,C5.142,C1.169,C5.476,C4.583,C5.13,C1.1014,C3.920,C1.919,C6.188,C5.132,C6.825,C2.570,C2.857,C1.1241,C7.364,C2.468,C7.667,C1.975,C2…
GO:0044699	single-organism process	biological_process	0.00092617	0.38749	170	294	2124	4386	C5.764,C2.270,C6.858,C1.1114,C5.792,C1.169,C5.478,C2.468,C7.364,C1.823,C2.857,C5.712,C1.1046,C3.131,C5.132,C7.59,C3.173,C1.51,C3.715,C6.424,C2.75,C7.657,C3.857,C3.17,C2.652,C6.11,C1.904,C2.58,C6.20,C2.5,C6.323,C7.611,C2.8,C5.91,C5.248,C3.213,C3.737,C7.16,C7.665,C6.490,C4.572,C5.536,C7.128,C4.11,C1.1227,C2.440,C2.215,C4.735,C8.42,C3.917,C2.269,C5.13,C4.234,C5.707,C4.583,C5.547,C1.309,C5.142,C5.724…
GO:0050662	coenzyme binding	molecular_function	0.0010685	0.38749	25	294	194	4386	C2.468,C7.364,C7.667,C7.132,C5.132,C5.536,C2.977,C6.188,C5.598,C4.396,C7.365,C2.297,C5.69,C7.179,C5.765,C4.580,C6.858,C7.606,C6.255,C6.25,C4.151,C8.446,C4.476,C1.169,C5.142
GO:0016491	oxidoreductase activity	molecular_function	0.0011001	0.38749	65	294	681	4386	C3.917,C8.42,C7.179,C5.142,C5.13,C4.583,C6.825,C1.919,C6.188,C1.975,C7.667,C2.570,C1.1241,C6.513,C2.948,C4.396,scaffold00023.9,C7.606,C5.765,C4.580,C2.463,C6.292,C3.886,C4.151,C6.25,C8.470,C8.555,C6.54,C7.132,C2.977,C5.366,C7.365,C2.297,C8.179,C5.598,C1.1172,C6.555,C5.264,C3.419,C6.858,C1.169,C5.476,C3.920,C5.132,C2.468,C7.364,C2.857,C7.59,C3.173,C1.1058,C5.529,C6.11,C2.58,C3.715,C6.13,C3.857,C7.…
GO:0032787	monocarboxylic acid metabolic process	biological_process	0.0011604	0.38749	13	294	74	4386	C2.440,C3.886,C2.146,C5.598,C3.173,C7.23,C3.419,C7.132,C2.875,C2.857,C5.712,C1.975,C7.332
GO:0016903	oxidoreductase activity, acting on the aldehyde or oxo group of donors	molecular_function	0.0013187	0.38749	7	294	26	4386	C2.430,C6.555,C4.151,C2.977,C2.58,C7.606,scaffold00023.9
GO:0015399	primary active transmembrane transporter activity	molecular_function	0.0013839	0.38749	9	294	41	4386	C4.373,C5.478,C4.625,C6.587,C6.110,C3.842,C1.815,C4.646,C8.500
GO:0015405	P-P-bond-hydrolysis-driven transmembrane transporter activity	molecular_function	0.0013839	0.38749	9	294	41	4386	C4.646,C8.500,C1.815,C6.110,C3.842,C4.625,C6.587,C5.478,C4.373
GO:0006006	glucose metabolic process	biological_process	0.003002	0.78051	3	294	5	4386	C4.735,C7.128,C7.667
GO:0044723	single-organism carbohydrate metabolic process	biological_process	0.0033824	0.8208	18	294	133	4386	C7.23,C6.733,C6.323,C2.875,C4.726,C7.128,C4.11,C8.156,C1.51,C4.735,C2.468,C1.187,C7.667,C1.823,C5.712,C3.213,C1.1046,C3.737
GO:0016616	oxidoreductase activity, acting on the CH-OH group of donors, NAD or NADP as acceptor	molecular_function	0.0037148	0.84203	16	294	115	4386	C6.858,C1.169,C3.874,C8.470,C4.583,C6.25,C4.151,C6.188,C5.536,C7.132,C2.857,C1.975,C2.468,C7.667,C7.364,C5.598
GO:0003924	GTPase activity	molecular_function	0.0039325	0.84203	14	294	92	4386	C7.665,C4.572,C3.622,C1.815,C3.933,C5.91,C3.842,C4.625,C6.292,C6.587,C5.478,C7.278,C4.373,C7.128
GO:0042626	ATPase activity, coupled to transmembrane movement of substances	molecular_function	0.004665	0.85737	8	294	40	4386	C6.587,C4.625,C5.478,C4.373,C4.646,C1.815,C3.842,C6.110
GO:0043492	ATPase activity, coupled to movement of substances	molecular_function	0.004665	0.85737	8	294	40	4386	C4.373,C4.625,C6.587,C5.478,C6.110,C3.842,C4.646,C1.815
GO:0072330	monocarboxylic acid biosynthetic process	biological_process	0.0047108	0.85737	6	294	24	4386	C3.173,C7.332,C2.146,C2.440,C3.886,C3.419
GO:0006555	methionine metabolic process	biological_process	0.0049849	0.86404	2	294	2	4386	C1.1172,C3.131
GO:0044711	single-organism biosynthetic process	biological_process	0.0072506	1	42	294	426	4386	C5.598,C7.128,C6.555,C2.440,C4.658,C6.10,C5.248,C1.187,C3.213,C7.464,C3.737,C7.132,C6.25,C7.180,C6.323,C6.292,C3.886,C4.800,C3.82,C4.826,C5.460,C3.17,C3.173,C1.51,C2.468,C7.332,C6.110,C2.857,C1.823,C3.33,C3.131,C5.132,C5.31,C2.146,C5.142,C5.478,C8.42,C2.904,C2.269,C8.500,C1.1114,C3.419
GO:0016773	phosphotransferase activity, alcohol group as acceptor	molecular_function	0.0074785	1	26	294	231	4386	C8.179,C1.51,C5.108,C2.7,C4.23,C6.555,C1.815,C7.665,C1.1046,C6.859,C1.187,C7.332,C5.478,C6.597,C5.547,C3.279,C5.792,C8.370,C5.669,C4.373,C7.23,C2.652,C3.17,C2.459,C8.42,C3.137
GO:0016614	oxidoreductase activity, acting on CH-OH group of donors	molecular_function	0.0086319	1	16	294	125	4386	C6.858,C4.151,C6.25,C4.583,C8.470,C3.874,C1.169,C2.468,C1.975,C7.667,C7.364,C2.857,C7.132,C5.536,C6.188,C5.598
GO:0009132	nucleoside diphosphate metabolic process	biological_process	0.0087512	1	3	294	7	4386	C2.875,C1.1014,C7.23
GO:0005507	copper ion binding	molecular_function	0.0091487	1	6	294	27	4386	C5.264,C3.737,C5.366,scaffold00023.9,C7.119,C4.88
GO:0006633	fatty acid biosynthetic process	biological_process	0.0098284	1	5	294	20	4386	C2.146,C7.332,C3.173,C3.419,C3.886
GO:0008610	lipid biosynthetic process	biological_process	0.010515	1	20	294	170	4386	C2.146,C6.25,C3.886,C4.800,C6.292,C4.826,C8.42,C3.17,C3.419,C8.500,C5.598,C6.555,C3.173,C7.464,C2.468,C1.187,C7.332,C6.10,C5.132,C3.33
GO:0016053	organic acid biosynthetic process	biological_process	0.010551	1	13	294	95	4386	C3.173,C7.180,C2.146,C2.440,C3.886,C5.142,C3.82,C5.248,C7.332,C2.857,C5.460,C3.131,C3.419
GO:0046394	carboxylic acid biosynthetic process	biological_process	0.010551	1	13	294	95	4386	C3.419,C3.131,C5.460,C2.857,C7.332,C5.248,C3.82,C5.142,C3.886,C2.440,C2.146,C7.180,C3.173
GO:0051287	NAD binding	molecular_function	0.011466	1	8	294	47	4386	C6.188,C5.536,C6.858,C7.606,C7.132,C7.364,C1.169,C4.151
GO:0008982	protein-N(PI)-phosphohistidine-sugar phosphotransferase activity	molecular_function	0.012828	1	3	294	8	4386	C4.23,C7.23,C6.555
GO:0006629	lipid metabolic process	biological_process	0.012906	1	29	294	280	4386	C6.555,C3.173,C5.598,C4.726,C8.156,C1.1227,C7.132,C3.33,C5.132,C1.975,C2.468,C1.187,C7.332,C6.10,C7.464,C2.857,C4.800,C3.886,C6.292,scaffold00023.33,C6.25,C2.146,C8.500,C3.432,C3.17,C3.419,C8.42,C4.172,C4.826
GO:0006790	sulfur compound metabolic process	biological_process	0.01397	1	7	294	38	4386	C4.849,C3.131,C5.478,C6.256,C1.1172,C5.31,C2.904
GO:0016833	oxo-acid-lyase activity	molecular_function	0.014121	1	2	294	3	4386	C1.1046,C3.886
GO:0044255	cellular lipid metabolic process	biological_process	0.014898	1	23	294	210	4386	C6.10,C1.975,C7.332,C1.187,C2.857,C7.464,C7.132,C5.132,C4.726,C6.555,C3.173,C5.598,C8.156,C8.42,C4.172,C8.500,C3.419,C3.17,C2.146,C4.800,C3.886,C6.292,scaffold00023.33
GO:0019752	carboxylic acid metabolic process	biological_process	0.015102	1	26	294	247	4386	C3.173,C5.804,C5.598,C1.1172,C8.179,C4.453,C2.440,C2.857,C5.712,C7.332,C5.248,C1.975,C3.131,C7.132,C7.180,C2.146,C7.23,C4.733,C5.142,C3.886,C5.460,C6.424,C3.82,C1.881,C3.419,C2.875
GO:0016820	hydrolase activity, acting on acid anhydrides, catalyzing transmembrane movement of substances	molecular_function	0.016614	1	8	294	49	4386	C3.842,C6.110,C1.815,C4.646,C4.373,C5.478,C6.587,C4.625
GO:0043436	oxoacid metabolic process	biological_process	0.01837	1	26	294	251	4386	C2.440,C4.453,C8.179,C3.173,C1.1172,C5.598,C5.804,C3.131,C7.132,C5.248,C7.332,C1.975,C5.712,C2.857,C3.886,C5.142,C4.733,C7.23,C7.180,C2.146,C2.875,C3.419,C6.424,C3.82,C1.881,C5.460
GO:0006631	fatty acid metabolic process	biological_process	0.018512	1	9	294	60	4386	C3.886,C2.146,C3.173,C5.598,C3.419,C7.132,C2.857,C7.332,C1.975
GO:0003824	catalytic activity	molecular_function	0.019605	1	186	294	2504	4386	C2.850,C3.79,C2.430,C4.849,C4.658,C4.453,C3.998,C5.529,C1.556,C3.788,C3.82,C6.13,C5.460,C4.476,C6.597,C3.874,scaffold00023.33,C6.509,C7.23,C4.750,C3.33,C3.920,C6.110,C5.108,C1.69,C3.493,C1.817,C3.419,C2.459,C2.904,C2.1167,C6.587,C5.31,C4.733,C6.733,C5.476,C8.370,C1.10,C6.10,C6.37,C4.56,C7.365,C6.388,C8.179,C5.598,C4.23,C1.302,C2.875,C7.606,C1.881,C6.292,C6.75,C6.784,C6.25,C4.151,C3.166,C7.180,C8.…
GO:0005984	disaccharide metabolic process	biological_process	0.020228	1	3	294	9	4386	C3.213,C8.156,C1.823
GO:0006082	organic acid metabolic process	biological_process	0.02115	1	26	294	254	4386	C4.733,C7.23,C7.180,C2.146,C3.886,C5.142,C1.881,C6.424,C3.82,C5.460,C2.875,C3.419,C3.173,C5.598,C1.1172,C5.804,C2.440,C4.453,C8.179,C5.248,C7.332,C1.975,C5.712,C2.857,C3.131,C7.132
GO:0006720	isoprenoid metabolic process	biological_process	0.021957	1	7	294	42	4386	C5.132,C4.800,C7.464,C8.42,C6.10,C5.598,C6.555
GO:0008299	isoprenoid biosynthetic process	biological_process	0.021957	1	7	294	42	4386	C7.464,C5.598,C6.555,C8.42,C6.10,C5.132,C4.800
GO:0016620	oxidoreductase activity, acting on the aldehyde or oxo group of donors, NAD or NADP as acceptor	molecular_function	0.023254	1	4	294	17	4386	C2.977,C2.58,C7.606,C4.151
GO:0044283	small molecule biosynthetic process	biological_process	0.026018	1	14	294	118	4386	C2.440,C3.886,C5.142,C3.173,C5.31,C2.146,C7.180,C3.131,C3.419,C7.332,C5.248,C3.82,C5.460,C2.857
GO:0000096	sulfur amino acid metabolic process	biological_process	0.02603	1	2	294	4	4386	C3.131,C1.1172
GO:0016706	oxidoreductase activity, acting on paired donors, with incorporation or reduction of molecular oxygen, 2-oxoglutarate as one donor, and incorporation of one atom each of oxygen into both donors	molecular_function	0.02654	1	5	294	27	4386	C6.20,C3.715,C5.476,C2.948,C6.825
GO:0016624	oxidoreductase activity, acting on the aldehyde or oxo group of donors, disulfide as acceptor	molecular_function	0.026689	1	2	294	4	4386	C2.430,C6.555
GO:0016829	lyase activity	molecular_function	0.027335	1	15	294	130	4386	C5.804,C7.128,C5.31,C8.179,C4.453,C5.25,C3.886,C1.1046,C6.142,C5.712,C6.424,C6.10,C1.881,C3.788,C3.131
GO:0046912	transferase activity, transferring acyl groups, acyl groups converted into alkyl on transfer	molecular_function	0.028046	1	3	294	10	4386	C5.712,C4.56,C4.800
GO:0010181	FMN binding	molecular_function	0.028562	1	4	294	18	4386	C5.765,C7.179,C2.297,C7.365
GO:0016830	carbon-carbon lyase activity	molecular_function	0.030225	1	9	294	65	4386	C3.131,C5.712,C6.142,C1.1046,C1.881,C6.424,C3.886,C5.31,C7.128
GO:0044281	small molecule metabolic process	biological_process	0.030471	1	37	294	402	4386	C7.132,C5.248,C2.440,C4.453,C8.179,C1.1172,C5.598,C2.875,C8.32,C6.424,C3.82,C1.881,C5.460,C3.886,C7.23,C7.180,C8.470,C3.131,C1.975,C7.332,C5.712,C6.110,C2.857,C1.1046,C4.18,C5.804,C3.173,C2.269,C3.419,C1.926,C2.904,C5.142,C4.733,C5.31,C1.1014,C6.733,C2.146
GO:0009066	aspartate family amino acid metabolic process	biological_process	0.030717	1	3	294	11	4386	C3.82,C1.1172,C3.131
GO:0016641	oxidoreductase activity, acting on the CH-NH2 group of donors, oxygen as acceptor	molecular_function	0.034885	1	3	294	11	4386	C5.366,C5.765,scaffold00023.9
GO:0004143	diacylglycerol kinase activity	molecular_function	0.036148	1	2	294	5	4386	C7.23,C3.17
GO:0005525	GTP binding	molecular_function	0.038028	1	15	294	133	4386	C1.815,C3.622,C3.933,C4.572,C7.665,C3.842,C5.91,C5.478,C7.278,C6.587,C6.292,C4.625,C2.238,C7.128,C4.373
GO:0030259	lipid glycosylation	biological_process	0.040494	1	2	294	5	4386	C4.726,C8.156
GO:0006071	glycerol metabolic process	biological_process	0.041298	1	2	294	5	4386	C6.733,C1.1046
GO:0019400	alditol metabolic process	biological_process	0.041298	1	2	294	5	4386	C6.733,C1.1046
GO:0044262	cellular carbohydrate metabolic process	biological_process	0.042508	1	11	294	91	4386	C1.51,C6.733,C8.156,C1.187,C2.468,C1.823,C5.712,C3.213,C4.56,C3.737,C1.1046
GO:0005992	trehalose biosynthetic process	biological_process	0.042614	1	2	294	5	4386	C3.213,C1.823
GO:0046351	disaccharide biosynthetic process	biological_process	0.042614	1	2	294	5	4386	C1.823,C3.213
GO:0019001	guanyl nucleotide binding	molecular_function	0.050139	1	15	294	138	4386	C4.373,C7.128,C2.238,C6.292,C4.625,C6.587,C5.478,C7.278,C5.91,C3.842,C7.665,C4.572,C1.815,C3.622,C3.933
GO:0032561	guanyl ribonucleotide binding	molecular_function	0.050139	1	15	294	138	4386	C5.478,C7.278,C6.587,C4.625,C6.292,C2.238,C7.128,C4.373,C1.815,C3.622,C3.933,C4.572,C7.665,C3.842,C5.91
GO:0016740	transferase activity	molecular_function	0.053794	1	66	294	810	4386	C5.478,C1.169,C5.476,C8.370,C1.1140,C3.279,C5.792,C5.31,C4.733,C2.459,C6.858,C2.904,C1.51,C5.108,C1.69,C3.131,C3.33,C1.1046,C5.712,C6.509,C6.597,C7.23,C3.17,C2.652,C3.998,C4.849,C2.440,C2.7,C4.11,C2.850,C7.665,C3.737,C6.859,C5.547,C4.373,C3.432,C3.263,C3.917,C4.490,C3.137,C8.42,C6.421,C8.156,C4.153,C7.332,C2.100,C6.75,C3.886,C4.800,C6.292,C5.669,C6.256,C2.875,C4.826,C4.172,C8.179,C6.388,C4.23,C6.…
GO:0044724	single-organism carbohydrate catabolic process	biological_process	0.054751	1	3	294	13	4386	C4.735,C2.875,C7.23
GO:0006090	pyruvate metabolic process	biological_process	0.056735	1	2	294	6	4386	C2.875,C7.23
GO:0006096	glycolytic process	biological_process	0.056735	1	2	294	6	4386	C2.875,C7.23
GO:0006165	nucleoside diphosphate phosphorylation	biological_process	0.056735	1	2	294	6	4386	C7.23,C2.875
GO:0006757	ATP generation from ADP	biological_process	0.056735	1	2	294	6	4386	C2.875,C7.23
GO:0009135	purine nucleoside diphosphate metabolic process	biological_process	0.056735	1	2	294	6	4386	C2.875,C7.23
GO:0009179	purine ribonucleoside diphosphate metabolic process	biological_process	0.056735	1	2	294	6	4386	C2.875,C7.23
GO:0009185	ribonucleoside diphosphate metabolic process	biological_process	0.056735	1	2	294	6	4386	C2.875,C7.23
GO:0046031	ADP metabolic process	biological_process	0.056735	1	2	294	6	4386	C7.23,C2.875
GO:0046939	nucleotide phosphorylation	biological_process	0.056735	1	2	294	6	4386	C2.875,C7.23
GO:0015144	carbohydrate transmembrane transporter activity	molecular_function	0.058048	1	4	294	22	4386	C4.23,C7.23,C6.555,C1.309
GO:1901476	carbohydrate transporter activity	molecular_function	0.058048	1	4	294	22	4386	C4.23,C6.555,C7.23,C1.309
GO:0001671	ATPase activator activity	molecular_function	0.059229	1	1	294	1	4386	C2.439
GO:0046914	transition metal ion binding	molecular_function	0.059722	1	45	294	526	4386	C6.11,scaffold00023.9,C3.857,C4.172,C6.13,C4.246,C6.509,C6.126,C7.119,C3.886,C2.977,C7.665,C2.850,C7.491,C5.366,C3.737,C8.321,C4.735,C6.388,C4.658,C4.88,C3.747,C7.365,C5.219,C5.264,C6.858,C1.1114,C3.419,C8.500,C8.479,C3.263,C4.490,C2.904,C1.169,C2.1136,C5.476,C4.234,C5.13,C3.920,C3.131,C7.160,C4.18,C2.238,C4.752,C3.173
GO:0019203	carbohydrate phosphatase activity	molecular_function	0.06025	1	1	294	1	4386	C2.463
GO:0042132	fructose 1,6-bisphosphate 1-phosphatase activity	molecular_function	0.06025	1	1	294	1	4386	C2.463
GO:0050308	sugar-phosphatase activity	molecular_function	0.06025	1	1	294	1	4386	C2.463
GO:0050830	defense response to Gram-positive bacterium	biological_process	0.061284	1	2	294	6	4386	C3.79,C4.653
GO:0019318	hexose metabolic process	biological_process	0.06155	1	3	294	14	4386	C7.667,C7.128,C4.735
GO:0033644	host cell membrane	cellular_component	0.061684	1	2	294	6	4386	C6.75,C3.286
GO:0044218	other organism cell membrane	cellular_component	0.061684	1	2	294	6	4386	C6.75,C3.286
GO:0044279	other organism membrane	cellular_component	0.061684	1	2	294	6	4386	C3.286,C6.75
GO:0016746	transferase activity, transferring acyl groups	molecular_function	0.064195	1	12	294	111	4386	C4.800,C2.100,C6.421,C7.401,C3.998,C3.432,C6.256,C4.153,C5.712,C4.172,C6.37,C4.56
GO:0002200	somatic diversification of immune receptors	biological_process	0.064402	1	1	294	1	4386	C2.875
GO:0002520	immune system development	biological_process	0.064402	1	1	294	1	4386	C2.875
GO:0002562	somatic diversification of immune receptors via germline recombination within a single locus	biological_process	0.064402	1	1	294	1	4386	C2.875
GO:0004618	phosphoglycerate kinase activity	molecular_function	0.064402	1	1	294	1	4386	C2.875
GO:0016444	somatic cell DNA recombination	biological_process	0.064402	1	1	294	1	4386	C2.875
GO:0033151	V(D)J recombination	biological_process	0.064402	1	1	294	1	4386	C2.875
GO:0048731	system development	biological_process	0.064402	1	1	294	1	4386	C2.875
GO:0009311	oligosaccharide metabolic process	biological_process	0.06459	1	3	294	14	4386	C1.823,C8.156,C3.213
GO:0016638	oxidoreductase activity, acting on the CH-NH2 group of donors	molecular_function	0.065412	1	4	294	23	4386	C5.366,C5.765,scaffold00023.9,C8.179
GO:0046434	organophosphate catabolic process	biological_process	0.065496	1	3	294	14	4386	C6.188,C7.132,C8.32
GO:0004126	cytidine deaminase activity	molecular_function	0.065757	1	1	294	1	4386	C4.18
GO:0006216	cytidine catabolic process	biological_process	0.065757	1	1	294	1	4386	C4.18
GO:0009164	nucleoside catabolic process	biological_process	0.065757	1	1	294	1	4386	C4.18
GO:0009972	cytidine deamination	biological_process	0.065757	1	1	294	1	4386	C4.18
GO:0042454	ribonucleoside catabolic process	biological_process	0.065757	1	1	294	1	4386	C4.18
GO:0046087	cytidine metabolic process	biological_process	0.065757	1	1	294	1	4386	C4.18
GO:0046133	pyrimidine ribonucleoside catabolic process	biological_process	0.065757	1	1	294	1	4386	C4.18
GO:0046135	pyrimidine nucleoside catabolic process	biological_process	0.065757	1	1	294	1	4386	C4.18
GO:0072529	pyrimidine-containing compound catabolic process	biological_process	0.065757	1	1	294	1	4386	C4.18
GO:1901658	glycosyl compound catabolic process	biological_process	0.065757	1	1	294	1	4386	C4.18
GO:0006542	glutamine biosynthetic process	biological_process	0.066984	1	1	294	1	4386	C5.460
GO:0007530	sex determination	biological_process	0.067548	1	1	294	1	4386	C7.467
GO:0007531	mating type determination	biological_process	0.067548	1	1	294	1	4386	C7.467
GO:0007532	regulation of mating-type specific transcription, DNA-templated	biological_process	0.067548	1	1	294	1	4386	C7.467
GO:0045165	cell fate commitment	biological_process	0.067548	1	1	294	1	4386	C7.467
GO:0045895	positive regulation of mating-type specific transcription, DNA-templated	biological_process	0.067548	1	1	294	1	4386	C7.467
GO:0008661	1-deoxy-D-xylulose-5-phosphate synthase activity	molecular_function	0.068455	1	1	294	1	4386	C6.555
GO:0016744	transferase activity, transferring aldehyde or ketonic groups	molecular_function	0.068455	1	1	294	1	4386	C6.555
GO:0031224	intrinsic component of membrane	cellular_component	0.068743	1	58	294	710	4386	C8.500,C5.547,C1.309,C6.587,C3.313,C5.478,C4.373,C5.265,C5.792,C8.370,C5.707,C4.583,C2.483,C1.1259,C5.327,C3.402,C3.42,C5.724,C7.332,C6.430,C4.625,C3.493,C2.238,C6.161,C1.904,C4.810,C6.856,C2.75,C1.1193,C5.398,C3.842,C6.292,scaffold00023.10,scaffold00023.33,C1.81,C4.586,C6.784,C6.255,C7.16,C1.957,C4.646,C7.665,C6.538,C1.815,C3.622,C1.657,C1.965,C8.138,C2.215,C2.718,C4.658,C4.453,C2.965,C5.106,C6.…
GO:0009186	deoxyribonucleoside diphosphate metabolic process	biological_process	0.069079	1	1	294	1	4386	C1.1014
GO:0019042	viral latency	biological_process	0.07016	1	1	294	1	4386	C3.286
GO:0004478	methionine adenosyltransferase activity	molecular_function	0.07029	1	1	294	1	4386	C2.904
GO:0006556	S-adenosylmethionine biosynthetic process	biological_process	0.07029	1	1	294	1	4386	C2.904
GO:0046500	S-adenosylmethionine metabolic process	biological_process	0.07029	1	1	294	1	4386	C2.904
GO:0005861	troponin complex	cellular_component	0.070499	1	1	294	1	4386	C1.358
GO:0005865	striated muscle thin filament	cellular_component	0.070499	1	1	294	1	4386	C1.358
GO:0030016	myofibril	cellular_component	0.070499	1	1	294	1	4386	C1.358
GO:0030017	sarcomere	cellular_component	0.070499	1	1	294	1	4386	C1.358
GO:0036379	myofilament	cellular_component	0.070499	1	1	294	1	4386	C1.358
GO:0043292	contractile fiber	cellular_component	0.070499	1	1	294	1	4386	C1.358
GO:0044449	contractile fiber part	cellular_component	0.070499	1	1	294	1	4386	C1.358
GO:0004345	glucose-6-phosphate dehydrogenase activity	molecular_function	0.070522	1	1	294	1	4386	C7.667
GO:0004612	phosphoenolpyruvate carboxykinase (ATP) activity	molecular_function	0.070576	1	1	294	1	4386	C7.128
GO:0004474	malate synthase activity	molecular_function	0.070581	1	1	294	1	4386	C5.712
GO:0006097	glyoxylate cycle	biological_process	0.070581	1	1	294	1	4386	C5.712
GO:0046487	glyoxylate metabolic process	biological_process	0.070581	1	1	294	1	4386	C5.712
GO:0000097	sulfur amino acid biosynthetic process	biological_process	0.070705	1	1	294	1	4386	C3.131
GO:0009086	methionine biosynthetic process	biological_process	0.070705	1	1	294	1	4386	C3.131
GO:0004489	methylenetetrahydrofolate reductase (NAD(P)H) activity	molecular_function	0.070725	1	1	294	1	4386	C1.1172
GO:0004013	adenosylhomocysteinase activity	molecular_function	0.070751	1	1	294	1	4386	C2.857
GO:0016801	hydrolase activity, acting on ether bonds	molecular_function	0.070751	1	1	294	1	4386	C2.857
GO:0016802	trialkylsulfonium hydrolase activity	molecular_function	0.070751	1	1	294	1	4386	C2.857
GO:0003872	6-phosphofructokinase activity	molecular_function	0.070751	1	1	294	1	4386	C7.23
GO:0003905	alkylbase DNA N-glycosylase activity	molecular_function	0.070751	1	1	294	1	4386	C7.23
GO:0005945	6-phosphofructokinase complex	cellular_component	0.070751	1	1	294	1	4386	C7.23
GO:0008725	DNA-3-methyladenine glycosylase activity	molecular_function	0.070751	1	1	294	1	4386	C7.23
GO:0043733	DNA-3-methylbase glycosylase activity	molecular_function	0.070751	1	1	294	1	4386	C7.23
GO:0004560	alpha-L-fucosidase activity	molecular_function	0.070751	1	1	294	1	4386	C1.1239
GO:0015928	fucosidase activity	molecular_function	0.070751	1	1	294	1	4386	C1.1239
GO:0008320	protein transmembrane transporter activity	molecular_function	0.070751	1	1	294	1	4386	C8.500
GO:0015450	P-P-bond-hydrolysis-driven protein transmembrane transporter activity	molecular_function	0.070751	1	1	294	1	4386	C8.500
GO:0022884	macromolecule transmembrane transporter activity	molecular_function	0.070751	1	1	294	1	4386	C8.500
GO:0004859	phospholipase inhibitor activity	molecular_function	0.070751	1	1	294	1	4386	C4.726
GO:0055102	lipase inhibitor activity	molecular_function	0.070751	1	1	294	1	4386	C4.726
GO:0005319	lipid transporter activity	molecular_function	0.071805	1	2	294	7	4386	C1.1227,C6.323
GO:0016742	hydroxymethyl-, formyl- and related transferase activity	molecular_function	0.072339	1	2	294	7	4386	C4.733,C2.440
GO:0051087	chaperone binding	molecular_function	0.076688	1	2	294	7	4386	C2.439,C7.332
GO:0004674	protein serine/threonine kinase activity	molecular_function	0.07701	1	4	294	24	4386	C1.51,C1.815,C7.332,C8.370
GO:0008131	primary amine oxidase activity	molecular_function	0.078411	1	2	294	7	4386	scaffold00023.9,C5.366
GO:0004127	cytidylate kinase activity	molecular_function	0.078689	1	2	294	7	4386	C1.815,C5.478
GO:0016021	integral component of membrane	cellular_component	0.07922	1	57	294	703	4386	C7.665,C1.957,C4.646,C7.16,C1.815,C3.622,C6.538,C1.657,C2.215,C2.718,C8.138,C1.965,C4.453,C4.658,C2.965,C6.555,C5.106,C1.302,C1.1227,C4.11,C6.161,C1.904,C2.75,C6.856,C4.810,C3.842,C5.398,C1.1193,scaffold00023.10,C6.292,C1.81,scaffold00023.33,C6.255,C6.784,C2.483,C5.327,C3.402,C1.1259,C7.332,C5.724,C3.42,C6.430,C4.625,C3.493,C2.238,C8.500,C1.309,C6.587,C5.547,C3.313,C5.478,C4.373,C4.583,C8.370,C5.…
GO:0005991	trehalose metabolic process	biological_process	0.079706	1	2	294	7	4386	C1.823,C3.213
GO:0008410	CoA-transferase activity	molecular_function	0.082079	1	2	294	7	4386	C1.1046,C4.849
GO:1901605	alpha-amino acid metabolic process	biological_process	0.085765	1	9	294	81	4386	C5.142,C8.179,C4.733,C1.1172,C7.180,C3.131,C3.82,C5.248,C5.460
GO:0009607	response to biotic stimulus	biological_process	0.089612	1	6	294	46	4386	C4.653,C5.792,C5.398,C6.388,C1.1259,C3.79
GO:0019439	aromatic compound catabolic process	biological_process	0.092752	1	4	294	26	4386	C1.1046,C8.32,C4.18,C7.474
GO:0004511	tyrosine 3-monooxygenase activity	molecular_function	0.093326	1	2	294	8	4386	C4.453,C2.463
GO:0016714	oxidoreductase activity, acting on paired donors, with incorporation or reduction of molecular oxygen, reduced pteridine as one donor, and incorporation of one atom of oxygen	molecular_function	0.093326	1	2	294	8	4386	C4.453,C2.463
GO:0006310	DNA recombination	biological_process	0.095742	1	8	294	68	4386	C3.173,C4.658,C2.1167,C6.37,C5.91,C3.89,C2.875,C3.263
GO:0044702	single organism reproductive process	biological_process	0.097773	1	3	294	17	4386	C7.467,C3.738,C3.522
GO:0030258	lipid modification	biological_process	0.098849	1	2	294	8	4386	C4.726,C8.156
GO:0019751	polyol metabolic process	biological_process	0.10235	1	2	294	8	4386	C1.1046,C6.733
GO:0016645	oxidoreductase activity, acting on the CH-NH group of donors	molecular_function	0.10431	1	4	294	28	4386	C1.1172,C8.555,C2.297,C5.142
GO:0006721	terpenoid metabolic process	biological_process	0.10498	1	5	294	37	4386	C6.10,C8.42,C5.598,C6.555,C5.132
GO:0016114	terpenoid biosynthetic process	biological_process	0.10498	1	5	294	37	4386	C6.10,C8.42,C5.598,C6.555,C5.132
GO:0051213	dioxygenase activity	molecular_function	0.11148	1	5	294	40	4386	C2.948,C5.476,C3.715,C6.20,C6.825
GO:0035257	nuclear hormone receptor binding	molecular_function	0.11159	1	1	294	2	4386	C1.926
GO:0051427	hormone receptor binding	molecular_function	0.11159	1	1	294	2	4386	C1.926
GO:0019069	viral capsid assembly	biological_process	0.11483	1	2	294	9	4386	C7.39,C2.965
GO:0071229	cellular response to acid chemical	biological_process	0.11492	1	1	294	2	4386	C2.430
GO:0016866	intramolecular transferase activity	molecular_function	0.11527	1	3	294	18	4386	C6.784,C4.189,C4.735
GO:0043167	ion binding	molecular_function	0.11653	1	108	294	1434	4386	C5.108,C1.51,C7.576,C3.173,C7.273,C4.752,C5.745,C3.131,C5.132,C3.920,C6.110,C6.587,C5.478,C1.169,C5.666,C4.733,C5.476,C8.370,C5.792,C3.279,C8.500,C1.817,C1.1114,C3.419,C6.858,C2.904,C2.7,C5.219,C4.735,C4.658,C4.88,C4.453,C7.128,C2.850,C4.646,C7.665,C6.176,C3.622,C3.933,C4.572,C5.91,C3.737,C6.126,C4.476,C6.509,C6.255,C5.529,C6.11,C6.13,C6.424,C4.246,C3.857,C4.18,C5.805,C4.625,C5.69,C2.451,C2.238,C…
GO:0005996	monosaccharide metabolic process	biological_process	0.11726	1	3	294	18	4386	C4.735,C7.128,C7.667
GO:0008704	5-carboxymethyl-2-hydroxymuconate delta-isomerase activity	molecular_function	0.11807	1	1	294	2	4386	C7.474
GO:0034061	DNA polymerase activity	molecular_function	0.11826	1	5	294	38	4386	C4.826,C1.10,C3.917,C3.886,C1.69
GO:0006072	glycerol-3-phosphate metabolic process	biological_process	0.11842	1	2	294	9	4386	C6.188,C7.132
GO:0046168	glycerol-3-phosphate catabolic process	biological_process	0.11842	1	2	294	9	4386	C6.188,C7.132
GO:0052646	alditol phosphate metabolic process	biological_process	0.11842	1	2	294	9	4386	C6.188,C7.132
GO:0009067	aspartate family amino acid biosynthetic process	biological_process	0.11878	1	2	294	9	4386	C3.131,C3.82
GO:0009312	oligosaccharide biosynthetic process	biological_process	0.11936	1	2	294	9	4386	C3.213,C1.823
GO:0044272	sulfur compound biosynthetic process	biological_process	0.12064	1	3	294	18	4386	C3.131,C5.31,C2.904
GO:0016772	transferase activity, transferring phosphorus-containing groups	molecular_function	0.12211	1	35	294	419	4386	C5.547,C5.478,C4.373,C3.279,C5.792,C8.370,C3.917,C3.263,C2.459,C8.42,C3.137,C5.108,C1.69,C1.51,C7.332,C1.1046,C6.597,C3.886,C6.75,C5.669,C7.23,C2.875,C2.652,C3.17,C4.826,C2.7,C8.179,C6.555,C4.23,C7.665,C2.850,C1.815,C1.10,C6.859,C1.187
GO:0048038	quinone binding	molecular_function	0.12399	1	2	294	9	4386	C5.366,scaffold00023.9
GO:0031406	carboxylic acid binding	molecular_function	0.12483	1	2	294	9	4386	C5.476,C5.529
GO:0043177	organic acid binding	molecular_function	0.12483	1	2	294	9	4386	C5.529,C5.476
GO:0016423	tRNA (guanine) methyltransferase activity	molecular_function	0.1259	1	2	294	9	4386	C4.826,C6.388
GO:0006714	sesquiterpenoid metabolic process	biological_process	0.12616	1	1	294	2	4386	C6.10
GO:0010333	terpene synthase activity	molecular_function	0.12616	1	1	294	2	4386	C6.10
GO:0010334	sesquiterpene synthase activity	molecular_function	0.12616	1	1	294	2	4386	C6.10
GO:0016106	sesquiterpenoid biosynthetic process	biological_process	0.12616	1	1	294	2	4386	C6.10
GO:0045482	trichodiene synthase activity	molecular_function	0.12616	1	1	294	2	4386	C6.10
GO:0016774	phosphotransferase activity, carboxyl group as acceptor	molecular_function	0.12845	1	1	294	2	4386	C2.875
GO:0045227	capsule polysaccharide biosynthetic process	biological_process	0.12902	1	1	294	2	4386	C1.51
GO:0045230	capsule organization	biological_process	0.12902	1	1	294	2	4386	C1.51
GO:0004367	glycerol-3-phosphate dehydrogenase [NAD+] activity	molecular_function	0.12924	1	1	294	2	4386	C6.188
GO:0006575	cellular modified amino acid metabolic process	biological_process	0.12956	1	4	294	30	4386	C2.904,C2.440,C6.256,C5.142
GO:0000217	DNA secondary structure binding	molecular_function	0.13005	1	1	294	2	4386	C3.173
GO:0000400	four-way junction DNA binding	molecular_function	0.13005	1	1	294	2	4386	C3.173
GO:0036094	small molecule binding	molecular_function	0.1302	1	63	294	803	4386	C2.7,C7.365,C2.297,C4.658,C8.179,C7.278,C7.50,C5.598,C7.128,C7.132,C7.665,C4.646,C4.572,C3.622,C5.536,C1.815,C2.977,C3.933,C5.91,C1.187,C1.277,C6.292,C4.476,C4.151,C5.669,C3.166,C6.255,C7.180,C5.529,C7.606,C3.522,C3.842,C4.580,C5.765,C4.625,C5.108,C5.69,C7.576,C7.273,C2.238,C5.132,C6.188,C7.364,C7.667,C7.332,C5.559,C6.587,C7.39,C5.142,C1.169,C5.478,C4.373,C5.666,C5.792,C3.279,C8.370,C5.476,C1.817…
GO:1901607	alpha-amino acid biosynthetic process	biological_process	0.13052	1	6	294	52	4386	C3.131,C5.142,C3.82,C5.248,C7.180,C5.460
GO:0003864	3-methyl-2-oxobutanoate hydroxymethyltransferase activity	molecular_function	0.13082	1	1	294	2	4386	C2.440
GO:0004371	glycerone kinase activity	molecular_function	0.13106	1	1	294	2	4386	C1.1046
GO:0006094	gluconeogenesis	biological_process	0.13135	1	1	294	2	4386	C7.128
GO:0016999	antibiotic metabolic process	biological_process	0.1316	1	1	294	2	4386	C4.409
GO:0017000	antibiotic biosynthetic process	biological_process	0.1316	1	1	294	2	4386	C4.409
GO:0017144	drug metabolic process	biological_process	0.1316	1	1	294	2	4386	C4.409
GO:0004932	mating-type factor pheromone receptor activity	molecular_function	0.13265	1	1	294	2	4386	C2.238
GO:0016503	pheromone receptor activity	molecular_function	0.13265	1	1	294	2	4386	C2.238
GO:0015293	symporter activity	molecular_function	0.13292	1	3	294	19	4386	C1.309,C7.23,C6.323
GO:0015294	solute:cation symporter activity	molecular_function	0.13292	1	3	294	19	4386	C1.309,C7.23,C6.323
GO:0004356	glutamate-ammonia ligase activity	molecular_function	0.13301	1	1	294	2	4386	C5.460
GO:0016211	ammonia ligase activity	molecular_function	0.13301	1	1	294	2	4386	C5.460
GO:0016880	acid-ammonia (or amide) ligase activity	molecular_function	0.13301	1	1	294	2	4386	C5.460
GO:0004372	glycine hydroxymethyltransferase activity	molecular_function	0.13314	1	1	294	2	4386	C4.733
GO:0006563	L-serine metabolic process	biological_process	0.13314	1	1	294	2	4386	C4.733
GO:0008150	biological_process	biological_process	0.1333	1	245	294	3530	4386	C6.292,C6.75,C6.25,C6.784,C4.151,C8.446,C7.180,C2.875,C7.606,C1.881,C7.475,C1.1193,C7.365,C6.388,C2.965,C8.179,C5.598,C1.302,C5.338,C1.10,C6.10,C3.89,C7.123,C4.56,C6.37,C4.373,C1.1014,C2.146,C7.224,C3.263,C3.432,C7.179,C3.137,C6.513,C5.804,C2.948,C4.396,C8.156,C2.483,C6.24,C1.919,C3.42,C7.332,C1.975,C2.570,C7.160,C6.597,C4.476,scaffold00023.10,C3.874,C6.126,scaffold00023.33,C1.81,C5.242,C6.255,C7…
GO:0005985	sucrose metabolic process	biological_process	0.13387	1	1	294	2	4386	C8.156
GO:0031369	translation initiation factor binding	molecular_function	0.13413	1	1	294	2	4386	C1.358
GO:0019104	DNA N-glycosylase activity	molecular_function	0.13432	1	1	294	2	4386	C7.23
GO:0004055	argininosuccinate synthase activity	molecular_function	0.13444	1	1	294	2	4386	C7.180
GO:0031418	L-ascorbic acid binding	molecular_function	0.135	1	1	294	2	4386	C5.476
GO:0006858	extracellular transport	biological_process	0.13512	1	1	294	2	4386	C8.247
GO:0006370	7-methylguanosine mRNA capping	biological_process	0.13561	1	1	294	2	4386	C3.263
GO:0045202	synapse	cellular_component	0.13587	1	1	294	2	4386	C5.745
GO:0003840	gamma-glutamyltransferase activity	molecular_function	0.13601	1	1	294	2	4386	C6.256
GO:0000176	nuclear exosome (RNase complex)	cellular_component	0.1362	1	1	294	2	4386	C5.598
GO:0003871	5-methyltetrahydropteroyltriglutamate-homocysteine S-methyltransferase activity	molecular_function	0.13625	1	1	294	2	4386	C3.131
GO:0042085	5-methyltetrahydropteroyltri-L-glutamate-dependent methyltransferase activity	molecular_function	0.13625	1	1	294	2	4386	C3.131
GO:0004421	hydroxymethylglutaryl-CoA synthase activity	molecular_function	0.13629	1	1	294	2	4386	C4.800
GO:0004611	phosphoenolpyruvate carboxykinase activity	molecular_function	0.13635	1	1	294	2	4386	C7.128
GO:0032801	receptor catabolic process	biological_process	0.1364	1	1	294	2	4386	C6.75
GO:0042710	biofilm formation	biological_process	0.13641	1	1	294	2	4386	C2.430
GO:0035299	inositol pentakisphosphate 2-kinase activity	molecular_function	0.13644	1	1	294	2	4386	C8.179
GO:0004619	phosphoglycerate mutase activity	molecular_function	0.13646	1	1	294	2	4386	C4.735
GO:0006007	glucose catabolic process	biological_process	0.13646	1	1	294	2	4386	C4.735
GO:0019320	hexose catabolic process	biological_process	0.13646	1	1	294	2	4386	C4.735
GO:0006730	one-carbon metabolic process	biological_process	0.13651	1	1	294	2	4386	C2.857
GO:0048598	embryonic morphogenesis	biological_process	0.13651	1	1	294	2	4386	C1.817
GO:0072669	tRNA-splicing ligase complex	cellular_component	0.13651	1	1	294	2	4386	C1.817
GO:0007338	single fertilization	biological_process	0.13651	1	1	294	2	4386	C3.522
GO:0007339	binding of sperm to zona pellucida	biological_process	0.13651	1	1	294	2	4386	C3.522
GO:0009566	fertilization	biological_process	0.13651	1	1	294	2	4386	C3.522
GO:0009988	cell-cell recognition	biological_process	0.13651	1	1	294	2	4386	C3.522
GO:0035036	sperm-egg recognition	biological_process	0.13651	1	1	294	2	4386	C3.522
GO:0004713	protein tyrosine kinase activity	molecular_function	0.13651	1	1	294	2	4386	C7.665
GO:0005912	adherens junction	cellular_component	0.13651	1	1	294	2	4386	C7.665
GO:0005924	cell-substrate adherens junction	cellular_component	0.13651	1	1	294	2	4386	C7.665
GO:0005925	focal adhesion	cellular_component	0.13651	1	1	294	2	4386	C7.665
GO:0007172	signal complex assembly	biological_process	0.13651	1	1	294	2	4386	C7.665
GO:0030055	cell-substrate junction	cellular_component	0.13651	1	1	294	2	4386	C7.665
GO:0070161	anchoring junction	cellular_component	0.13651	1	1	294	2	4386	C7.665
GO:0009982	pseudouridine synthase activity	molecular_function	0.1371	1	2	294	10	4386	C6.784,C4.189
GO:0016646	oxidoreductase activity, acting on the CH-NH group of donors, NAD or NADP as acceptor	molecular_function	0.13846	1	3	294	20	4386	C1.1172,C5.142,C2.297
GO:0016052	carbohydrate catabolic process	biological_process	0.1385	1	3	294	19	4386	C2.875,C4.735,C7.23
GO:0019239	deaminase activity	molecular_function	0.13876	1	2	294	10	4386	C4.18,C2.269
GO:0003857	3-hydroxyacyl-CoA dehydrogenase activity	molecular_function	0.13957	1	4	294	30	4386	C7.132,C1.975,C5.598,C2.857
GO:0044425	membrane part	cellular_component	0.14534	1	65	294	846	4386	C2.238,C4.625,C6.430,C5.724,C3.42,C7.332,C1.1259,C5.327,C2.483,C4.583,C5.707,C5.13,C4.373,C5.547,C1.309,C1.302,C6.555,C2.965,C5.794,C1.965,C4.189,C6.538,C1.815,C1.882,C4.586,C6.784,C6.292,C3.842,C1.1193,C5.398,C4.810,C3.493,C6.110,C3.402,C5.265,C5.792,C8.370,C5.478,C3.313,C6.587,C8.500,C4.11,C1.1227,C5.106,C4.658,C4.453,C8.138,C2.215,C2.718,C1.657,C3.622,C7.16,C7.665,C1.957,C4.646,C5.242,C6.255,s…
GO:1901136	carbohydrate derivative catabolic process	biological_process	0.14662	1	3	294	20	4386	C6.188,C4.18,C7.132
GO:0009452	7-methylguanosine RNA capping	biological_process	0.14679	1	2	294	10	4386	C3.263,C4.826
GO:0036260	RNA capping	biological_process	0.14679	1	2	294	10	4386	C3.263,C4.826
GO:0008374	O-acyltransferase activity	molecular_function	0.14698	1	2	294	10	4386	C4.172,C3.432
GO:0030054	cell junction	cellular_component	0.1493	1	2	294	10	4386	C3.874,C7.665
GO:0060590	ATPase regulator activity	molecular_function	0.15005	1	2	294	10	4386	C2.439,C7.332
GO:0006732	coenzyme metabolic process	biological_process	0.151	1	9	294	91	4386	C7.23,C5.31,C8.470,C4.849,C2.440,C5.142,C6.22,C2.904,C2.875
GO:0016782	transferase activity, transferring sulfur-containing groups	molecular_function	0.1529	1	2	294	10	4386	C4.849,C1.1046
GO:0038023	signaling receptor activity	molecular_function	0.15448	1	5	294	42	4386	C4.18,C7.665,C3.137,C2.238,C8.370
GO:0016051	carbohydrate biosynthetic process	biological_process	0.16018	1	8	294	79	4386	C6.323,C7.128,C1.51,C3.213,C3.737,C1.823,C1.187,C2.468
GO:0008152	metabolic process	biological_process	0.16225	1	193	294	2749	4386	C3.79,C2.850,C2.430,C4.88,C4.658,C4.453,C6.423,C3.434,C4.849,C7.467,C1.556,C5.529,C5.460,C3.82,C6.13,scaffold00023.33,C6.597,C4.476,C6.126,C3.874,C4.750,C6.255,C7.23,C3.920,C3.33,C6.110,C3.738,C5.108,C1.69,C3.493,C3.419,C2.459,C1.875,C8.500,C1.926,C2.904,C2.1167,C8.370,C5.476,C5.31,C4.733,C6.733,C6.37,C4.56,C6.10,C1.10,C3.89,C7.123,C6.388,C8.179,C7.365,C1.302,C5.598,C7.606,C2.875,C7.475,C1.881,C6…
GO:0016863	intramolecular oxidoreductase activity, transposing C=C bonds	molecular_function	0.16833	1	1	294	3	4386	C7.474
GO:0034655	nucleobase-containing compound catabolic process	biological_process	0.16835	1	2	294	11	4386	C4.18,C8.32
GO:0005351	sugar:proton symporter activity	molecular_function	0.17088	1	2	294	11	4386	C7.23,C1.309
GO:0005402	cation:sugar symporter activity	molecular_function	0.17088	1	2	294	11	4386	C7.23,C1.309
GO:0015295	solute:proton symporter activity	molecular_function	0.17088	1	2	294	11	4386	C1.309,C7.23
GO:0004415	hyalurononglucosaminidase activity	molecular_function	0.17473	1	1	294	3	4386	C1.51
GO:0015929	hexosaminidase activity	molecular_function	0.17473	1	1	294	3	4386	C1.51
GO:0009401	phosphoenolpyruvate-dependent sugar phosphotransferase system	biological_process	0.17485	1	2	294	11	4386	C6.555,C7.23
GO:0045226	extracellular polysaccharide biosynthetic process	biological_process	0.17492	1	2	294	12	4386	C1.51,C2.468
GO:0046379	extracellular polysaccharide metabolic process	biological_process	0.17492	1	2	294	12	4386	C2.468,C1.51
GO:0046872	metal ion binding	molecular_function	0.17689	1	56	294	729	4386	C5.264,C6.388,C4.658,C3.747,C4.88,C4.735,C5.219,C7.365,C3.737,C5.366,C6.10,C8.321,C2.977,C7.491,C6.176,C7.665,C2.850,C6.509,C3.886,C7.119,C6.126,C4.172,C3.857,C4.246,C6.13,C6.11,scaffold00023.9,C2.238,C4.653,C4.752,C3.173,C5.69,C7.576,C4.18,C7.160,C5.559,C3.920,C1.919,C3.131,C5.745,C4.234,C5.476,C4.75,C5.13,C5.666,C1.169,C2.1136,C2.904,C4.490,C6.858,C1.1114,C3.419,C3.21,C3.263,C8.479,C8.500
GO:0043112	receptor metabolic process	biological_process	0.17746	1	1	294	3	4386	C6.75
GO:0000178	exosome (RNase complex)	cellular_component	0.1801	1	1	294	3	4386	C5.598
GO:0006879	cellular iron ion homeostasis	biological_process	0.18136	1	1	294	3	4386	C4.234
GO:0046916	cellular transition metal ion homeostasis	biological_process	0.18136	1	1	294	3	4386	C4.234
GO:0055072	iron ion homeostasis	biological_process	0.18136	1	1	294	3	4386	C4.234
GO:0055076	transition metal ion homeostasis	biological_process	0.18136	1	1	294	3	4386	C4.234
GO:0004590	orotidine-5'-phosphate decarboxylase activity	molecular_function	0.18156	1	1	294	3	4386	C5.31
GO:0006207	'de novo' pyrimidine nucleobase biosynthetic process	biological_process	0.18156	1	1	294	3	4386	C5.31
GO:0004848	ureidoglycolate hydrolase activity	molecular_function	0.18266	1	1	294	3	4386	C7.665
GO:0003854	3-beta-hydroxy-delta5-steroid dehydrogenase activity	molecular_function	0.1846	1	2	294	12	4386	C2.468,C6.25
GO:0016229	steroid dehydrogenase activity	molecular_function	0.1846	1	2	294	12	4386	C6.25,C2.468
GO:0033764	steroid dehydrogenase activity, acting on the CH-OH group of donors, NAD or NADP as acceptor	molecular_function	0.1846	1	2	294	12	4386	C2.468,C6.25
GO:0036355	2-iminoacetate synthase activity	molecular_function	0.18509	1	1	294	3	4386	C5.31
GO:0004375	glycine dehydrogenase (decarboxylating) activity	molecular_function	0.18653	1	1	294	3	4386	C8.179
GO:0016642	oxidoreductase activity, acting on the CH-NH2 group of donors, disulfide as acceptor	molecular_function	0.18653	1	1	294	3	4386	C8.179
GO:0016799	hydrolase activity, hydrolyzing N-glycosyl compounds	molecular_function	0.18674	1	1	294	3	4386	C7.23
GO:0004675	transmembrane receptor protein serine/threonine kinase activity	molecular_function	0.18721	1	1	294	3	4386	C8.370
GO:0019199	transmembrane receptor protein kinase activity	molecular_function	0.18721	1	1	294	3	4386	C8.370
GO:0015205	nucleobase transmembrane transporter activity	molecular_function	0.18867	1	2	294	12	4386	C5.764,C5.744
GO:0015851	nucleobase transport	biological_process	0.18867	1	2	294	12	4386	C5.764,C5.744
GO:0019319	hexose biosynthetic process	biological_process	0.18888	1	1	294	3	4386	C7.128
GO:0046364	monosaccharide biosynthetic process	biological_process	0.18888	1	1	294	3	4386	C7.128
GO:0005047	signal recognition particle binding	molecular_function	0.18957	1	1	294	3	4386	C3.622
GO:0005785	signal recognition particle receptor complex	cellular_component	0.18957	1	1	294	3	4386	C3.622
GO:0009538	photosystem I reaction center	cellular_component	0.18993	1	1	294	3	4386	C5.13
GO:0004872	receptor activity	molecular_function	0.19054	1	5	294	45	4386	C2.238,C8.370,C3.137,C7.665,C4.18
GO:0006526	arginine biosynthetic process	biological_process	0.19204	1	1	294	3	4386	C7.180
GO:0008175	tRNA methyltransferase activity	molecular_function	0.19204	1	2	294	12	4386	C4.826,C6.388
GO:0006544	glycine metabolic process	biological_process	0.19237	1	2	294	12	4386	C4.733,C8.179
GO:0000166	nucleotide binding	molecular_function	0.19273	1	60	294	785	4386	C7.179,C3.137,C3.263,C1.817,C6.858,C6.417,C5.666,C4.373,C8.370,C5.792,C3.279,C7.39,C6.587,C5.478,C5.142,C1.169,C7.332,C7.364,C7.667,C5.559,C5.132,C6.188,C7.273,C2.238,C4.625,C5.108,C7.576,C3.842,C4.580,C3.522,C5.765,C7.606,C6.255,C4.151,C5.669,C3.166,C7.180,C6.292,C4.476,C1.187,C5.91,C1.277,C7.665,C7.132,C4.646,C3.933,C3.622,C1.815,C5.536,C2.977,C4.572,C5.598,C7.128,C7.50,C7.365,C2.7,C7.278,C8.17…
GO:1901265	nucleoside phosphate binding	molecular_function	0.19273	1	60	294	785	4386	C7.606,C3.842,C4.580,C3.522,C5.765,C4.476,C6.292,C7.180,C6.255,C5.669,C4.151,C3.166,C3.622,C5.536,C1.815,C3.933,C2.977,C4.572,C7.132,C4.646,C7.665,C1.277,C5.91,C1.187,C8.179,C7.278,C4.658,C2.297,C7.365,C2.7,C7.128,C5.598,C7.50,C6.417,C6.858,C1.817,C3.263,C7.179,C3.137,C5.478,C1.169,C5.142,C7.39,C6.587,C8.370,C3.279,C5.792,C5.666,C4.373,C5.132,C6.188,C5.559,C7.364,C7.332,C7.667,C7.576,C5.108,C4.62…
GO:0003006	developmental process involved in reproduction	biological_process	0.19283	1	2	294	12	4386	C3.738,C7.467
GO:0005819	spindle	cellular_component	0.19304	1	3	294	23	4386	C4.580,C5.804,C3.402
GO:0001653	peptide receptor activity	molecular_function	0.19405	1	1	294	3	4386	C2.238
GO:0008528	G-protein coupled peptide receptor activity	molecular_function	0.19405	1	1	294	3	4386	C2.238
GO:0006672	ceramide metabolic process	biological_process	0.19505	1	1	294	3	4386	scaffold00023.33
GO:0008889	glycerophosphodiester phosphodiesterase activity	molecular_function	0.1952	1	1	294	3	4386	C6.733
GO:0008037	cell recognition	biological_process	0.19538	1	1	294	3	4386	C3.522
GO:0004809	tRNA (guanine-N2-)-methyltransferase activity	molecular_function	0.19575	1	1	294	3	4386	C6.388
GO:0003964	RNA-directed DNA polymerase activity	molecular_function	0.19582	1	1	294	3	4386	C4.826
GO:0009166	nucleotide catabolic process	biological_process	0.19596	1	1	294	3	4386	C8.32
GO:1901292	nucleoside phosphate catabolic process	biological_process	0.19596	1	1	294	3	4386	C8.32
GO:0048029	monosaccharide binding	molecular_function	0.19623	1	1	294	3	4386	C5.476
GO:0004066	asparagine synthase (glutamine-hydrolyzing) activity	molecular_function	0.19629	1	1	294	3	4386	C3.82
GO:0006528	asparagine metabolic process	biological_process	0.19629	1	1	294	3	4386	C3.82
GO:0006529	asparagine biosynthetic process	biological_process	0.19629	1	1	294	3	4386	C3.82
GO:0004484	mRNA guanylyltransferase activity	molecular_function	0.1968	1	1	294	3	4386	C3.263
GO:0043242	negative regulation of protein complex disassembly	biological_process	0.19706	1	1	294	3	4386	C7.365
GO:0060567	negative regulation of DNA-templated transcription, termination	biological_process	0.19706	1	1	294	3	4386	C7.365
GO:0016010	dystrophin-associated glycoprotein complex	cellular_component	0.19713	1	1	294	3	4386	C5.794
GO:0016011	dystroglycan complex	cellular_component	0.19713	1	1	294	3	4386	C5.794
GO:0016012	sarcoglycan complex	cellular_component	0.19713	1	1	294	3	4386	C5.794
GO:0009317	acetyl-CoA carboxylase complex	cellular_component	0.19754	1	1	294	3	4386	C7.332
GO:0015291	secondary active transmembrane transporter activity	molecular_function	0.19811	1	4	294	34	4386	C6.538,C1.309,C6.323,C7.23
GO:0005506	iron ion binding	molecular_function	0.20036	1	7	294	71	4386	C3.886,C6.11,C3.419,C6.13,C3.173,C5.476,C4.234
GO:0072686	mitotic spindle	cellular_component	0.2051	1	2	294	13	4386	C3.402,C5.804
GO:0008652	cellular amino acid biosynthetic process	biological_process	0.20518	1	7	294	72	4386	C3.82,C5.248,C2.857,C5.460,C7.180,C3.131,C5.142
GO:0000151	ubiquitin ligase complex	cellular_component	0.20816	1	4	294	35	4386	C1.1140,C4.490,C1.957,C6.509
GO:0043169	cation binding	molecular_function	0.20821	1	56	294	739	4386	C5.69,C7.576,C4.18,C4.653,C2.238,C4.752,C3.173,C1.919,C3.920,C5.745,C3.131,C5.559,C7.160,C1.169,C2.1136,C4.234,C4.75,C5.476,C5.13,C5.666,C6.858,C1.1114,C3.419,C3.21,C3.263,C8.479,C8.500,C2.904,C4.490,C4.658,C6.388,C4.88,C3.747,C4.735,C5.219,C7.365,C5.264,C2.977,C7.491,C6.176,C2.850,C7.665,C5.366,C3.737,C6.10,C8.321,C6.509,C3.886,C6.126,C7.119,C6.11,scaffold00023.9,C4.172,C3.857,C4.246,C6.13
GO:0008643	carbohydrate transport	biological_process	0.20883	1	3	294	23	4386	C6.555,C7.23,C1.309
GO:0051186	cofactor metabolic process	biological_process	0.20922	1	15	294	176	4386	C5.132,C3.131,C7.132,C2.875,C6.22,C2.904,C8.42,C4.658,C5.142,C5.478,C2.440,C4.849,C8.470,C5.31,C7.23
GO:0009617	response to bacterium	biological_process	0.21031	1	3	294	24	4386	C4.653,C6.388,C3.79
GO:0042742	defense response to bacterium	biological_process	0.21031	1	3	294	24	4386	C3.79,C6.388,C4.653
GO:0019362	pyridine nucleotide metabolic process	biological_process	0.21202	1	4	294	35	4386	C7.23,C5.31,C8.470,C2.875
GO:0046496	nicotinamide nucleotide metabolic process	biological_process	0.21202	1	4	294	35	4386	C2.875,C7.23,C5.31,C8.470
GO:0016813	hydrolase activity, acting on carbon-nitrogen (but not peptide) bonds, in linear amidines	molecular_function	0.21239	1	2	294	13	4386	C8.452,C7.665
GO:0003713	transcription coactivator activity	molecular_function	0.21243	1	1	294	4	4386	C1.926
GO:0006140	regulation of nucleotide metabolic process	biological_process	0.21279	1	1	294	4	4386	C1.926
GO:0045980	negative regulation of nucleotide metabolic process	biological_process	0.21279	1	1	294	4	4386	C1.926
GO:0000155	phosphorelay sensor kinase activity	molecular_function	0.21589	1	2	294	13	4386	C7.665,C3.137
GO:0016831	carboxy-lyase activity	molecular_function	0.21663	1	5	294	47	4386	C3.131,C7.128,C6.424,C1.881,C5.31
GO:0009069	serine family amino acid metabolic process	biological_process	0.21753	1	2	294	13	4386	C4.733,C8.179
GO:0003887	DNA-directed DNA polymerase activity	molecular_function	0.2196	1	4	294	35	4386	C3.886,C1.69,C3.917,C1.10
GO:0008033	tRNA processing	biological_process	0.22113	1	8	294	85	4386	C5.132,C4.580,C4.826,C7.179,C6.388,C6.255,C5.598,C7.50
GO:0004888	transmembrane signaling receptor activity	molecular_function	0.22192	1	3	294	24	4386	C4.18,C2.238,C8.370
GO:0009084	glutamine family amino acid biosynthetic process	biological_process	0.22228	1	2	294	13	4386	C7.180,C5.460
GO:0006066	alcohol metabolic process	biological_process	0.2228	1	2	294	13	4386	C1.1046,C6.733
GO:0051119	sugar transmembrane transporter activity	molecular_function	0.22378	1	2	294	13	4386	C1.309,C7.23
GO:0042623	ATPase activity, coupled	molecular_function	0.22399	1	10	294	109	4386	C6.110,C3.842,C5.91,C1.815,C4.646,C4.373,C5.478,C7.278,C4.625,C6.587
GO:0070085	glycosylation	biological_process	0.22419	1	3	294	24	4386	C4.726,C8.156,C4.11
GO:0009620	response to fungus	biological_process	0.22471	1	1	294	4	4386	C6.388
GO:0050832	defense response to fungus	biological_process	0.22471	1	1	294	4	4386	C6.388
GO:0019842	vitamin binding	molecular_function	0.2254	1	2	294	13	4386	C5.476,C5.69
GO:0042398	cellular modified amino acid biosynthetic process	biological_process	0.22557	1	3	294	25	4386	C5.142,C2.440,C2.904
GO:0072524	pyridine-containing compound metabolic process	biological_process	0.22568	1	4	294	36	4386	C8.470,C7.23,C5.31,C2.875
GO:0044763	single-organism cellular process	biological_process	0.22652	1	113	294	1566	4386	C5.478,C6.587,C8.370,C5.265,C6.733,C5.31,C4.733,C3.419,C1.1114,C8.500,C1.875,C2.270,C2.904,C1.926,C1.51,C3.173,C3.493,C5.132,C3.402,C3.131,C1.1046,C6.110,C1.823,C5.712,C2.857,C2.468,C3.738,C1.81,C2.8,scaffold00023.33,C6.597,scaffold00023.10,C7.23,C2.5,C1.904,C2.652,C3.17,C6.161,C7.657,C5.460,C2.75,C6.424,C3.82,C6.856,C4.453,C4.658,C2.215,C2.440,C4.11,C7.467,C4.572,C7.665,C7.16,C3.737,C3.213,C5.24…
GO:0019201	nucleotide kinase activity	molecular_function	0.22762	1	2	294	13	4386	C1.815,C5.478
GO:0008508	bile acid:sodium symporter activity	molecular_function	0.22788	1	1	294	4	4386	C6.323
GO:0015125	bile acid transmembrane transporter activity	molecular_function	0.22788	1	1	294	4	4386	C6.323
GO:1901618	organic hydroxy compound transmembrane transporter activity	molecular_function	0.22788	1	1	294	4	4386	C6.323
GO:0046933	proton-transporting ATP synthase activity, rotational mechanism	molecular_function	0.23192	1	1	294	4	4386	C6.110
GO:0044430	cytoskeletal part	cellular_component	0.23241	1	6	294	61	4386	C1.358,C2.215,C3.402,C7.332,C5.804,C4.580
GO:0006525	arginine metabolic process	biological_process	0.23285	1	1	294	4	4386	C7.180
GO:0000150	recombinase activity	molecular_function	0.23285	1	1	294	4	4386	C2.1167
GO:0001522	pseudouridine synthesis	biological_process	0.23726	1	2	294	14	4386	C4.189,C6.784
GO:0042602	riboflavin reductase (NADPH) activity	molecular_function	0.23841	1	1	294	4	4386	C2.297
GO:0007205	protein kinase C-activating G-protein coupled receptor signaling pathway	biological_process	0.23892	1	1	294	4	4386	C7.23
GO:0006206	pyrimidine nucleobase metabolic process	biological_process	0.23913	1	1	294	4	4386	C5.31
GO:0019856	pyrimidine nucleobase biosynthetic process	biological_process	0.23913	1	1	294	4	4386	C5.31
GO:0043168	anion binding	molecular_function	0.24194	1	60	294	800	4386	C5.69,C1.51,C4.625,C5.108,C5.805,C2.238,C7.273,C2.451,C5.132,C6.110,C5.559,C7.332,C5.142,C5.478,C6.587,C7.39,C3.279,C5.792,C5.476,C8.370,C4.373,C4.733,C6.417,C1.817,C3.263,C7.179,C3.137,C2.297,C4.658,C4.453,C8.179,C7.278,C2.7,C7.365,C7.50,C7.128,C5.598,C4.572,C3.933,C3.622,C1.815,C7.665,C7.132,C4.646,C1.187,C7.123,C5.91,C6.292,C4.476,C7.180,C3.166,C5.669,C6.255,C5.529,C5.765,C3.842,C4.580,C3.522,…
GO:0016790	thiolester hydrolase activity	molecular_function	0.24203	1	1	294	4	4386	C2.146
GO:0004853	uroporphyrinogen decarboxylase activity	molecular_function	0.24427	1	1	294	4	4386	C3.131
GO:0000346	transcription export complex	cellular_component	0.24434	1	1	294	4	4386	C7.332
GO:0000347	THO complex	cellular_component	0.24434	1	1	294	4	4386	C7.332
GO:0000445	THO complex part of transcription export complex	cellular_component	0.24434	1	1	294	4	4386	C7.332
GO:0043385	mycotoxin metabolic process	biological_process	0.24518	1	1	294	4	4386	C1.1114
GO:0043386	mycotoxin biosynthetic process	biological_process	0.24518	1	1	294	4	4386	C1.1114
GO:0045122	aflatoxin biosynthetic process	biological_process	0.24518	1	1	294	4	4386	C1.1114
GO:0046222	aflatoxin metabolic process	biological_process	0.24518	1	1	294	4	4386	C1.1114
GO:1901376	organic heteropentacyclic compound metabolic process	biological_process	0.24518	1	1	294	4	4386	C1.1114
GO:1901378	organic heteropentacyclic compound biosynthetic process	biological_process	0.24518	1	1	294	4	4386	C1.1114
GO:0004970	ionotropic glutamate receptor activity	molecular_function	0.24626	1	1	294	4	4386	C4.18
GO:0005230	extracellular ligand-gated ion channel activity	molecular_function	0.24626	1	1	294	4	4386	C4.18
GO:0005231	excitatory extracellular ligand-gated ion channel activity	molecular_function	0.24626	1	1	294	4	4386	C4.18
GO:0005234	extracellular-glutamate-gated ion channel activity	molecular_function	0.24626	1	1	294	4	4386	C4.18
GO:0008066	glutamate receptor activity	molecular_function	0.24626	1	1	294	4	4386	C4.18
GO:0004733	pyridoxamine-phosphate oxidase activity	molecular_function	0.24705	1	1	294	4	4386	C5.765
GO:0004514	nicotinate-nucleotide diphosphorylase (carboxylating) activity	molecular_function	0.24714	1	1	294	4	4386	C5.31
GO:0009435	NAD biosynthetic process	biological_process	0.24714	1	1	294	4	4386	C5.31
GO:0019674	NAD metabolic process	biological_process	0.24714	1	1	294	4	4386	C5.31
GO:0015939	pantothenate metabolic process	biological_process	0.24722	1	1	294	4	4386	C2.440
GO:0015940	pantothenate biosynthetic process	biological_process	0.24722	1	1	294	4	4386	C2.440
GO:0004470	malic enzyme activity	molecular_function	0.24848	1	1	294	4	4386	C7.364
GO:0004471	malate dehydrogenase (decarboxylating) (NAD+) activity	molecular_function	0.24848	1	1	294	4	4386	C7.364
GO:0019008	molybdopterin synthase complex	cellular_component	0.24974	1	1	294	4	4386	C6.22
GO:0000772	mating pheromone activity	molecular_function	0.25068	1	1	294	4	4386	C7.467
GO:0005186	pheromone activity	molecular_function	0.25068	1	1	294	4	4386	C7.467
GO:0007286	spermatid development	biological_process	0.25071	1	1	294	4	4386	C3.738
GO:0007289	spermatid nucleus differentiation	biological_process	0.25071	1	1	294	4	4386	C3.738
GO:0035092	sperm chromatin condensation	biological_process	0.25071	1	1	294	4	4386	C3.738
GO:0048515	spermatid differentiation	biological_process	0.25071	1	1	294	4	4386	C3.738
GO:0044712	single-organism catabolic process	biological_process	0.25135	1	6	294	63	4386	C4.18,C2.875,C4.735,C8.179,C7.23,C8.32
GO:0044270	cellular nitrogen compound catabolic process	biological_process	0.25332	1	3	294	26	4386	C4.18,C7.665,C8.32
GO:0019076	viral release from host cell	biological_process	0.25355	1	1	294	4	4386	C6.75
GO:0008192	RNA guanylyltransferase activity	molecular_function	0.25366	1	1	294	4	4386	C3.263
GO:0070568	guanylyltransferase activity	molecular_function	0.25366	1	1	294	4	4386	C3.263
GO:0030173	integral component of Golgi membrane	cellular_component	0.25413	1	1	294	4	4386	C6.255
GO:0031228	intrinsic component of Golgi membrane	cellular_component	0.25413	1	1	294	4	4386	C6.255
GO:0016597	amino acid binding	molecular_function	0.25435	1	1	294	4	4386	C5.529
GO:0003989	acetyl-CoA carboxylase activity	molecular_function	0.25436	1	1	294	4	4386	C7.332
GO:0016421	CoA carboxylase activity	molecular_function	0.25436	1	1	294	4	4386	C7.332
GO:0016885	ligase activity, forming carbon-carbon bonds	molecular_function	0.25436	1	1	294	4	4386	C7.332
GO:0046365	monosaccharide catabolic process	biological_process	0.25439	1	1	294	4	4386	C4.735
GO:0008378	galactosyltransferase activity	molecular_function	0.25969	1	1	294	5	4386	C4.11
GO:0006694	steroid biosynthetic process	biological_process	0.26238	1	2	294	15	4386	C6.25,C2.468
GO:0051920	peroxiredoxin activity	molecular_function	0.26738	1	1	294	5	4386	C6.490
GO:0006733	oxidoreduction coenzyme metabolic process	biological_process	0.26867	1	4	294	39	4386	C8.470,C7.23,C5.31,C2.875
GO:0009108	coenzyme biosynthetic process	biological_process	0.26986	1	5	294	53	4386	C5.31,C6.22,C2.904,C2.440,C5.142
GO:0004719	protein-L-isoaspartate (D-aspartate) O-methyltransferase activity	molecular_function	0.27122	1	2	294	15	4386	C4.826,C3.33
GO:0008276	protein methyltransferase activity	molecular_function	0.27347	1	3	294	27	4386	C3.33,C2.440,C4.826
GO:0000778	condensed nuclear chromosome kinetochore	cellular_component	0.27575	1	2	294	16	4386	C5.804,C3.402
GO:0000780	condensed nuclear chromosome, centromeric region	cellular_component	0.27575	1	2	294	16	4386	C3.402,C5.804
GO:0000940	condensed chromosome outer kinetochore	cellular_component	0.27575	1	2	294	16	4386	C3.402,C5.804
GO:0000942	condensed nuclear chromosome outer kinetochore	cellular_component	0.27575	1	2	294	16	4386	C3.402,C5.804
GO:0042729	DASH complex	cellular_component	0.27575	1	2	294	16	4386	C3.402,C5.804
GO:0001101	response to acid chemical	biological_process	0.27874	1	1	294	5	4386	C2.430
GO:0008028	monocarboxylic acid transmembrane transporter activity	molecular_function	0.28255	1	1	294	5	4386	C6.323
GO:0022414	reproductive process	biological_process	0.28268	1	3	294	28	4386	C3.522,C3.738,C7.467
GO:0003678	DNA helicase activity	molecular_function	0.28375	1	5	294	51	4386	C4.373,C2.5,C5.91,C6.37,C4.658
GO:0000776	kinetochore	cellular_component	0.28378	1	3	294	28	4386	C5.804,C6.75,C3.402
GO:0008202	steroid metabolic process	biological_process	0.28412	1	2	294	16	4386	C6.25,C2.468
GO:0000255	allantoin metabolic process	biological_process	0.28615	1	1	294	5	4386	C7.665
GO:0000256	allantoin catabolic process	biological_process	0.28615	1	1	294	5	4386	C7.665
GO:0019637	organophosphate metabolic process	biological_process	0.28736	1	16	294	201	4386	C2.875,C2.269,C8.500,C3.17,C8.32,C1.926,C4.172,C6.292,C7.23,C1.1014,C5.31,C8.470,C7.132,C6.188,C6.22,C6.110
GO:0044767	single-organism developmental process	biological_process	0.28865	1	7	294	77	4386	C3.738,C7.467,C5.792,C2.875,C1.817,C6.597,C2.652
GO:0008519	ammonium transmembrane transporter activity	molecular_function	0.28964	1	1	294	5	4386	C5.708
GO:0015696	ammonium transport	biological_process	0.28964	1	1	294	5	4386	C5.708
GO:0046700	heterocycle catabolic process	biological_process	0.29148	1	3	294	28	4386	C7.665,C4.18,C8.32
GO:0009112	nucleobase metabolic process	biological_process	0.29301	1	1	294	5	4386	C5.31
GO:0046112	nucleobase biosynthetic process	biological_process	0.29301	1	1	294	5	4386	C5.31
GO:0017150	tRNA dihydrouridine synthase activity	molecular_function	0.2955	1	1	294	5	4386	C7.179
GO:0005791	rough endoplasmic reticulum	cellular_component	0.29588	1	1	294	5	4386	C3.622
GO:0030867	rough endoplasmic reticulum membrane	cellular_component	0.29588	1	1	294	5	4386	C3.622
GO:0046131	pyrimidine ribonucleoside metabolic process	biological_process	0.2961	1	1	294	5	4386	C4.18
GO:0022857	transmembrane transporter activity	molecular_function	0.2972	1	32	294	425	4386	C6.110,C5.724,C1.1259,C5.744,C4.18,C4.625,C5.764,C8.500,C8.370,C5.265,C5.708,C4.373,C5.478,C6.587,C1.309,C1.815,C6.538,C4.646,C7.16,C4.23,C1.584,C6.555,C3.842,C7.657,C1.1193,C6.856,C6.161,C6.323,C7.23,C1.81,C6.75,scaffold00023.10
GO:0005911	cell-cell junction	cellular_component	0.29736	1	1	294	5	4386	C3.874
GO:0005923	bicellular tight junction	cellular_component	0.29736	1	1	294	5	4386	C3.874
GO:0043296	apical junction complex	cellular_component	0.29736	1	1	294	5	4386	C3.874
GO:0070160	occluding junction	cellular_component	0.29736	1	1	294	5	4386	C3.874
GO:0006779	porphyrin-containing compound biosynthetic process	biological_process	0.29877	1	7	294	79	4386	C5.132,C5.478,C4.658,C3.131,C7.132,C2.440,C8.42
GO:0044765	single-organism transport	biological_process	0.29982	1	48	294	652	4386	C6.161,C1.904,C2.75,C4.810,C6.856,C1.1193,C7.657,scaffold00023.10,C1.81,C6.255,C7.23,C5.242,C6.323,C7.132,C7.16,C7.491,C1.882,C1.815,C6.538,C6.555,C7.50,C1.1227,C1.584,C8.500,C5.764,C2.270,C1.309,C6.587,C5.547,C5.478,C4.373,C5.708,C7.224,C8.370,C5.707,C5.265,C4.234,C5.744,C1.1259,C7.332,C3.42,C5.724,C6.430,C2.857,C6.110,C4.625,C3.493,C2.238
GO:0005856	cytoskeleton	cellular_component	0.30051	1	6	294	67	4386	C4.580,C7.332,C5.804,C3.402,C1.358,C2.215
GO:0048856	anatomical structure development	biological_process	0.30069	1	5	294	53	4386	C3.738,C2.652,C2.875,C1.817,C6.597
GO:0008176	tRNA (guanine-N7-)-methyltransferase activity	molecular_function	0.30159	1	1	294	5	4386	C4.826
GO:0005215	transporter activity	molecular_function	0.302	1	36	294	482	4386	C4.625,C4.18,C3.493,C1.1259,C5.744,C6.110,C5.724,C5.478,C1.309,C6.587,C5.265,C8.370,C4.373,C5.708,C8.500,C2.270,C5.764,C8.138,C1.584,C1.1227,C4.23,C6.555,C6.538,C1.815,C7.16,C4.646,C6.75,C1.81,scaffold00023.10,C6.323,C7.23,C6.161,C3.842,C7.657,C1.1193,C6.856
GO:0005829	cytosol	cellular_component	0.30249	1	1	294	5	4386	C7.23
GO:0044445	cytosolic part	cellular_component	0.30249	1	1	294	5	4386	C7.23
GO:0006997	nucleus organization	biological_process	0.30282	1	1	294	5	4386	C3.738
GO:0051539	4 iron, 4 sulfur cluster binding	molecular_function	0.30287	1	1	294	5	4386	C6.22
GO:0097159	organic cyclic compound binding	molecular_function	0.30405	1	109	294	1530	4386	C6.423,C4.658,C4.453,C2.215,C2.7,C1.1227,C7.128,C7.467,C3.622,C5.536,C3.933,C4.572,C2.850,C7.665,C4.646,C6.260,C5.91,C6.126,C4.476,C6.255,C6.11,C7.398,C6.13,C6.424,C4.246,C1.51,C7.576,C1.69,C5.108,C1.112,C3.173,C7.273,C7.59,C5.132,C1.358,C6.110,C3.738,C7.364,C5.478,C1.169,C6.587,C5.198,C2.1167,C8.370,C3.279,C5.792,C5.666,C4.733,C1.1114,C6.858,C8.500,C1.875,C1.817,C7.278,C8.179,C6.388,C3.747,C2.29…
GO:1901363	heterocyclic compound binding	molecular_function	0.30405	1	109	294	1530	4386	C6.858,C1.1114,C1.875,C8.500,C1.817,C8.370,C3.279,C5.792,C5.666,C4.733,C5.478,C1.169,C6.587,C2.1167,C5.198,C6.110,C7.364,C3.738,C5.132,C1.358,C1.112,C3.173,C7.59,C7.273,C1.51,C7.576,C5.108,C1.69,C7.398,C6.13,C4.246,C6.424,C6.11,C6.255,C6.126,C4.476,C6.260,C5.91,C5.536,C3.622,C3.933,C4.572,C4.646,C2.850,C7.665,C1.1227,C7.128,C7.467,C6.423,C4.453,C4.658,C2.215,C2.7,C6.142,C3.137,C6.481,C7.179,C6.41…
GO:0006749	glutathione metabolic process	biological_process	0.30424	1	1	294	5	4386	C6.256
GO:0006665	sphingolipid metabolic process	biological_process	0.30501	1	1	294	5	4386	scaffold00023.33
GO:0019087	transformation of host cell by virus	biological_process	0.30542	1	1	294	5	4386	C1.657
GO:0006551	leucine metabolic process	biological_process	0.30576	1	1	294	5	4386	C5.248
GO:0009098	leucine biosynthetic process	biological_process	0.30576	1	1	294	5	4386	C5.248
GO:0001514	selenocysteine incorporation	biological_process	0.30605	1	1	294	5	4386	C6.292
GO:0006451	translational readthrough	biological_process	0.30605	1	1	294	5	4386	C6.292
GO:0016755	transferase activity, transferring amino-acyl groups	molecular_function	0.3067	1	1	294	5	4386	C6.256
GO:0006353	DNA-templated transcription, termination	biological_process	0.30674	1	1	294	5	4386	C7.365
GO:0031554	regulation of DNA-templated transcription, termination	biological_process	0.30674	1	1	294	5	4386	C7.365
GO:0000774	adenyl-nucleotide exchange factor activity	molecular_function	0.30704	1	1	294	5	4386	C7.332
GO:0009790	embryo development	biological_process	0.3072	1	1	294	5	4386	C1.817
GO:0046527	glucosyltransferase activity	molecular_function	0.3072	1	1	294	5	4386	C3.737
GO:0003855	3-dehydroquinate dehydratase activity	molecular_function	0.30724	1	1	294	5	4386	C3.788
GO:0012505	endomembrane system	cellular_component	0.30799	1	11	294	135	4386	C1.309,C2.215,C1.69,C4.116,C6.255,C7.128,C3.622,C8.500,C7.491,C1.882,C7.332
GO:1901361	organic cyclic compound catabolic process	biological_process	0.30994	1	3	294	29	4386	C4.18,C7.665,C8.32
GO:0016818	hydrolase activity, acting on acid anhydrides, in phosphorus-containing anhydrides	molecular_function	0.31148	1	22	294	283	4386	C5.478,C6.292,C6.587,C3.166,C4.373,C2.5,C6.417,C1.817,C3.842,C4.658,C7.278,C4.625,C7.128,C4.572,C3.933,C3.622,C1.815,C7.665,C4.646,C6.110,C6.37,C5.91
GO:0006643	membrane lipid metabolic process	biological_process	0.31178	1	4	294	41	4386	scaffold00023.33,C6.292,C8.500,C4.172
GO:0044431	Golgi apparatus part	cellular_component	0.31255	1	3	294	29	4386	C6.255,C4.116,C1.309
GO:0007275	multicellular organismal development	biological_process	0.31263	1	3	294	28	4386	C2.875,C1.817,C5.792
GO:0042558	pteridine-containing compound metabolic process	biological_process	0.31422	1	2	294	18	4386	C5.142,C3.874
GO:0016705	oxidoreductase activity, acting on paired donors, with incorporation or reduction of molecular oxygen	molecular_function	0.31762	1	11	294	137	4386	C5.476,C2.948,C6.20,C5.598,C4.453,C2.463,C6.13,C3.715,C5.132,C6.11,C6.825
GO:0032259	methylation	biological_process	0.31937	1	4	294	43	4386	C2.440,C6.858,C1.169,C4.826
GO:0016758	transferase activity, transferring hexosyl groups	molecular_function	0.32018	1	5	294	55	4386	C6.292,C4.726,C4.11,C3.737,C8.156
GO:0010563	negative regulation of phosphorus metabolic process	biological_process	0.32034	1	1	294	6	4386	C1.926
GO:0045936	negative regulation of phosphate metabolic process	biological_process	0.32034	1	1	294	6	4386	C1.926
GO:0004673	protein histidine kinase activity	molecular_function	0.32312	1	2	294	17	4386	C7.665,C3.137
GO:0003684	damaged DNA binding	molecular_function	0.32564	1	2	294	17	4386	C1.875,C1.10
GO:0008443	phosphofructokinase activity	molecular_function	0.32733	1	1	294	6	4386	C7.23
GO:0007606	sensory perception of chemical stimulus	biological_process	0.32798	1	1	294	6	4386	C2.718
GO:1902578	single-organism localization	biological_process	0.32815	1	48	294	659	4386	C5.764,C2.270,C8.500,C5.708,C4.373,C4.234,C5.265,C8.370,C7.224,C5.707,C5.547,C1.309,C6.587,C5.478,C3.42,C5.724,C7.332,C2.857,C6.110,C6.430,C5.744,C1.1259,C3.493,C2.238,C4.625,C6.856,C4.810,C2.75,C7.657,C1.1193,C6.161,C1.904,C5.242,C7.23,C6.255,C6.323,scaffold00023.10,C1.81,C7.16,C7.491,C1.882,C7.132,C6.538,C1.815,C7.50,C6.555,C1.584,C1.1227
GO:0005794	Golgi apparatus	cellular_component	0.32839	1	3	294	30	4386	C6.255,C4.116,C1.309
GO:0032502	developmental process	biological_process	0.32893	1	7	294	81	4386	C2.652,C1.817,C6.597,C2.875,C5.792,C7.467,C3.738
GO:0000777	condensed chromosome kinetochore	cellular_component	0.32941	1	2	294	18	4386	C5.804,C3.402
GO:0000779	condensed chromosome, centromeric region	cellular_component	0.32941	1	2	294	18	4386	C5.804,C3.402
GO:0017111	nucleoside-triphosphatase activity	molecular_function	0.33046	1	21	294	272	4386	C1.817,C3.842,C6.587,C6.292,C5.478,C2.5,C4.373,C3.166,C7.665,C4.646,C3.622,C1.815,C3.933,C4.572,C5.91,C6.37,C6.110,C4.625,C7.278,C4.658,C7.128
GO:0016887	ATPase activity	molecular_function	0.33093	1	14	294	176	4386	C7.278,C5.478,C4.658,C6.587,C4.625,C3.166,C4.373,C1.815,C3.933,C7.665,C4.646,C3.842,C6.110,C5.91
GO:1901575	organic substance catabolic process	biological_process	0.33098	1	12	294	152	4386	C4.18,C6.75,C4.735,C8.179,C7.23,C7.132,C1.957,C1.875,C2.875,C7.665,C6.188,C8.32
GO:0051188	cofactor biosynthetic process	biological_process	0.33162	1	11	294	138	4386	C8.42,C2.904,C6.22,C3.131,C7.132,C5.132,C5.31,C2.440,C5.142,C4.658,C5.478
GO:0036442	hydrogen-exporting ATPase activity	molecular_function	0.33246	1	1	294	6	4386	C6.110
GO:0044769	ATPase activity, coupled to transmembrane movement of ions, rotational mechanism	molecular_function	0.33246	1	1	294	6	4386	C6.110
GO:0046961	proton-transporting ATPase activity, rotational mechanism	molecular_function	0.33246	1	1	294	6	4386	C6.110
GO:0045229	external encapsulating structure organization	biological_process	0.33355	1	1	294	6	4386	C1.51
GO:0009056	catabolic process	biological_process	0.33448	1	16	294	208	4386	C7.23,C6.75,C7.474,C8.32,C1.875,C2.875,C8.179,C4.735,C4.18,C1.1046,C4.189,C7.332,C6.188,C7.665,C7.132,C1.957
GO:0004871	signal transducer activity	molecular_function	0.33532	1	7	294	83	4386	C1.679,C2.238,C8.370,C3.137,C4.572,C7.665,C4.18
GO:0043605	cellular amide catabolic process	biological_process	0.33671	1	1	294	6	4386	C7.665
GO:0055086	nucleobase-containing small molecule metabolic process	biological_process	0.33685	1	11	294	139	4386	C1.926,C6.110,C2.904,C8.32,C2.269,C2.875,C8.470,C5.31,C7.23,C1.1014,C4.18
GO:0016615	malate dehydrogenase activity	molecular_function	0.33769	1	1	294	6	4386	C7.364
GO:0008270	zinc ion binding	molecular_function	0.33819	1	30	294	404	4386	C2.977,C3.920,C7.665,C2.850,C3.131,C7.491,C7.160,C8.321,C6.388,C3.747,C4.658,C4.18,C5.219,C2.238,C4.752,C1.1114,C6.858,C8.479,C8.500,C3.263,C4.490,C3.857,C2.904,C4.172,C4.246,C6.509,C1.169,C2.1136,C6.126,C5.13
GO:0010340	carboxyl-O-methyltransferase activity	molecular_function	0.34054	1	2	294	18	4386	C3.33,C4.826
GO:0051998	protein carboxyl O-methyltransferase activity	molecular_function	0.34054	1	2	294	18	4386	C4.826,C3.33
GO:0015630	microtubule cytoskeleton	cellular_component	0.34131	1	3	294	31	4386	C3.402,C4.580,C5.804
GO:0008172	S-methyltransferase activity	molecular_function	0.34205	1	1	294	6	4386	C3.131
GO:0019068	virion assembly	biological_process	0.34459	1	2	294	18	4386	C7.39,C2.965
GO:0017080	sodium channel regulator activity	molecular_function	0.34491	1	1	294	6	4386	C3.215
GO:0019871	sodium channel inhibitor activity	molecular_function	0.34491	1	1	294	6	4386	C3.215
GO:0016838	carbon-oxygen lyase activity, acting on phosphates	molecular_function	0.34519	1	1	294	6	4386	C6.10
GO:0098542	defense response to other organism	biological_process	0.34531	1	3	294	31	4386	C3.79,C6.388,C4.653
GO:0034637	cellular carbohydrate biosynthetic process	biological_process	0.34541	1	6	294	71	4386	C1.187,C2.468,C1.823,C3.213,C3.737,C1.51
GO:0006213	pyrimidine nucleoside metabolic process	biological_process	0.34595	1	1	294	6	4386	C4.18
GO:0031461	cullin-RING ubiquitin ligase complex	cellular_component	0.34604	1	3	294	31	4386	C4.490,C6.509,C1.957
GO:0005615	extracellular space	cellular_component	0.34645	1	3	294	30	4386	C1.1140,C7.332,C7.491
GO:0031625	ubiquitin protein ligase binding	molecular_function	0.34682	1	1	294	6	4386	C1.957
GO:0044389	ubiquitin-like protein ligase binding	molecular_function	0.34682	1	1	294	6	4386	C1.957
GO:0009403	toxin biosynthetic process	biological_process	0.34831	1	1	294	6	4386	C1.1114
GO:0000775	chromosome, centromeric region	cellular_component	0.34928	1	4	294	45	4386	C5.804,C6.260,C3.402,C6.75
GO:0016775	phosphotransferase activity, nitrogenous group as acceptor	molecular_function	0.34969	1	2	294	18	4386	C3.137,C7.665
GO:0050829	defense response to Gram-negative bacterium	biological_process	0.35143	1	1	294	6	4386	C3.79
GO:0005747	mitochondrial respiratory chain complex I	cellular_component	0.35255	1	1	294	6	4386	C4.373
GO:0030964	NADH dehydrogenase complex	cellular_component	0.35255	1	1	294	6	4386	C4.373
GO:0045271	respiratory chain complex I	cellular_component	0.35255	1	1	294	6	4386	C4.373
GO:0000794	condensed nuclear chromosome	cellular_component	0.35289	1	2	294	19	4386	C5.804,C3.402
GO:0016846	carbon-sulfur lyase activity	molecular_function	0.35345	1	1	294	7	4386	C5.25
GO:0006278	RNA-dependent DNA replication	biological_process	0.35486	1	1	294	6	4386	C4.826
GO:0006084	acetyl-CoA metabolic process	biological_process	0.35498	1	1	294	6	4386	C4.849
GO:0006637	acyl-CoA metabolic process	biological_process	0.35498	1	1	294	6	4386	C4.849
GO:0035383	thioester metabolic process	biological_process	0.35498	1	1	294	6	4386	C4.849
GO:0003910	DNA ligase (ATP) activity	molecular_function	0.35564	1	1	294	6	4386	C3.263
GO:0019205	nucleobase-containing compound kinase activity	molecular_function	0.35731	1	2	294	18	4386	C5.478,C1.815
GO:0016462	pyrophosphatase activity	molecular_function	0.36015	1	21	294	277	4386	C7.665,C4.646,C3.933,C3.622,C1.815,C4.572,C5.91,C6.37,C6.110,C4.625,C7.278,C4.658,C7.128,C1.817,C3.842,C6.587,C6.292,C5.478,C2.5,C3.166,C4.373
GO:0000139	Golgi membrane	cellular_component	0.36123	1	2	294	18	4386	C1.309,C6.255
GO:0045934	negative regulation of nucleobase-containing compound metabolic process	biological_process	0.36496	1	2	294	19	4386	C7.365,C1.926
GO:0016798	hydrolase activity, acting on glycosyl bonds	molecular_function	0.36936	1	8	294	99	4386	C7.23,C3.313,C6.421,C1.51,C3.737,C1.556,C1.882,C1.1239
GO:0009378	four-way junction helicase activity	molecular_function	0.36959	1	3	294	31	4386	C4.658,C6.37,C5.91
GO:0007283	spermatogenesis	biological_process	0.37029	1	1	294	7	4386	C3.738
GO:0048232	male gamete generation	biological_process	0.37029	1	1	294	7	4386	C3.738
GO:0060089	molecular transducer activity	molecular_function	0.37076	1	7	294	86	4386	C8.370,C2.238,C1.679,C3.137,C4.572,C7.665,C4.18
GO:0008199	ferric iron binding	molecular_function	0.37211	1	1	294	7	4386	C4.234
GO:0016810	hydrolase activity, acting on carbon-nitrogen (but not peptide) bonds	molecular_function	0.37221	1	4	294	47	4386	C8.452,scaffold00023.33,C7.665,C4.18
GO:0019200	carbohydrate kinase activity	molecular_function	0.37339	1	1	294	7	4386	C7.23
GO:0009522	photosystem I	cellular_component	0.37719	1	1	294	7	4386	C5.13
GO:0005343	organic acid:sodium symporter activity	molecular_function	0.37915	1	1	294	7	4386	C6.323
GO:0015296	anion:cation symporter activity	molecular_function	0.37915	1	1	294	7	4386	C6.323
GO:0019829	cation-transporting ATPase activity	molecular_function	0.37975	1	1	294	7	4386	C6.110
GO:0042625	ATPase activity, coupled to transmembrane movement of ions	molecular_function	0.37975	1	1	294	7	4386	C6.110
GO:0060589	nucleoside-triphosphatase regulator activity	molecular_function	0.3821	1	2	294	19	4386	C7.332,C2.439
GO:0043021	ribonucleoprotein complex binding	molecular_function	0.38245	1	1	294	7	4386	C3.622
GO:0016832	aldehyde-lyase activity	molecular_function	0.38451	1	1	294	7	4386	C6.142
GO:0006284	base-excision repair	biological_process	0.3856	1	1	294	7	4386	C7.23
GO:0006413	translational initiation	biological_process	0.38755	1	2	294	20	4386	C1.358,C7.475
GO:0006099	tricarboxylic acid cycle	biological_process	0.38863	1	1	294	7	4386	C5.804
GO:0006101	citrate metabolic process	biological_process	0.38863	1	1	294	7	4386	C5.804
GO:0072350	tricarboxylic acid metabolic process	biological_process	0.38863	1	1	294	7	4386	C5.804
GO:0019359	nicotinamide nucleotide biosynthetic process	biological_process	0.38867	1	1	294	7	4386	C5.31
GO:0019363	pyridine nucleotide biosynthetic process	biological_process	0.38867	1	1	294	7	4386	C5.31
GO:0050660	flavin adenine dinucleotide binding	molecular_function	0.3892	1	8	294	101	4386	C5.142,C4.476,C6.255,C5.598,C5.132,C7.132,C4.580,C7.179
GO:0051172	negative regulation of nitrogen compound metabolic process	biological_process	0.39006	1	2	294	20	4386	C7.365,C1.926
GO:0005852	eukaryotic translation initiation factor 3 complex	cellular_component	0.39205	1	1	294	7	4386	C1.358
GO:0009250	glucan biosynthetic process	biological_process	0.39235	1	1	294	7	4386	C3.737
GO:0015298	solute:cation antiporter activity	molecular_function	0.39369	1	1	294	7	4386	C6.538
GO:0015299	solute:proton antiporter activity	molecular_function	0.39369	1	1	294	7	4386	C6.538
GO:0043244	regulation of protein complex disassembly	biological_process	0.39626	1	1	294	7	4386	C7.365
GO:0016879	ligase activity, forming carbon-nitrogen bonds	molecular_function	0.39722	1	5	294	61	4386	C3.82,C7.50,C5.559,C7.180,C5.460
GO:0000049	tRNA binding	molecular_function	0.39747	1	1	294	7	4386	C6.421
GO:0048869	cellular developmental process	biological_process	0.39816	1	4	294	46	4386	C7.467,C3.738,C6.597,C2.652
GO:0016868	intramolecular transferase activity, phosphotransferases	molecular_function	0.39873	1	1	294	7	4386	C4.735
GO:0006778	porphyrin-containing compound metabolic process	biological_process	0.39986	1	7	294	88	4386	C5.132,C5.478,C4.658,C3.131,C7.132,C2.440,C8.42
GO:0000922	spindle pole	cellular_component	0.40192	1	1	294	7	4386	C4.580
GO:0005815	microtubule organizing center	cellular_component	0.40192	1	1	294	7	4386	C4.580
GO:0006281	DNA repair	biological_process	0.40471	1	10	294	130	4386	C6.37,C1.10,C5.91,C3.89,C3.263,C1.875,C3.173,C2.5,C7.23,C4.658
GO:0016853	isomerase activity	molecular_function	0.40891	1	5	294	63	4386	C4.735,C7.474,C4.189,C5.31,C6.784
GO:0019013	viral nucleocapsid	cellular_component	0.41046	1	1	294	8	4386	C4.819
GO:0032505	reproduction of a single-celled organism	biological_process	0.41214	1	2	294	20	4386	C2.215,C7.491
GO:0043093	FtsZ-dependent cytokinesis	biological_process	0.41214	1	2	294	20	4386	C2.215,C7.491
GO:0006614	SRP-dependent cotranslational protein targeting to membrane	biological_process	0.41525	1	2	294	21	4386	C2.238,C5.478
GO:0045047	protein targeting to ER	biological_process	0.41525	1	2	294	21	4386	C2.238,C5.478
GO:0072599	establishment of protein localization to endoplasmic reticulum	biological_process	0.41525	1	2	294	21	4386	C5.478,C2.238
GO:0016108	tetraterpenoid metabolic process	biological_process	0.41599	1	3	294	34	4386	C8.42,C5.598,C5.132
GO:0016109	tetraterpenoid biosynthetic process	biological_process	0.41599	1	3	294	34	4386	C8.42,C5.598,C5.132
GO:0016116	carotenoid metabolic process	biological_process	0.41599	1	3	294	34	4386	C5.598,C8.42,C5.132
GO:0016117	carotenoid biosynthetic process	biological_process	0.41599	1	3	294	34	4386	C5.598,C8.42,C5.132
GO:0009306	protein secretion	biological_process	0.4164	1	1	294	8	4386	C8.500
GO:0019748	secondary metabolic process	biological_process	0.42233	1	2	294	21	4386	C1.1114,C8.42
GO:0015370	solute:sodium symporter activity	molecular_function	0.42314	1	1	294	8	4386	C6.323
GO:0051304	chromosome separation	biological_process	0.42439	1	1	294	8	4386	C7.667
GO:0042802	identical protein binding	molecular_function	0.42529	1	3	294	34	4386	C2.215,C1.341,C7.332
GO:0003993	acid phosphatase activity	molecular_function	0.42555	1	1	294	8	4386	scaffold00023.1
GO:0030246	carbohydrate binding	molecular_function	0.42565	1	2	294	21	4386	C8.156,C5.476
GO:0072525	pyridine-containing compound biosynthetic process	biological_process	0.42727	1	1	294	8	4386	C5.31
GO:0051382	kinetochore assembly	biological_process	0.42834	1	1	294	8	4386	C6.75
GO:0051383	kinetochore organization	biological_process	0.42834	1	1	294	8	4386	C6.75
GO:0000287	magnesium ion binding	molecular_function	0.43024	1	3	294	35	4386	C5.69,C6.10,C3.173
GO:0005742	mitochondrial outer membrane translocase complex	cellular_component	0.43068	1	1	294	8	4386	C5.242
GO:0098799	outer mitochondrial membrane protein complex	cellular_component	0.43068	1	1	294	8	4386	C5.242
GO:0006546	glycine catabolic process	biological_process	0.43252	1	1	294	8	4386	C8.179
GO:0009071	serine family amino acid catabolic process	biological_process	0.43252	1	1	294	8	4386	C8.179
GO:0006772	thiamine metabolic process	biological_process	0.43363	1	1	294	8	4386	C5.31
GO:0009228	thiamine biosynthetic process	biological_process	0.43363	1	1	294	8	4386	C5.31
GO:0042723	thiamine-containing compound metabolic process	biological_process	0.43363	1	1	294	8	4386	C5.31
GO:0042724	thiamine-containing compound biosynthetic process	biological_process	0.43363	1	1	294	8	4386	C5.31
GO:0003896	DNA primase activity	molecular_function	0.43532	1	1	294	8	4386	C2.850
GO:0006753	nucleoside phosphate metabolic process	biological_process	0.43553	1	9	294	121	4386	C6.110,C1.926,C8.32,C2.269,C2.875,C8.470,C5.31,C7.23,C1.1014
GO:0016817	hydrolase activity, acting on acid anhydrides	molecular_function	0.43769	1	22	294	303	4386	C5.478,C6.292,C6.587,C4.373,C3.166,C2.5,C6.417,C1.817,C3.842,C4.658,C7.278,C4.625,C7.128,C4.572,C3.622,C1.815,C3.933,C4.646,C7.665,C6.110,C6.37,C5.91
GO:0008654	phospholipid biosynthetic process	biological_process	0.43815	1	3	294	35	4386	C6.292,C8.500,C3.17
GO:0003746	translation elongation factor activity	molecular_function	0.43848	1	1	294	8	4386	C6.292
GO:0009064	glutamine family amino acid metabolic process	biological_process	0.43872	1	2	294	22	4386	C7.180,C5.460
GO:0005882	intermediate filament	cellular_component	0.4389	1	2	294	21	4386	C7.332,C2.215
GO:0045111	intermediate filament cytoskeleton	cellular_component	0.4389	1	2	294	21	4386	C2.215,C7.332
GO:0030151	molybdenum ion binding	molecular_function	0.43904	1	1	294	8	4386	C7.365
GO:0016301	kinase activity	molecular_function	0.43911	1	17	294	234	4386	C2.7,C5.108,C8.179,C1.51,C7.665,C1.815,C1.187,C7.332,C1.1046,C5.478,C7.23,C8.370,C5.792,C3.279,C2.875,C3.17,C3.137
GO:1901615	organic hydroxy compound metabolic process	biological_process	0.43948	1	2	294	22	4386	C1.1046,C6.733
GO:0003909	DNA ligase activity	molecular_function	0.4398	1	1	294	8	4386	C3.263
GO:0000228	nuclear chromosome	cellular_component	0.44246	1	3	294	36	4386	C3.738,C5.804,C3.402
GO:0006974	cellular response to DNA damage stimulus	biological_process	0.44393	1	10	294	134	4386	C2.5,C3.173,C7.23,C4.658,C3.89,C5.91,C1.10,C6.37,C1.875,C3.263
GO:0008716	D-alanine-D-alanine ligase activity	molecular_function	0.44431	1	1	294	8	4386	C5.559
GO:0034470	ncRNA processing	biological_process	0.44554	1	8	294	107	4386	C5.132,C4.826,C4.580,C7.179,C6.388,C7.50,C5.598,C6.255
GO:0006950	response to stress	biological_process	0.44699	1	18	294	249	4386	C6.388,C4.658,C3.173,C1.302,C4.653,C7.491,C2.778,C3.79,C5.91,C3.89,C1.10,C6.37,C1.169,C6.255,C2.5,C7.23,C1.875,C3.263
GO:0006810	transport	biological_process	0.44795	1	59	294	846	4386	C3.622,C1.815,C6.538,C7.132,C4.646,C7.491,C7.16,C1.882,C1.1227,C1.584,C6.555,C7.50,C7.278,C2.215,C8.138,C3.842,C1.1193,C7.657,C4.172,C2.75,C6.856,C4.810,C1.904,C6.161,C6.323,C6.255,C7.23,C5.242,C1.81,C4.476,scaffold00023.10,C6.430,C6.110,C2.857,C7.332,C5.724,C3.42,C1.1259,C5.744,C2.238,C3.493,C4.625,C2.270,C5.764,C8.500,C7.224,C5.707,C8.370,C5.265,C4.234,C5.708,C4.373,C5.478,C3.313,C8.247,C6.587,…
GO:0009451	RNA modification	biological_process	0.4502	1	3	294	37	4386	C4.826,C4.189,C6.784
GO:0033643	host cell part	cellular_component	0.45063	1	3	294	36	4386	C2.965,C6.75,C3.286
GO:0016757	transferase activity, transferring glycosyl groups	molecular_function	0.45239	1	7	294	93	4386	C6.292,C5.476,C8.156,C3.737,C4.11,C4.726,C5.31
GO:0005783	endoplasmic reticulum	cellular_component	0.45388	1	5	294	65	4386	C7.128,C3.622,C8.500,C2.215,C1.69
GO:0006505	GPI anchor metabolic process	biological_process	0.45428	1	3	294	36	4386	C4.172,C8.500,C6.292
GO:0006664	glycolipid metabolic process	biological_process	0.45428	1	3	294	36	4386	C8.500,C6.292,C4.172
GO:0006793	phosphorus metabolic process	biological_process	0.4554	1	26	294	368	4386	C2.875,C2.269,C8.500,C3.17,C8.42,C8.32,C4.172,C1.926,C6.292,C5.31,C1.1014,C7.23,C3.279,C5.792,C8.470,C8.370,C7.132,C7.665,C6.188,C7.332,C1.187,C6.110,C6.22,C5.108,C2.7,C4.849
GO:0070972	protein localization to endoplasmic reticulum	biological_process	0.45585	1	2	294	23	4386	C5.478,C2.238
GO:0004672	protein kinase activity	molecular_function	0.45637	1	11	294	150	4386	C5.108,C2.7,C1.51,C5.792,C3.279,C8.370,C7.665,C1.815,C1.187,C7.332,C3.137
GO:0016857	racemase and epimerase activity, acting on carbohydrates and derivatives	molecular_function	0.45888	1	1	294	9	4386	C5.31
GO:0008135	translation factor activity, RNA binding	molecular_function	0.45995	1	3	294	37	4386	C6.292,C1.358,C7.475
GO:0016811	hydrolase activity, acting on carbon-nitrogen (but not peptide) bonds, in linear amides	molecular_function	0.46016	1	1	294	9	4386	scaffold00023.33
GO:0019954	asexual reproduction	biological_process	0.46037	1	2	294	22	4386	C2.215,C7.491
GO:0051234	establishment of localization	biological_process	0.46074	1	59	294	849	4386	C2.215,C8.138,C7.278,C6.555,C7.50,C1.1227,C1.584,C4.646,C7.132,C7.491,C7.16,C1.882,C1.815,C3.622,C6.538,scaffold00023.10,C4.476,C1.81,C7.23,C6.255,C5.242,C6.323,C6.161,C1.904,C2.75,C4.810,C6.856,C7.657,C3.842,C1.1193,C4.172,C4.625,C3.493,C2.238,C5.744,C1.1259,C7.332,C5.724,C3.42,C6.430,C6.110,C2.857,C6.587,C1.309,C5.547,C2.690,C3.313,C5.478,C8.247,C4.373,C5.708,C5.707,C7.224,C8.370,C4.234,C5.265,…
GO:0070887	cellular response to chemical stimulus	biological_process	0.46159	1	1	294	9	4386	C2.430
GO:0006613	cotranslational protein targeting to membrane	biological_process	0.46255	1	2	294	23	4386	C2.238,C5.478
GO:0004842	ubiquitin-protein transferase activity	molecular_function	0.46313	1	3	294	37	4386	C1.1140,C4.490,C6.509
GO:0019787	ubiquitin-like protein transferase activity	molecular_function	0.46313	1	3	294	37	4386	C6.509,C4.490,C1.1140
GO:0098687	chromosomal region	cellular_component	0.46335	1	4	294	52	4386	C6.260,C5.804,C6.75,C3.402
GO:0005216	ion channel activity	molecular_function	0.46375	1	4	294	51	4386	C4.373,C6.75,C1.1259,C4.18
GO:0015267	channel activity	molecular_function	0.46375	1	4	294	51	4386	C4.18,C6.75,C1.1259,C4.373
GO:0022803	passive transmembrane transporter activity	molecular_function	0.46375	1	4	294	51	4386	C4.373,C4.18,C1.1259,C6.75
GO:0022838	substrate-specific channel activity	molecular_function	0.46375	1	4	294	51	4386	C4.373,C4.18,C6.75,C1.1259
GO:0031683	G-protein beta/gamma-subunit complex binding	molecular_function	0.46455	1	1	294	9	4386	C4.572
GO:0072527	pyrimidine-containing compound metabolic process	biological_process	0.46504	1	2	294	23	4386	C5.31,C4.18
GO:0012507	ER to Golgi transport vesicle membrane	cellular_component	0.46533	1	1	294	9	4386	C1.882
GO:0030127	COPII vesicle coat	cellular_component	0.46533	1	1	294	9	4386	C1.882
GO:0030134	ER to Golgi transport vesicle	cellular_component	0.46533	1	1	294	9	4386	C1.882
GO:0009036	Type II site-specific deoxyribonuclease activity	molecular_function	0.46774	1	1	294	9	4386	C1.302
GO:0015666	restriction endodeoxyribonuclease activity	molecular_function	0.46774	1	1	294	9	4386	C1.302
GO:0006541	glutamine metabolic process	biological_process	0.46821	1	1	294	9	4386	C5.460
GO:0018580	nitronate monooxygenase activity	molecular_function	0.46823	1	1	294	9	4386	C2.857
GO:0004455	ketol-acid reductoisomerase activity	molecular_function	0.46919	1	1	294	9	4386	C2.857
GO:0018995	host	cellular_component	0.46948	1	3	294	37	4386	C6.75,C2.965,C3.286
GO:0043657	host cell	cellular_component	0.46948	1	3	294	37	4386	C2.965,C6.75,C3.286
GO:0044215	other organism	cellular_component	0.46948	1	3	294	37	4386	C3.286,C6.75,C2.965
GO:0044216	other organism cell	cellular_component	0.46948	1	3	294	37	4386	C2.965,C6.75,C3.286
GO:0044217	other organism part	cellular_component	0.46948	1	3	294	37	4386	C3.286,C6.75,C2.965
GO:0004553	hydrolase activity, hydrolyzing O-glycosyl compounds	molecular_function	0.47225	1	7	294	94	4386	C1.882,C1.1239,C1.556,C3.313,C1.51,C6.421,C3.737
GO:0051129	negative regulation of cellular component organization	biological_process	0.47362	1	1	294	9	4386	C7.365
GO:0008173	RNA methyltransferase activity	molecular_function	0.4737	1	2	294	23	4386	C6.388,C4.826
GO:0006417	regulation of translation	biological_process	0.47398	1	1	294	9	4386	C6.292
GO:0010608	posttranscriptional regulation of gene expression	biological_process	0.47398	1	1	294	9	4386	C6.292
GO:0034248	regulation of cellular amide metabolic process	biological_process	0.47398	1	1	294	9	4386	C6.292
GO:0009119	ribonucleoside metabolic process	biological_process	0.47427	1	5	294	66	4386	C4.18,C2.875,C6.110,C2.904,C7.23
GO:0006073	cellular glucan metabolic process	biological_process	0.47515	1	1	294	9	4386	C3.737
GO:0044042	glucan metabolic process	biological_process	0.47515	1	1	294	9	4386	C3.737
GO:0009404	toxin metabolic process	biological_process	0.47521	1	1	294	9	4386	C1.1114
GO:0032940	secretion by cell	biological_process	0.47582	1	2	294	23	4386	C7.224,C8.500
GO:0000989	transcription factor activity, transcription factor binding	molecular_function	0.47733	1	4	294	54	4386	C1.926,C4.189,C4.735,C7.474
GO:0003712	transcription cofactor activity	molecular_function	0.47733	1	4	294	54	4386	C1.926,C4.189,C4.735,C7.474
GO:0008831	dTDP-4-dehydrorhamnose reductase activity	molecular_function	0.47852	1	1	294	10	4386	C2.468
GO:0030154	cell differentiation	biological_process	0.47877	1	2	294	23	4386	C3.738,C7.467
GO:0017176	phosphatidylinositol N-acetylglucosaminyltransferase activity	molecular_function	0.47958	1	1	294	9	4386	C6.292
GO:0043207	response to external biotic stimulus	biological_process	0.48071	1	3	294	38	4386	C6.388,C3.79,C4.653
GO:0051707	response to other organism	biological_process	0.48071	1	3	294	38	4386	C4.653,C3.79,C6.388
GO:0000808	origin recognition complex	cellular_component	0.4808	1	1	294	9	4386	C4.580
GO:0009308	amine metabolic process	biological_process	0.48116	1	2	294	23	4386	C5.366,scaffold00023.9
GO:0000103	sulfate assimilation	biological_process	0.48123	1	1	294	9	4386	C5.478
GO:0004020	adenylylsulfate kinase activity	molecular_function	0.48123	1	1	294	9	4386	C5.478
GO:0030976	thiamine pyrophosphate binding	molecular_function	0.48124	1	1	294	9	4386	C5.69
GO:0030145	manganese ion binding	molecular_function	0.48124	1	1	294	9	4386	C4.735
GO:0008484	sulfuric ester hydrolase activity	molecular_function	0.48278	1	1	294	9	4386	C4.735
GO:0000902	cell morphogenesis	biological_process	0.4848	1	2	294	23	4386	C2.652,C6.597
GO:0032989	cellular component morphogenesis	biological_process	0.4848	1	2	294	23	4386	C6.597,C2.652
GO:0008608	attachment of spindle microtubules to kinetochore	biological_process	0.48497	1	1	294	10	4386	C3.402
GO:0034453	microtubule anchoring	biological_process	0.48497	1	1	294	10	4386	C3.402
GO:0000281	mitotic cytokinesis	biological_process	0.48509	1	2	294	23	4386	C2.215,C7.491
GO:0000917	barrier septum assembly	biological_process	0.48509	1	2	294	23	4386	C7.491,C2.215
GO:0032506	cytokinetic process	biological_process	0.48509	1	2	294	23	4386	C2.215,C7.491
GO:0061640	cytoskeleton-dependent cytokinesis	biological_process	0.48509	1	2	294	23	4386	C7.491,C2.215
GO:0090529	cell septum assembly	biological_process	0.48509	1	2	294	23	4386	C2.215,C7.491
GO:1902410	mitotic cytokinetic process	biological_process	0.48509	1	2	294	23	4386	C2.215,C7.491
GO:0006612	protein targeting to membrane	biological_process	0.48631	1	2	294	24	4386	C2.238,C5.478
GO:0006479	protein methylation	biological_process	0.49154	1	2	294	24	4386	C2.440,C4.826
GO:0008213	protein alkylation	biological_process	0.49154	1	2	294	24	4386	C2.440,C4.826
GO:0000003	reproduction	biological_process	0.49163	1	4	294	53	4386	C2.215,C7.491,C3.522,C3.738
GO:0006081	cellular aldehyde metabolic process	biological_process	0.49403	1	2	294	24	4386	C8.470,C5.712
GO:0005057	receptor signaling protein activity	molecular_function	0.49647	1	2	294	24	4386	C7.665,C3.137
GO:0017119	Golgi transport complex	cellular_component	0.49683	1	1	294	10	4386	C4.116
GO:0098803	respiratory chain complex	cellular_component	0.49703	1	1	294	10	4386	C4.373
GO:0000160	phosphorelay signal transduction system	biological_process	0.49773	1	2	294	24	4386	C7.665,C3.137
GO:0019953	sexual reproduction	biological_process	0.49895	1	2	294	25	4386	C3.522,C3.738
GO:0003008	system process	biological_process	0.49907	1	1	294	10	4386	C2.718
GO:0007600	sensory perception	biological_process	0.49907	1	1	294	10	4386	C2.718
GO:0050877	neurological system process	biological_process	0.49907	1	1	294	10	4386	C2.718
GO:0006777	Mo-molybdopterin cofactor biosynthetic process	biological_process	0.4991	1	1	294	10	4386	C6.22
GO:0019720	Mo-molybdopterin cofactor metabolic process	biological_process	0.4991	1	1	294	10	4386	C6.22
GO:0046903	secretion	biological_process	0.49925	1	2	294	24	4386	C8.500,C7.224
GO:0000271	polysaccharide biosynthetic process	biological_process	0.49954	1	5	294	69	4386	C1.51,C3.737,C6.323,C2.468,C1.187
GO:0033554	cellular response to stress	biological_process	0.50014	1	10	294	140	4386	C1.875,C3.263,C5.91,C3.89,C1.10,C6.37,C4.658,C3.173,C2.5,C7.23
GO:0033014	tetrapyrrole biosynthetic process	biological_process	0.50052	1	7	294	97	4386	C8.42,C5.132,C5.478,C4.658,C7.132,C3.131,C2.440
GO:0006605	protein targeting	biological_process	0.50052	1	5	294	68	4386	C2.238,C5.242,C7.332,C5.478,C7.491
GO:1902582	single-organism intracellular transport	biological_process	0.50067	1	7	294	98	4386	C5.242,C6.255,C7.332,C2.238,C7.491,C1.882,C5.478
GO:0000793	condensed chromosome	cellular_component	0.50156	1	2	294	25	4386	C3.402,C5.804
GO:0009081	branched-chain amino acid metabolic process	biological_process	0.50289	1	1	294	10	4386	C5.248
GO:0009082	branched-chain amino acid biosynthetic process	biological_process	0.50289	1	1	294	10	4386	C5.248
GO:0042803	protein homodimerization activity	molecular_function	0.50328	1	2	294	24	4386	C2.215,C7.332
GO:0008757	S-adenosylmethionine-dependent methyltransferase activity	molecular_function	0.50333	1	3	294	40	4386	C6.388,C3.33,C4.826
GO:0007281	germ cell development	biological_process	0.50347	1	1	294	10	4386	C3.738
GO:0022412	cellular process involved in reproduction in multicellular organism	biological_process	0.50347	1	1	294	10	4386	C3.738
GO:0048468	cell development	biological_process	0.50347	1	1	294	10	4386	C3.738
GO:0006497	protein lipidation	biological_process	0.50403	1	2	294	24	4386	C6.292,C8.500
GO:0006506	GPI anchor biosynthetic process	biological_process	0.50403	1	2	294	24	4386	C6.292,C8.500
GO:0006661	phosphatidylinositol biosynthetic process	biological_process	0.50403	1	2	294	24	4386	C6.292,C8.500
GO:0009247	glycolipid biosynthetic process	biological_process	0.50403	1	2	294	24	4386	C8.500,C6.292
GO:0042158	lipoprotein biosynthetic process	biological_process	0.50403	1	2	294	24	4386	C8.500,C6.292
GO:0046467	membrane lipid biosynthetic process	biological_process	0.50403	1	2	294	24	4386	C6.292,C8.500
GO:0046474	glycerophospholipid biosynthetic process	biological_process	0.50403	1	2	294	24	4386	C6.292,C8.500
GO:0006796	phosphate-containing compound metabolic process	biological_process	0.50499	1	25	294	362	4386	C6.292,C5.792,C3.279,C8.470,C8.370,C5.31,C1.1014,C7.23,C3.17,C2.269,C8.500,C2.875,C1.926,C4.172,C8.32,C8.42,C5.108,C2.7,C6.188,C7.132,C7.665,C6.110,C6.22,C7.332,C1.187
GO:0009307	DNA restriction-modification system	biological_process	0.50512	1	1	294	10	4386	C1.302
GO:0044355	clearance of foreign intracellular DNA	biological_process	0.50512	1	1	294	10	4386	C1.302
GO:0000152	nuclear ubiquitin ligase complex	cellular_component	0.5054	1	2	294	25	4386	C4.490,C6.509
GO:0005680	anaphase-promoting complex	cellular_component	0.5054	1	2	294	25	4386	C6.509,C4.490
GO:0009060	aerobic respiration	biological_process	0.50614	1	1	294	10	4386	C5.804
GO:0008565	protein transporter activity	molecular_function	0.5084	1	2	294	24	4386	C8.500,C8.138
GO:0043241	protein complex disassembly	biological_process	0.50884	1	1	294	10	4386	C7.365
GO:0044707	single-multicellular organism process	biological_process	0.51018	1	5	294	68	4386	C5.792,C7.491,C1.817,C2.875,C2.718
GO:0055085	transmembrane transport	biological_process	0.51111	1	28	294	405	4386	C6.538,C1.815,C7.16,C6.110,C6.430,C3.42,C5.724,C4.625,C1.584,C7.50,C3.493,C1.904,C6.161,C7.657,C2.270,C1.1193,C4.810,C6.856,C2.75,C5.478,C1.81,scaffold00023.10,C5.547,C1.309,C6.587,C5.265,C8.370,C5.707
GO:0009110	vitamin biosynthetic process	biological_process	0.51327	1	2	294	25	4386	C5.31,C2.440
GO:0042364	water-soluble vitamin biosynthetic process	biological_process	0.51327	1	2	294	25	4386	C2.440,C5.31
GO:0019354	siroheme biosynthetic process	biological_process	0.51434	1	2	294	25	4386	C5.132,C7.132
GO:0043115	precorrin-2 dehydrogenase activity	molecular_function	0.51434	1	2	294	25	4386	C5.132,C7.132
GO:0046156	siroheme metabolic process	biological_process	0.51434	1	2	294	25	4386	C7.132,C5.132
GO:0006184	obsolete GTP catabolic process	biological_process	0.5146	1	1	294	10	4386	C3.622
GO:0016020	membrane	cellular_component	0.51565	1	84	294	1233	4386	C1.657,C7.665,C1.957,C4.646,C7.16,C6.176,C3.622,C5.106,C1.1227,C4.11,C2.215,C2.718,C8.138,C4.453,C4.658,C2.75,C6.856,C7.657,C6.161,C1.904,C1.556,C3.17,C7.23,C6.255,C5.242,C6.323,scaffold00023.10,C1.81,scaffold00023.33,C6.110,C5.744,C3.402,C3.493,C8.62,C5.764,C2.270,C8.500,C5.708,C8.370,C5.265,C5.792,C6.587,C3.313,C5.478,C8.247,C1.187,C4.48,C4.189,C1.882,C7.491,C1.815,C6.538,C6.555,C1.302,C1.584,C…
GO:0016886	ligase activity, forming phosphoric ester bonds	molecular_function	0.51641	1	1	294	10	4386	C3.263
GO:0004488	methylenetetrahydrofolate dehydrogenase (NADP+) activity	molecular_function	0.51779	1	1	294	11	4386	C5.142
GO:0044703	multi-organism reproductive process	biological_process	0.52085	1	2	294	26	4386	C3.522,C3.738
GO:0015995	chlorophyll biosynthetic process	biological_process	0.52125	1	3	294	39	4386	C8.42,C4.658,C5.478
GO:0045017	glycerolipid biosynthetic process	biological_process	0.5264	1	2	294	25	4386	C8.500,C6.292
GO:0008430	selenium binding	molecular_function	0.52732	1	1	294	11	4386	C3.213
GO:0003743	translation initiation factor activity	molecular_function	0.52758	1	2	294	26	4386	C1.358,C7.475
GO:0006396	RNA processing	biological_process	0.52945	1	12	294	174	4386	C5.132,C3.263,C4.826,C4.580,C7.179,C7.332,C4.88,C6.388,C3.434,C7.50,C6.255,C5.598
GO:0006888	ER to Golgi vesicle-mediated transport	biological_process	0.53079	1	1	294	11	4386	C1.882
GO:0045261	proton-transporting ATP synthase complex, catalytic core F(1)	cellular_component	0.53148	1	1	294	11	4386	C6.110
GO:0016854	racemase and epimerase activity	molecular_function	0.53288	1	1	294	11	4386	C5.31
GO:0031324	negative regulation of cellular metabolic process	biological_process	0.53316	1	2	294	26	4386	C7.365,C1.926
GO:0009653	anatomical structure morphogenesis	biological_process	0.53366	1	3	294	40	4386	C2.652,C6.597,C1.817
GO:0006766	vitamin metabolic process	biological_process	0.53516	1	2	294	26	4386	C5.31,C2.440
GO:0006767	water-soluble vitamin metabolic process	biological_process	0.53516	1	2	294	26	4386	C2.440,C5.31
GO:0051179	localization	biological_process	0.53585	1	59	294	868	4386	C8.500,C2.270,C5.764,C3.313,C5.478,C8.247,C1.309,C6.587,C2.690,C5.547,C7.224,C8.370,C5.707,C4.234,C5.265,C4.373,C5.708,C1.1259,C5.744,C6.430,C6.110,C2.857,C7.332,C3.42,C5.724,C4.625,C2.238,C3.493,C1.904,C6.161,C1.1193,C3.842,C7.657,C4.172,C2.75,C4.810,C6.856,C1.81,C4.476,scaffold00023.10,C6.323,C6.255,C7.23,C5.242,C1.815,C3.622,C6.538,C7.132,C4.646,C7.491,C1.882,C7.16,C7.278,C2.215,C8.138,C1.584,…
GO:0004930	G-protein coupled receptor activity	molecular_function	0.53601	1	1	294	11	4386	C2.238
GO:1901565	organonitrogen compound catabolic process	biological_process	0.53674	1	3	294	42	4386	C4.18,C7.665,C8.179
GO:0030658	transport vesicle membrane	cellular_component	0.53706	1	1	294	11	4386	C1.882
GO:0008170	N-methyltransferase activity	molecular_function	0.54455	1	1	294	11	4386	C6.388
GO:0015297	antiporter activity	molecular_function	0.54501	1	1	294	11	4386	C6.538
GO:0006606	protein import into nucleus	biological_process	0.55019	1	2	294	26	4386	C7.491,C7.332
GO:0034504	protein localization to nucleus	biological_process	0.55019	1	2	294	26	4386	C7.491,C7.332
GO:0044744	protein targeting to nucleus	biological_process	0.55019	1	2	294	26	4386	C7.332,C7.491
GO:0051170	nuclear import	biological_process	0.55019	1	2	294	26	4386	C7.491,C7.332
GO:1902593	single-organism nuclear import	biological_process	0.55019	1	2	294	26	4386	C7.491,C7.332
GO:0008236	serine-type peptidase activity	molecular_function	0.55321	1	5	294	73	4386	C1.344,C5.600,C4.750,C4.189,C4.18
GO:0017171	serine hydrolase activity	molecular_function	0.55321	1	5	294	73	4386	C1.344,C5.600,C4.750,C4.189,C4.18
GO:0030234	enzyme regulator activity	molecular_function	0.55526	1	4	294	57	4386	C4.726,C7.332,C1.926,C2.439
GO:0000278	mitotic cell cycle	biological_process	0.55643	1	3	294	42	4386	C2.215,C7.491,C5.804
GO:1903047	mitotic cell cycle process	biological_process	0.55643	1	3	294	42	4386	C5.804,C2.215,C7.491
GO:0006644	phospholipid metabolic process	biological_process	0.55718	1	4	294	57	4386	C8.500,C6.292,C3.17,C4.172
GO:0006400	tRNA modification	biological_process	0.56105	1	1	294	12	4386	C4.826
GO:0010498	proteasomal protein catabolic process	biological_process	0.56115	1	1	294	12	4386	C1.875
GO:0043161	proteasome-mediated ubiquitin-dependent protein catabolic process	biological_process	0.56115	1	1	294	12	4386	C1.875
GO:0006952	defense response	biological_process	0.56352	1	4	294	58	4386	C3.79,C6.388,C1.302,C4.653
GO:0032501	multicellular organismal process	biological_process	0.56553	1	6	294	88	4386	C5.792,C3.738,C2.718,C2.875,C1.817,C7.491
GO:0044248	cellular catabolic process	biological_process	0.56569	1	11	294	165	4386	C8.179,C6.75,C4.18,C7.474,C1.1046,C4.189,C7.332,C8.32,C1.875,C1.957,C7.665
GO:0005746	mitochondrial respiratory chain	cellular_component	0.56577	1	1	294	12	4386	C4.373
GO:0032324	molybdopterin cofactor biosynthetic process	biological_process	0.56715	1	1	294	12	4386	C6.22
GO:0043545	molybdopterin cofactor metabolic process	biological_process	0.56715	1	1	294	12	4386	C6.22
GO:0051189	prosthetic group metabolic process	biological_process	0.56715	1	1	294	12	4386	C6.22
GO:0020037	heme binding	molecular_function	0.56958	1	5	294	74	4386	C4.580,C1.1227,C6.13,C6.11,C3.886
GO:0006259	DNA metabolic process	biological_process	0.57043	1	20	294	297	4386	C6.423,C4.658,C1.302,C3.173,C2.850,C6.37,C3.738,C3.89,C5.91,C1.10,C2.1167,C2.5,C7.23,C4.373,C1.875,C2.875,C3.917,C3.263,C4.580,C4.826
GO:0022411	cellular component disassembly	biological_process	0.5717	1	1	294	12	4386	C7.365
GO:0032984	macromolecular complex disassembly	biological_process	0.5717	1	1	294	12	4386	C7.365
GO:0016703	oxidoreductase activity, acting on single donors with incorporation of molecular oxygen, incorporation of one atom of oxygen (internal monooxygenases or internal mixed function oxidases)	molecular_function	0.57309	1	1	294	12	4386	C2.857
GO:0006397	mRNA processing	biological_process	0.57384	1	3	294	43	4386	C3.263,C3.434,C7.332
GO:0005509	calcium ion binding	molecular_function	0.57423	1	3	294	43	4386	C3.21,C1.919,C4.75
GO:0008375	acetylglucosaminyltransferase activity	molecular_function	0.57623	1	1	294	12	4386	C6.292
GO:0008047	enzyme activator activity	molecular_function	0.58023	1	1	294	12	4386	C2.439
GO:0042278	purine nucleoside metabolic process	biological_process	0.58189	1	4	294	59	4386	C2.904,C6.110,C7.23,C2.875
GO:0046128	purine ribonucleoside metabolic process	biological_process	0.58189	1	4	294	59	4386	C7.23,C2.904,C6.110,C2.875
GO:0000156	phosphorelay response regulator activity	molecular_function	0.58314	1	1	294	12	4386	C3.137
GO:0001510	RNA methylation	biological_process	0.58399	1	1	294	13	4386	C4.826
GO:0048278	vesicle docking	biological_process	0.58524	1	1	294	12	4386	C7.224
GO:0016860	intramolecular oxidoreductase activity	molecular_function	0.58569	1	1	294	13	4386	C7.474
GO:0022402	cell cycle process	biological_process	0.58699	1	5	294	75	4386	C5.804,C7.667,C3.402,C2.215,C7.491
GO:0015979	photosynthesis	biological_process	0.58725	1	5	294	74	4386	C3.313,C5.478,C4.658,C8.42,C5.13
GO:0005976	polysaccharide metabolic process	biological_process	0.58766	1	5	294	76	4386	C1.51,C1.187,C2.468,C6.323,C3.737
GO:0003674	molecular_function	molecular_function	0.5884	1	261	294	3896	4386	C3.313,C5.478,C1.169,C3.279,C1.1114,C5.764,C1.1058,C3.173,C7.273,C5.132,C3.131,C1.1046,C1.823,C2.468,C7.611,C6.323,C6.20,C3.17,C3.715,C5.219,C2.440,C1.1227,C7.128,C4.572,C1.957,C7.665,C7.16,C2.766,C6.859,C5.142,C7.39,C2.1136,C5.547,C4.583,C4.234,C5.13,C3.917,C6.142,C8.42,C5.69,C4.18,C5.805,C4.653,C2.238,C1.1259,C6.825,C5.559,C1.1241,C7.667,C3.886,C1.679,C1.836,scaffold00023.9,C4.580,C2.463,C4.826…
GO:0048193	Golgi vesicle transport	biological_process	0.59046	1	2	294	29	4386	C6.255,C1.882
GO:0009288	bacterial-type flagellum	cellular_component	0.59096	1	1	294	13	4386	C7.665
GO:0006650	glycerophospholipid metabolic process	biological_process	0.59135	1	3	294	44	4386	C4.172,C6.292,C8.500
GO:0046488	phosphatidylinositol metabolic process	biological_process	0.59135	1	3	294	44	4386	C4.172,C8.500,C6.292
GO:0090150	establishment of protein localization to membrane	biological_process	0.5928	1	2	294	29	4386	C5.478,C2.238
GO:0016814	hydrolase activity, acting on carbon-nitrogen (but not peptide) bonds, in cyclic amidines	molecular_function	0.59295	1	1	294	13	4386	C4.18
GO:0009126	purine nucleoside monophosphate metabolic process	biological_process	0.59475	1	4	294	60	4386	C7.23,C6.110,C2.269,C2.875
GO:0009167	purine ribonucleoside monophosphate metabolic process	biological_process	0.59475	1	4	294	60	4386	C2.875,C2.269,C7.23,C6.110
GO:0070469	respiratory chain	cellular_component	0.59546	1	1	294	13	4386	C4.373
GO:0044238	primary metabolic process	biological_process	0.59606	1	137	294	2053	4386	C2.269,C3.917,C6.142,C8.42,C5.142,C5.547,C6.188,C7.667,C6.421,C4.18,C6.256,C2.463,C4.580,C4.826,C4.172,C8.32,C7.119,C3.886,C4.800,C8.470,C5.669,C1.815,C7.132,C1.882,C4.189,C7.464,C6.22,C1.187,C3.747,C6.555,C1.1172,C4.726,C7.50,C1.1114,C1.1239,C5.478,C3.313,C1.1140,C3.279,C5.792,C5.132,C1.358,C3.131,C1.1046,C5.712,C1.823,C2.857,C2.468,C1.51,C3.173,C7.273,C3.17,C2.652,C4.246,C7.474,C6.323,C2.5,C2.7…
GO:0004190	aspartic-type endopeptidase activity	molecular_function	0.5963	1	4	294	61	4386	C6.784,C6.421,C3.622,C2.770
GO:0070001	aspartic-type peptidase activity	molecular_function	0.5963	1	4	294	61	4386	C2.770,C6.421,C3.622,C6.784
GO:0016482	cytoplasmic transport	biological_process	0.59654	1	5	294	76	4386	C7.332,C2.238,C7.491,C1.882,C5.478
GO:0016567	protein ubiquitination	biological_process	0.59777	1	1	294	13	4386	C1.1140
GO:0032446	protein modification by small protein conjugation	biological_process	0.59777	1	1	294	13	4386	C1.1140
GO:0070647	protein modification by small protein conjugation or removal	biological_process	0.59777	1	1	294	13	4386	C1.1140
GO:0006468	protein phosphorylation	biological_process	0.59851	1	9	294	136	4386	C7.665,C8.42,C7.332,C1.187,C5.108,C2.7,C3.279,C5.792,C8.370
GO:0001076	transcription factor activity, RNA polymerase II transcription factor binding	molecular_function	0.59865	1	3	294	46	4386	C4.189,C7.474,C4.735
GO:0001104	RNA polymerase II transcription cofactor activity	molecular_function	0.59865	1	3	294	46	4386	C7.474,C4.735,C4.189
GO:0015074	DNA integration	biological_process	0.59953	1	1	294	13	4386	C2.1167
GO:0004857	enzyme inhibitor activity	molecular_function	0.5997	1	2	294	29	4386	C4.726,C1.926
GO:0030133	transport vesicle	cellular_component	0.60016	1	1	294	13	4386	C1.882
GO:0022892	substrate-specific transporter activity	molecular_function	0.60248	1	20	294	304	4386	C5.744,C6.538,C1.1259,C6.110,C4.18,C8.138,C6.555,C4.23,C1.584,C1.1227,C8.500,C5.764,C7.657,C1.309,C6.75,C7.23,C4.373,C5.708,C6.323,C5.265
GO:0019220	regulation of phosphate metabolic process	biological_process	0.60444	1	1	294	14	4386	C1.926
GO:0051174	regulation of phosphorus metabolic process	biological_process	0.60444	1	1	294	14	4386	C1.926
GO:0046906	tetrapyrrole binding	molecular_function	0.60456	1	5	294	77	4386	C4.580,C1.1227,C6.13,C6.11,C3.886
GO:0045892	negative regulation of transcription, DNA-templated	biological_process	0.60459	1	1	294	13	4386	C7.365
GO:0051253	negative regulation of RNA metabolic process	biological_process	0.60459	1	1	294	13	4386	C7.365
GO:1902679	negative regulation of RNA biosynthetic process	biological_process	0.60459	1	1	294	13	4386	C7.365
GO:1903507	negative regulation of nucleic acid-templated transcription	biological_process	0.60459	1	1	294	13	4386	C7.365
GO:0016310	phosphorylation	biological_process	0.60484	1	11	294	167	4386	C5.108,C2.7,C7.23,C8.370,C5.792,C3.279,C2.875,C7.665,C7.332,C1.187,C8.42
GO:0006913	nucleocytoplasmic transport	biological_process	0.6051	1	2	294	29	4386	C7.491,C7.332
GO:0000723	telomere maintenance	biological_process	0.6052	1	1	294	13	4386	C2.5
GO:0032200	telomere organization	biological_process	0.6052	1	1	294	13	4386	C2.5
GO:0060249	anatomical structure homeostasis	biological_process	0.6052	1	1	294	13	4386	C2.5
GO:0033013	tetrapyrrole metabolic process	biological_process	0.60581	1	7	294	107	4386	C8.42,C4.658,C5.132,C5.478,C2.440,C3.131,C7.132
GO:0008171	O-methyltransferase activity	molecular_function	0.60599	1	2	294	31	4386	C4.826,C3.33
GO:0044454	nuclear chromosome part	cellular_component	0.60713	1	2	294	30	4386	C5.804,C3.402
GO:0046486	glycerolipid metabolic process	biological_process	0.60716	1	3	294	45	4386	C4.172,C8.500,C6.292
GO:0044550	secondary metabolite biosynthetic process	biological_process	0.60741	1	1	294	13	4386	C1.1114
GO:0051537	2 iron, 2 sulfur cluster binding	molecular_function	0.60866	1	1	294	13	4386	C4.580
GO:0019898	extrinsic component of membrane	cellular_component	0.60907	1	1	294	13	4386	C4.189
GO:0000226	microtubule cytoskeleton organization	biological_process	0.60914	1	2	294	30	4386	C4.580,C3.402
GO:0000981	RNA polymerase II transcription factor activity, sequence-specific DNA binding	molecular_function	0.60994	1	6	294	91	4386	C4.246,C7.160,C8.500,C6.126,C5.219,C3.263
GO:0007186	G-protein coupled receptor signaling pathway	biological_process	0.61124	1	3	294	46	4386	C4.572,C2.238,C7.23
GO:0016684	oxidoreductase activity, acting on peroxide as acceptor	molecular_function	0.61127	1	1	294	14	4386	C6.490
GO:0007276	gamete generation	biological_process	0.61239	1	1	294	14	4386	C3.738
GO:0016592	mediator complex	cellular_component	0.61441	1	3	294	47	4386	C4.189,C7.474,C4.735
GO:0016272	prefoldin complex	cellular_component	0.61887	1	1	294	14	4386	C7.332
GO:0016747	transferase activity, transferring acyl groups other than amino-acyl groups	molecular_function	0.62159	1	5	294	81	4386	C4.172,C3.998,C3.432,C6.421,C2.100
GO:0015031	protein transport	biological_process	0.62228	1	13	294	200	4386	C4.172,C7.332,C3.622,C1.882,C7.491,C8.500,C2.238,C5.242,C5.478,C8.138,C2.690,C4.476,C2.215
GO:0044427	chromosomal part	cellular_component	0.624	1	5	294	79	4386	C6.260,C4.580,C5.804,C3.402,C6.75
GO:0009396	folic acid-containing compound biosynthetic process	biological_process	0.62735	1	1	294	15	4386	C5.142
GO:0042559	pteridine-containing compound biosynthetic process	biological_process	0.62735	1	1	294	15	4386	C5.142
GO:0006783	heme biosynthetic process	biological_process	0.62759	1	2	294	31	4386	C7.132,C5.132
GO:0016888	endodeoxyribonuclease activity, producing 5'-phosphomonoesters	molecular_function	0.62831	1	1	294	14	4386	C1.302
GO:0016628	oxidoreductase activity, acting on the CH-CH group of donors, NAD or NADP as acceptor	molecular_function	0.62937	1	2	294	31	4386	C7.132,C5.132
GO:0009116	nucleoside metabolic process	biological_process	0.63101	1	5	294	79	4386	C4.18,C2.875,C7.23,C6.110,C2.904
GO:1901657	glycosyl compound metabolic process	biological_process	0.63101	1	5	294	79	4386	C2.875,C4.18,C2.904,C6.110,C7.23
GO:0072657	protein localization to membrane	biological_process	0.63132	1	2	294	31	4386	C2.238,C5.478
GO:0006357	regulation of transcription from RNA polymerase II promoter	biological_process	0.63363	1	3	294	48	4386	C4.735,C7.474,C4.189
GO:0004003	ATP-dependent DNA helicase activity	molecular_function	0.63385	1	1	294	14	4386	C5.91
GO:0071702	organic substance transport	biological_process	0.63499	1	20	294	308	4386	C5.744,C7.491,C1.882,C3.622,C7.332,C2.215,C8.138,C6.555,C1.584,C2.238,C1.1227,C8.500,C5.764,C4.172,C1.309,C2.690,C4.476,C5.478,C7.23,C5.242
GO:0072594	establishment of protein localization to organelle	biological_process	0.63539	1	4	294	63	4386	C5.478,C7.491,C2.238,C7.332
GO:0043565	sequence-specific DNA binding	molecular_function	0.63546	1	4	294	64	4386	C2.215,C5.198,C2.875,C8.500
GO:0046148	pigment biosynthetic process	biological_process	0.63599	1	6	294	94	4386	C7.132,C4.658,C5.478,C5.132,C8.42,C5.598
GO:1901606	alpha-amino acid catabolic process	biological_process	0.63974	1	1	294	15	4386	C8.179
GO:0022406	membrane docking	biological_process	0.64014	1	1	294	14	4386	C7.224
GO:0051082	unfolded protein binding	molecular_function	0.6409	1	2	294	32	4386	C7.332,C4.189
GO:0051169	nuclear transport	biological_process	0.64247	1	2	294	31	4386	C7.491,C7.332
GO:0022891	substrate-specific transmembrane transporter activity	molecular_function	0.64291	1	18	294	281	4386	C7.657,C5.764,C8.500,C5.265,C6.323,C4.373,C5.708,C7.23,C6.75,C1.309,C6.110,C1.1259,C6.538,C5.744,C1.584,C4.23,C6.555,C4.18
GO:0005643	nuclear pore	cellular_component	0.64339	1	2	294	31	4386	C7.332,C7.491
GO:0045184	establishment of protein localization	biological_process	0.64473	1	13	294	203	4386	C5.242,C2.238,C2.690,C8.138,C4.476,C2.215,C5.478,C7.332,C4.172,C7.491,C1.882,C8.500,C3.622
GO:0015994	chlorophyll metabolic process	biological_process	0.64485	1	3	294	47	4386	C5.478,C4.658,C8.42
GO:0003724	RNA helicase activity	molecular_function	0.64494	1	2	294	31	4386	C5.478,C5.91
GO:0042168	heme metabolic process	biological_process	0.64591	1	2	294	32	4386	C7.132,C5.132
GO:0000910	cytokinesis	biological_process	0.64887	1	2	294	31	4386	C2.215,C7.491
GO:0032553	ribonucleotide binding	molecular_function	0.64951	1	41	294	622	4386	C1.817,C3.263,C6.417,C3.137,C7.179,C6.587,C7.39,C5.478,C4.373,C8.370,C3.279,C5.792,C7.332,C5.559,C4.625,C5.108,C7.273,C2.238,C3.522,C3.842,C5.765,C6.292,C3.166,C5.669,C7.180,C4.646,C7.665,C3.933,C3.622,C1.815,C4.572,C5.91,C1.187,C7.365,C2.7,C8.179,C7.278,C2.297,C4.658,C7.128,C7.50
GO:0015629	actin cytoskeleton	cellular_component	0.651	1	1	294	15	4386	C1.358
GO:0042451	purine nucleoside biosynthetic process	biological_process	0.65139	1	2	294	32	4386	C2.904,C6.110
GO:0046129	purine ribonucleoside biosynthetic process	biological_process	0.65139	1	2	294	32	4386	C2.904,C6.110
GO:0016741	transferase activity, transferring one-carbon groups	molecular_function	0.65235	1	8	294	131	4386	C4.733,C2.440,C6.388,C1.169,C4.826,C3.131,C3.33,C6.858
GO:0009117	nucleotide metabolic process	biological_process	0.6537	1	7	294	113	4386	C7.23,C8.32,C5.31,C8.470,C6.110,C1.926,C2.875
GO:0034508	centromere complex assembly	biological_process	0.6547	1	1	294	15	4386	C6.75
GO:0006289	nucleotide-excision repair	biological_process	0.6549	1	1	294	15	4386	C1.875
GO:0030120	vesicle coat	cellular_component	0.6551	1	1	294	15	4386	C1.882
GO:0030135	coated vesicle	cellular_component	0.6551	1	1	294	15	4386	C1.882
GO:0030659	cytoplasmic vesicle membrane	cellular_component	0.6551	1	1	294	15	4386	C1.882
GO:0030662	coated vesicle membrane	cellular_component	0.6551	1	1	294	15	4386	C1.882
GO:0033365	protein localization to organelle	biological_process	0.65635	1	4	294	65	4386	C7.491,C5.478,C7.332,C2.238
GO:0009123	nucleoside monophosphate metabolic process	biological_process	0.65706	1	4	294	65	4386	C6.110,C7.23,C2.875,C2.269
GO:0009161	ribonucleoside monophosphate metabolic process	biological_process	0.65706	1	4	294	65	4386	C2.875,C2.269,C7.23,C6.110
GO:0033692	cellular polysaccharide biosynthetic process	biological_process	0.65776	1	4	294	66	4386	C1.51,C3.737,C2.468,C1.187
GO:0008137	NADH dehydrogenase (ubiquinone) activity	molecular_function	0.65815	1	1	294	15	4386	C6.292
GO:0050136	NADH dehydrogenase (quinone) activity	molecular_function	0.65815	1	1	294	15	4386	C6.292
GO:0004497	monooxygenase activity	molecular_function	0.65871	1	3	294	49	4386	C4.453,C2.463,C2.857
GO:0019058	viral life cycle	biological_process	0.65913	1	4	294	66	4386	C2.965,C6.75,C4.658,C7.39
GO:0098588	bounding membrane of organelle	cellular_component	0.65915	1	6	294	97	4386	C1.882,C8.500,C1.309,C3.622,C5.242,C6.255
GO:0006520	cellular amino acid metabolic process	biological_process	0.66141	1	11	294	177	4386	C3.131,C2.857,C5.460,C3.82,C5.248,C4.453,C5.142,C8.179,C7.180,C4.733,C1.1172
GO:0006813	potassium ion transport	biological_process	0.66286	1	2	294	33	4386	C2.857,C7.132
GO:0009141	nucleoside triphosphate metabolic process	biological_process	0.66287	1	3	294	49	4386	C7.23,C6.110,C2.875
GO:0009144	purine nucleoside triphosphate metabolic process	biological_process	0.66287	1	3	294	49	4386	C6.110,C7.23,C2.875
GO:0009199	ribonucleoside triphosphate metabolic process	biological_process	0.66287	1	3	294	49	4386	C6.110,C7.23,C2.875
GO:0009205	purine ribonucleoside triphosphate metabolic process	biological_process	0.66287	1	3	294	49	4386	C6.110,C7.23,C2.875
GO:0046034	ATP metabolic process	biological_process	0.66287	1	3	294	49	4386	C7.23,C6.110,C2.875
GO:0005694	chromosome	cellular_component	0.66364	1	6	294	98	4386	C6.75,C3.402,C6.260,C4.580,C3.738,C5.804
GO:0009063	cellular amino acid catabolic process	biological_process	0.66437	1	1	294	16	4386	C8.179
GO:0006760	folic acid-containing compound metabolic process	biological_process	0.66639	1	1	294	17	4386	C5.142
GO:0009892	negative regulation of metabolic process	biological_process	0.66728	1	2	294	33	4386	C1.926,C7.365
GO:0006887	exocytosis	biological_process	0.66742	1	1	294	15	4386	C7.224
GO:0019028	viral capsid	cellular_component	0.67035	1	5	294	82	4386	C3.586,C3.874,C4.819,C5.708,C1.926
GO:0006304	DNA modification	biological_process	0.67238	1	1	294	16	4386	C1.302
GO:0006891	intra-Golgi vesicle-mediated transport	biological_process	0.67327	1	1	294	16	4386	C6.255
GO:0046983	protein dimerization activity	molecular_function	0.67363	1	3	294	50	4386	C7.332,C7.665,C2.215
GO:0004252	serine-type endopeptidase activity	molecular_function	0.67407	1	2	294	34	4386	C4.189,C5.600
GO:0090407	organophosphate biosynthetic process	biological_process	0.67427	1	7	294	115	4386	C3.17,C6.292,C8.500,C2.269,C6.110,C6.22,C5.31
GO:0005635	nuclear envelope	cellular_component	0.67747	1	2	294	33	4386	C7.491,C7.332
GO:0016071	mRNA metabolic process	biological_process	0.67813	1	3	294	50	4386	C7.332,C3.434,C3.263
GO:0045454	cell redox homeostasis	biological_process	0.67839	1	1	294	17	4386	C5.142
GO:1901681	sulfur compound binding	molecular_function	0.68016	1	1	294	16	4386	C5.69
GO:0010558	negative regulation of macromolecule biosynthetic process	biological_process	0.6819	1	1	294	16	4386	C7.365
GO:0031327	negative regulation of cellular biosynthetic process	biological_process	0.6819	1	1	294	16	4386	C7.365
GO:2000113	negative regulation of cellular macromolecule biosynthetic process	biological_process	0.6819	1	1	294	16	4386	C7.365
GO:0003954	NADH dehydrogenase activity	molecular_function	0.68201	1	1	294	16	4386	C6.292
GO:0044264	cellular polysaccharide metabolic process	biological_process	0.68204	1	4	294	68	4386	C3.737,C2.468,C1.187,C1.51
GO:0006826	iron ion transport	biological_process	0.68357	1	1	294	16	4386	C4.234
GO:0097367	carbohydrate derivative binding	molecular_function	0.68358	1	41	294	630	4386	C5.559,C7.332,C4.625,C5.108,C2.238,C7.273,C6.417,C3.263,C1.817,C7.179,C3.137,C5.478,C7.39,C6.587,C8.370,C3.279,C5.792,C4.373,C3.933,C3.622,C1.815,C4.572,C7.665,C4.646,C1.187,C5.91,C7.278,C8.179,C4.658,C2.297,C7.365,C2.7,C7.128,C7.50,C3.842,C3.522,C5.765,C6.292,C7.180,C5.669,C3.166
GO:0072521	purine-containing compound metabolic process	biological_process	0.68373	1	4	294	67	4386	C7.23,C6.110,C2.904,C2.875
GO:0008104	protein localization	biological_process	0.68403	1	13	294	209	4386	C8.500,C7.491,C1.882,C3.622,C7.332,C4.172,C2.215,C2.690,C8.138,C4.476,C5.478,C5.242,C2.238
GO:0050661	NADP binding	molecular_function	0.68496	1	2	294	34	4386	C2.977,C7.667
GO:0051649	establishment of localization in cell	biological_process	0.68643	1	13	294	209	4386	C4.172,C7.332,C3.622,C1.882,C7.491,C8.500,C2.238,C7.224,C5.242,C6.255,C5.478,C4.476,C2.215
GO:0043414	macromolecule methylation	biological_process	0.687	1	2	294	35	4386	C4.826,C2.440
GO:0004197	cysteine-type endopeptidase activity	molecular_function	0.68762	1	1	294	16	4386	C3.493
GO:0032403	protein complex binding	molecular_function	0.69142	1	2	294	34	4386	C4.572,C7.332
GO:0044421	extracellular region part	cellular_component	0.69345	1	3	294	51	4386	C1.1140,C7.332,C7.491
GO:0071704	organic substance metabolic process	biological_process	0.69358	1	143	294	2175	4386	C7.667,C6.188,C4.18,C6.421,C8.42,C6.142,C3.917,C2.269,C5.547,C5.142,C1.187,C4.189,C7.464,C6.22,C5.366,C1.882,C7.132,C1.815,C7.50,C4.726,C1.1172,C6.555,C3.747,C8.32,C4.172,C4.826,C2.463,C4.580,scaffold00023.9,C6.256,C5.669,C8.470,C3.886,C4.800,C7.119,C2.468,C1.823,C5.712,C2.857,C1.1046,C1.358,C3.131,C5.132,C7.273,C3.173,C1.51,C1.1239,C1.1114,C3.279,C5.792,C1.1140,C5.478,C3.313,C6.859,C5.248,C5.91,…
GO:0098798	mitochondrial protein complex	cellular_component	0.69513	1	2	294	35	4386	C4.373,C5.242
GO:0004520	endodeoxyribonuclease activity	molecular_function	0.69793	1	1	294	17	4386	C1.302
GO:0009127	purine nucleoside monophosphate biosynthetic process	biological_process	0.69867	1	2	294	35	4386	C6.110,C2.269
GO:0009168	purine ribonucleoside monophosphate biosynthetic process	biological_process	0.69867	1	2	294	35	4386	C2.269,C6.110
GO:0008080	N-acetyltransferase activity	molecular_function	0.69915	1	2	294	38	4386	C2.100,C3.998
GO:0065004	protein-DNA complex assembly	biological_process	0.69921	1	1	294	17	4386	C6.75
GO:0071824	protein-DNA complex subunit organization	biological_process	0.69921	1	1	294	17	4386	C6.75
GO:0015985	energy coupled proton transport, down electrochemical gradient	biological_process	0.69947	1	1	294	17	4386	C6.110
GO:0015986	ATP synthesis coupled proton transport	biological_process	0.69947	1	1	294	17	4386	C6.110
GO:0016023	cytoplasmic membrane-bounded vesicle	cellular_component	0.70216	1	1	294	17	4386	C1.882
GO:0010629	negative regulation of gene expression	biological_process	0.7023	1	1	294	17	4386	C7.365
GO:0044433	cytoplasmic vesicle part	cellular_component	0.7023	1	1	294	17	4386	C1.882
GO:1990204	oxidoreductase complex	cellular_component	0.70263	1	1	294	17	4386	C4.373
GO:0004386	helicase activity	molecular_function	0.70348	1	8	294	130	4386	C2.5,C4.373,C7.278,C5.478,C4.658,C6.37,C5.91,C1.817
GO:0042157	lipoprotein metabolic process	biological_process	0.70378	1	2	294	35	4386	C6.292,C8.500
GO:0033036	macromolecule localization	biological_process	0.70428	1	14	294	228	4386	C3.622,C8.500,C1.882,C7.491,C4.172,C7.332,C5.478,C2.215,C4.476,C2.690,C8.138,C2.238,C1.1227,C5.242
GO:0006091	generation of precursor metabolites and energy	biological_process	0.70457	1	3	294	53	4386	C2.875,C7.23,C5.804
GO:0098797	plasma membrane protein complex	cellular_component	0.70604	1	1	294	17	4386	C5.794
GO:0006260	DNA replication	biological_process	0.70621	1	7	294	117	4386	C4.580,C4.826,C5.91,C4.373,C6.423,C2.850,C3.917
GO:0008094	DNA-dependent ATPase activity	molecular_function	0.70644	1	1	294	17	4386	C5.91
GO:0016884	carbon-nitrogen ligase activity, with glutamine as amido-N-donor	molecular_function	0.70837	1	1	294	17	4386	C3.82
GO:0017038	protein import	biological_process	0.71096	1	2	294	35	4386	C7.332,C7.491
GO:0007059	chromosome segregation	biological_process	0.71161	1	2	294	36	4386	C3.402,C7.667
GO:0016779	nucleotidyltransferase activity	molecular_function	0.71433	1	8	294	134	4386	C2.850,C3.263,C3.917,C4.826,C1.10,C6.75,C3.886,C1.69
GO:0016851	magnesium chelatase activity	molecular_function	0.71436	1	2	294	35	4386	C5.478,C4.658
GO:0051002	ligase activity, forming nitrogen-metal bonds	molecular_function	0.71436	1	2	294	35	4386	C5.478,C4.658
GO:0051003	ligase activity, forming nitrogen-metal bonds, forming coordination complexes	molecular_function	0.71436	1	2	294	35	4386	C5.478,C4.658
GO:0044802	single-organism membrane organization	biological_process	0.71475	1	2	294	36	4386	C2.238,C5.478
GO:0005886	plasma membrane	cellular_component	0.71604	1	3	294	53	4386	C5.794,C5.600,C4.189
GO:0006869	lipid transport	biological_process	0.71657	1	1	294	18	4386	C1.1227
GO:0010876	lipid localization	biological_process	0.71657	1	1	294	18	4386	C1.1227
GO:0009605	response to external stimulus	biological_process	0.71806	1	3	294	54	4386	C4.653,C6.388,C3.79
GO:1902580	single-organism cellular localization	biological_process	0.71811	1	4	294	70	4386	C5.478,C7.491,C2.238,C7.332
GO:0012506	vesicle membrane	cellular_component	0.72077	1	1	294	18	4386	C1.882
GO:0042592	homeostatic process	biological_process	0.72091	1	3	294	55	4386	C5.142,C2.5,C4.234
GO:0008168	methyltransferase activity	molecular_function	0.72104	1	7	294	123	4386	C3.131,C2.440,C3.33,C6.388,C1.169,C6.858,C4.826
GO:0071705	nitrogen compound transport	biological_process	0.72196	1	4	294	70	4386	C5.744,C5.764,C5.708,C1.584
GO:0045502	dynein binding	molecular_function	0.72369	1	1	294	18	4386	C2.215
GO:0009890	negative regulation of biosynthetic process	biological_process	0.72478	1	1	294	18	4386	C7.365
GO:0006886	intracellular protein transport	biological_process	0.72493	1	10	294	167	4386	C4.476,C2.215,C5.478,C5.242,C2.238,C1.882,C7.491,C3.622,C7.332,C4.172
GO:0044455	mitochondrial membrane part	cellular_component	0.72558	1	2	294	37	4386	C5.242,C4.373
GO:0043531	ADP binding	molecular_function	0.72636	1	1	294	18	4386	C3.522
GO:0032504	multicellular organism reproduction	biological_process	0.72905	1	1	294	19	4386	C3.738
GO:0048609	multicellular organismal reproductive process	biological_process	0.72905	1	1	294	19	4386	C3.738
GO:0016410	N-acyltransferase activity	molecular_function	0.72927	1	2	294	40	4386	C2.100,C3.998
GO:0016054	organic acid catabolic process	biological_process	0.72975	1	1	294	19	4386	C8.179
GO:0046395	carboxylic acid catabolic process	biological_process	0.72975	1	1	294	19	4386	C8.179
GO:0010506	regulation of autophagy	biological_process	0.73182	1	1	294	18	4386	C7.332
GO:0030554	adenyl nucleotide binding	molecular_function	0.73384	1	34	294	536	4386	C1.277,C1.187,C5.91,C3.933,C1.815,C7.665,C4.646,C7.128,C7.50,C8.179,C7.278,C4.658,C2.7,C3.842,C3.522,C7.180,C3.166,C5.669,C5.559,C7.332,C7.273,C4.625,C5.108,C3.137,C6.417,C1.817,C3.263,C8.370,C3.279,C5.792,C4.373,C5.478,C6.587,C7.39
GO:0006325	chromatin organization	biological_process	0.7381	1	1	294	19	4386	C3.738
GO:0006414	translational elongation	biological_process	0.73903	1	1	294	19	4386	C6.292
GO:0016835	carbon-oxygen lyase activity	molecular_function	0.73924	1	2	294	38	4386	C6.10,C3.788
GO:0016763	transferase activity, transferring pentosyl groups	molecular_function	0.74051	1	1	294	19	4386	C5.31
GO:0006486	protein glycosylation	biological_process	0.74127	1	1	294	19	4386	C4.11
GO:0009100	glycoprotein metabolic process	biological_process	0.74127	1	1	294	19	4386	C4.11
GO:0009101	glycoprotein biosynthetic process	biological_process	0.74127	1	1	294	19	4386	C4.11
GO:0043413	macromolecule glycosylation	biological_process	0.74127	1	1	294	19	4386	C4.11
GO:0042440	pigment metabolic process	biological_process	0.74262	1	6	294	106	4386	C8.42,C5.598,C4.658,C5.132,C5.478,C7.132
GO:0009163	nucleoside biosynthetic process	biological_process	0.74268	1	2	294	38	4386	C2.904,C6.110
GO:0042455	ribonucleoside biosynthetic process	biological_process	0.74268	1	2	294	38	4386	C6.110,C2.904
GO:1901659	glycosyl compound biosynthetic process	biological_process	0.74268	1	2	294	38	4386	C2.904,C6.110
GO:0031410	cytoplasmic vesicle	cellular_component	0.74293	1	1	294	19	4386	C1.882
GO:0043566	structure-specific DNA binding	molecular_function	0.74376	1	1	294	20	4386	C3.173
GO:0016209	antioxidant activity	molecular_function	0.74386	1	1	294	20	4386	C6.490
GO:0043623	cellular protein complex assembly	biological_process	0.74424	1	3	294	56	4386	C6.75,C7.665,C7.491
GO:0051641	cellular localization	biological_process	0.74581	1	13	294	219	4386	C2.238,C7.224,C5.242,C6.255,C5.478,C4.476,C2.215,C4.172,C7.332,C3.622,C7.491,C1.882,C8.500
GO:0019048	modulation by virus of host morphology or physiology	biological_process	0.74667	1	1	294	19	4386	C1.657
GO:0044877	macromolecular complex binding	molecular_function	0.74825	1	4	294	74	4386	C4.572,C3.622,C7.332,C6.260
GO:0005488	binding	molecular_function	0.75104	1	164	294	2489	4386	C4.373,C2.146,C3.263,C2.439,C4.819,C3.21,C3.137,C7.179,C4.490,C4.396,C8.156,C1.919,C7.332,C7.160,C6.292,C6.75,C6.25,C4.151,C6.784,C3.166,C7.180,C8.446,C2.875,C7.606,C1.881,C7.475,C7.365,C2.965,C6.388,C8.179,C5.598,C1.302,C5.620,C5.338,C6.10,C1.10,C8.321,C7.123,C6.37,C2.1167,C6.587,C4.733,C5.666,C5.476,C8.370,C1.817,C8.500,C1.875,C3.419,C1.926,C2.904,C5.108,C1.69,C1.112,C4.752,C3.920,C1.341,C3.738…
GO:0006399	tRNA metabolic process	biological_process	0.75151	1	8	294	139	4386	C6.388,C6.255,C5.598,C7.50,C5.132,C7.179,C4.580,C4.826
GO:0033178	proton-transporting two-sector ATPase complex, catalytic domain	cellular_component	0.75501	1	1	294	20	4386	C6.110
GO:0008194	UDP-glycosyltransferase activity	molecular_function	0.7556	1	1	294	20	4386	C6.292
GO:0007067	mitotic nuclear division	biological_process	0.75643	1	1	294	20	4386	C5.804
GO:0005741	mitochondrial outer membrane	cellular_component	0.75651	1	1	294	20	4386	C5.242
GO:0031968	organelle outer membrane	cellular_component	0.75651	1	1	294	20	4386	C5.242
GO:0072522	purine-containing compound biosynthetic process	biological_process	0.75672	1	2	294	39	4386	C6.110,C2.904
GO:0004616	phosphogluconate dehydrogenase (decarboxylating) activity	molecular_function	0.75681	1	1	294	20	4386	C8.470
GO:0031988	membrane-bounded vesicle	cellular_component	0.75889	1	1	294	20	4386	C1.882
GO:0032559	adenyl ribonucleotide binding	molecular_function	0.76131	1	33	294	528	4386	C3.263,C1.817,C6.417,C3.137,C7.39,C6.587,C5.478,C4.373,C8.370,C5.792,C3.279,C7.332,C5.559,C5.108,C4.625,C7.273,C3.842,C3.522,C3.166,C5.669,C7.180,C7.665,C4.646,C3.933,C1.815,C5.91,C1.187,C2.7,C8.179,C7.278,C4.658,C7.128,C7.50
GO:0098772	molecular function regulator	molecular_function	0.7621	1	5	294	91	4386	C2.439,C3.215,C4.726,C7.332,C1.926
GO:0008200	ion channel inhibitor activity	molecular_function	0.7623	1	1	294	20	4386	C3.215
GO:0016248	channel inhibitor activity	molecular_function	0.7623	1	1	294	20	4386	C3.215
GO:0008081	phosphoric diester hydrolase activity	molecular_function	0.76264	1	1	294	20	4386	C6.733
GO:0006323	DNA packaging	biological_process	0.76343	1	1	294	20	4386	C3.738
GO:0044003	modification by symbiont of host morphology or physiology	biological_process	0.76362	1	1	294	20	4386	C1.657
GO:0051817	modification of morphology or physiology of other organism involved in symbiotic interaction	biological_process	0.76362	1	1	294	20	4386	C1.657
GO:0008017	microtubule binding	molecular_function	0.76403	1	1	294	20	4386	C7.332
GO:0009124	nucleoside monophosphate biosynthetic process	biological_process	0.76565	1	2	294	40	4386	C6.110,C2.269
GO:0009156	ribonucleoside monophosphate biosynthetic process	biological_process	0.76565	1	2	294	40	4386	C2.269,C6.110
GO:0046907	intracellular transport	biological_process	0.76611	1	11	294	190	4386	C7.332,C4.172,C1.882,C7.491,C3.622,C6.255,C5.242,C2.238,C2.215,C4.476,C5.478
GO:0005789	endoplasmic reticulum membrane	cellular_component	0.76663	1	2	294	40	4386	C3.622,C8.500
GO:0042175	nuclear outer membrane-endoplasmic reticulum membrane network	cellular_component	0.76663	1	2	294	40	4386	C8.500,C3.622
GO:0016407	acetyltransferase activity	molecular_function	0.76704	1	2	294	43	4386	C2.100,C3.998
GO:1990234	transferase complex	cellular_component	0.76732	1	5	294	95	4386	C7.23,C1.1140,C4.490,C1.957,C6.509
GO:0019725	cellular homeostasis	biological_process	0.76785	1	2	294	41	4386	C4.234,C5.142
GO:0007017	microtubule-based process	biological_process	0.76804	1	2	294	40	4386	C3.402,C4.580
GO:0072528	pyrimidine-containing compound biosynthetic process	biological_process	0.769	1	1	294	21	4386	C5.31
GO:0004175	endopeptidase activity	molecular_function	0.77283	1	8	294	145	4386	C3.493,C6.784,C6.421,C4.658,C4.189,C5.600,C3.622,C2.770
GO:0004222	metalloendopeptidase activity	molecular_function	0.77323	1	1	294	21	4386	C4.658
GO:0015672	monovalent inorganic cation transport	biological_process	0.77541	1	6	294	112	4386	C7.132,C5.708,C6.323,C7.657,C6.110,C2.857
GO:0044764	multi-organism cellular process	biological_process	0.77634	1	7	294	128	4386	C2.430,C1.657,C6.75,C2.965,C4.658,C7.39,C3.286
GO:0043412	macromolecule modification	biological_process	0.77724	1	19	294	321	4386	C6.784,C5.792,C3.279,C8.370,C1.1140,C6.292,C8.42,C4.826,C8.500,C4.11,C1.302,C2.440,C5.108,C2.7,C7.332,C1.187,C4.189,C3.33,C7.665
GO:0008677	2-dehydropantoate 2-reductase activity	molecular_function	0.77769	1	1	294	22	4386	C7.132
GO:0001775	cell activation	biological_process	0.78027	1	1	294	21	4386	C7.491
GO:0005577	fibrinogen complex	cellular_component	0.78027	1	1	294	21	4386	C7.491
GO:0030168	platelet activation	biological_process	0.78027	1	1	294	21	4386	C7.491
GO:0034613	cellular protein localization	biological_process	0.78122	1	10	294	176	4386	C5.478,C2.215,C4.476,C2.238,C5.242,C3.622,C7.491,C1.882,C4.172,C7.332
GO:0070727	cellular macromolecule localization	biological_process	0.78122	1	10	294	176	4386	C4.172,C7.332,C3.622,C1.882,C7.491,C2.238,C5.242,C5.478,C2.215,C4.476
GO:0044282	small molecule catabolic process	biological_process	0.78334	1	1	294	22	4386	C8.179
GO:0071822	protein complex subunit organization	biological_process	0.78688	1	4	294	78	4386	C6.75,C7.665,C7.365,C7.491
GO:0031981	nuclear lumen	cellular_component	0.78697	1	7	294	132	4386	C3.402,C4.735,C7.474,C4.189,C5.804,C5.598,C3.738
GO:0017076	purine nucleotide binding	molecular_function	0.78878	1	38	294	612	4386	C5.669,C3.166,C7.180,C6.292,C3.522,C3.842,C7.50,C7.128,C2.7,C4.658,C7.278,C8.179,C5.91,C1.187,C1.277,C4.646,C7.665,C4.572,C3.622,C3.933,C1.815,C4.373,C5.792,C3.279,C8.370,C7.39,C6.587,C5.478,C3.137,C3.263,C1.817,C6.417,C7.273,C2.238,C4.625,C5.108,C7.332,C5.559
GO:0044432	endoplasmic reticulum part	cellular_component	0.78891	1	2	294	42	4386	C3.622,C8.500
GO:0006098	pentose-phosphate shunt	biological_process	0.78969	1	1	294	22	4386	C8.470
GO:0019682	glyceraldehyde-3-phosphate metabolic process	biological_process	0.78969	1	1	294	22	4386	C8.470
GO:0016765	transferase activity, transferring alkyl or aryl (other than methyl) groups	molecular_function	0.79102	1	1	294	22	4386	C2.904
GO:0008234	cysteine-type peptidase activity	molecular_function	0.79179	1	1	294	22	4386	C3.493
GO:0031982	vesicle	cellular_component	0.79192	1	1	294	22	4386	C1.882
GO:0016655	oxidoreductase activity, acting on NAD(P)H, quinone or similar compound as acceptor	molecular_function	0.79197	1	1	294	22	4386	C6.292
GO:0031329	regulation of cellular catabolic process	biological_process	0.79377	1	1	294	22	4386	C7.332
GO:0001883	purine nucleoside binding	molecular_function	0.79553	1	37	294	599	4386	C3.522,C3.842,C6.292,C3.166,C5.669,C7.180,C7.665,C4.646,C4.572,C1.815,C3.622,C3.933,C5.91,C1.187,C2.7,C4.658,C7.278,C8.179,C7.50,C7.128,C3.263,C1.817,C6.417,C3.137,C6.587,C7.39,C5.478,C4.373,C3.279,C5.792,C8.370,C7.332,C5.559,C4.625,C5.108,C7.273,C2.238
GO:0032549	ribonucleoside binding	molecular_function	0.79553	1	37	294	599	4386	C3.137,C3.263,C1.817,C6.417,C4.373,C3.279,C5.792,C8.370,C7.39,C6.587,C5.478,C7.332,C5.559,C7.273,C2.238,C4.625,C5.108,C3.522,C3.842,C3.166,C5.669,C7.180,C6.292,C1.187,C5.91,C7.665,C4.646,C4.572,C3.622,C1.815,C3.933,C7.50,C7.128,C2.7,C4.658,C7.278,C8.179
GO:0032550	purine ribonucleoside binding	molecular_function	0.79553	1	37	294	599	4386	C4.572,C3.622,C3.933,C1.815,C7.665,C4.646,C5.91,C1.187,C4.658,C8.179,C7.278,C2.7,C7.50,C7.128,C3.522,C3.842,C6.292,C7.180,C5.669,C3.166,C5.559,C7.332,C4.625,C5.108,C2.238,C7.273,C6.417,C1.817,C3.263,C3.137,C5.478,C7.39,C6.587,C5.792,C3.279,C8.370,C4.373
GO:0007596	blood coagulation	biological_process	0.79584	1	1	294	22	4386	C7.491
GO:0007599	hemostasis	biological_process	0.79584	1	1	294	22	4386	C7.491
GO:0050817	coagulation	biological_process	0.79584	1	1	294	22	4386	C7.491
GO:0050878	regulation of body fluid levels	biological_process	0.79584	1	1	294	22	4386	C7.491
GO:0000041	transition metal ion transport	biological_process	0.79614	1	1	294	22	4386	C4.234
GO:0005342	organic acid transmembrane transporter activity	molecular_function	0.7963	1	2	294	42	4386	C6.323,C1.584
GO:0046943	carboxylic acid transmembrane transporter activity	molecular_function	0.7963	1	2	294	42	4386	C1.584,C6.323
GO:0015631	tubulin binding	molecular_function	0.79638	1	1	294	22	4386	C7.332
GO:1902600	hydrogen ion transmembrane transport	biological_process	0.79828	1	2	294	43	4386	C7.657,C6.110
GO:0001882	nucleoside binding	molecular_function	0.79894	1	37	294	600	4386	C7.50,C7.128,C4.658,C7.278,C8.179,C2.7,C5.91,C1.187,C4.572,C3.622,C3.933,C1.815,C7.665,C4.646,C7.180,C3.166,C5.669,C6.292,C3.842,C3.522,C2.238,C7.273,C5.108,C4.625,C5.559,C7.332,C5.792,C3.279,C8.370,C4.373,C5.478,C6.587,C7.39,C3.137,C6.417,C1.817,C3.263
GO:0070011	peptidase activity, acting on L-amino acid peptides	molecular_function	0.79985	1	11	294	199	4386	C4.658,C6.421,C4.18,C4.750,C6.784,C3.493,C2.770,C3.622,C5.600,C4.189,C1.344
GO:1902494	catalytic complex	cellular_component	0.80093	1	7	294	133	4386	C1.957,C6.509,C7.332,C7.23,C4.373,C1.1140,C4.490
GO:1901293	nucleoside phosphate biosynthetic process	biological_process	0.80105	1	3	294	62	4386	C2.269,C6.110,C5.31
GO:0051156	glucose 6-phosphate metabolic process	biological_process	0.80414	1	1	294	23	4386	C8.470
GO:0061024	membrane organization	biological_process	0.80587	1	2	294	44	4386	C5.478,C2.238
GO:0008514	organic anion transmembrane transporter activity	molecular_function	0.8073	1	2	294	43	4386	C6.323,C1.584
GO:0045893	positive regulation of transcription, DNA-templated	biological_process	0.80732	1	1	294	23	4386	C7.467
GO:0051254	positive regulation of RNA metabolic process	biological_process	0.80732	1	1	294	23	4386	C7.467
GO:1902680	positive regulation of RNA biosynthetic process	biological_process	0.80732	1	1	294	23	4386	C7.467
GO:1903508	positive regulation of nucleic acid-templated transcription	biological_process	0.80732	1	1	294	23	4386	C7.467
GO:0035821	modification of morphology or physiology of other organism	biological_process	0.80785	1	1	294	23	4386	C1.657
GO:0009611	response to wounding	biological_process	0.81036	1	1	294	23	4386	C7.491
GO:0042060	wound healing	biological_process	0.81036	1	1	294	23	4386	C7.491
GO:0030674	protein binding, bridging	molecular_function	0.81041	1	1	294	23	4386	C7.491
GO:0060090	binding, bridging	molecular_function	0.81041	1	1	294	23	4386	C7.491
GO:0016032	viral process	biological_process	0.81055	1	6	294	116	4386	C7.39,C3.286,C6.75,C4.658,C2.965,C1.657
GO:0031300	intrinsic component of organelle membrane	cellular_component	0.81119	1	1	294	23	4386	C6.255
GO:0031301	integral component of organelle membrane	cellular_component	0.81119	1	1	294	23	4386	C6.255
GO:0048523	negative regulation of cellular process	biological_process	0.81121	1	2	294	44	4386	C7.365,C1.926
GO:0032555	purine ribonucleotide binding	molecular_function	0.81178	1	37	294	604	4386	C6.417,C1.817,C3.263,C3.137,C5.478,C6.587,C7.39,C3.279,C5.792,C8.370,C4.373,C5.559,C7.332,C4.625,C5.108,C2.238,C7.273,C3.522,C3.842,C6.292,C7.180,C5.669,C3.166,C4.572,C1.815,C3.622,C3.933,C7.665,C4.646,C5.91,C1.187,C4.658,C8.179,C7.278,C2.7,C7.50,C7.128
GO:0005524	ATP binding	molecular_function	0.8126	1	32	294	527	4386	C3.842,C7.180,C5.669,C3.166,C1.187,C5.91,C3.933,C1.815,C4.646,C7.665,C7.50,C7.128,C4.658,C8.179,C7.278,C2.7,C3.137,C6.417,C1.817,C3.263,C3.279,C5.792,C8.370,C4.373,C5.478,C6.587,C7.39,C5.559,C7.332,C7.273,C5.108,C4.625
GO:0006873	cellular ion homeostasis	biological_process	0.81597	1	1	294	24	4386	C4.234
GO:0006875	cellular metal ion homeostasis	biological_process	0.81597	1	1	294	24	4386	C4.234
GO:0030003	cellular cation homeostasis	biological_process	0.81597	1	1	294	24	4386	C4.234
GO:0050801	ion homeostasis	biological_process	0.81597	1	1	294	24	4386	C4.234
GO:0055065	metal ion homeostasis	biological_process	0.81597	1	1	294	24	4386	C4.234
GO:0055080	cation homeostasis	biological_process	0.81597	1	1	294	24	4386	C4.234
GO:0055082	cellular chemical homeostasis	biological_process	0.81597	1	1	294	24	4386	C4.234
GO:0098771	inorganic ion homeostasis	biological_process	0.81597	1	1	294	24	4386	C4.234
GO:0006754	ATP biosynthetic process	biological_process	0.81697	1	1	294	24	4386	C6.110
GO:0009142	nucleoside triphosphate biosynthetic process	biological_process	0.81697	1	1	294	24	4386	C6.110
GO:0009145	purine nucleoside triphosphate biosynthetic process	biological_process	0.81697	1	1	294	24	4386	C6.110
GO:0009201	ribonucleoside triphosphate biosynthetic process	biological_process	0.81697	1	1	294	24	4386	C6.110
GO:0009206	purine ribonucleoside triphosphate biosynthetic process	biological_process	0.81697	1	1	294	24	4386	C6.110
GO:0045259	proton-transporting ATP synthase complex	cellular_component	0.81697	1	1	294	24	4386	C6.110
GO:0000988	transcription factor activity, protein binding	molecular_function	0.81714	1	4	294	83	4386	C7.474,C4.735,C1.926,C4.189
GO:0006464	cellular protein modification process	biological_process	0.81776	1	16	294	281	4386	C6.292,C3.279,C5.792,C1.1140,C8.370,C8.500,C8.42,C4.826,C5.108,C2.7,C2.440,C4.11,C3.33,C7.665,C1.187,C7.332
GO:0036211	protein modification process	biological_process	0.81776	1	16	294	281	4386	C1.187,C7.332,C3.33,C7.665,C4.11,C2.7,C2.440,C5.108,C4.826,C8.42,C8.500,C3.279,C5.792,C1.1140,C8.370,C6.292
GO:0019899	enzyme binding	molecular_function	0.82004	1	1	294	24	4386	C1.957
GO:0006461	protein complex assembly	biological_process	0.82161	1	3	294	64	4386	C6.75,C7.491,C7.665
GO:0070271	protein complex biogenesis	biological_process	0.82161	1	3	294	64	4386	C7.665,C7.491,C6.75
GO:0043234	protein complex	cellular_component	0.82179	1	28	294	479	4386	C7.332,C6.110,C6.22,C4.189,C7.491,C1.882,C1.957,C1.358,C3.402,C3.622,C5.598,C5.804,C2.215,C5.794,C4.735,C4.580,C4.490,C7.657,C1.817,C5.242,C4.373,C5.13,C7.23,C4.116,C1.1140,C7.474,C6.75,C6.509
GO:0009894	regulation of catabolic process	biological_process	0.82206	1	1	294	24	4386	C7.332
GO:1901135	carbohydrate derivative metabolic process	biological_process	0.82266	1	13	294	235	4386	C4.18,C6.292,C7.23,C8.470,C4.11,C7.132,C2.875,C8.500,C6.188,C1.187,C2.904,C6.110,C4.172
GO:0016247	channel regulator activity	molecular_function	0.82301	1	1	294	24	4386	C3.215
GO:0098813	nuclear chromosome segregation	biological_process	0.82312	1	1	294	25	4386	C3.402
GO:0009150	purine ribonucleotide metabolic process	biological_process	0.82461	1	3	294	64	4386	C7.23,C6.110,C2.875
GO:0048878	chemical homeostasis	biological_process	0.82476	1	1	294	25	4386	C4.234
GO:0016874	ligase activity	molecular_function	0.82592	1	9	294	167	4386	C7.332,C3.82,C5.559,C5.460,C3.263,C7.50,C7.180,C5.478,C4.658
GO:1903509	liposaccharide metabolic process	biological_process	0.82917	1	4	294	83	4386	C8.500,C6.292,C4.172,C1.187
GO:0006739	NADP metabolic process	biological_process	0.82938	1	1	294	25	4386	C8.470
GO:0043233	organelle lumen	cellular_component	0.82952	1	7	294	139	4386	C3.402,C4.735,C7.474,C4.189,C3.738,C5.804,C5.598
GO:0070013	intracellular organelle lumen	cellular_component	0.82952	1	7	294	139	4386	C3.402,C4.735,C7.474,C4.189,C5.804,C5.598,C3.738
GO:0015276	ligand-gated ion channel activity	molecular_function	0.83063	1	1	294	25	4386	C4.18
GO:0022834	ligand-gated channel activity	molecular_function	0.83063	1	1	294	25	4386	C4.18
GO:0007049	cell cycle	biological_process	0.83149	1	6	294	119	4386	C3.402,C2.215,C7.491,C5.804,C7.332,C7.667
GO:0098805	whole membrane	cellular_component	0.83249	1	2	294	46	4386	C5.242,C1.882
GO:0006163	purine nucleotide metabolic process	biological_process	0.83251	1	3	294	65	4386	C2.875,C6.110,C7.23
GO:0051128	regulation of cellular component organization	biological_process	0.83343	1	1	294	26	4386	C7.365
GO:0010605	negative regulation of macromolecule metabolic process	biological_process	0.83437	1	1	294	25	4386	C7.365
GO:0031974	membrane-enclosed lumen	cellular_component	0.83531	1	7	294	140	4386	C3.402,C4.735,C7.474,C4.189,C3.738,C5.804,C5.598
GO:0016701	oxidoreductase activity, acting on single donors with incorporation of molecular oxygen	molecular_function	0.83555	1	1	294	26	4386	C2.857
GO:0044459	plasma membrane part	cellular_component	0.83607	1	1	294	25	4386	C5.794
GO:0015988	energy coupled proton transmembrane transport, against electrochemical gradient	biological_process	0.83701	1	1	294	26	4386	C7.657
GO:0015991	ATP hydrolysis coupled proton transport	biological_process	0.83701	1	1	294	26	4386	C7.657
GO:0070925	organelle assembly	biological_process	0.83746	1	1	294	26	4386	C6.75
GO:0006818	hydrogen transport	biological_process	0.83747	1	2	294	47	4386	C7.657,C6.110
GO:0015992	proton transport	biological_process	0.83747	1	2	294	47	4386	C6.110,C7.657
GO:0051301	cell division	biological_process	0.83805	1	2	294	46	4386	C2.215,C7.491
GO:1902589	single-organism organelle organization	biological_process	0.83894	1	5	294	103	4386	C3.402,C2.5,C3.738,C5.804,C4.580
GO:0002376	immune system process	biological_process	0.83899	1	1	294	25	4386	C2.875
GO:0044237	cellular metabolic process	biological_process	0.83922	1	126	294	1982	4386	C5.460,C4.246,C6.424,C3.82,C3.17,C2.5,C6.255,C7.23,scaffold00023.33,C7.474,C6.126,C3.874,C6.260,C3.737,C3.213,C5.91,C5.248,C2.850,C1.957,C7.665,C4.11,C7.467,C4.88,C4.658,C4.453,C3.434,C4.409,C4.735,C6.423,C5.219,C2.7,C2.440,C2.215,C4.849,C1.926,C2.904,C1.1114,C3.419,C1.875,C8.500,C3.279,C5.792,C1.1140,C8.370,C5.31,C4.733,C6.733,C5.478,C3.313,C2.1167,C6.110,C5.712,C1.823,C2.857,C1.1046,C3.738,C2.4…
GO:0035639	purine ribonucleoside triphosphate binding	molecular_function	0.83985	1	36	294	598	4386	C7.332,C5.559,C5.108,C4.625,C7.273,C2.238,C3.263,C1.817,C6.417,C3.137,C7.39,C6.587,C5.478,C4.373,C3.279,C5.792,C8.370,C7.665,C4.646,C4.572,C1.815,C3.622,C3.933,C5.91,C1.187,C2.7,C4.658,C7.278,C8.179,C7.50,C7.128,C3.842,C6.292,C3.166,C5.669,C7.180
GO:0042221	response to chemical	biological_process	0.84048	1	1	294	26	4386	C2.430
GO:0005102	receptor binding	molecular_function	0.84054	1	4	294	84	4386	C1.926,C7.467,C2.778,C7.491
GO:0000280	nuclear division	biological_process	0.84315	1	1	294	26	4386	C5.804
GO:0010628	positive regulation of gene expression	biological_process	0.84322	1	1	294	26	4386	C7.467
GO:0031090	organelle membrane	cellular_component	0.84379	1	7	294	139	4386	C5.242,C4.373,C6.255,C1.882,C8.500,C1.309,C3.622
GO:0034622	cellular macromolecular complex assembly	biological_process	0.84411	1	3	294	67	4386	C7.665,C7.491,C6.75
GO:0008233	peptidase activity	molecular_function	0.84447	1	12	294	225	4386	C1.344,C5.600,C2.766,C4.189,C2.770,C3.622,C6.784,C3.493,C4.750,C4.18,C4.658,C6.421
GO:0016627	oxidoreductase activity, acting on the CH-CH group of donors	molecular_function	0.84463	1	3	294	68	4386	C5.132,C7.132,C7.179
GO:0043933	macromolecular complex subunit organization	biological_process	0.84514	1	5	294	104	4386	C3.738,C6.75,C7.365,C7.665,C7.491
GO:0022607	cellular component assembly	biological_process	0.84524	1	6	294	122	4386	C7.491,C7.665,C7.39,C2.215,C2.965,C6.75
GO:0050896	response to stimulus	biological_process	0.84551	1	29	294	494	4386	C1.875,C3.263,C5.398,C3.137,C2.8,C1.169,C1.679,C5.792,C7.23,C2.5,C6.255,C2.778,C5.338,C3.79,C1.1259,C4.572,C7.665,C7.491,C6.37,C2.430,C5.91,C3.89,C1.10,C6.388,C4.658,C1.302,C2.238,C4.653,C3.173
GO:0045935	positive regulation of nucleobase-containing compound metabolic process	biological_process	0.84559	1	1	294	26	4386	C7.467
GO:0006511	ubiquitin-dependent protein catabolic process	biological_process	0.84731	1	2	294	48	4386	C1.875,C1.957
GO:0019941	modification-dependent protein catabolic process	biological_process	0.84731	1	2	294	48	4386	C1.875,C1.957
GO:0043632	modification-dependent macromolecule catabolic process	biological_process	0.84731	1	2	294	48	4386	C1.875,C1.957
GO:0015081	sodium ion transmembrane transporter activity	molecular_function	0.84782	1	1	294	27	4386	C6.323
GO:0044423	virion part	cellular_component	0.84798	1	6	294	122	4386	C3.874,C3.586,C1.903,C4.819,C5.708,C1.926
GO:0044446	intracellular organelle part	cellular_component	0.85116	1	24	294	424	4386	C1.358,C1.882,C7.491,C3.622,C3.402,C7.332,C3.738,C4.189,C6.260,C2.215,C4.735,C5.804,C5.598,C8.500,C4.490,C4.580,C1.309,C7.474,C6.509,C6.75,C6.255,C5.242,C4.373,C4.116
GO:0003677	DNA binding	molecular_function	0.85327	1	35	294	590	4386	C1.69,C7.59,C3.173,C1.112,C3.738,C2.1167,C5.198,C1.817,C3.917,C3.263,C1.875,C8.500,C1.1114,C4.819,C6.481,C6.142,C2.215,C7.365,C6.388,C3.747,C6.423,C7.467,C1.302,C2.850,C1.10,C5.91,C6.37,C6.260,C7.119,C6.126,C6.75,C2.875,C6.424,C4.246,C7.398
GO:0008237	metallopeptidase activity	molecular_function	0.854	1	1	294	27	4386	C4.658
GO:0048285	organelle fission	biological_process	0.85431	1	1	294	27	4386	C5.804
GO:0044403	symbiosis, encompassing mutualism through parasitism	biological_process	0.85757	1	6	294	124	4386	C3.286,C7.39,C2.965,C6.75,C4.658,C1.657
GO:0044419	interspecies interaction between organisms	biological_process	0.85757	1	6	294	124	4386	C7.39,C3.286,C4.658,C6.75,C2.965,C1.657
GO:0016881	acid-amino acid ligase activity	molecular_function	0.85764	1	1	294	28	4386	C5.559
GO:0071103	DNA conformation change	biological_process	0.85867	1	1	294	27	4386	C3.738
GO:0032268	regulation of cellular protein metabolic process	biological_process	0.85887	1	1	294	28	4386	C6.292
GO:0098800	inner mitochondrial membrane protein complex	cellular_component	0.85959	1	1	294	28	4386	C4.373
GO:0009259	ribonucleotide metabolic process	biological_process	0.86064	1	3	294	69	4386	C6.110,C7.23,C2.875
GO:0009521	photosystem	cellular_component	0.8611	1	1	294	28	4386	C5.13
GO:0042025	host cell nucleus	cellular_component	0.86162	1	1	294	28	4386	C2.965
GO:0016469	proton-transporting two-sector ATPase complex	cellular_component	0.86208	1	2	294	50	4386	C7.657,C6.110
GO:0015078	hydrogen ion transmembrane transporter activity	molecular_function	0.86294	1	3	294	71	4386	C6.110,C7.657,C6.538
GO:0015077	monovalent inorganic cation transmembrane transporter activity	molecular_function	0.86385	1	5	294	109	4386	C5.708,C6.323,C7.657,C6.110,C6.538
GO:0009891	positive regulation of biosynthetic process	biological_process	0.86562	1	1	294	28	4386	C7.467
GO:0010557	positive regulation of macromolecule biosynthetic process	biological_process	0.86562	1	1	294	28	4386	C7.467
GO:0031328	positive regulation of cellular biosynthetic process	biological_process	0.86562	1	1	294	28	4386	C7.467
GO:0051173	positive regulation of nitrogen compound metabolic process	biological_process	0.86562	1	1	294	28	4386	C7.467
GO:0005739	mitochondrion	cellular_component	0.8663	1	4	294	91	4386	C6.292,C1.926,C4.373,C5.242
GO:0003899	DNA-directed RNA polymerase activity	molecular_function	0.86852	1	2	294	50	4386	C2.850,C6.75
GO:0051258	protein polymerization	biological_process	0.87117	1	1	294	29	4386	C7.491
GO:0033647	host intracellular organelle	cellular_component	0.87147	1	1	294	29	4386	C2.965
GO:0033648	host intracellular membrane-bounded organelle	cellular_component	0.87147	1	1	294	29	4386	C2.965
GO:0044422	organelle part	cellular_component	0.87149	1	24	294	431	4386	C6.255,C5.242,C4.373,C4.116,C1.309,C7.474,C6.509,C6.75,C4.580,C4.490,C8.500,C5.598,C5.804,C2.215,C4.735,C3.738,C7.332,C6.260,C4.189,C1.358,C7.491,C1.882,C3.622,C3.402
GO:0044428	nuclear part	cellular_component	0.87242	1	11	294	216	4386	C7.474,C6.509,C4.735,C5.598,C5.804,C7.491,C3.402,C7.332,C3.738,C4.490,C4.189
GO:0019693	ribose phosphate metabolic process	biological_process	0.87299	1	4	294	90	4386	C6.110,C8.470,C7.23,C2.875
GO:0003723	RNA binding	molecular_function	0.87313	1	10	294	197	4386	C5.91,C7.475,C4.189,C1.358,C6.417,C6.784,C6.292,C6.388,C6.421,C5.478
GO:0034660	ncRNA metabolic process	biological_process	0.87388	1	8	294	161	4386	C5.598,C6.255,C7.50,C6.388,C7.179,C4.580,C4.826,C5.132
GO:0006914	autophagy	biological_process	0.87411	1	2	294	51	4386	C7.332,C4.189
GO:0006814	sodium ion transport	biological_process	0.87557	1	1	294	30	4386	C6.323
GO:0009966	regulation of signal transduction	biological_process	0.87714	1	1	294	29	4386	C7.665
GO:0065003	macromolecular complex assembly	biological_process	0.87761	1	3	294	72	4386	C7.665,C7.491,C6.75
GO:0051246	regulation of protein metabolic process	biological_process	0.87826	1	1	294	30	4386	C6.292
GO:0033177	proton-transporting two-sector ATPase complex, proton-transporting domain	cellular_component	0.87828	1	1	294	30	4386	C7.657
GO:0016836	hydro-lyase activity	molecular_function	0.87925	1	1	294	30	4386	C3.788
GO:0008509	anion transmembrane transporter activity	molecular_function	0.88401	1	2	294	52	4386	C1.584,C6.323
GO:1901564	organonitrogen compound metabolic process	biological_process	0.88473	1	34	294	599	4386	C5.132,C3.131,C1.358,C6.110,C2.857,C4.18,C2.904,C8.42,C5.142,C5.478,C5.31,C4.733,C7.132,C7.665,C6.22,C5.366,C5.248,C4.453,C4.658,C8.179,C2.440,C1.1172,C6.256,scaffold00023.9,C2.875,C7.475,C5.460,C3.82,scaffold00023.33,C6.292,C3.874,C7.180,C8.470,C7.23
GO:0010646	regulation of cell communication	biological_process	0.88589	1	1	294	30	4386	C7.665
GO:0023051	regulation of signaling	biological_process	0.88589	1	1	294	30	4386	C7.665
GO:0034357	photosynthetic membrane	cellular_component	0.88648	1	1	294	31	4386	C5.13
GO:0016791	phosphatase activity	molecular_function	0.88731	1	2	294	53	4386	C2.463,scaffold00023.1
GO:0051704	multi-organism process	biological_process	0.88743	1	13	294	253	4386	C2.965,C6.75,C6.388,C4.658,C7.39,C4.653,C3.215,C3.79,C3.286,C2.430,C3.522,C1.657,C3.738
GO:0016787	hydrolase activity	molecular_function	0.89179	1	58	294	969	4386	C5.91,C3.737,C4.189,C6.37,scaffold00023.11,C2.766,C7.665,C4.646,C1.882,C3.933,C3.622,C1.815,C4.572,C2.770,C7.128,C1.302,C7.278,C4.735,C4.658,C8.32,C2.463,C3.842,C4.172,C1.836,C2.652,C1.556,C7.23,C2.5,C3.166,C6.784,C4.750,C6.292,C6.597,scaffold00023.33,C1.344,C6.110,C5.600,C2.857,C5.745,scaffold00023.1,C3.173,C3.493,C4.18,C4.625,C1.51,C6.421,C2.269,C1.1239,C3.432,C1.817,C8.452,C6.417,C6.733,C4.373…
GO:0044257	cellular protein catabolic process	biological_process	0.89383	1	2	294	55	4386	C1.875,C1.957
GO:0051603	proteolysis involved in cellular protein catabolic process	biological_process	0.89383	1	2	294	55	4386	C1.875,C1.957
GO:0051536	iron-sulfur cluster binding	molecular_function	0.89401	1	2	294	54	4386	C6.22,C4.580
GO:0051540	metal cluster binding	molecular_function	0.89401	1	2	294	54	4386	C4.580,C6.22
GO:0033646	host intracellular part	cellular_component	0.89609	1	1	294	32	4386	C2.965
GO:0043656	intracellular region of host	cellular_component	0.89609	1	1	294	32	4386	C2.965
GO:0009165	nucleotide biosynthetic process	biological_process	0.89617	1	2	294	55	4386	C5.31,C6.110
GO:0016893	endonuclease activity, active with either ribo- or deoxyribonucleic acids and producing 5'-phosphomonoesters	molecular_function	0.89671	1	1	294	32	4386	C1.302
GO:0031967	organelle envelope	cellular_component	0.89688	1	4	294	95	4386	C5.242,C4.373,C7.332,C7.491
GO:0006366	transcription from RNA polymerase II promoter	biological_process	0.89703	1	3	294	77	4386	C4.189,C7.474,C4.735
GO:0016043	cellular component organization	biological_process	0.90259	1	17	294	325	4386	C5.804,C2.238,C2.215,C7.365,C2.965,C1.51,C3.738,C7.491,C7.665,C3.402,C2.5,C6.597,C7.39,C6.75,C5.478,C4.580,C2.652
GO:0005261	cation channel activity	molecular_function	0.90296	1	1	294	33	4386	C6.75
GO:0015075	ion transmembrane transporter activity	molecular_function	0.90313	1	13	294	257	4386	C6.110,C7.657,C1.1259,C6.538,C5.265,C1.584,C6.323,C4.373,C5.708,C7.23,C6.75,C4.18,C1.309
GO:0010604	positive regulation of macromolecule metabolic process	biological_process	0.90379	1	1	294	33	4386	C7.467
GO:0019012	virion	cellular_component	0.90449	1	6	294	134	4386	C1.903,C3.586,C3.874,C4.819,C5.708,C1.926
GO:0045333	cellular respiration	biological_process	0.90453	1	1	294	33	4386	C5.804
GO:0031966	mitochondrial membrane	cellular_component	0.90487	1	2	294	57	4386	C5.242,C4.373
GO:0048519	negative regulation of biological process	biological_process	0.90504	1	2	294	56	4386	C1.926,C7.365
GO:0098796	membrane protein complex	cellular_component	0.9055	1	8	294	171	4386	C6.110,C7.657,C1.882,C3.622,C5.242,C5.13,C4.373,C5.794
GO:0042578	phosphoric ester hydrolase activity	molecular_function	0.90819	1	3	294	77	4386	C2.463,C6.733,scaffold00023.1
GO:0009058	biosynthetic process	biological_process	0.90925	1	82	294	1357	4386	C4.373,C2.146,C5.142,C8.42,C3.137,C3.917,C3.263,C2.269,C2.451,C5.805,C7.332,C7.160,C6.25,C7.180,C3.886,C6.292,C4.800,C7.119,C6.75,C7.475,C4.826,C4.580,C6.256,C5.598,C6.555,C7.365,C3.747,C6.388,C8.179,C6.10,C1.187,C7.123,C7.464,C4.189,C6.22,C1.882,C7.132,C5.31,C4.733,C5.792,C5.478,C1.926,C2.904,C8.500,C1.1114,C3.419,C3.173,C1.69,C1.51,C2.468,C6.110,C2.857,C1.823,C3.33,C3.131,C1.358,C5.132,C6.323,C…
GO:0006812	cation transport	biological_process	0.91148	1	9	294	191	4386	C5.708,C6.323,C5.265,C4.234,C7.132,C6.538,C7.657,C2.857,C6.110
GO:0003682	chromatin binding	molecular_function	0.91195	1	1	294	35	4386	C6.260
GO:0005179	hormone activity	molecular_function	0.91285	1	1	294	34	4386	C2.778
GO:0015980	energy derivation by oxidation of organic compounds	biological_process	0.91382	1	1	294	35	4386	C5.804
GO:1901137	carbohydrate derivative biosynthetic process	biological_process	0.91589	1	6	294	137	4386	C2.904,C6.110,C4.11,C1.187,C8.500,C6.292
GO:0030163	protein catabolic process	biological_process	0.91623	1	2	294	59	4386	C1.875,C1.957
GO:0051276	chromosome organization	biological_process	0.91624	1	3	294	79	4386	C6.75,C3.738,C2.5
GO:0015171	amino acid transmembrane transporter activity	molecular_function	0.91643	1	1	294	34	4386	C1.584
GO:0009057	macromolecule catabolic process	biological_process	0.9193	1	3	294	81	4386	C1.957,C1.875,C6.75
GO:0009987	cellular process	biological_process	0.91961	1	167	294	2636	4386	C8.470,C1.679,C7.119,C4.800,C3.886,C3.522,C4.580,C4.826,C4.172,C4.810,C8.32,C6.256,C1.584,C6.555,C1.1172,C7.50,C4.726,C3.747,C4.189,C7.464,C6.22,C1.187,C1.815,C6.538,C7.132,C7.491,C1.882,C5.707,C4.234,C5.13,C5.142,C1.309,C7.39,C5.547,C8.42,C2.269,C3.917,C2.238,C4.18,C4.625,C6.430,C7.667,C5.724,C6.188,C2.5,C2.8,C7.474,C7.657,C2.75,C4.246,C6.424,C1.904,C3.17,C2.652,C4.11,C4.409,C4.735,C2.215,C5.219…
GO:0016192	vesicle-mediated transport	biological_process	0.91983	1	4	294	99	4386	C1.882,C3.313,C6.255,C7.224
GO:0008092	cytoskeletal protein binding	molecular_function	0.92073	1	2	294	59	4386	C7.332,C4.189
GO:0006508	proteolysis	biological_process	0.92143	1	9	294	195	4386	C4.750,C3.493,C4.658,C6.421,C4.18,C2.766,C2.770,C1.875,C1.957
GO:0051701	interaction with host	biological_process	0.92178	1	1	294	36	4386	C1.657
GO:0003333	amino acid transmembrane transport	biological_process	0.92198	1	1	294	35	4386	C1.584
GO:0009152	purine ribonucleotide biosynthetic process	biological_process	0.92211	1	1	294	36	4386	C6.110
GO:0016651	oxidoreductase activity, acting on NAD(P)H	molecular_function	0.92312	1	1	294	36	4386	C6.292
GO:0004536	deoxyribonuclease activity	molecular_function	0.92318	1	1	294	37	4386	C1.302
GO:0009579	thylakoid	cellular_component	0.92423	1	1	294	37	4386	C5.13
GO:0044436	thylakoid part	cellular_component	0.92423	1	1	294	37	4386	C5.13
GO:0005743	mitochondrial inner membrane	cellular_component	0.92471	1	1	294	37	4386	C4.373
GO:0006457	protein folding	biological_process	0.92521	1	1	294	38	4386	C7.332
GO:0048583	regulation of response to stimulus	biological_process	0.92649	1	1	294	36	4386	C7.665
GO:0098655	cation transmembrane transport	biological_process	0.92662	1	2	294	61	4386	C7.657,C6.110
GO:0098660	inorganic ion transmembrane transport	biological_process	0.92662	1	2	294	61	4386	C7.657,C6.110
GO:0098662	inorganic cation transmembrane transport	biological_process	0.92662	1	2	294	61	4386	C6.110,C7.657
GO:0065008	regulation of biological quality	biological_process	0.92704	1	5	294	123	4386	C2.5,C1.657,C4.234,C7.491,C5.142
GO:0006164	purine nucleotide biosynthetic process	biological_process	0.92742	1	1	294	37	4386	C6.110
GO:0098656	anion transmembrane transport	biological_process	0.92754	1	1	294	36	4386	C1.584
GO:1903825	organic acid transmembrane transport	biological_process	0.92754	1	1	294	36	4386	C1.584
GO:0044265	cellular macromolecule catabolic process	biological_process	0.92846	1	2	294	62	4386	C1.875,C1.957
GO:0019866	organelle inner membrane	cellular_component	0.92998	1	1	294	38	4386	C4.373
GO:0022836	gated channel activity	molecular_function	0.93314	1	1	294	38	4386	C4.18
GO:0005740	mitochondrial envelope	cellular_component	0.93334	1	2	294	63	4386	C4.373,C5.242
GO:0051716	cellular response to stimulus	biological_process	0.93341	1	19	294	369	4386	C2.8,C2.5,C7.23,C1.679,C1.875,C3.263,C3.137,C4.658,C3.173,C2.238,C7.665,C7.491,C5.338,C4.572,C5.91,C3.89,C1.10,C6.37,C2.430
GO:0008324	cation transmembrane transporter activity	molecular_function	0.93873	1	9	294	202	4386	C7.23,C5.708,C6.323,C5.265,C1.309,C6.75,C7.657,C6.110,C6.538
GO:0031975	envelope	cellular_component	0.94077	1	4	294	107	4386	C5.242,C4.373,C7.332,C7.491
GO:1901576	organic substance biosynthetic process	biological_process	0.94114	1	75	294	1275	4386	C5.460,C4.246,C3.82,C3.17,C6.323,C7.474,C6.126,C3.213,C6.260,C3.737,C5.91,C5.248,C2.850,C7.665,C4.11,C7.467,C7.128,C4.658,C4.735,C6.423,C2.440,C5.219,C2.215,C1.926,C2.904,C1.1114,C3.419,C8.500,C5.792,C5.31,C5.478,C1.823,C6.110,C2.857,C2.468,C5.132,C3.33,C3.131,C1.358,C3.173,C1.51,C1.69,C7.475,C4.826,C4.580,C6.256,C7.180,C6.25,C6.75,C3.886,C6.292,C4.800,C7.119,C7.464,C6.22,C4.189,C6.10,C1.187,C1.8…
GO:0009260	ribonucleotide biosynthetic process	biological_process	0.94503	1	1	294	41	4386	C6.110
GO:0046390	ribose phosphate biosynthetic process	biological_process	0.94503	1	1	294	41	4386	C6.110
GO:0007010	cytoskeleton organization	biological_process	0.94586	1	2	294	67	4386	C3.402,C4.580
GO:0006865	amino acid transport	biological_process	0.94612	1	1	294	40	4386	C1.584
GO:0034062	RNA polymerase activity	molecular_function	0.94895	1	2	294	66	4386	C2.850,C6.75
GO:0030117	membrane coat	cellular_component	0.94911	1	1	294	41	4386	C1.882
GO:0048475	coated membrane	cellular_component	0.94911	1	1	294	41	4386	C1.882
GO:0061695	transferase complex, transferring phosphorus-containing groups	cellular_component	0.94949	1	1	294	43	4386	C7.23
GO:0044429	mitochondrial part	cellular_component	0.95024	1	2	294	68	4386	C5.242,C4.373
GO:0008134	transcription factor binding	molecular_function	0.95208	1	1	294	42	4386	C2.215
GO:0005654	nucleoplasm	cellular_component	0.95387	1	3	294	94	4386	C4.189,C7.474,C4.735
GO:0044451	nucleoplasm part	cellular_component	0.95387	1	3	294	94	4386	C4.189,C4.735,C7.474
GO:0008026	ATP-dependent helicase activity	molecular_function	0.95531	1	2	294	67	4386	C5.91,C7.278
GO:0070035	purine NTP-dependent helicase activity	molecular_function	0.95531	1	2	294	67	4386	C7.278,C5.91
GO:0006811	ion transport	biological_process	0.95538	1	12	294	264	4386	C5.708,C4.373,C6.323,C5.265,C1.584,C4.234,C7.657,C6.110,C2.857,C7.132,C6.538,C1.1259
GO:0019031	viral envelope	cellular_component	0.95722	1	1	294	45	4386	C1.903
GO:0036338	viral membrane	cellular_component	0.95722	1	1	294	45	4386	C1.903
GO:0044249	cellular biosynthetic process	biological_process	0.96019	1	72	294	1249	4386	C3.173,C1.69,C1.51,C2.468,C1.823,C6.110,C2.857,C1.358,C3.131,C5.132,C5.31,C5.792,C5.478,C1.926,C2.904,C8.500,C3.419,C1.1114,C7.467,C4.11,C5.219,C2.440,C2.215,C4.658,C6.423,C4.735,C4.409,C5.91,C5.248,C3.213,C6.260,C3.737,C7.665,C2.850,C7.474,C6.126,C4.246,C3.82,C5.460,C3.17,C7.332,C7.160,C4.373,C2.146,C5.142,C8.42,C3.137,C3.917,C3.263,C2.269,C6.555,C5.598,C7.365,C3.747,C6.388,C6.10,C1.187,C6.22,C7…
GO:0005737	cytoplasm	cellular_component	0.96166	1	28	294	551	4386	C4.116,C7.224,C5.242,C4.373,C7.23,C6.255,C6.292,C4.476,C1.309,C4.826,C1.926,C8.452,C6.256,C8.500,C7.50,C7.128,C4.735,C2.440,C1.69,C2.215,C4.189,C7.332,C3.622,C6.188,C1.882,C7.491,C7.132,C1.358
GO:0042995	cell projection	cellular_component	0.96179	1	1	294	46	4386	C7.665
GO:0034220	ion transmembrane transport	biological_process	0.9639	1	3	294	95	4386	C7.657,C1.584,C6.110
GO:0008653	lipopolysaccharide metabolic process	biological_process	0.9641	1	1	294	47	4386	C1.187
GO:0009103	lipopolysaccharide biosynthetic process	biological_process	0.9641	1	1	294	47	4386	C1.187
GO:0019867	outer membrane	cellular_component	0.96596	1	1	294	48	4386	C5.242
GO:0031325	positive regulation of cellular metabolic process	biological_process	0.9683	1	1	294	48	4386	C7.467
GO:0004519	endonuclease activity	molecular_function	0.96877	1	1	294	49	4386	C1.302
GO:0005634	nucleus	cellular_component	0.96973	1	34	294	649	4386	C2.977,C7.665,C7.491,C4.189,C6.260,C4.735,C3.747,C6.388,C2.215,C5.219,C4.910,C5.598,C7.467,C4.580,C4.246,C6.509,C6.75,C6.126,C7.119,C7.474,C3.402,C7.160,C7.332,C3.738,C2.396,C5.804,C7.59,C6.417,C1.1114,C8.500,C3.263,C4.490,C1.926,C5.792
GO:0071944	cell periphery	cellular_component	0.97134	1	3	294	99	4386	C5.794,C4.189,C5.600
GO:0030001	metal ion transport	biological_process	0.9716	1	4	294	122	4386	C2.857,C4.234,C6.323,C7.132
GO:0009893	positive regulation of metabolic process	biological_process	0.9725	1	1	294	50	4386	C7.467
GO:0071840	cellular component organization or biogenesis	biological_process	0.97376	1	17	294	370	4386	C7.665,C7.491,C3.402,C3.738,C2.215,C7.365,C1.51,C2.965,C5.804,C2.238,C2.652,C4.580,C7.39,C6.597,C5.478,C6.75,C2.5
GO:0005576	extracellular region	cellular_component	0.97424	1	8	294	204	4386	C7.491,C2.778,C3.215,C7.332,C3.522,C4.726,C1.1140,C4.234
GO:0043231	intracellular membrane-bounded organelle	cellular_component	0.97501	1	44	294	823	4386	C4.490,C1.926,C8.500,C3.263,C1.1114,C6.417,C4.373,C5.792,C1.309,C7.332,C3.738,C2.396,C7.160,C3.402,C5.804,C7.59,C1.69,C4.246,C4.580,C6.255,C5.242,C4.116,C7.119,C6.126,C7.474,C6.292,C6.509,C6.75,C4.189,C6.260,C7.665,C7.491,C1.882,C3.622,C2.977,C7.128,C5.598,C7.467,C4.910,C2.215,C5.219,C4.735,C6.388,C3.747
GO:0044085	cellular component biogenesis	biological_process	0.97625	1	6	294	168	4386	C6.75,C2.965,C7.491,C2.215,C7.39,C7.665
GO:1901566	organonitrogen compound biosynthetic process	biological_process	0.97663	1	21	294	448	4386	C5.248,C6.110,C2.857,C6.22,C1.358,C7.132,C3.131,C5.132,C2.440,C4.658,C3.82,C8.42,C7.475,C5.460,C2.904,C6.256,C5.31,C7.180,C6.292,C5.142,C5.478
GO:0043227	membrane-bounded organelle	cellular_component	0.97672	1	44	294	826	4386	C2.215,C5.219,C4.735,C6.388,C3.747,C7.128,C5.598,C7.467,C4.910,C7.665,C1.882,C7.491,C2.977,C3.622,C4.189,C6.260,C7.119,C6.126,C6.292,C7.474,C6.509,C6.75,C6.255,C5.242,C4.116,C4.246,C4.580,C1.69,C5.804,C7.59,C3.402,C7.332,C3.738,C2.396,C7.160,C1.309,C4.373,C5.792,C8.500,C3.263,C1.1114,C6.417,C4.490,C1.926
GO:0015711	organic anion transport	biological_process	0.97739	1	1	294	53	4386	C1.584
GO:0015849	organic acid transport	biological_process	0.97739	1	1	294	53	4386	C1.584
GO:0046942	carboxylic acid transport	biological_process	0.97739	1	1	294	53	4386	C1.584
GO:0043228	non-membrane-bounded organelle	cellular_component	0.97817	1	11	294	272	4386	C2.215,C6.75,C5.804,C7.665,C1.358,C6.256,C3.402,C3.738,C7.332,C4.580,C6.260
GO:0005575	cellular_component	cellular_component	0.97872	1	138	294	2283	4386	C5.13,C5.707,C4.583,C4.234,C1.309,C5.547,C6.417,C2.238,C4.18,C4.625,C5.724,C6.430,C2.778,C6.188,C1.1259,C5.327,C4.116,C7.119,C4.810,C5.398,C4.580,C3.842,C3.522,C4.826,C6.256,C6.555,C4.726,C7.50,C1.584,C3.747,C5.794,C1.187,C4.189,C6.22,C7.132,C7.491,C1.882,C1.815,C2.977,C6.538,C1.1140,C5.792,C1.903,C3.313,C5.478,C8.247,C5.764,C2.270,C6.858,C1.1114,C7.59,C8.62,C2.396,C1.358,C5.745,C3.286,C6.323,C7.…
GO:0043603	cellular amide metabolic process	biological_process	0.98267	1	9	294	240	4386	C7.665,C1.358,C6.256,C3.82,C7.475,C6.292,C2.440,scaffold00023.33,C5.142
GO:0048522	positive regulation of cellular process	biological_process	0.98327	1	1	294	57	4386	C7.467
GO:0007165	signal transduction	biological_process	0.98376	1	9	294	234	4386	C3.137,C5.338,C4.572,C7.665,C7.491,C2.238,C1.679,C7.23,C2.8
GO:0043232	intracellular non-membrane-bounded organelle	cellular_component	0.98414	1	10	294	261	4386	C6.75,C2.215,C5.804,C3.402,C6.256,C1.358,C4.580,C6.260,C7.332,C3.738
GO:0044444	cytoplasmic part	cellular_component	0.9847	1	17	294	393	4386	C1.69,C2.215,C7.128,C3.622,C1.882,C1.358,C7.332,C6.292,C1.309,C4.116,C4.373,C5.242,C6.255,C7.23,C6.256,C8.500,C1.926
GO:0023052	signaling	biological_process	0.9851	1	9	294	236	4386	C2.8,C1.679,C2.238,C7.23,C5.338,C4.572,C7.665,C7.491,C3.137
GO:0044700	single organism signaling	biological_process	0.9851	1	9	294	236	4386	C7.23,C2.238,C1.679,C2.8,C3.137,C7.665,C7.491,C5.338,C4.572
GO:0048518	positive regulation of biological process	biological_process	0.98549	1	1	294	59	4386	C7.467
GO:0007154	cell communication	biological_process	0.98743	1	9	294	240	4386	C1.679,C2.238,C7.23,C2.8,C3.137,C5.338,C4.572,C7.665,C7.491
GO:0006807	nitrogen compound metabolic process	biological_process	0.988	1	85	294	1511	4386	C7.365,C8.179,C6.388,C3.747,C1.1172,C5.598,C7.50,C1.302,C7.132,C1.882,C1.815,C3.89,C1.10,C6.37,C4.189,C5.366,C6.22,C7.119,C6.292,C6.75,C6.784,C7.180,C8.470,C2.875,scaffold00023.9,C6.256,C8.32,C4.580,C4.826,C7.475,C4.18,C7.332,C7.160,C5.142,C1.1014,C4.373,C2.269,C3.917,C3.263,C3.137,C7.179,C8.42,C2.215,C2.440,C5.219,C3.434,C4.735,C6.423,C4.658,C4.88,C4.453,C7.467,C2.850,C7.665,C5.91,C5.248,C6.260,…
GO:0006725	cellular aromatic compound metabolic process	biological_process	0.9901	1	70	294	1279	4386	C2.5,C7.23,C6.255,C6.126,C3.874,C7.474,C4.246,C7.467,C2.215,C5.219,C2.440,C3.434,C6.423,C4.735,C4.88,C4.658,C5.91,C6.260,C7.665,C2.850,C5.31,C5.792,C2.1167,C5.478,C2.904,C1.926,C1.875,C8.500,C1.1114,C3.173,C1.69,C3.738,C1.1046,C5.712,C6.110,C3.131,C5.132,C6.784,C8.470,C7.119,C6.75,C8.32,C4.580,C4.826,C2.875,C5.598,C7.50,C1.302,C7.365,C6.388,C3.747,C3.89,C1.10,C4.189,C6.37,C7.132,C1.882,C1.815,C1.…
GO:0001071	nucleic acid binding transcription factor activity	molecular_function	0.99038	1	8	294	226	4386	C7.119,C6.126,C2.215,C5.219,C8.500,C3.263,C4.246,C7.160
GO:0003700	transcription factor activity, sequence-specific DNA binding	molecular_function	0.99038	1	8	294	226	4386	C8.500,C3.263,C7.160,C4.246,C7.119,C2.215,C6.126,C5.219
GO:0010468	regulation of gene expression	biological_process	0.99054	1	22	294	488	4386	C4.735,C7.365,C2.215,C5.219,C7.467,C7.665,C1.882,C6.260,C7.160,C4.189,C6.75,C7.119,C6.126,C6.292,C7.474,C5.792,C1.1114,C8.500,C3.263,C1.926,C3.137,C4.246
GO:0003676	nucleic acid binding	molecular_function	0.99085	1	44	294	859	4386	C3.738,C1.358,C1.112,C3.173,C7.59,C6.421,C1.69,C6.142,C6.481,C4.819,C1.1114,C6.417,C1.875,C8.500,C3.917,C1.817,C3.263,C5.478,C2.1167,C5.198,C6.37,C6.260,C4.189,C5.91,C1.10,C2.850,C1.302,C7.467,C6.423,C7.278,C3.747,C6.388,C2.215,C7.365,C7.475,C7.398,C4.246,C6.424,C2.875,C6.784,C6.75,C7.119,C6.126,C6.292
GO:0006355	regulation of transcription, DNA-templated	biological_process	0.99138	1	21	294	473	4386	C6.126,C7.119,C7.474,C6.75,C5.792,C8.500,C3.263,C1.1114,C3.137,C4.246,C1.926,C2.215,C7.365,C5.219,C4.735,C7.467,C7.665,C1.882,C6.260,C4.189,C7.160
GO:1903506	regulation of nucleic acid-templated transcription	biological_process	0.99138	1	21	294	473	4386	C7.119,C6.126,C7.474,C6.75,C5.792,C8.500,C3.263,C1.1114,C3.137,C4.246,C1.926,C7.365,C2.215,C5.219,C4.735,C7.467,C7.665,C1.882,C7.160,C6.260,C4.189
GO:1901360	organic cyclic compound metabolic process	biological_process	0.99142	1	71	294	1301	4386	C1.815,C1.882,C7.132,C4.189,C6.37,C6.22,C1.10,C3.89,C3.747,C6.388,C7.365,C1.302,C7.50,C5.598,C2.875,C4.826,C4.580,C8.32,C6.75,C7.119,C8.470,C6.784,C6.25,C7.160,C7.332,C4.18,C3.263,C3.917,C2.269,C8.42,C3.137,C7.179,C5.142,C4.373,C1.1014,C2.850,C7.665,C6.260,C5.91,C4.88,C4.658,C3.434,C4.735,C6.423,C5.219,C2.440,C2.215,C7.467,C4.246,C7.474,C3.874,C6.126,C2.5,C7.23,C6.255,C5.132,C3.131,C6.110,C2.468,…
GO:2000112	regulation of cellular macromolecule biosynthetic process	biological_process	0.99157	1	22	294	491	4386	C3.137,C4.246,C1.926,C8.500,C3.263,C1.1114,C5.792,C7.119,C6.126,C7.474,C6.292,C6.75,C6.260,C7.160,C4.189,C7.665,C1.882,C7.467,C7.365,C2.215,C5.219,C4.735
GO:0051252	regulation of RNA metabolic process	biological_process	0.9919	1	21	294	475	4386	C3.137,C4.246,C1.926,C8.500,C3.263,C1.1114,C5.792,C7.119,C6.126,C7.474,C6.75,C7.160,C6.260,C4.189,C7.665,C1.882,C7.467,C2.215,C7.365,C5.219,C4.735
GO:2001141	regulation of RNA biosynthetic process	biological_process	0.9919	1	21	294	475	4386	C4.189,C6.260,C7.160,C1.882,C7.665,C7.467,C4.735,C5.219,C7.365,C2.215,C1.926,C4.246,C3.137,C1.1114,C3.263,C8.500,C5.792,C6.75,C7.474,C6.126,C7.119
GO:0010556	regulation of macromolecule biosynthetic process	biological_process	0.99207	1	22	294	493	4386	C7.467,C2.215,C7.365,C5.219,C4.735,C6.260,C7.160,C4.189,C7.665,C1.882,C5.792,C7.119,C6.126,C6.292,C7.474,C6.75,C3.137,C4.246,C1.926,C8.500,C3.263,C1.1114
GO:0031326	regulation of cellular biosynthetic process	biological_process	0.99207	1	22	294	493	4386	C3.263,C8.500,C1.1114,C4.246,C3.137,C1.926,C7.474,C6.292,C7.119,C6.126,C6.75,C5.792,C1.882,C7.665,C4.189,C6.260,C7.160,C5.219,C7.365,C2.215,C4.735,C7.467
GO:0006996	organelle organization	biological_process	0.99238	1	6	294	192	4386	C4.580,C3.738,C2.5,C5.804,C6.75,C3.402
GO:0009889	regulation of biosynthetic process	biological_process	0.99259	1	22	294	495	4386	C7.160,C6.260,C4.189,C7.665,C1.882,C7.467,C4.735,C2.215,C7.365,C5.219,C1.926,C3.137,C4.246,C1.1114,C8.500,C3.263,C5.792,C6.75,C7.119,C6.126,C7.474,C6.292
GO:0051171	regulation of nitrogen compound metabolic process	biological_process	0.99277	1	22	294	496	4386	C4.735,C7.365,C2.215,C5.219,C7.467,C7.665,C1.882,C7.160,C6.260,C4.189,C6.75,C7.119,C6.126,C7.474,C6.292,C5.792,C1.1114,C8.500,C3.263,C1.926,C3.137,C4.246
GO:0046483	heterocycle metabolic process	biological_process	0.99283	1	69	294	1276	4386	C3.173,C1.69,C6.110,C3.738,C5.132,C3.131,C5.792,C5.31,C5.478,C2.1167,C2.904,C1.926,C1.1114,C1.875,C8.500,C7.467,C3.434,C4.735,C6.423,C4.658,C4.88,C2.215,C2.440,C5.219,C6.260,C5.91,C2.850,C7.665,C6.255,C2.5,C7.23,C6.126,C3.874,C7.474,C4.246,C4.18,C7.160,C7.332,C1.1014,C4.373,C5.142,C3.137,C7.179,C8.42,C2.269,C3.917,C3.263,C1.302,C5.598,C7.50,C3.747,C6.388,C7.365,C6.22,C6.37,C4.189,C3.89,C1.10,C1.8…
GO:0006820	anion transport	biological_process	0.99299	1	1	294	69	4386	C1.584
GO:0009405	pathogenesis	biological_process	0.99328	1	1	294	70	4386	C3.215
GO:0006139	nucleobase-containing compound metabolic process	biological_process	0.99355	1	62	294	1167	4386	C6.255,C2.5,C7.23,C6.784,C8.470,C7.119,C6.126,C7.474,C6.75,C8.32,C4.246,C4.580,C4.826,C2.875,C5.598,C7.50,C7.467,C1.302,C7.365,C2.215,C5.219,C3.434,C4.735,C6.423,C4.88,C6.388,C4.658,C3.747,C5.91,C3.89,C1.10,C6.260,C6.37,C4.189,C2.850,C7.665,C1.882,C1.815,C1.1014,C5.31,C4.373,C5.792,C2.1167,C5.478,C3.137,C7.179,C2.904,C1.926,C2.269,C1.875,C8.500,C3.263,C3.917,C1.1114,C3.173,C4.18,C1.69,C7.332,C3.7…
GO:0043604	amide biosynthetic process	biological_process	0.99363	1	7	294	222	4386	C6.256,C5.142,C6.292,C2.440,C1.358,C7.475,C3.82
GO:0032991	macromolecular complex	cellular_component	0.99405	1	29	294	636	4386	C6.22,C4.189,C6.110,C7.332,C3.622,C3.402,C1.358,C1.957,C7.491,C1.882,C5.804,C5.598,C4.735,C5.794,C2.215,C7.657,C4.580,C4.490,C6.256,C1.817,C4.116,C1.1140,C7.23,C5.242,C4.373,C5.13,C6.509,C6.75,C7.474
GO:0022890	inorganic cation transmembrane transporter activity	molecular_function	0.99419	1	5	294	176	4386	C5.708,C6.110,C7.657,C6.323,C6.538
GO:0019219	regulation of nucleobase-containing compound metabolic process	biological_process	0.99482	1	21	294	488	4386	C7.665,C1.882,C6.260,C4.189,C7.160,C2.215,C7.365,C5.219,C4.735,C7.467,C8.500,C3.263,C1.1114,C3.137,C4.246,C1.926,C7.119,C6.126,C7.474,C6.75,C5.792
GO:0035556	intracellular signal transduction	biological_process	0.99501	1	2	294	104	4386	C7.665,C3.137
GO:0031323	regulation of cellular metabolic process	biological_process	0.9955	1	23	294	528	4386	C7.365,C2.215,C5.219,C4.735,C7.467,C7.665,C1.882,C7.332,C6.260,C4.189,C7.160,C7.119,C6.126,C6.292,C7.474,C6.75,C5.792,C8.500,C3.263,C1.1114,C3.137,C4.246,C1.926
GO:0080090	regulation of primary metabolic process	biological_process	0.99639	1	22	294	517	4386	C7.665,C1.882,C6.260,C7.160,C4.189,C2.215,C7.365,C5.219,C4.735,C7.467,C8.500,C3.263,C1.1114,C3.137,C4.246,C1.926,C7.119,C6.126,C7.474,C6.292,C6.75,C5.792
GO:0060255	regulation of macromolecule metabolic process	biological_process	0.99646	1	22	294	517	4386	C6.260,C4.189,C7.160,C1.882,C7.665,C7.467,C5.219,C2.215,C7.365,C4.735,C4.246,C3.137,C1.926,C3.263,C8.500,C1.1114,C5.792,C7.474,C6.292,C7.119,C6.126,C6.75
GO:0019222	regulation of metabolic process	biological_process	0.99724	1	23	294	542	4386	C7.665,C1.882,C7.332,C6.260,C7.160,C4.189,C2.215,C7.365,C5.219,C4.735,C7.467,C8.500,C3.263,C1.1114,C3.137,C4.246,C1.926,C7.119,C6.126,C6.292,C7.474,C6.75,C5.792
GO:1901362	organic cyclic compound biosynthetic process	biological_process	0.99805	1	39	294	834	4386	C6.25,C6.75,C7.474,C6.126,C7.119,C4.246,C7.467,C4.658,C6.388,C3.747,C4.735,C2.440,C5.219,C2.215,C7.365,C6.260,C6.22,C4.189,C1.882,C7.665,C7.132,C5.792,C5.31,C5.142,C5.478,C1.926,C2.904,C8.42,C3.137,C1.1114,C3.263,C2.269,C8.500,C1.69,C6.110,C7.160,C2.468,C5.132,C3.131
GO:0016788	hydrolase activity, acting on ester bonds	molecular_function	0.99816	1	8	294	263	4386	scaffold00023.1,C4.172,C2.463,C4.735,C1.302,C2.146,C3.173,C6.733
GO:0034641	cellular nitrogen compound metabolic process	biological_process	0.99822	1	73	294	1399	4386	C3.89,C1.10,C4.189,C6.37,C7.132,C1.882,C1.815,C5.598,C7.50,C1.302,C7.365,C3.747,C6.388,C8.32,C4.580,C7.475,C4.826,C2.875,C6.256,C6.784,C8.470,C7.119,C6.292,C6.75,C7.332,C7.160,C4.18,C3.137,C7.179,C8.42,C2.269,C3.263,C3.917,C1.1014,C4.373,C5.142,C5.91,C6.260,C7.665,C2.850,C7.467,C2.215,C5.219,C2.440,C4.735,C3.434,C6.423,C4.658,C4.88,C4.246,C3.82,C7.23,C2.5,C6.255,C6.126,C7.474,scaffold00023.33,C3.…
GO:0090304	nucleic acid metabolic process	biological_process	0.99836	1	52	294	1054	4386	C5.792,C4.373,C2.1167,C1.926,C7.179,C3.137,C1.1114,C1.875,C8.500,C3.917,C3.263,C3.173,C1.69,C7.160,C7.332,C3.738,C5.132,C2.5,C7.23,C6.255,C6.784,C6.75,C6.126,C7.119,C7.474,C4.580,C4.826,C4.246,C2.875,C1.302,C5.598,C7.50,C7.467,C6.423,C3.434,C4.735,C6.388,C4.658,C4.88,C3.747,C7.365,C2.215,C5.219,C6.260,C6.37,C4.189,C3.89,C5.91,C1.10,C2.850,C7.665,C1.882
GO:0005515	protein binding	molecular_function	0.99868	1	36	294	788	4386	C5.69,C1.112,C5.745,C1.358,C2.778,C1.341,C2.468,C7.332,C6.587,C2.1136,C2.146,C1.875,C2.439,C4.819,C3.137,C1.926,C4.490,C2.215,C2.965,C7.467,C6.636,C8.555,C7.491,C7.665,C1.957,C5.620,C4.572,C5.338,C3.622,C1.277,C2.766,C4.189,C6.509,C2.8,C3.166,C3.586
GO:0043229	intracellular organelle	cellular_component	0.99876	1	46	294	971	4386	C4.580,C4.246,C6.256,C4.116,C6.255,C5.242,C6.509,C6.75,C7.119,C6.126,C7.474,C6.292,C6.260,C4.189,C3.622,C2.977,C7.665,C1.882,C7.491,C4.910,C7.128,C5.598,C7.467,C4.735,C6.388,C3.747,C2.215,C5.219,C4.490,C1.926,C1.1114,C6.417,C8.500,C3.263,C5.792,C4.373,C1.309,C7.160,C7.332,C3.738,C2.396,C3.402,C1.358,C5.804,C7.59,C1.69
GO:0018130	heterocycle biosynthetic process	biological_process	0.99877	1	37	294	814	4386	C8.42,C3.137,C1.926,C2.904,C3.263,C2.269,C8.500,C1.1114,C5.31,C5.792,C5.142,C5.478,C6.110,C7.160,C3.131,C5.132,C1.69,C4.246,C7.474,C6.126,C7.119,C6.75,C6.22,C6.260,C4.189,C1.882,C7.665,C7.132,C7.467,C5.219,C2.440,C2.215,C7.365,C3.747,C6.388,C4.658,C4.735
GO:0019438	aromatic compound biosynthetic process	biological_process	0.99895	1	36	294	801	4386	C1.69,C5.132,C3.131,C7.160,C6.110,C5.478,C5.142,C5.792,C5.31,C1.1114,C2.269,C8.500,C3.263,C2.904,C1.926,C3.137,C8.42,C4.735,C3.747,C4.658,C6.388,C2.215,C7.365,C5.219,C2.440,C7.467,C7.132,C7.665,C1.882,C6.260,C4.189,C6.75,C6.126,C7.119,C7.474,C4.246
GO:0044267	cellular protein metabolic process	biological_process	0.99902	1	23	294	577	4386	C2.440,C2.7,C5.108,C4.11,C7.273,C1.358,C1.957,C7.665,C3.33,C6.22,C1.187,C7.332,C6.292,C8.370,C1.1140,C5.792,C3.279,C6.256,C8.500,C1.875,C7.475,C4.826,C8.42
GO:0043226	organelle	cellular_component	0.99927	1	46	294	988	4386	C4.580,C4.246,C6.256,C4.116,C5.242,C6.255,C6.75,C6.509,C7.474,C6.292,C7.119,C6.126,C4.189,C6.260,C2.977,C3.622,C7.491,C1.882,C7.665,C4.910,C7.467,C5.598,C7.128,C6.388,C3.747,C4.735,C5.219,C2.215,C1.926,C4.490,C1.1114,C6.417,C3.263,C8.500,C5.792,C4.373,C1.309,C7.160,C2.396,C3.738,C7.332,C3.402,C1.358,C7.59,C5.804,C1.69
GO:0006412	translation	biological_process	0.99934	1	4	294	196	4386	C6.292,C1.358,C6.256,C7.475
GO:0003735	structural constituent of ribosome	molecular_function	0.99935	1	1	294	109	4386	C6.256
GO:0005840	ribosome	cellular_component	0.99935	1	1	294	109	4386	C6.256
GO:0046873	metal ion transmembrane transporter activity	molecular_function	0.99935	1	1	294	102	4386	C6.323
GO:0044424	intracellular part	cellular_component	0.99935	1	60	294	1225	4386	C1.358,C3.402,C6.188,C2.396,C3.738,C7.332,C6.110,C7.160,C1.69,C7.59,C5.804,C1.817,C3.263,C8.500,C8.452,C1.1114,C6.417,C1.926,C4.490,C1.309,C4.373,C5.13,C5.792,C1.1140,C7.224,C7.491,C1.882,C7.132,C1.957,C7.665,C2.977,C3.622,C6.260,C4.189,C5.219,C2.440,C2.215,C6.388,C3.747,C4.735,C7.467,C7.50,C7.128,C5.598,C4.910,C6.256,C4.246,C4.826,C4.580,C7.474,C6.292,C4.476,C6.126,C7.119,C6.75,C6.509,C5.242,C6.…
GO:0019538	protein metabolic process	biological_process	0.99941	1	30	294	718	4386	C8.500,C1.875,C6.256,C8.42,C4.826,C7.475,C6.292,C8.370,C1.1140,C3.279,C5.792,C4.750,C7.665,C1.957,C1.358,C3.33,C2.770,C7.332,C1.187,C6.22,C2.766,C4.18,C2.7,C5.108,C2.440,C6.421,C4.658,C3.493,C7.273,C4.11
GO:0004518	nuclease activity	molecular_function	0.99942	1	1	294	104	4386	C1.302
GO:0005198	structural molecule activity	molecular_function	0.99948	1	4	294	201	4386	C7.332,C3.874,C2.215,C6.256
GO:0043043	peptide biosynthetic process	biological_process	0.99951	1	4	294	201	4386	C7.475,C1.358,C6.292,C6.256
GO:0006351	transcription, DNA-templated	biological_process	0.99961	1	24	294	613	4386	C1.1114,C3.263,C8.500,C1.926,C4.246,C3.137,C6.75,C7.474,C7.119,C6.126,C5.792,C1.882,C7.665,C6.260,C7.160,C4.189,C6.388,C3.747,C4.735,C1.69,C5.219,C7.365,C2.215,C7.467
GO:0097659	nucleic acid-templated transcription	biological_process	0.99961	1	24	294	613	4386	C3.137,C4.246,C1.926,C8.500,C3.263,C1.1114,C5.792,C7.119,C6.126,C7.474,C6.75,C6.260,C4.189,C7.160,C7.665,C1.882,C7.467,C2.215,C7.365,C1.69,C5.219,C4.735,C3.747,C6.388
GO:0034654	nucleobase-containing compound biosynthetic process	biological_process	0.99963	1	28	294	688	4386	C5.792,C5.31,C6.75,C7.474,C7.119,C6.126,C1.926,C2.904,C4.246,C3.137,C1.1114,C3.263,C2.269,C8.500,C7.467,C6.388,C3.747,C4.735,C5.219,C1.69,C7.365,C2.215,C6.110,C7.160,C6.260,C4.189,C1.882,C7.665
GO:0006518	peptide metabolic process	biological_process	0.99963	1	4	294	206	4386	C7.475,C6.256,C6.292,C1.358
GO:0050794	regulation of cellular process	biological_process	0.99971	1	31	294	749	4386	C5.219,C2.215,C7.365,C4.735,C7.467,C2.238,C1.882,C7.491,C7.665,C4.572,C5.338,C7.332,C7.160,C6.260,C4.189,C7.474,C6.292,C6.126,C7.119,C6.75,C5.142,C2.8,C7.23,C5.792,C1.679,C3.263,C8.500,C1.1114,C4.246,C3.137,C1.926
GO:0032774	RNA biosynthetic process	biological_process	0.99976	1	24	294	625	4386	C4.735,C3.747,C6.388,C2.215,C7.365,C5.219,C1.69,C7.467,C7.665,C1.882,C6.260,C4.189,C7.160,C6.75,C7.119,C6.126,C7.474,C5.792,C1.1114,C8.500,C3.263,C1.926,C3.137,C4.246
GO:0065007	biological regulation	biological_process	0.99977	1	34	294	809	4386	C4.234,C5.792,C5.142,C1.926,C3.137,C1.1114,C3.263,C8.500,C2.238,C7.160,C7.332,C1.679,C7.23,C2.5,C6.75,C2.8,C7.474,C6.292,C6.126,C7.119,C4.246,C7.467,C4.735,C5.219,C2.215,C7.365,C4.189,C6.260,C1.657,C4.572,C5.338,C1.882,C7.491,C7.665
GO:0005622	intracellular	cellular_component	0.99984	1	61	294	1287	4386	C6.110,C7.160,C2.396,C3.738,C7.332,C3.402,C6.188,C1.358,C7.59,C5.804,C1.69,C1.926,C4.490,C8.452,C1.1114,C6.858,C6.417,C1.817,C3.263,C8.500,C5.792,C7.224,C1.1140,C4.373,C5.13,C1.309,C6.260,C4.189,C3.622,C2.977,C1.882,C7.491,C7.665,C1.957,C7.132,C4.910,C7.50,C7.467,C5.598,C7.128,C6.388,C3.747,C4.735,C2.440,C5.219,C2.215,C4.826,C4.580,C4.246,C6.256,C4.116,C5.242,C6.255,C7.23,C6.75,C6.509,C4.476,C6.2…
GO:0050789	regulation of biological process	biological_process	0.99985	1	31	294	766	4386	C7.119,C6.126,C6.292,C7.474,C2.8,C5.142,C6.75,C7.23,C1.679,C5.792,C8.500,C3.263,C1.1114,C3.137,C4.246,C1.926,C2.215,C7.365,C5.219,C4.735,C7.467,C2.238,C7.665,C1.882,C7.491,C5.338,C4.572,C7.332,C4.189,C6.260,C7.160
GO:0016070	RNA metabolic process	biological_process	0.99987	1	35	294	841	4386	C1.69,C7.160,C7.332,C5.132,C5.792,C1.926,C3.137,C7.179,C1.1114,C3.263,C8.500,C7.467,C7.50,C5.598,C6.388,C3.747,C4.88,C3.434,C4.735,C5.219,C7.365,C2.215,C6.260,C4.189,C1.882,C7.665,C6.784,C6.255,C6.75,C7.474,C7.119,C6.126,C4.826,C4.580,C4.246
GO:0005623	cell	cellular_component	0.99993	1	64	294	1360	4386	C5.804,C6.188,C7.332,C7.160,C5.600,C1.309,C4.373,C5.13,C7.224,C3.263,C6.417,C8.452,C4.490,C3.747,C5.794,C6.388,C5.598,C7.50,C7.132,C7.491,C1.882,C2.977,C4.189,C6.22,C7.119,C6.292,C6.75,C4.116,C6.256,C4.580,C4.826,C1.69,C7.59,C1.358,C3.402,C3.738,C2.396,C6.110,C1.1140,C5.792,C8.500,C1.817,C1.1114,C6.858,C1.926,C2.215,C2.440,C5.219,C4.735,C7.128,C7.467,C4.910,C1.957,C7.665,C3.622,C6.260,C6.126,C4.4…
GO:0044464	cell part	cellular_component	0.99993	1	64	294	1360	4386	C6.260,C1.957,C7.665,C3.622,C7.128,C7.467,C4.910,C2.215,C5.219,C2.440,C4.735,C4.246,C7.23,C6.255,C5.242,C6.126,C4.476,C7.474,C6.509,C3.738,C2.396,C6.110,C1.358,C3.402,C7.59,C1.69,C1.926,C8.500,C1.817,C1.1114,C6.858,C1.1140,C5.792,C6.22,C4.189,C7.132,C7.491,C1.882,C2.977,C5.598,C7.50,C6.388,C5.794,C3.747,C4.580,C4.826,C6.256,C4.116,C7.119,C6.292,C6.75,C7.332,C7.160,C5.600,C6.188,C5.804,C4.490,C3.2…
GO:0044260	cellular macromolecule metabolic process	biological_process	0.99993	1	72	294	1491	4386	C5.91,C3.737,C6.260,C7.665,C1.957,C2.850,C7.467,C4.11,C5.219,C2.440,C2.7,C2.215,C4.658,C4.88,C3.434,C6.423,C4.735,C4.246,C7.23,C2.5,C6.255,C7.474,C6.126,C2.468,C3.738,C3.33,C1.358,C5.132,C7.273,C3.173,C1.69,C5.108,C1.51,C1.926,C8.500,C1.875,C1.1114,C3.279,C5.792,C1.1140,C8.370,C2.1167,C1.10,C3.89,C1.187,C6.22,C4.189,C6.37,C1.882,C7.50,C5.598,C1.302,C7.365,C6.388,C3.747,C7.475,C4.826,C4.580,C2.875…
GO:0044271	cellular nitrogen compound biosynthetic process	biological_process	0.99994	1	41	294	972	4386	C5.792,C5.31,C5.142,C5.478,C1.926,C2.904,C8.42,C3.137,C1.1114,C3.263,C2.269,C8.500,C1.69,C6.110,C7.160,C5.132,C3.131,C1.358,C6.75,C7.474,C6.292,C7.119,C6.126,C7.475,C4.246,C3.82,C6.256,C7.467,C3.747,C6.388,C4.658,C4.735,C5.219,C2.440,C7.365,C2.215,C6.260,C4.189,C1.882,C7.132,C7.665
GO:0034645	cellular macromolecule biosynthetic process	biological_process	0.99994	1	40	294	957	4386	C1.358,C7.160,C2.468,C1.51,C1.69,C1.1114,C3.263,C3.917,C8.500,C1.926,C3.137,C5.792,C4.373,C1.882,C2.850,C7.665,C4.189,C6.260,C3.737,C5.91,C1.187,C6.388,C3.747,C4.735,C6.423,C5.219,C7.365,C2.215,C4.11,C7.467,C6.256,C7.475,C4.826,C4.580,C4.246,C6.75,C7.474,C6.292,C6.126,C7.119
GO:0009059	macromolecule biosynthetic process	biological_process	0.99994	1	41	294	975	4386	C3.737,C6.260,C4.189,C1.187,C5.91,C2.850,C7.665,C1.882,C4.11,C7.467,C6.423,C4.735,C6.388,C3.747,C2.215,C7.365,C5.219,C4.580,C4.826,C7.475,C4.246,C6.256,C6.323,C6.75,C6.126,C7.119,C6.292,C7.474,C7.160,C2.468,C1.358,C1.51,C1.69,C1.926,C3.137,C1.1114,C8.500,C3.263,C3.917,C5.792,C4.373
GO:0043170	macromolecule metabolic process	biological_process	0.99998	1	79	294	1636	4386	C3.137,C7.179,C8.42,C3.263,C3.917,C4.373,C7.160,C7.332,C6.421,C4.18,C4.580,C4.826,C7.475,C6.256,C2.875,C6.784,C6.75,C7.119,C6.292,C6.22,C4.189,C6.37,C1.187,C3.89,C1.10,C1.882,C1.302,C5.598,C7.50,C3.747,C6.388,C7.365,C1.926,C1.1114,C8.500,C1.875,C8.370,C1.1140,C5.792,C3.279,C2.1167,C2.468,C3.738,C5.132,C1.358,C3.33,C3.493,C3.173,C7.273,C1.51,C1.69,C5.108,C4.246,C6.323,C4.750,C2.5,C6.255,C7.23,C6.1…
GO:0010467	gene expression	biological_process	0.99998	1	38	294	952	4386	C1.69,C1.358,C5.132,C7.332,C7.160,C5.792,C3.263,C8.500,C1.1114,C3.137,C7.179,C1.926,C5.219,C2.215,C7.365,C6.388,C4.88,C3.747,C3.434,C4.735,C7.50,C7.467,C5.598,C1.882,C7.665,C4.189,C6.260,C7.474,C6.292,C6.126,C7.119,C6.75,C6.255,C6.256,C4.246,C4.826,C7.475,C4.580
GO:0030529	ribonucleoprotein complex	cellular_component	1	1	1	294	178	4386	C6.256
