# Supplementary material for: The molecular mechanisms of Monascus purpureus M9 responses to blue light based on the transcriptome analysis
Source: Sci Rep. 2017 Jul 17;7:5537. doi: 10.1038/s41598-017-05990-x (PMC5514072; doi:10.1038/s41598-017-05990-x)
Supplement: Supplementary file 8 — Dataset S7 [file 41598_2017_5990_MOESM8_ESM.xls]

GO_accession	Description	Term_type	Over_represented_pValue	Corrected_pValue	DEG_item	DEG_list	Bg_item	Bg_list	Gene_names
GO:0016491	oxidoreductase activity	molecular_function	2.4346e-09	8.8621e-06	105	392	681	4386	C1.460,C2.478,C4.296,C7.178,C6.719,C1.1251,C1.536,C1.745,C1.287,scaffold00023.21,C7.168,C6.192,C5.276,C6.829,C1.629,C3.828,C5.584,C7.645,C2.317,C4.294,C4.395,C6.861,C1.159,C5.229,C2.629,C8.351,C5.16,C7.255,C4.895,C6.866,C1.417,C5.726,scaffold00023.25,C2.852,C7.372,C1.494,C5.557,C6.796,C4.797,C7.550,C4.205,scaffold00023.29,C6.860,C1.64,C1.322,C1.1229,C4.459,C5.395,C3.354,C5.729,C3.855,C4.682,C3.83…
GO:0055114	oxidation-reduction process	biological_process	2.9888e-06	0.0054396	88	392	616	4386	C7.372,C1.494,C5.557,C6.796,C7.550,scaffold00023.29,C6.860,C1.64,C1.322,C1.1229,C4.459,C5.395,C5.729,C3.855,C4.682,C3.830,C6.532,C1.460,C7.178,C6.719,C1.1251,C1.745,scaffold00023.21,C7.168,C6.192,C5.276,C6.829,C1.629,C3.828,C5.584,C7.645,C4.294,C2.317,C4.395,C6.861,C5.229,C1.159,C8.351,C5.16,C2.629,C4.895,C6.866,scaffold00023.25,C1.417,C6.686,C1.121,C4.304,C7.73,C6.586,C4.528,C8.265,C4.440,C8.314…
GO:0020037	heme binding	molecular_function	1.5411e-05	0.018699	19	392	74	4386	C2.33,C1.494,C5.557,C1.424,C8.265,scaffold00023.29,C5.276,C6.829,C8.177,C8.314,C1.689,C6.861,C7.577,C4.853,C1.898,C4.681,C4.682,C6.41,C6.532
GO:0046906	tetrapyrrole binding	molecular_function	2.9879e-05	0.022899	19	392	77	4386	C1.494,C2.33,C5.557,C1.424,scaffold00023.29,C8.265,C6.829,C5.276,C8.177,C8.314,C1.689,C6.861,C7.577,C4.853,C1.898,C4.682,C4.681,C6.532,C6.41
GO:0003995	acyl-CoA dehydrogenase activity	molecular_function	3.5143e-05	0.022899	6	392	9	4386	C4.895,C3.771,C4.395,C7.456,C5.276,C4.802
GO:0016701	oxidoreductase activity, acting on single donors with incorporation of molecular oxygen	molecular_function	3.7746e-05	0.022899	10	392	26	4386	C6.532,C7.168,C2.629,C7.245,C2.494,C2.317,C6.484,C4.304,C3.845,C5.584
GO:0004497	monooxygenase activity	molecular_function	4.5186e-05	0.023497	14	392	49	4386	C6.532,C1.64,C5.729,C6.860,C2.550,C2.317,C6.484,C4.459,C5.229,C7.367,C8.335,C4.304,C1.322,C7.178
GO:0005506	iron ion binding	molecular_function	0.00015878	0.072244	17	392	71	4386	C6.829,scaffold00023.29,C1.424,C2.33,C1.494,C3.845,C4.681,C6.866,C4.682,C5.726,C7.245,C2.629,C1.159,C4.71,C6.861,C7.577,C8.177
GO:0003824	catalytic activity	molecular_function	0.00024967	0.092037	254	392	2504	4386	C3.687,C2.484,C6.763,C5.497,C1.742,C3.771,C6.720,C1.1079,C8.322,C4.71,C5.11,C1.1093,C5.37,C3.226,C7.310,C4.538,C3.1012,C1.1115,C4.669,C1.99,C1.822,C2.17,C7.274,C8.220,C6.363,C2.34,C3.666,C1.400,C6.484,C8.175,C6.68,C7.434,C7.367,C8.335,C6.375,C7.698,scaffold00023.19,C5.429,C1.121,C6.686,C7.290,C4.304,C7.598,C4.528,C7.73,C6.299,C3.612,C1.605,C8.265,C2.86,C1.1185,C7.185,C6.779,C6.116,C1.1184,C1.629,…
GO:0050660	flavin adenine dinucleotide binding	molecular_function	0.00027428	0.092037	21	392	101	4386	C5.701,C5.276,C6.860,C1.64,C2.550,C7.257,C4.528,C6.586,C6.719,C7.456,C7.178,C5.729,C4.895,C4.459,C5.229,C1.1247,C8.335,C7.367,C4.395,C7.645,C3.771
GO:0016627	oxidoreductase activity, acting on the CH-CH group of donors	molecular_function	0.00027813	0.092037	16	392	68	4386	C4.205,C7.456,C6.719,C4.802,C8.265,C6.860,C5.276,C7.645,C3.771,C1.1247,C4.395,C6.484,C4.895,C5.729,scaffold00023.25,C1.1093
GO:0048037	cofactor binding	molecular_function	0.00038366	0.1138	41	392	262	4386	C1.1247,C5.395,C7.367,C8.335,C4.459,C8.175,C3.855,C5.729,C5.570,C1.1209,C3.830,C1.794,C1.411,C1.121,C4.528,C6.586,C4.440,C1.64,C6.860,C7.645,C3.771,C8.322,C5.229,C4.395,C4.895,C3.316,C1.1132,C1.417,C7.178,C7.456,C6.719,scaffold00023.21,C1.46,C7.257,C2.550,C3.439,C5.276,C6.242,C6.736,C5.701,C8.220
GO:0016709	oxidoreductase activity, acting on paired donors, with incorporation or reduction of molecular oxygen, NAD(P)H as one donor, and incorporation of one atom of oxygen	molecular_function	0.00040642	0.1138	9	392	28	4386	C5.729,C6.860,C1.64,C2.550,C5.229,C8.335,C7.367,C4.459,C7.178
GO:0050662	coenzyme binding	molecular_function	0.00085723	0.22288	32	392	194	4386	C3.855,C5.729,C5.395,C1.1247,C8.335,C7.367,C4.459,C1.64,C6.860,C4.528,C6.586,C1.411,C1.417,C4.895,C3.316,C1.1132,C5.229,C4.395,C7.645,C3.771,C3.439,C6.242,C5.276,C5.701,C6.736,scaffold00023.21,C1.46,C7.257,C2.550,C7.456,C6.719,C7.178
GO:0055085	transmembrane transport	biological_process	0.0012016	0.29159	54	392	405	4386	C3.945,C2.276,C4.904,C3.823,C6.279,C7.10,C8.442,C1.1073,C1.335,C5.11,C1.15,C6.720,C2.317,C8.192,C6.721,C1.525,C2.1064,C6.580,C4.171,scaffold00023.26,C5.48,C6.820,C6.756,C1.1128,C1.1181,C8.14,C4.140,C1.615,C4.669,C7.634,C1.721,C5.337,C8.216,C4.714,C1.1272,C4.280,C2.1038,C5.693,C3.713,C2.85,C8.314,C1.1156,C4.276,C8.13,C1.693,C6.624,C3.41,C6.795,C4.834,C5.471,C5.354,C6.221,C2.852,C1.334
GO:0004499	N,N-dimethylaniline monooxygenase activity	molecular_function	0.0015154	0.34476	7	392	21	4386	C2.550,C6.860,C5.729,C7.178,C4.459,C8.335,C7.367
GO:0016747	transferase activity, transferring acyl groups other than amino-acyl groups	molecular_function	0.0016318	0.34626	16	392	81	4386	C6.426,C3.684,C1.1179,C8.336,C1.684,C7.598,C3.226,C4.541,C2.17,C4.830,C2.494,C8.338,C7.645,C6.398,C1.417,C5.37
GO:0008452	RNA ligase activity	molecular_function	0.0017123	0.34626	2	392	2	4386	C1.1079,C1.386
GO:0016702	oxidoreductase activity, acting on single donors with incorporation of molecular oxygen, incorporation of two atoms of oxygen	molecular_function	0.0029576	0.56426	5	392	12	4386	C7.245,C3.845,C5.584,C2.494,C7.168
GO:0046872	metal ion binding	molecular_function	0.0031003	0.56426	82	392	729	4386	C1.1093,C4.681,C1.378,C4.182,C5.11,C1.1231,C7.245,C1.116,C4.85,C4.71,C7.577,C2.14,C8.177,C6.736,C6.77,C6.26,C3.1012,C1.424,C2.33,C7.646,C4.1,C1.694,C3.845,C3.230,C1.989,scaffold00023.19,C6.68,C8.577,C4.858,C5.458,C7.185,C7.644,C1.802,C2.86,C6.795,C7.73,C4.188,C6.594,C1.411,C7.137,C1.121,C6.866,C7.171,C5.726,C1.417,C1.1132,C7.542,C3.1031,C7.533,C2.629,C7.509,C8.351,C5.16,C4.294,C1.159,C6.861,C4.39…
GO:0016746	transferase activity, transferring acyl groups	molecular_function	0.0033797	0.58582	19	392	111	4386	C5.703,C1.749,C1.417,C5.37,C6.398,C8.338,C7.645,C2.494,C4.830,C2.17,C6.140,C4.541,C3.226,C7.598,C1.684,C1.1179,C8.336,C3.684,C6.426
GO:0043169	cation binding	molecular_function	0.0044974	0.67676	82	392	739	4386	C6.352,C6.592,C4.682,C5.729,C3.354,C4.205,C4.759,C1.494,C2.1090,C1.102,C1.64,C6.860,scaffold00023.29,C1.159,C4.395,C6.861,C4.294,C1.417,C5.726,C7.171,C6.866,C7.533,C7.509,C8.351,C5.16,C2.629,C3.1031,C7.542,C1.1132,C5.278,C3.1014,C1.460,C3.440,C6.829,C1.530,C6.345,C4.831,scaffold00023.21,C2.565,C1.184,C2.328,C6.68,C8.577,C4.858,C3.230,C1.989,scaffold00023.19,C7.73,C6.795,C4.188,C1.411,C6.594,C1.12…
GO:0018580	nitronate monooxygenase activity	molecular_function	0.0045032	0.67676	4	392	9	4386	C6.532,C6.484,C2.317,C4.304
GO:0015996	chlorophyll catabolic process	biological_process	0.004834	0.67676	4	392	8	4386	C1.804,C8.561,C4.73,C8.225
GO:0046149	pigment catabolic process	biological_process	0.004834	0.67676	4	392	8	4386	C8.561,C8.225,C4.73,C1.804
GO:0047746	chlorophyllase activity	molecular_function	0.004834	0.67676	4	392	8	4386	C1.804,C8.561,C8.225,C4.73
GO:0046914	transition metal ion binding	molecular_function	0.0060306	0.81301	61	392	526	4386	C5.458,C2.86,C1.64,C6.860,C1.102,C1.802,scaffold00023.29,C7.73,C6.795,C1.494,C7.137,C1.121,C1.989,C4.682,scaffold00023.19,C5.729,C4.858,C3.440,C6.829,C1.530,C6.345,C4.831,C6.736,scaffold00023.21,C2.565,C1.184,C6.77,C2.328,C5.278,C1.424,C6.26,C2.33,C7.646,C4.1,C3.845,C1.694,C3.1014,C1.460,C1.378,C1.417,C5.726,C1.1093,C4.681,C7.171,C6.866,C5.11,C4.182,C7.509,C7.245,C5.16,C2.629,C1.116,C3.1031,C1.15…
GO:0000981	RNA polymerase II transcription factor activity, sequence-specific DNA binding	molecular_function	0.0067422	0.81822	15	392	91	4386	C3.1014,C4.858,C7.646,C6.795,C2.14,C5.278,C3.1031,C2.328,C5.729,C1.64,C7.509,C4.182,C7.171,C4.831,C3.440
GO:0019439	aromatic compound catabolic process	biological_process	0.0070683	0.81822	7	392	26	4386	C7.310,C1.804,C3.1012,C8.225,C4.73,C7.168,C8.561
GO:0006787	porphyrin-containing compound catabolic process	biological_process	0.0071932	0.81822	4	392	9	4386	C8.225,C4.73,C8.561,C1.804
GO:0033015	tetrapyrrole catabolic process	biological_process	0.0071932	0.81822	4	392	9	4386	C1.804,C8.225,C4.73,C8.561
GO:0051187	cofactor catabolic process	biological_process	0.0071932	0.81822	4	392	9	4386	C8.561,C4.73,C8.225,C1.804
GO:0050661	NADP binding	molecular_function	0.0084635	0.93355	8	392	34	4386	C7.178,C5.395,C7.367,C8.335,C4.459,C5.729,C6.860,C2.550
GO:0005215	transporter activity	molecular_function	0.0092404	0.97603	57	392	482	4386	C7.245,C1.1073,C5.11,C3.823,C4.904,C8.442,C6.279,C3.945,C1.19,C6.259,C4.2,C4.171,C2.1064,C1.525,C3.932,C8.192,C2.787,C6.721,C4.85,C1.15,C2.317,C6.720,C4.294,C8.14,C6.756,C6.820,C1.1181,C1.1128,scaffold00023.26,C2.566,C4.1,C1.721,C5.337,C4.669,C1.615,C4.140,C3.1018,C2.635,C8.216,C4.714,C3.230,C2.85,C1.1156,C2.84,C1.1272,C3.41,C6.624,C1.693,C8.13,C4.276,C1.334,C4.188,C5.354,C2.1034,C4.834,C6.795,C5…
GO:0044765	single-organism transport	biological_process	0.0093849	0.97603	74	392	652	4386	C7.634,C1.615,C4.140,C5.48,C2.566,C2.1064,C6.580,C3.932,C1.159,C4.294,C2.317,C1.15,C1.1073,C8.442,C7.10,C3.823,C4.904,C6.221,C2.852,C5.471,C4.759,C2.279,C3.41,C5.702,C8.13,C3.713,C2.84,C5.693,C2.1038,C5.395,C4.280,C6.352,C3.1018,C4.714,C8.216,C5.337,C1.721,C4.1,C4.669,C8.14,C1.1181,C1.1128,C6.756,C6.820,scaffold00023.26,C2.34,C4.171,C1.525,C6.721,C8.192,C4.394,C6.720,C5.11,C1.335,C6.279,C2.276,C3…
GO:0022857	transmembrane transporter activity	molecular_function	0.011039	1	51	392	425	4386	C6.721,C8.192,C2.317,C6.720,C4.294,C4.85,C1.15,C4.171,C2.1064,C3.932,C1.525,C3.945,C6.259,C5.11,C1.1073,C7.245,C8.442,C6.279,C3.823,C4.904,C4.669,C1.615,C4.140,C5.337,C1.721,scaffold00023.26,C8.14,C1.1128,C1.1181,C6.820,C6.756,C1.1272,C1.1156,C2.85,C2.84,C8.216,C3.230,C2.635,C3.1018,C2.1034,C5.471,C6.795,C4.834,C1.334,C4.188,C5.354,C8.13,C4.276,C3.41,C1.693,C6.624
GO:1901361	organic cyclic compound catabolic process	biological_process	0.011183	1	7	392	29	4386	C1.804,C3.1012,C4.73,C8.225,C7.168,C8.561,C7.310
GO:0016705	oxidoreductase activity, acting on paired donors, with incorporation or reduction of molecular oxygen	molecular_function	0.011623	1	21	392	137	4386	C6.829,C1.64,C6.860,scaffold00023.29,C2.550,C1.424,C2.33,C1.494,C7.178,C6.686,C4.681,C4.682,C5.729,C5.229,C7.577,C8.335,C6.861,C7.367,C4.459,C1.322,C8.177
GO:1902578	single-organism localization	biological_process	0.011919	1	74	392	659	4386	C3.230,C1.1272,C1.1156,C8.314,C2.85,C4.276,C6.624,C1.693,C2.1034,C2.585,C6.795,C4.834,C1.334,C4.188,C5.354,C2.276,C3.945,C6.259,C4.2,C5.11,C1.335,C6.279,C6.721,C8.192,C6.720,C4.394,C4.171,C1.525,scaffold00023.26,C2.34,C8.14,C1.1128,C1.1181,C6.820,C6.756,C4.669,C5.337,C1.721,C4.1,C4.714,C8.216,C3.1018,C2.1038,C5.693,C5.395,C4.280,C6.352,C3.713,C2.84,C8.13,C3.41,C2.279,C5.702,C5.471,C4.759,C6.221,C…
GO:0044699	single-organism process	biological_process	0.011993	1	209	392	2124	4386	C6.796,C1.494,C8.13,C4.541,C1.64,C7.311,C1.1229,C5.693,C2.1038,C1.1258,C3.713,C2.84,C1.322,C6.592,C4.682,C8.216,C3.354,C7.169,C3.855,C3.1018,C1.1251,C4.73,C4.140,C6.719,C3.393,C7.634,C7.605,C2.63,C6.192,C2.566,C5.48,C5.276,C6.829,C2.317,C1.159,C6.861,C4.266,C5.584,C8.286,C6.580,C2.1064,C6.866,C1.417,C2.1156,C7.10,C4.895,C2.629,C5.16,C1.1073,C2.585,C6.586,C2.1034,C7.170,C5.354,C4.188,C1.334,C4.276…
GO:0016703	oxidoreductase activity, acting on single donors with incorporation of molecular oxygen, incorporation of one atom of oxygen (internal monooxygenases or internal mixed function oxidases)	molecular_function	0.014365	1	4	392	12	4386	C2.317,C6.484,C6.532,C4.304
GO:0005960	glycine cleavage complex	cellular_component	0.014595	1	2	392	3	4386	C4.395,C7.644
GO:0003674	molecular_function	molecular_function	0.015577	1	359	392	3896	4386	C7.372,C1.663,C5.471,C4.759,C1.353,C5.702,scaffold00023.29,C7.166,C3.41,C6.115,C2.208,C2.1090,C3.1016,C3.674,C2.135,C4.459,C5.729,C1.631,C2.635,C3.613,C3.830,C4.714,C4.296,C1.460,C7.178,C2.1060,C4.843,C2.328,C6.179,C6.755,C1.184,C1.89,C1.287,C6.802,C1.935,C7.168,C3.908,C3.440,C1.629,C3.828,C7.645,C7.344,C5.259,C4.395,C3.823,C8.442,C8.351,C7.533,scaffold00023.25,C7.598,C4.304,C4.834,C7.73,C1.605,C…
GO:0030111	regulation of Wnt signaling pathway	biological_process	0.016742	1	2	392	3	4386	C7.171,C1.64
GO:0030178	negative regulation of Wnt signaling pathway	biological_process	0.016742	1	2	392	3	4386	C1.64,C7.171
GO:0044033	multi-organism metabolic process	biological_process	0.016904	1	4	392	13	4386	C2.1064,C4.824,C6.721,C6.720
GO:0006631	fatty acid metabolic process	biological_process	0.017241	1	11	392	60	4386	C6.866,C5.701,C6.242,C2.317,C1.684,C1.1179,C4.528,C6.719,C1.1115,C1.1247,C4.71
GO:0015930	glutamate synthase activity	molecular_function	0.017385	1	3	392	7	4386	C4.304,C6.484,C6.532
GO:0016893	endonuclease activity, active with either ribo- or deoxyribonucleic acids and producing 5'-phosphomonoesters	molecular_function	0.01752	1	7	392	32	4386	C5.276,C4.296,C3.354,C7.166,C5.429,C2.279,C7.310
GO:0004334	fumarylacetoacetase activity	molecular_function	0.017732	1	2	392	3	4386	C3.354,C7.169
GO:0016822	hydrolase activity, acting on acid carbon-carbon bonds	molecular_function	0.017732	1	2	392	3	4386	C3.354,C7.169
GO:0016823	hydrolase activity, acting on acid carbon-carbon bonds, in ketonic substances	molecular_function	0.017732	1	2	392	3	4386	C3.354,C7.169
GO:0030001	metal ion transport	biological_process	0.018152	1	18	392	122	4386	C6.756,C2.279,C4.188,C5.337,C4.759,C3.823,C4.904,C8.442,C3.230,C8.216,C3.932,C6.720,C6.352,C4.294,C4.394,C6.721,C1.159,C5.395
GO:0009617	response to bacterium	biological_process	0.018302	1	6	392	24	4386	C6.570,C4.280,C4.793,C1.386,C8.40,C1.260
GO:0042742	defense response to bacterium	biological_process	0.018302	1	6	392	24	4386	C1.386,C8.40,C1.260,C6.570,C4.280,C4.793
GO:0004112	cyclic-nucleotide phosphodiesterase activity	molecular_function	0.018434	1	3	392	9	4386	C1.1079,C7.691,C5.729
GO:0004114	3',5'-cyclic-nucleotide phosphodiesterase activity	molecular_function	0.018434	1	3	392	9	4386	C1.1079,C5.729,C7.691
GO:0008150	biological_process	biological_process	0.019097	1	329	392	3530	4386	C6.41,C1.746,C6.279,C1.712,C2.274,C3.303,C6.242,scaffold00023.26,C8.441,C3.439,C5.701,C3.684,C7.456,C1.231,C4.1,C1.386,C5.570,C1.749,C6.434,C1.804,C1.1247,C2.494,C8.561,C8.314,C4.440,C1.693,C6.624,C1.161,C4.793,C7.511,C1.334,C7.137,C4.188,C1.461,C2.671,C6.866,C5.16,C4.895,C5.703,C3.1031,C2.1156,C3.694,C3.678,C2.1064,C6.580,C5.584,C4.266,C5.276,C6.829,C1.530,C4.831,C8.538,C2.63,C7.605,C3.441,C8.21…
GO:0019058	viral life cycle	biological_process	0.021228	1	11	392	66	4386	C7.372,C2.1064,C7.605,C4.824,C1.161,C6.721,C1.353,C6.720,C6.375,C1.260,C8.225
GO:0005249	voltage-gated potassium channel activity	molecular_function	0.021606	1	2	392	3	4386	C4.188,C3.230
GO:0030955	potassium ion binding	molecular_function	0.021606	1	2	392	3	4386	C3.230,C4.188
GO:0031420	alkali metal ion binding	molecular_function	0.021606	1	2	392	3	4386	C4.188,C3.230
GO:0044270	cellular nitrogen compound catabolic process	biological_process	0.022112	1	6	392	26	4386	C1.804,C3.1012,C4.73,C8.225,C8.561,C7.310
GO:0008199	ferric iron binding	molecular_function	0.022738	1	3	392	7	4386	C3.845,C7.245,C1.159
GO:0030599	pectinesterase activity	molecular_function	0.023191	1	2	392	3	4386	C1.89,C8.272
GO:0003968	RNA-directed RNA polymerase activity	molecular_function	0.02715	1	4	392	16	4386	C4.440,C5.259,C5.229,C4.442
GO:0006952	defense response	biological_process	0.027515	1	10	392	58	4386	C4.793,C4.280,C4.296,C7.419,C1.386,C6.570,C1.260,C7.166,C3.354,C8.40
GO:0052689	carboxylic ester hydrolase activity	molecular_function	0.027547	1	7	392	34	4386	C1.89,C7.434,C8.272,C1.804,C8.561,C8.225,C4.73
GO:0018958	phenol-containing compound metabolic process	biological_process	0.029128	1	3	392	8	4386	C7.245,C1.631,C3.845
GO:0016651	oxidoreductase activity, acting on NAD(P)H	molecular_function	0.029568	1	7	392	36	4386	C4.294,C1.1251,C5.822,C4.394,C1.536,C1.417,C2.852
GO:0005779	integral component of peroxisomal membrane	cellular_component	0.030415	1	2	392	4	4386	C1.1251,C5.693
GO:0031231	intrinsic component of peroxisomal membrane	cellular_component	0.030415	1	2	392	4	4386	C5.693,C1.1251
GO:0019073	viral DNA genome packaging	biological_process	0.030708	1	2	392	4	4386	C6.720,C6.721
GO:1902590	multi-organism organelle organization	biological_process	0.030708	1	2	392	4	4386	C6.720,C6.721
GO:0046700	heterocycle catabolic process	biological_process	0.031457	1	6	392	28	4386	C7.310,C3.1012,C1.804,C8.561,C4.73,C8.225
GO:0016684	oxidoreductase activity, acting on peroxide as acceptor	molecular_function	0.031495	1	4	392	14	4386	C7.372,C8.314,C5.557,C6.41
GO:0009605	response to external stimulus	biological_process	0.032323	1	9	392	54	4386	C6.570,C5.126,C8.40,C1.260,C4.280,C4.793,C1.386,C4.1,C7.242
GO:0006537	glutamate biosynthetic process	biological_process	0.034275	1	3	392	9	4386	C6.532,C6.484,C4.304
GO:0043650	dicarboxylic acid biosynthetic process	biological_process	0.034275	1	3	392	9	4386	C4.304,C6.484,C6.532
GO:0030435	sporulation resulting in formation of a cellular spore	biological_process	0.035402	1	2	392	5	4386	C3.665,C7.185
GO:0042173	regulation of sporulation resulting in formation of a cellular spore	biological_process	0.035402	1	2	392	5	4386	C7.185,C3.665
GO:0043937	regulation of sporulation	biological_process	0.035402	1	2	392	5	4386	C3.665,C7.185
GO:0004601	peroxidase activity	molecular_function	0.035518	1	3	392	9	4386	C6.41,C5.557,C8.314
GO:0016021	integral component of membrane	cellular_component	0.03622	1	75	392	703	4386	C5.11,C7.245,C1.335,C6.279,C2.276,C3.945,C4.2,C6.259,C4.171,C2.274,C1.525,C8.192,C4.85,C8.14,C1.1128,C1.1181,C6.820,scaffold00023.26,C5.337,C4.1,C4.669,C1.720,C3.230,C8.314,C2.85,C8.561,C1.1272,C4.520,C1.693,C6.624,C4.276,C2.918,C1.334,C5.354,C4.188,C2.1034,C4.793,C6.795,C4.834,C1.1073,C7.10,C1.1267,C3.914,C4.894,C7.171,C2.1064,C6.580,C3.932,C5.229,C2.317,C1.15,C6.755,C5.48,C1.932,C6.345,C7.634,C…
GO:0003954	NADH dehydrogenase activity	molecular_function	0.037567	1	4	392	16	4386	C2.852,C5.822,C4.294,C1.536
GO:0016616	oxidoreductase activity, acting on the CH-OH group of donors, NAD or NADP as acceptor	molecular_function	0.037642	1	17	392	115	4386	C3.855,C5.570,C3.830,C1.629,C1.1247,C5.395,scaffold00023.21,C1.46,C4.440,C6.192,C5.701,C6.736,C7.178,C1.121,C1.1115,C4.528,C6.719
GO:0009036	Type II site-specific deoxyribonuclease activity	molecular_function	0.038222	1	3	392	9	4386	C4.296,C3.354,C7.166
GO:0015666	restriction endodeoxyribonuclease activity	molecular_function	0.038222	1	3	392	9	4386	C7.166,C4.296,C3.354
GO:0006979	response to oxidative stress	biological_process	0.038295	1	2	392	4	4386	C8.314,C6.41
GO:0031224	intrinsic component of membrane	cellular_component	0.042891	1	75	392	710	4386	C4.894,C7.171,C3.914,C7.10,C1.1267,C1.1073,C2.317,C1.15,C5.229,C3.932,C6.580,C2.1064,C1.932,C6.345,C5.48,C6.755,C1.1251,C4.140,C4.843,C1.615,C7.634,C4.714,C3.354,C2.635,C5.693,C2.1038,C4.280,C3.713,C3.739,C8.13,C1.64,C5.471,C4.205,C6.221,C1.494,C2.852,C4.2,C6.259,C2.276,C3.945,C6.279,C5.11,C1.335,C7.245,C4.85,C8.192,C1.525,C4.171,C2.274,scaffold00023.26,C1.1181,C1.1128,C6.820,C8.14,C4.669,C1.720,…
GO:0009712	catechol-containing compound metabolic process	biological_process	0.043222	1	2	392	4	4386	C7.245,C3.845
GO:0018576	catechol 1,2-dioxygenase activity	molecular_function	0.043222	1	2	392	4	4386	C7.245,C3.845
GO:0019114	catechol dioxygenase activity	molecular_function	0.043222	1	2	392	4	4386	C3.845,C7.245
GO:0004315	3-oxoacyl-[acyl-carrier-protein] synthase activity	molecular_function	0.044757	1	2	392	4	4386	C1.1179,C1.684
GO:0006536	glutamate metabolic process	biological_process	0.048563	1	3	392	10	4386	C6.532,C6.484,C4.304
GO:0098542	defense response to other organism	biological_process	0.051531	1	6	392	31	4386	C1.260,C1.386,C8.40,C4.793,C4.280,C6.570
GO:0016559	peroxisome fission	biological_process	0.051561	1	1	392	1	4386	C1.1251
GO:0001071	nucleic acid binding transcription factor activity	molecular_function	0.052091	1	26	392	226	4386	C7.171,C7.509,C7.533,C4.182,C4.795,C3.1031,C5.729,C2.14,C1.600,C4.858,C5.276,C3.440,C7.185,C4.831,C2.328,C1.64,C6.860,C5.278,C6.795,C3.393,C6.26,C4.1,C1.334,C7.646,C7.137,C3.1014
GO:0003700	transcription factor activity, sequence-specific DNA binding	molecular_function	0.052091	1	26	392	226	4386	C5.278,C3.393,C6.795,C6.26,C4.1,C1.334,C7.646,C7.137,C3.1014,C5.276,C3.440,C4.831,C7.185,C2.328,C6.860,C1.64,C2.14,C1.600,C4.858,C7.171,C7.509,C4.795,C4.182,C7.533,C3.1031,C5.729
GO:0045595	regulation of cell differentiation	biological_process	0.052625	1	2	392	6	4386	C3.665,C7.185
GO:0009307	DNA restriction-modification system	biological_process	0.052708	1	3	392	10	4386	C4.296,C3.354,C7.166
GO:0044355	clearance of foreign intracellular DNA	biological_process	0.052708	1	3	392	10	4386	C4.296,C3.354,C7.166
GO:0005778	peroxisomal membrane	cellular_component	0.054884	1	2	392	5	4386	C5.693,C1.1251
GO:0031903	microbody membrane	cellular_component	0.054884	1	2	392	5	4386	C1.1251,C5.693
GO:0044438	microbody part	cellular_component	0.054884	1	2	392	5	4386	C5.693,C1.1251
GO:0044439	peroxisomal part	cellular_component	0.054884	1	2	392	5	4386	C1.1251,C5.693
GO:0005267	potassium channel activity	molecular_function	0.056197	1	2	392	5	4386	C3.230,C4.188
GO:0015035	protein disulfide oxidoreductase activity	molecular_function	0.060343	1	3	392	10	4386	C2.309,C7.170,C4.296
GO:0015036	disulfide oxidoreductase activity	molecular_function	0.060343	1	3	392	10	4386	C2.309,C7.170,C4.296
GO:0071103	DNA conformation change	biological_process	0.061291	1	5	392	27	4386	C6.721,C4.2,C6.720,C7.509,C7.578
GO:0003972	RNA ligase (ATP) activity	molecular_function	0.061357	1	1	392	1	4386	C1.386
GO:0015385	sodium:proton antiporter activity	molecular_function	0.061462	1	1	392	1	4386	C5.337
GO:0051015	actin filament binding	molecular_function	0.062154	1	1	392	1	4386	C7.605
GO:0016891	endoribonuclease activity, producing 5'-phosphomonoesters	molecular_function	0.062274	1	4	392	18	4386	C5.276,C5.429,C7.310,C2.279
GO:0030288	outer membrane-bounded periplasmic space	cellular_component	0.064168	1	2	392	5	4386	C4.538,C1.562
GO:0008081	phosphoric diester hydrolase activity	molecular_function	0.064947	1	4	392	20	4386	C1.1079,C7.691,C5.729,C2.629
GO:0004519	endonuclease activity	molecular_function	0.066646	1	8	392	49	4386	C3.1012,C7.310,C5.429,C4.296,C5.276,C2.279,C7.166,C3.354
GO:0061025	membrane fusion	biological_process	0.068394	1	3	392	11	4386	C1.260,C6.375,C2.317
GO:0016854	racemase and epimerase activity	molecular_function	0.069042	1	3	392	11	4386	C2.317,C1.663,C4.304
GO:0016884	carbon-nitrogen ligase activity, with glutamine as amido-N-donor	molecular_function	0.069217	1	4	392	17	4386	C3.1016,C1.99,C1.87,C3.823
GO:0032787	monocarboxylic acid metabolic process	biological_process	0.069815	1	11	392	74	4386	C6.866,C5.701,C6.242,C1.1179,C2.317,C4.528,C1.684,C6.719,C1.1247,C1.1115,C4.71
GO:0016614	oxidoreductase activity, acting on CH-OH group of donors	molecular_function	0.070152	1	17	392	125	4386	C1.1247,C5.395,C1.629,C5.570,C3.830,C3.855,C1.1115,C4.528,C6.719,C7.178,C1.121,C6.192,C6.736,C5.701,scaffold00023.21,C1.46,C4.440
GO:0003779	actin binding	molecular_function	0.070871	1	5	392	26	4386	C8.194,C1.1251,C1.1093,C6.720,C7.605
GO:0006810	transport	biological_process	0.071023	1	85	392	846	4386	C1.1181,C1.1128,C6.820,C6.756,C8.14,scaffold00023.26,C2.34,C5.337,C1.721,C4.1,C4.669,C6.279,C5.11,C1.335,C7.245,C4.2,C6.259,C2.276,C5.37,C1.19,C3.945,C2.514,C1.525,C4.171,C6.720,C4.394,C4.85,C6.721,C2.787,C8.192,C1.693,C6.624,C4.276,C4.188,C5.354,C1.334,C2.585,C6.795,C4.834,C2.1034,C3.230,C8.314,C1.1156,C2.85,C8.561,C6.68,C1.1272,C2.566,C5.48,C7.634,C4.140,C1.615,C7.10,C8.442,C3.823,C4.904,C1.107…
GO:1901565	organonitrogen compound catabolic process	biological_process	0.071581	1	7	392	42	4386	C1.804,C4.395,C8.225,C4.73,C8.561,C7.168,C7.644
GO:0004488	methylenetetrahydrofolate dehydrogenase (NADP+) activity	molecular_function	0.072215	1	3	392	11	4386	C1.745,C3.828,C4.440
GO:0006323	DNA packaging	biological_process	0.072555	1	4	392	20	4386	C6.720,C4.2,C6.721,C7.578
GO:0005758	mitochondrial intermembrane space	cellular_component	0.074493	1	1	392	1	4386	C4.294
GO:0016530	metallochaperone activity	molecular_function	0.074493	1	1	392	1	4386	C4.294
GO:0016531	copper chaperone activity	molecular_function	0.074493	1	1	392	1	4386	C4.294
GO:0031970	organelle envelope lumen	cellular_component	0.074493	1	1	392	1	4386	C4.294
GO:0042440	pigment metabolic process	biological_process	0.074692	1	14	392	106	4386	C7.605,C7.178,C6.686,C1.1247,C1.804,C8.561,C4.73,C6.719,C1.631,C6.860,C5.729,scaffold00023.25,C4.150,C8.225
GO:0051234	establishment of localization	biological_process	0.075876	1	85	392	849	4386	C4.904,C3.823,C7.10,C8.442,C1.1073,C3.932,C2.1064,C6.580,C1.15,C4.294,C2.317,C3.694,C1.159,C2.566,C5.48,C7.634,C4.140,C1.615,C3.1018,C2.635,C8.216,C4.714,C3.713,C2.84,C6.352,C6.278,C4.280,C5.395,C5.693,C2.1038,C5.702,C2.279,C3.41,C8.13,C6.221,C2.852,C4.759,C5.471,C6.279,C7.245,C1.335,C5.11,C4.2,C6.259,C3.945,C1.19,C5.37,C2.276,C1.525,C2.514,C4.171,C4.85,C6.720,C4.394,C2.787,C8.192,C6.721,C6.756,C…
GO:0031099	regeneration	biological_process	0.076147	1	1	392	1	4386	C4.85
GO:0040007	growth	biological_process	0.076147	1	1	392	1	4386	C4.85
GO:0042246	tissue regeneration	biological_process	0.076147	1	1	392	1	4386	C4.85
GO:0048589	developmental growth	biological_process	0.076147	1	1	392	1	4386	C4.85
GO:0022603	regulation of anatomical structure morphogenesis	biological_process	0.076917	1	2	392	7	4386	C3.665,C7.185
GO:0016788	hydrolase activity, acting on ester bonds	molecular_function	0.07704	1	29	392	263	4386	C3.354,C6.375,C5.729,C2.629,C8.225,C8.272,C8.286,C3.100,C2.1064,C2.317,C8.577,C5.259,C8.561,C1.804,C1.1079,C7.434,C7.311,C7.166,C1.89,C2.279,C5.276,C5.48,C4.296,C7.691,C5.429,C7.310,C4.73,C4.205,C3.1012
GO:0006935	chemotaxis	biological_process	0.078059	1	2	392	6	4386	C4.1,C5.126
GO:0042330	taxis	biological_process	0.078059	1	2	392	6	4386	C4.1,C5.126
GO:0051704	multi-organism process	biological_process	0.07924	1	28	392	253	4386	C4.824,C7.372,C1.386,C7.605,C2.585,C4.793,C1.353,C1.161,C1.260,C3.41,C8.538,C2.566,C7.185,C8.441,C6.570,C2.1064,C6.720,C7.367,C4.280,C5.693,C6.721,C1.1079,C7.542,C6.375,C2.698,C8.40,C8.225,C6.259
GO:0051287	NAD binding	molecular_function	0.079364	1	8	392	47	4386	C7.178,C6.719,C5.395,C1.1247,C3.316,scaffold00023.21,C6.736,C1.417
GO:0007622	rhythmic behavior	biological_process	0.082272	1	1	392	1	4386	C2.1034
GO:0016499	orexin receptor activity	molecular_function	0.082272	1	1	392	1	4386	C2.1034
GO:0022410	circadian sleep/wake cycle process	biological_process	0.082272	1	1	392	1	4386	C2.1034
GO:0042745	circadian sleep/wake cycle	biological_process	0.082272	1	1	392	1	4386	C2.1034
GO:0048512	circadian behavior	biological_process	0.082272	1	1	392	1	4386	C2.1034
GO:0019321	pentose metabolic process	biological_process	0.08333	1	1	392	1	4386	C4.538
GO:0019566	arabinose metabolic process	biological_process	0.08333	1	1	392	1	4386	C4.538
GO:0046373	L-arabinose metabolic process	biological_process	0.08333	1	1	392	1	4386	C4.538
GO:0046556	alpha-L-arabinofuranosidase activity	molecular_function	0.08333	1	1	392	1	4386	C4.538
GO:0009072	aromatic amino acid family metabolic process	biological_process	0.084996	1	3	392	13	4386	C7.168,C7.169,C3.354
GO:0044710	single-organism metabolic process	biological_process	0.08548	1	125	392	1269	4386	C6.861,C4.395,C5.229,C1.159,C5.259,C2.317,C4.294,C7.645,C3.828,C8.286,C1.629,C5.584,scaffold00023.25,C1.417,C6.866,C3.725,C2.629,C8.351,C5.16,C4.895,C2.1156,C1.745,C6.719,C4.73,C1.1251,C7.178,C2.63,C7.605,C1.460,C5.276,C6.829,C7.168,C6.192,scaffold00023.21,C6.179,C6.755,C4.280,C5.693,C1.1258,C5.395,C1.1229,C4.459,C1.322,C6.532,C4.682,C3.830,C1.631,C3.855,C7.169,C3.354,C5.729,C7.550,C4.205,C5.557,…
GO:0004312	fatty acid synthase activity	molecular_function	0.086782	1	2	392	6	4386	C1.1179,C1.684
GO:0004779	sulfate adenylyltransferase activity	molecular_function	0.087545	1	1	392	1	4386	C7.30
GO:0004781	sulfate adenylyltransferase (ATP) activity	molecular_function	0.087545	1	1	392	1	4386	C7.30
GO:0012502	induction of programmed cell death	biological_process	0.087622	1	1	392	1	4386	C6.259
GO:0019051	induction by virus of host apoptotic process	biological_process	0.087622	1	1	392	1	4386	C6.259
GO:0031341	regulation of cell killing	biological_process	0.087622	1	1	392	1	4386	C6.259
GO:0031343	positive regulation of cell killing	biological_process	0.087622	1	1	392	1	4386	C6.259
GO:0043902	positive regulation of multi-organism process	biological_process	0.087622	1	1	392	1	4386	C6.259
GO:0044533	positive regulation of apoptotic process in other organism	biological_process	0.087622	1	1	392	1	4386	C6.259
GO:0051709	regulation of killing of cells of other organism	biological_process	0.087622	1	1	392	1	4386	C6.259
GO:0051712	positive regulation of killing of cells of other organism	biological_process	0.087622	1	1	392	1	4386	C6.259
GO:0052042	positive regulation by symbiont of host programmed cell death	biological_process	0.087622	1	1	392	1	4386	C6.259
GO:0052151	positive regulation by symbiont of host apoptotic process	biological_process	0.087622	1	1	392	1	4386	C6.259
GO:0052330	positive regulation by organism of programmed cell death in other organism involved in symbiotic interaction	biological_process	0.087622	1	1	392	1	4386	C6.259
GO:0052501	positive regulation by organism of apoptotic process in other organism involved in symbiotic interaction	biological_process	0.087622	1	1	392	1	4386	C6.259
GO:0060139	positive regulation of apoptotic process by virus	biological_process	0.087622	1	1	392	1	4386	C6.259
GO:0018822	nitrile hydratase activity	molecular_function	0.087724	1	1	392	1	4386	C1.530
GO:0016055	Wnt signaling pathway	biological_process	0.088743	1	2	392	6	4386	C7.171,C1.64
GO:0015919	peroxisomal membrane transport	biological_process	0.089729	1	1	392	1	4386	C5.693
GO:0045046	protein import into peroxisome membrane	biological_process	0.089729	1	1	392	1	4386	C5.693
GO:0006050	mannosamine metabolic process	biological_process	0.090871	1	2	392	6	4386	C4.304,C2.317
GO:0006051	N-acetylmannosamine metabolic process	biological_process	0.090871	1	2	392	6	4386	C4.304,C2.317
GO:0047465	N-acylglucosamine-6-phosphate 2-epimerase activity	molecular_function	0.090871	1	2	392	6	4386	C2.317,C4.304
GO:0006900	membrane budding	biological_process	0.091889	1	1	392	1	4386	C8.561
GO:0006901	vesicle coating	biological_process	0.091889	1	1	392	1	4386	C8.561
GO:0007212	dopamine receptor signaling pathway	biological_process	0.091889	1	1	392	1	4386	C8.561
GO:0030276	clathrin binding	molecular_function	0.091889	1	1	392	1	4386	C8.561
GO:0032051	clathrin light chain binding	molecular_function	0.091889	1	1	392	1	4386	C8.561
GO:0048268	clathrin coat assembly	biological_process	0.091889	1	1	392	1	4386	C8.561
GO:0045229	external encapsulating structure organization	biological_process	0.092067	1	2	392	6	4386	C1.89,C1.1272
GO:0008716	D-alanine-D-alanine ligase activity	molecular_function	0.0924	1	2	392	8	4386	C7.644,C4.395
GO:0016877	ligase activity, forming carbon-sulfur bonds	molecular_function	0.092412	1	1	392	1	4386	C1.749
GO:0016878	acid-thiol ligase activity	molecular_function	0.092412	1	1	392	1	4386	C1.749
GO:0047474	long-chain fatty acid luciferin component ligase activity	molecular_function	0.092412	1	1	392	1	4386	C1.749
GO:0004536	deoxyribonuclease activity	molecular_function	0.093221	1	6	392	37	4386	C2.317,C7.310,C3.354,C4.296,C6.375,C7.166
GO:0006633	fatty acid biosynthetic process	biological_process	0.09331	1	4	392	20	4386	C1.684,C1.1179,C6.866,C4.71
GO:0006629	lipid metabolic process	biological_process	0.093826	1	31	392	280	4386	C7.311,C6.179,C6.860,C6.242,C4.541,C5.701,C7.178,C6.686,C4.205,C1.1115,C6.719,C4.73,C4.528,C1.1179,C5.471,C1.684,C3.855,C6.434,C2.1156,C1.417,C6.866,C3.725,C8.286,C5.497,C2.494,C1.1247,C5.395,C4.71,C2.317,C5.259,C8.561
GO:0045226	extracellular polysaccharide biosynthetic process	biological_process	0.096351	1	3	392	12	4386	C1.1272,C3.855,C1.46
GO:0046379	extracellular polysaccharide metabolic process	biological_process	0.096351	1	3	392	12	4386	C3.855,C1.46,C1.1272
GO:0009084	glutamine family amino acid biosynthetic process	biological_process	0.099348	1	3	392	13	4386	C6.484,C6.532,C4.304
GO:0004144	diacylglycerol O-acyltransferase activity	molecular_function	0.099433	1	1	392	1	4386	C1.417
GO:0016411	acylglycerol O-acyltransferase activity	molecular_function	0.099433	1	1	392	1	4386	C1.417
GO:0016209	antioxidant activity	molecular_function	0.099876	1	4	392	20	4386	C6.41,C5.557,C7.372,C8.314
GO:0016032	viral process	biological_process	0.10007	1	14	392	116	4386	C2.1064,C7.605,C7.372,C4.824,C6.721,C1.161,C1.353,C6.720,C6.375,C1.260,C8.441,C7.185,C6.259,C8.225
GO:0015079	potassium ion transmembrane transporter activity	molecular_function	0.10048	1	2	392	7	4386	C4.188,C3.230
GO:0043207	response to external biotic stimulus	biological_process	0.10091	1	6	392	38	4386	C6.570,C4.280,C4.793,C8.40,C1.386,C1.260
GO:0051707	response to other organism	biological_process	0.10091	1	6	392	38	4386	C6.570,C4.280,C4.793,C1.386,C8.40,C1.260
GO:0009002	serine-type D-Ala-D-Ala carboxypeptidase activity	molecular_function	0.10106	1	1	392	1	4386	C2.565
GO:0005637	nuclear inner membrane	cellular_component	0.10126	1	1	392	1	4386	C1.494
GO:0005639	integral component of nuclear inner membrane	cellular_component	0.10126	1	1	392	1	4386	C1.494
GO:0031229	intrinsic component of nuclear inner membrane	cellular_component	0.10126	1	1	392	1	4386	C1.494
GO:0044453	nuclear membrane part	cellular_component	0.10126	1	1	392	1	4386	C1.494
GO:0019072	viral genome packaging	biological_process	0.10147	1	2	392	7	4386	C6.721,C6.720
GO:0016667	oxidoreductase activity, acting on a sulfur group of donors	molecular_function	0.10159	1	4	392	21	4386	C4.296,C1.1251,C2.309,C7.170
GO:0051259	protein oligomerization	biological_process	0.10198	1	1	392	1	4386	C3.739
GO:0051262	protein tetramerization	biological_process	0.10198	1	1	392	1	4386	C3.739
GO:0009856	pollination	biological_process	0.10255	1	1	392	1	4386	C7.367
GO:0009875	pollen-pistil interaction	biological_process	0.10255	1	1	392	1	4386	C7.367
GO:0048544	recognition of pollen	biological_process	0.10255	1	1	392	1	4386	C7.367
GO:0010109	regulation of photosynthesis	biological_process	0.10272	1	1	392	1	4386	C4.714
GO:0042548	regulation of photosynthesis, light reaction	biological_process	0.10272	1	1	392	1	4386	C4.714
GO:0042549	photosystem II stabilization	biological_process	0.10272	1	1	392	1	4386	C4.714
GO:0043467	regulation of generation of precursor metabolites and energy	biological_process	0.10272	1	1	392	1	4386	C4.714
GO:0043190	ATP-binding cassette (ABC) transporter complex	cellular_component	0.10288	1	1	392	1	4386	C7.245
GO:0098533	ATPase dependent transmembrane transport complex	cellular_component	0.10288	1	1	392	1	4386	C7.245
GO:1904564	Nbp35-Cfd1 ATPase complex	cellular_component	0.10288	1	1	392	1	4386	C7.245
GO:0004411	homogentisate 1,2-dioxygenase activity	molecular_function	0.10289	1	1	392	1	4386	C7.168
GO:0006558	L-phenylalanine metabolic process	biological_process	0.10289	1	1	392	1	4386	C7.168
GO:0006559	L-phenylalanine catabolic process	biological_process	0.10289	1	1	392	1	4386	C7.168
GO:0006570	tyrosine metabolic process	biological_process	0.10289	1	1	392	1	4386	C7.168
GO:0009074	aromatic amino acid family catabolic process	biological_process	0.10289	1	1	392	1	4386	C7.168
GO:1902221	erythrose 4-phosphate/phosphoenolpyruvate family amino acid metabolic process	biological_process	0.10289	1	1	392	1	4386	C7.168
GO:1902222	erythrose 4-phosphate/phosphoenolpyruvate family amino acid catabolic process	biological_process	0.10289	1	1	392	1	4386	C7.168
GO:0047800	cysteamine dioxygenase activity	molecular_function	0.1029	1	1	392	1	4386	C2.494
GO:0008198	ferrous iron binding	molecular_function	0.1029	1	1	392	1	4386	C5.726
GO:0007591	molting cycle, chitin-based cuticle	biological_process	0.1029	1	1	392	1	4386	C6.77
GO:0008255	ecdysis-triggering hormone activity	molecular_function	0.1029	1	1	392	1	4386	C6.77
GO:0018990	ecdysis, chitin-based cuticle	biological_process	0.1029	1	1	392	1	4386	C6.77
GO:0022404	molting cycle process	biological_process	0.1029	1	1	392	1	4386	C6.77
GO:0042303	molting cycle	biological_process	0.1029	1	1	392	1	4386	C6.77
GO:0042545	cell wall modification	biological_process	0.1029	1	1	392	1	4386	C1.89
GO:0003913	DNA photolyase activity	molecular_function	0.1029	1	1	392	1	4386	C2.32
GO:0009297	pilus assembly	biological_process	0.1029	1	1	392	1	4386	C2.896
GO:0043711	pilus organization	biological_process	0.1029	1	1	392	1	4386	C2.896
GO:0009294	DNA mediated transformation	biological_process	0.1029	1	1	392	1	4386	C7.542
GO:0000062	fatty-acyl-CoA binding	molecular_function	0.1029	1	1	392	1	4386	C6.242
GO:0010565	regulation of cellular ketone metabolic process	biological_process	0.1029	1	1	392	1	4386	C6.242
GO:0019216	regulation of lipid metabolic process	biological_process	0.1029	1	1	392	1	4386	C6.242
GO:0019217	regulation of fatty acid metabolic process	biological_process	0.1029	1	1	392	1	4386	C6.242
GO:0006308	DNA catabolic process	biological_process	0.1029	1	1	392	1	4386	C7.310
GO:0009318	exodeoxyribonuclease VII complex	cellular_component	0.1029	1	1	392	1	4386	C7.310
GO:0016037	light absorption	biological_process	0.1029	1	1	392	1	4386	C7.242
GO:0030089	phycobilisome	cellular_component	0.1029	1	1	392	1	4386	C7.242
GO:0031404	chloride ion binding	molecular_function	0.1029	1	1	392	1	4386	C7.242
GO:0050909	sensory perception of taste	biological_process	0.1029	1	1	392	1	4386	C2.274
GO:0016836	hydro-lyase activity	molecular_function	0.10299	1	5	392	30	4386	C1.530,C5.701,C2.317,C1.631,C4.1
GO:0016407	acetyltransferase activity	molecular_function	0.1031	1	7	392	43	4386	C6.426,C5.37,C2.17,C8.336,C8.338,C7.598,C4.830
GO:0001933	negative regulation of protein phosphorylation	biological_process	0.10383	1	1	392	2	4386	C1.1251
GO:0004862	cAMP-dependent protein kinase inhibitor activity	molecular_function	0.10383	1	1	392	2	4386	C1.1251
GO:0006469	negative regulation of protein kinase activity	biological_process	0.10383	1	1	392	2	4386	C1.1251
GO:0030291	protein serine/threonine kinase inhibitor activity	molecular_function	0.10383	1	1	392	2	4386	C1.1251
GO:0033673	negative regulation of kinase activity	biological_process	0.10383	1	1	392	2	4386	C1.1251
GO:0042326	negative regulation of phosphorylation	biological_process	0.10383	1	1	392	2	4386	C1.1251
GO:0006812	cation transport	biological_process	0.10636	1	22	392	191	4386	C3.823,C4.904,C8.442,C3.230,C8.216,C3.932,C6.352,C2.317,C6.720,C4.294,C4.394,C5.395,C6.721,C1.159,C6.756,C2.279,C4.276,C4.188,C5.354,C1.721,C5.337,C4.759
GO:0044712	single-organism catabolic process	biological_process	0.10642	1	9	392	63	4386	C7.168,C8.225,C2.629,C7.644,C4.395,C1.804,C8.561,C4.73,C8.286
GO:0019064	fusion of virus membrane with host plasma membrane	biological_process	0.10656	1	2	392	6	4386	C6.375,C1.260
GO:0039663	membrane fusion involved in viral entry into host cell	biological_process	0.10656	1	2	392	6	4386	C6.375,C1.260
GO:0044800	multi-organism membrane fusion	biological_process	0.10656	1	2	392	6	4386	C6.375,C1.260
GO:0044803	multi-organism membrane organization	biological_process	0.10656	1	2	392	6	4386	C1.260,C6.375
GO:0009968	negative regulation of signal transduction	biological_process	0.10755	1	2	392	7	4386	C1.64,C7.171
GO:0016655	oxidoreductase activity, acting on NAD(P)H, quinone or similar compound as acceptor	molecular_function	0.1108	1	4	392	22	4386	C4.294,C5.822,C1.536,C4.394
GO:0043167	ion binding	molecular_function	0.11181	1	133	392	1434	4386	C3.1012,C1.694,C7.646,C2.34,C8.220,C2.14,C8.322,C1.1079,C4.71,C6.720,C3.771,C5.497,C7.242,C1.1093,C1.1231,C1.116,C3.316,C5.11,C4.182,C7.73,C6.795,C4.528,C1.121,C7.185,C5.458,C2.86,C7.367,C8.335,C8.175,C6.68,C4.858,scaffold00023.19,C3.230,C7.698,C4.778,C7.178,C1.460,C3.1014,C3.440,C6.345,scaffold00023.21,C2.328,C1.184,C6.755,C4.395,C5.229,C4.294,C7.645,C7.171,C8.351,C7.509,C7.533,C1.1132,C4.205,C7…
GO:0008270	zinc ion binding	molecular_function	0.11246	1	41	392	404	4386	C5.278,C6.26,C7.646,C4.1,C1.694,C3.1014,C1.460,C3.440,C1.530,C6.345,C6.736,C4.831,scaffold00023.21,C2.565,C2.328,C6.77,C1.159,C2.14,C4.85,C1.378,C7.171,C4.182,C5.11,C5.16,C7.509,C1.116,C2.629,C3.1031,C7.73,C6.795,C7.137,C1.121,C5.458,C2.86,C1.102,C1.64,C6.860,C1.802,C4.858,C1.989,C5.729
GO:0004506	squalene monooxygenase activity	molecular_function	0.11253	1	2	392	7	4386	C1.64,C5.229
GO:0044764	multi-organism cellular process	biological_process	0.11292	1	15	392	128	4386	C1.260,C6.375,C7.542,C6.259,C7.185,C8.225,C8.441,C4.824,C7.605,C2.1064,C7.372,C6.720,C1.353,C6.721,C1.161
GO:0043934	sporulation	biological_process	0.11381	1	2	392	8	4386	C7.185,C3.665
GO:0051179	localization	biological_process	0.1142	1	85	392	868	4386	C4.669,C1.721,C4.1,C5.337,scaffold00023.26,C2.34,C8.14,C6.820,C6.756,C1.1181,C1.1128,C2.787,C8.192,C6.721,C4.85,C6.720,C4.394,C4.171,C2.514,C1.525,C1.19,C3.945,C5.37,C2.276,C6.259,C4.2,C1.335,C7.245,C5.11,C6.279,C2.1034,C6.795,C4.834,C2.585,C1.334,C4.188,C5.354,C4.276,C1.693,C6.624,C1.1272,C6.68,C8.561,C2.85,C1.1156,C8.314,C3.230,C1.615,C4.140,C7.634,C5.48,C2.566,C3.694,C1.159,C1.15,C2.317,C4.294…
GO:0015298	solute:cation antiporter activity	molecular_function	0.11518	1	2	392	7	4386	C5.337,C5.354
GO:0015299	solute:proton antiporter activity	molecular_function	0.11518	1	2	392	7	4386	C5.354,C5.337
GO:0008137	NADH dehydrogenase (ubiquinone) activity	molecular_function	0.11706	1	3	392	15	4386	C5.822,C1.536,C4.294
GO:0050136	NADH dehydrogenase (quinone) activity	molecular_function	0.11706	1	3	392	15	4386	C5.822,C1.536,C4.294
GO:0044599	AP-5 adaptor complex	cellular_component	0.11803	1	1	392	2	4386	C2.34
GO:0016888	endodeoxyribonuclease activity, producing 5'-phosphomonoesters	molecular_function	0.11874	1	3	392	14	4386	C7.166,C4.296,C3.354
GO:0004523	RNA-DNA hybrid ribonuclease activity	molecular_function	0.11928	1	2	392	7	4386	C7.310,C5.429
GO:0044282	small molecule catabolic process	biological_process	0.12214	1	4	392	22	4386	C2.629,C7.644,C4.395,C7.168
GO:0031300	intrinsic component of organelle membrane	cellular_component	0.12368	1	4	392	23	4386	C1.1251,C5.693,C1.494,C4.1
GO:0031301	integral component of organelle membrane	cellular_component	0.12368	1	4	392	23	4386	C1.1251,C5.693,C4.1,C1.494
GO:1901615	organic hydroxy compound metabolic process	biological_process	0.13017	1	4	392	22	4386	C7.245,C1.631,C3.845,C2.629
GO:0042908	xenobiotic transport	biological_process	0.13043	1	1	392	2	4386	C4.1
GO:0042910	xenobiotic transporter activity	molecular_function	0.13043	1	1	392	2	4386	C4.1
GO:0042919	benzoate transport	biological_process	0.13043	1	1	392	2	4386	C4.1
GO:0042925	benzoate transporter activity	molecular_function	0.13043	1	1	392	2	4386	C4.1
GO:0007623	circadian rhythm	biological_process	0.13266	1	1	392	2	4386	C2.1034
GO:0048511	rhythmic process	biological_process	0.13266	1	1	392	2	4386	C2.1034
GO:0007031	peroxisome organization	biological_process	0.13299	1	2	392	8	4386	C5.693,C1.1251
GO:0010648	negative regulation of cell communication	biological_process	0.1333	1	2	392	8	4386	C1.64,C7.171
GO:0023057	negative regulation of signaling	biological_process	0.1333	1	2	392	8	4386	C7.171,C1.64
GO:0017182	peptidyl-diphthamide metabolic process	biological_process	0.13346	1	1	392	2	4386	C8.351
GO:0017183	peptidyl-diphthamide biosynthetic process from peptidyl-histidine	biological_process	0.13346	1	1	392	2	4386	C8.351
GO:0000149	SNARE binding	molecular_function	0.13478	1	1	392	2	4386	C2.317
GO:0019905	syntaxin binding	molecular_function	0.13478	1	1	392	2	4386	C2.317
GO:0043648	dicarboxylic acid metabolic process	biological_process	0.13658	1	3	392	15	4386	C6.484,C6.532,C4.304
GO:0006778	porphyrin-containing compound metabolic process	biological_process	0.13817	1	11	392	88	4386	scaffold00023.25,C8.225,C4.150,C5.729,C6.860,C1.804,C1.1247,C4.73,C6.719,C8.561,C7.605
GO:0004521	endoribonuclease activity	molecular_function	0.13921	1	4	392	23	4386	C2.279,C7.310,C5.429,C5.276
GO:0033013	tetrapyrrole metabolic process	biological_process	0.1398	1	13	392	107	4386	C4.73,C6.719,C8.561,C1.804,C1.1247,C3.1035,C7.605,C8.225,C1.1093,C4.150,scaffold00023.25,C6.860,C5.729
GO:0006546	glycine catabolic process	biological_process	0.13983	1	2	392	8	4386	C4.395,C7.644
GO:0009071	serine family amino acid catabolic process	biological_process	0.13983	1	2	392	8	4386	C7.644,C4.395
GO:0043938	positive regulation of sporulation	biological_process	0.14223	1	1	392	2	4386	C3.665
GO:0045597	positive regulation of cell differentiation	biological_process	0.14223	1	1	392	2	4386	C3.665
GO:0045881	positive regulation of sporulation resulting in formation of a cellular spore	biological_process	0.14223	1	1	392	2	4386	C3.665
GO:0051094	positive regulation of developmental process	biological_process	0.14223	1	1	392	2	4386	C3.665
GO:0008080	N-acetyltransferase activity	molecular_function	0.14391	1	6	392	38	4386	C8.336,C5.37,C6.426,C4.830,C8.338,C7.598
GO:1901606	alpha-amino acid catabolic process	biological_process	0.14395	1	3	392	15	4386	C4.395,C7.168,C7.644
GO:0004000	adenosine deaminase activity	molecular_function	0.14539	1	1	392	2	4386	C4.186
GO:0006783	heme biosynthetic process	biological_process	0.14663	1	5	392	31	4386	C6.860,C5.729,C6.719,C1.1247,scaffold00023.25
GO:0050151	oleate hydratase activity	molecular_function	0.14703	1	2	392	8	4386	C2.317,C5.701
GO:0016638	oxidoreductase activity, acting on the CH-NH2 group of donors	molecular_function	0.14754	1	4	392	23	4386	C4.304,C8.322,C6.532,C6.484
GO:0016855	racemase and epimerase activity, acting on amino acids and derivatives	molecular_function	0.14794	1	1	392	2	4386	C1.663
GO:0018112	proline racemase activity	molecular_function	0.14794	1	1	392	2	4386	C1.663
GO:0036361	racemase activity, acting on amino acids and derivatives	molecular_function	0.14794	1	1	392	2	4386	C1.663
GO:0047661	amino-acid racemase activity	molecular_function	0.14794	1	1	392	2	4386	C1.663
GO:0006825	copper ion transport	biological_process	0.1481	1	1	392	2	4386	C4.294
GO:0008290	F-actin capping protein complex	cellular_component	0.14917	1	1	392	2	4386	C1.1251
GO:0009395	phospholipid catabolic process	biological_process	0.15041	1	1	392	2	4386	C8.286
GO:0006304	DNA modification	biological_process	0.15047	1	3	392	16	4386	C3.354,C4.296,C7.166
GO:0044403	symbiosis, encompassing mutualism through parasitism	biological_process	0.15095	1	14	392	124	4386	C1.161,C6.721,C1.353,C6.720,C7.372,C2.1064,C7.605,C4.824,C8.441,C7.185,C6.259,C8.225,C1.260,C6.375
GO:0044419	interspecies interaction between organisms	biological_process	0.15095	1	14	392	124	4386	C1.353,C6.720,C6.721,C1.161,C4.824,C7.605,C2.1064,C7.372,C6.259,C7.185,C8.225,C8.441,C1.260,C6.375
GO:0050793	regulation of developmental process	biological_process	0.15274	1	2	392	10	4386	C7.185,C3.665
GO:0009292	genetic transfer	biological_process	0.15309	1	1	392	2	4386	C7.542
GO:0004198	calcium-dependent cysteine-type endopeptidase activity	molecular_function	0.15334	1	1	392	2	4386	C2.1060
GO:0006811	ion transport	biological_process	0.15578	1	28	392	264	4386	C6.721,C5.395,C1.159,C6.720,C6.352,C4.294,C2.317,C4.394,C1.1156,C3.932,C2.84,C8.216,C3.230,C6.259,C8.442,C3.823,C4.904,C2.1034,C4.759,C5.337,C4.1,C1.721,C4.188,C5.354,C4.276,C3.41,C2.279,C6.756
GO:0004197	cysteine-type endopeptidase activity	molecular_function	0.15583	1	3	392	16	4386	C3.684,C3.674,C2.1060
GO:0016050	vesicle organization	biological_process	0.15583	1	1	392	2	4386	C8.561
GO:0016886	ligase activity, forming phosphoric ester bonds	molecular_function	0.15711	1	2	392	10	4386	C1.1079,C1.386
GO:0042168	heme metabolic process	biological_process	0.15852	1	5	392	32	4386	C6.719,C1.1247,scaffold00023.25,C5.729,C6.860
GO:0008218	bioluminescence	biological_process	0.15922	1	1	392	2	4386	C1.749
GO:0009396	folic acid-containing compound biosynthetic process	biological_process	0.15994	1	3	392	15	4386	C1.745,C3.828,C4.440
GO:0042559	pteridine-containing compound biosynthetic process	biological_process	0.15994	1	3	392	15	4386	C4.440,C3.828,C1.745
GO:0072330	monocarboxylic acid biosynthetic process	biological_process	0.16232	1	4	392	24	4386	C4.71,C1.684,C1.1179,C6.866
GO:0016410	N-acyltransferase activity	molecular_function	0.16441	1	6	392	40	4386	C7.598,C8.338,C4.830,C5.37,C6.426,C8.336
GO:0044248	cellular catabolic process	biological_process	0.16497	1	18	392	165	4386	C7.168,C7.644,C1.802,C3.1012,C4.73,C1.721,C4.1,C7.310,C8.225,C2.629,C7.533,C1.804,C4.395,C3.678,C1.600,C2.317,C8.561,C8.286
GO:1901681	sulfur compound binding	molecular_function	0.16517	1	3	392	16	4386	C1.1132,C1.411,C6.242
GO:0009244	lipopolysaccharide core region biosynthetic process	biological_process	0.16741	1	1	392	2	4386	C2.1156
GO:0046401	lipopolysaccharide core region metabolic process	biological_process	0.16741	1	1	392	2	4386	C2.1156
GO:0042151	nematocyst	cellular_component	0.16769	1	1	392	2	4386	C3.41
GO:0061024	membrane organization	biological_process	0.16803	1	6	392	44	4386	C5.693,C2.585,C2.317,C8.561,C1.260,C6.375
GO:0008252	nucleotidase activity	molecular_function	0.16817	1	1	392	2	4386	C4.205
GO:0008253	5'-nucleotidase activity	molecular_function	0.16817	1	1	392	2	4386	C4.205
GO:0045227	capsule polysaccharide biosynthetic process	biological_process	0.16875	1	1	392	2	4386	C1.1272
GO:0045230	capsule organization	biological_process	0.16875	1	1	392	2	4386	C1.1272
GO:0009063	cellular amino acid catabolic process	biological_process	0.16943	1	3	392	16	4386	C7.644,C4.395,C7.168
GO:0016668	oxidoreductase activity, acting on a sulfur group of donors, NAD(P) as acceptor	molecular_function	0.16955	1	1	392	3	4386	C1.1251
GO:0047134	protein-disulfide reductase activity	molecular_function	0.16955	1	1	392	3	4386	C1.1251
GO:0042613	MHC class II protein complex	cellular_component	0.16963	1	1	392	2	4386	C4.904
GO:0042597	periplasmic space	cellular_component	0.16982	1	2	392	9	4386	C1.562,C4.538
GO:0022843	voltage-gated cation channel activity	molecular_function	0.16988	1	2	392	8	4386	C3.230,C4.188
GO:0019080	viral gene expression	biological_process	0.17007	1	2	392	9	4386	C4.824,C2.1064
GO:0019083	viral transcription	biological_process	0.17007	1	2	392	9	4386	C2.1064,C4.824
GO:0004860	protein kinase inhibitor activity	molecular_function	0.17007	1	1	392	3	4386	C1.1251
GO:0019210	kinase inhibitor activity	molecular_function	0.17007	1	1	392	3	4386	C1.1251
GO:0006020	inositol metabolic process	biological_process	0.17085	1	1	392	2	4386	C2.629
GO:0019310	inositol catabolic process	biological_process	0.17085	1	1	392	2	4386	C2.629
GO:0046164	alcohol catabolic process	biological_process	0.17085	1	1	392	2	4386	C2.629
GO:0046174	polyol catabolic process	biological_process	0.17085	1	1	392	2	4386	C2.629
GO:0050113	inositol oxygenase activity	molecular_function	0.17085	1	1	392	2	4386	C2.629
GO:1901616	organic hydroxy compound catabolic process	biological_process	0.17085	1	1	392	2	4386	C2.629
GO:0019068	virion assembly	biological_process	0.17143	1	3	392	18	4386	C7.372,C6.720,C6.721
GO:0016829	lyase activity	molecular_function	0.17251	1	15	392	130	4386	C3.440,C1.530,C5.701,C1.631,C5.729,C6.756,C3.612,C4.26,C2.317,C4.528,C8.175,C4.1,C3.441,C2.32,C4.296
GO:0034062	RNA polymerase activity	molecular_function	0.17396	1	8	392	66	4386	C4.442,C5.229,C4.669,C5.259,C6.763,C4.824,C6.592,C4.440
GO:0010024	phytochromobilin biosynthetic process	biological_process	0.17653	1	1	392	2	4386	C1.1093
GO:0016636	oxidoreductase activity, acting on the CH-CH group of donors, iron-sulfur protein as acceptor	molecular_function	0.17653	1	1	392	2	4386	C1.1093
GO:0050897	cobalt ion binding	molecular_function	0.17653	1	1	392	2	4386	C1.1093
GO:0051202	phytochromobilin metabolic process	biological_process	0.17653	1	1	392	2	4386	C1.1093
GO:0007631	feeding behavior	biological_process	0.17671	1	1	392	2	4386	C2.1034
GO:0003840	gamma-glutamyltransferase activity	molecular_function	0.1803	1	1	392	2	4386	C1.749
GO:0006449	regulation of translational termination	biological_process	0.18104	1	1	392	2	4386	C4.266
GO:0006452	translational frameshifting	biological_process	0.18104	1	1	392	2	4386	C4.266
GO:0034250	positive regulation of cellular amide metabolic process	biological_process	0.18104	1	1	392	2	4386	C4.266
GO:0043243	positive regulation of protein complex disassembly	biological_process	0.18104	1	1	392	2	4386	C4.266
GO:0045727	positive regulation of translation	biological_process	0.18104	1	1	392	2	4386	C4.266
GO:0045901	positive regulation of translational elongation	biological_process	0.18104	1	1	392	2	4386	C4.266
GO:0045905	positive regulation of translational termination	biological_process	0.18104	1	1	392	2	4386	C4.266
GO:0008855	exodeoxyribonuclease VII activity	molecular_function	0.18142	1	3	392	18	4386	C2.317,C6.375,C7.310
GO:0001907	killing by symbiont of host cells	biological_process	0.18149	1	1	392	2	4386	C6.259
GO:0044004	disruption by symbiont of host cell	biological_process	0.18149	1	1	392	2	4386	C6.259
GO:0051818	disruption of cells of other organism involved in symbiotic interaction	biological_process	0.18149	1	1	392	2	4386	C6.259
GO:0051883	killing of cells in other organism involved in symbiotic interaction	biological_process	0.18149	1	1	392	2	4386	C6.259
GO:0004857	enzyme inhibitor activity	molecular_function	0.18291	1	4	392	29	4386	C2.279,C8.272,C1.1251,C5.458
GO:0030545	receptor regulator activity	molecular_function	0.18299	1	1	392	3	4386	C1.1079
GO:0030547	receptor inhibitor activity	molecular_function	0.18299	1	1	392	3	4386	C1.1079
GO:0030548	acetylcholine receptor regulator activity	molecular_function	0.18299	1	1	392	3	4386	C1.1079
GO:0030550	acetylcholine receptor inhibitor activity	molecular_function	0.18299	1	1	392	3	4386	C1.1079
GO:0004520	endodeoxyribonuclease activity	molecular_function	0.18352	1	3	392	17	4386	C4.296,C3.354,C7.166
GO:0018193	peptidyl-amino acid modification	biological_process	0.18403	1	2	392	9	4386	C8.351,C3.709
GO:0043461	proton-transporting ATP synthase complex assembly	biological_process	0.18736	1	1	392	2	4386	C2.506
GO:0070071	proton-transporting two-sector ATPase complex assembly	biological_process	0.18736	1	1	392	2	4386	C2.506
GO:0070272	proton-transporting ATP synthase complex biogenesis	biological_process	0.18736	1	1	392	2	4386	C2.506
GO:0044707	single-multicellular organism process	biological_process	0.18977	1	8	392	68	4386	C1.1231,C7.533,C6.77,C1.64,C7.171,C2.274,C1.1079,C5.229
GO:0019354	siroheme biosynthetic process	biological_process	0.19033	1	4	392	25	4386	C6.719,C1.1247,scaffold00023.25,C6.860
GO:0043115	precorrin-2 dehydrogenase activity	molecular_function	0.19033	1	4	392	25	4386	C1.1247,scaffold00023.25,C6.719,C6.860
GO:0046156	siroheme metabolic process	biological_process	0.19033	1	4	392	25	4386	scaffold00023.25,C1.1247,C6.719,C6.860
GO:0005801	cis-Golgi network	cellular_component	0.19049	1	2	392	10	4386	C2.317,C4.2
GO:0048522	positive regulation of cellular process	biological_process	0.1914	1	7	392	57	4386	C5.427,C3.665,C6.259,C7.275,C7.372,C1.721,C4.266
GO:0031965	nuclear membrane	cellular_component	0.19221	1	1	392	2	4386	C1.494
GO:0000002	mitochondrial genome maintenance	biological_process	0.19282	1	1	392	2	4386	C1.334
GO:0000229	cytoplasmic chromosome	cellular_component	0.19282	1	1	392	2	4386	C1.334
GO:0000262	mitochondrial chromosome	cellular_component	0.19282	1	1	392	2	4386	C1.334
GO:0009295	nucleoid	cellular_component	0.19282	1	1	392	2	4386	C1.334
GO:0042645	mitochondrial nucleoid	cellular_component	0.19282	1	1	392	2	4386	C1.334
GO:0009607	response to biotic stimulus	biological_process	0.19283	1	6	392	46	4386	C1.386,C8.40,C1.260,C6.570,C4.280,C4.793
GO:0003008	system process	biological_process	0.19316	1	2	392	10	4386	C2.274,C1.1079
GO:0007600	sensory perception	biological_process	0.19316	1	2	392	10	4386	C1.1079,C2.274
GO:0050877	neurological system process	biological_process	0.19316	1	2	392	10	4386	C1.1079,C2.274
GO:0015994	chlorophyll metabolic process	biological_process	0.19414	1	6	392	47	4386	C7.605,C1.804,C4.150,C8.561,C4.73,C8.225
GO:0005544	calcium-dependent phospholipid binding	molecular_function	0.19524	1	1	392	2	4386	C7.542
GO:0046999	regulation of conjugation	biological_process	0.19524	1	1	392	2	4386	C1.260
GO:0018202	peptidyl-histidine modification	biological_process	0.19743	1	1	392	3	4386	C8.351
GO:0030260	entry into host cell	biological_process	0.19822	1	2	392	9	4386	C1.260,C6.375
GO:0044409	entry into host	biological_process	0.19822	1	2	392	9	4386	C6.375,C1.260
GO:0046718	viral entry into host cell	biological_process	0.19822	1	2	392	9	4386	C1.260,C6.375
GO:0051806	entry into cell of other organism involved in symbiotic interaction	biological_process	0.19822	1	2	392	9	4386	C6.375,C1.260
GO:0051828	entry into other organism involved in symbiotic interaction	biological_process	0.19822	1	2	392	9	4386	C1.260,C6.375
GO:0010628	positive regulation of gene expression	biological_process	0.19892	1	4	392	26	4386	C5.427,C4.266,C7.275,C7.372
GO:0030976	thiamine pyrophosphate binding	molecular_function	0.2001	1	2	392	9	4386	C1.1132,C1.411
GO:0016857	racemase and epimerase activity, acting on carbohydrates and derivatives	molecular_function	0.20035	1	2	392	9	4386	C2.317,C4.304
GO:0042025	host cell nucleus	cellular_component	0.20161	1	4	392	28	4386	C7.533,C7.372,C1.600,C6.259
GO:0032501	multicellular organismal process	biological_process	0.20472	1	10	392	88	4386	C5.229,C5.693,C1.1079,C7.367,C2.274,C7.171,C7.533,C1.1231,C1.64,C6.77
GO:0009891	positive regulation of biosynthetic process	biological_process	0.20536	1	4	392	28	4386	C4.266,C7.275,C7.372,C5.427
GO:0010557	positive regulation of macromolecule biosynthetic process	biological_process	0.20536	1	4	392	28	4386	C5.427,C4.266,C7.372,C7.275
GO:0031328	positive regulation of cellular biosynthetic process	biological_process	0.20536	1	4	392	28	4386	C7.275,C7.372,C4.266,C5.427
GO:0051173	positive regulation of nitrogen compound metabolic process	biological_process	0.20536	1	4	392	28	4386	C5.427,C7.275,C7.372,C4.266
GO:0016903	oxidoreductase activity, acting on the aldehyde or oxo group of donors	molecular_function	0.20739	1	4	392	26	4386	scaffold00023.25,C5.395,C3.354,C7.178
GO:0008092	cytoskeletal protein binding	molecular_function	0.21284	1	7	392	59	4386	C7.605,C1.746,C1.1093,C1.1251,C6.720,C2.317,C8.194
GO:0019239	deaminase activity	molecular_function	0.21304	1	2	392	10	4386	C1.1258,C4.186
GO:0006760	folic acid-containing compound metabolic process	biological_process	0.2137	1	3	392	17	4386	C1.745,C4.440,C3.828
GO:0048518	positive regulation of biological process	biological_process	0.21407	1	7	392	59	4386	C4.266,C7.372,C1.721,C7.275,C6.259,C3.665,C5.427
GO:0008152	metabolic process	biological_process	0.21507	1	251	392	2749	4386	C3.1012,C1.1115,C4.669,C3.226,C1.1099,C7.310,C7.646,C1.694,C4.538,C7.274,C2.17,C6.363,C8.220,C6.720,C1.1079,C6.721,C4.71,C8.322,C2.14,C3.687,C5.497,C6.763,C1.742,C3.771,C1.1093,C4.182,C5.11,C1.116,C4.528,C7.73,C6.795,C3.612,C6.299,C1.605,C6.686,C1.121,C4.304,C7.290,C5.458,C7.185,C6.116,C1.1184,C8.265,C3.709,C1.1185,C6.484,C8.175,C6.68,C1.1272,C8.335,C7.367,C3.666,C1.400,C4.858,C7.698,scaffold0002…
GO:0007601	visual perception	biological_process	0.21534	1	1	392	4	4386	C1.1079
GO:0030553	cGMP binding	molecular_function	0.21534	1	1	392	4	4386	C1.1079
GO:0050953	sensory perception of light stimulus	biological_process	0.21534	1	1	392	4	4386	C1.1079
GO:0016620	oxidoreductase activity, acting on the aldehyde or oxo group of donors, NAD or NADP as acceptor	molecular_function	0.21761	1	3	392	17	4386	C7.178,C5.395,scaffold00023.25
GO:0008053	mitochondrial fusion	biological_process	0.21782	1	1	392	3	4386	C2.317
GO:0044425	membrane part	cellular_component	0.21917	1	80	392	846	4386	C1.64,C8.13,C2.208,C1.494,C2.852,C6.221,C5.471,C4.205,C3.354,C2.635,C4.714,C3.713,C3.739,C5.693,C2.1038,C4.280,C6.755,C1.932,C6.345,C5.48,C7.634,C1.1251,C4.140,C1.615,C4.843,C7.10,C4.904,C1.1267,C1.1073,C4.894,C7.171,C3.914,C3.932,C2.1064,C6.580,C2.317,C1.15,C5.229,C6.624,C1.693,C4.520,C4.276,C2.918,C5.354,C4.188,C1.334,C4.793,C6.795,C4.834,C2.1034,C3.230,C8.314,C2.85,C8.561,C1.1272,C1.1128,C1.11…
GO:0033647	host intracellular organelle	cellular_component	0.22082	1	4	392	29	4386	C7.372,C7.533,C1.600,C6.259
GO:0033648	host intracellular membrane-bounded organelle	cellular_component	0.22082	1	4	392	29	4386	C7.533,C7.372,C6.259,C1.600
GO:0044462	external encapsulating structure part	cellular_component	0.22318	1	2	392	11	4386	C4.538,C1.562
GO:0039526	modulation by virus of host apoptotic process	biological_process	0.22482	1	1	392	3	4386	C6.259
GO:0044531	modulation of programmed cell death in other organism	biological_process	0.22482	1	1	392	3	4386	C6.259
GO:0044532	modulation of apoptotic process in other organism	biological_process	0.22482	1	1	392	3	4386	C6.259
GO:0052040	modulation by symbiont of host programmed cell death	biological_process	0.22482	1	1	392	3	4386	C6.259
GO:0052150	modulation by symbiont of host apoptotic process	biological_process	0.22482	1	1	392	3	4386	C6.259
GO:0052248	modulation of programmed cell death in other organism involved in symbiotic interaction	biological_process	0.22482	1	1	392	3	4386	C6.259
GO:0052433	modulation by organism of apoptotic process in other organism involved in symbiotic interaction	biological_process	0.22482	1	1	392	3	4386	C6.259
GO:0016835	carbon-oxygen lyase activity	molecular_function	0.22702	1	5	392	38	4386	C4.1,C1.631,C2.317,C5.701,C1.530
GO:0009725	response to hormone	biological_process	0.22881	1	1	392	3	4386	C1.334
GO:0009755	hormone-mediated signaling pathway	biological_process	0.22881	1	1	392	3	4386	C1.334
GO:0014070	response to organic cyclic compound	biological_process	0.22881	1	1	392	3	4386	C1.334
GO:0032870	cellular response to hormone stimulus	biological_process	0.22881	1	1	392	3	4386	C1.334
GO:0033993	response to lipid	biological_process	0.22881	1	1	392	3	4386	C1.334
GO:0043401	steroid hormone mediated signaling pathway	biological_process	0.22881	1	1	392	3	4386	C1.334
GO:0048545	response to steroid hormone	biological_process	0.22881	1	1	392	3	4386	C1.334
GO:0071383	cellular response to steroid hormone stimulus	biological_process	0.22881	1	1	392	3	4386	C1.334
GO:0071396	cellular response to lipid	biological_process	0.22881	1	1	392	3	4386	C1.334
GO:0071407	cellular response to organic cyclic compound	biological_process	0.22881	1	1	392	3	4386	C1.334
GO:0008037	cell recognition	biological_process	0.22885	1	1	392	3	4386	C7.367
GO:0070402	NADPH binding	molecular_function	0.22891	1	1	392	3	4386	C5.395
GO:0016054	organic acid catabolic process	biological_process	0.23302	1	3	392	19	4386	C7.168,C4.395,C7.644
GO:0046395	carboxylic acid catabolic process	biological_process	0.23302	1	3	392	19	4386	C7.644,C4.395,C7.168
GO:0005777	peroxisome	cellular_component	0.23346	1	2	392	11	4386	C5.693,C1.1251
GO:0042579	microbody	cellular_component	0.23346	1	2	392	11	4386	C1.1251,C5.693
GO:0004529	exodeoxyribonuclease activity	molecular_function	0.23525	1	3	392	20	4386	C6.375,C7.310,C2.317
GO:0016895	exodeoxyribonuclease activity, producing 5'-phosphomonoesters	molecular_function	0.23525	1	3	392	20	4386	C2.317,C6.375,C7.310
GO:0008272	sulfate transport	biological_process	0.23605	1	1	392	3	4386	C2.1034
GO:0015116	sulfate transmembrane transporter activity	molecular_function	0.23605	1	1	392	3	4386	C2.1034
GO:0072348	sulfur compound transport	biological_process	0.23605	1	1	392	3	4386	C2.1034
GO:1901682	sulfur compound transmembrane transporter activity	molecular_function	0.23605	1	1	392	3	4386	C2.1034
GO:0042558	pteridine-containing compound metabolic process	biological_process	0.23664	1	3	392	18	4386	C1.745,C3.828,C4.440
GO:0044242	cellular lipid catabolic process	biological_process	0.23783	1	1	392	3	4386	C8.286
GO:0004828	serine-tRNA ligase activity	molecular_function	0.24048	1	2	392	11	4386	C2.317,C4.1
GO:0006434	seryl-tRNA aminoacylation	biological_process	0.24048	1	2	392	11	4386	C2.317,C4.1
GO:0000105	histidine biosynthetic process	biological_process	0.24165	1	2	392	10	4386	C6.532,C4.304
GO:0006547	histidine metabolic process	biological_process	0.24165	1	2	392	10	4386	C6.532,C4.304
GO:0052803	imidazole-containing compound metabolic process	biological_process	0.24165	1	2	392	10	4386	C4.304,C6.532
GO:0006334	nucleosome assembly	biological_process	0.2423	1	1	392	3	4386	C7.578
GO:0031497	chromatin assembly	biological_process	0.2423	1	1	392	3	4386	C7.578
GO:0034728	nucleosome organization	biological_process	0.2423	1	1	392	3	4386	C7.578
GO:0010309	acireductone dioxygenase [iron(II)-requiring] activity	molecular_function	0.24341	1	1	392	3	4386	C5.584
GO:0034655	nucleobase-containing compound catabolic process	biological_process	0.24382	1	2	392	11	4386	C7.310,C3.1012
GO:0004325	ferrochelatase activity	molecular_function	0.24404	1	1	392	3	4386	C5.729
GO:0005451	monovalent cation:proton antiporter activity	molecular_function	0.2447	1	1	392	3	4386	C5.337
GO:0015491	cation:cation antiporter activity	molecular_function	0.2447	1	1	392	3	4386	C5.337
GO:0030337	DNA polymerase processivity factor activity	molecular_function	0.24479	1	1	392	3	4386	C1.161
GO:0008831	dTDP-4-dehydrorhamnose reductase activity	molecular_function	0.24629	1	2	392	10	4386	C3.855,C1.46
GO:0030248	cellulose binding	molecular_function	0.24685	1	1	392	3	4386	C6.720
GO:0005576	extracellular region	cellular_component	0.24686	1	20	392	204	4386	C4.802,C2.585,C7.419,C7.511,C2.566,C5.458,C2.565,C5.702,C1.64,C4.280,C5.229,C1.1079,C1.159,C6.720,C6.275,C1.461,C7.171,C6.592,C1.1231,C3.409
GO:0006625	protein targeting to peroxisome	biological_process	0.24743	1	1	392	3	4386	C5.693
GO:0043574	peroxisomal transport	biological_process	0.24743	1	1	392	3	4386	C5.693
GO:0072662	protein localization to peroxisome	biological_process	0.24743	1	1	392	3	4386	C5.693
GO:0072663	establishment of protein localization to peroxisome	biological_process	0.24743	1	1	392	3	4386	C5.693
GO:0042611	MHC protein complex	cellular_component	0.24743	1	1	392	3	4386	C4.904
GO:0030076	light-harvesting complex	cellular_component	0.24786	1	1	392	3	4386	C7.242
GO:0030411	scytalone dehydratase activity	molecular_function	0.24861	1	1	392	3	4386	C1.631
GO:0015297	antiporter activity	molecular_function	0.24977	1	2	392	11	4386	C5.337,C5.354
GO:0004930	G-protein coupled receptor activity	molecular_function	0.25049	1	2	392	11	4386	C2.1034,C4.682
GO:0016646	oxidoreductase activity, acting on the CH-NH group of donors, NAD or NADP as acceptor	molecular_function	0.25341	1	3	392	20	4386	C3.828,C4.440,C1.745
GO:0038023	signaling receptor activity	molecular_function	0.25454	1	5	392	42	4386	C1.334,C4.1,C5.126,C4.682,C2.1034
GO:0001653	peptide receptor activity	molecular_function	0.25649	1	1	392	3	4386	C2.1034
GO:0008528	G-protein coupled peptide receptor activity	molecular_function	0.25649	1	1	392	3	4386	C2.1034
GO:0042030	ATPase inhibitor activity	molecular_function	0.25658	1	1	392	4	4386	C2.279
GO:0004518	nuclease activity	molecular_function	0.25721	1	11	392	104	4386	C5.48,C5.276,C2.279,C7.166,C6.375,C3.354,C3.1012,C2.317,C7.310,C5.429,C4.296
GO:0000155	phosphorelay sensor kinase activity	molecular_function	0.26328	1	2	392	13	4386	C5.126,C4.1
GO:0004564	beta-fructofuranosidase activity	molecular_function	0.26367	1	1	392	3	4386	C6.756
GO:0004575	sucrose alpha-glucosidase activity	molecular_function	0.26367	1	1	392	3	4386	C6.756
GO:0090599	alpha-glucosidase activity	molecular_function	0.26367	1	1	392	3	4386	C6.756
GO:0006448	regulation of translational elongation	biological_process	0.26535	1	1	392	3	4386	C4.266
GO:0033179	proton-transporting V-type ATPase, V0 domain	cellular_component	0.26641	1	2	392	13	4386	C1.721,C2.317
GO:0004527	exonuclease activity	molecular_function	0.26777	1	4	392	32	4386	C6.375,C7.310,C2.317,C5.48
GO:0000160	phosphorelay signal transduction system	biological_process	0.26878	1	3	392	24	4386	C2.494,C5.126,C4.1
GO:0005509	calcium ion binding	molecular_function	0.27272	1	5	392	43	4386	C6.592,C7.185,C6.594,C7.542,C1.1231
GO:0044801	single-organism membrane fusion	biological_process	0.27292	1	1	392	4	4386	C2.317
GO:0048284	organelle fusion	biological_process	0.27292	1	1	392	4	4386	C2.317
GO:0046873	metal ion transmembrane transporter activity	molecular_function	0.27331	1	11	392	102	4386	C5.337,C3.932,C4.188,C6.721,C6.720,C4.904,C3.823,C6.756,C8.442,C8.216,C3.230
GO:0048585	negative regulation of response to stimulus	biological_process	0.27447	1	2	392	13	4386	C7.171,C1.64
GO:0030029	actin filament-based process	biological_process	0.27467	1	2	392	12	4386	C6.720,C1.1251
GO:0030036	actin cytoskeleton organization	biological_process	0.27467	1	2	392	12	4386	C1.1251,C6.720
GO:0004064	arylesterase activity	molecular_function	0.27585	1	1	392	3	4386	C7.434
GO:0006544	glycine metabolic process	biological_process	0.27724	1	2	392	12	4386	C4.395,C7.644
GO:0005057	receptor signaling protein activity	molecular_function	0.27726	1	3	392	24	4386	C2.494,C5.126,C4.1
GO:0043900	regulation of multi-organism process	biological_process	0.27748	1	2	392	12	4386	C6.259,C1.260
GO:0006879	cellular iron ion homeostasis	biological_process	0.27792	1	1	392	3	4386	C1.159
GO:0046916	cellular transition metal ion homeostasis	biological_process	0.27792	1	1	392	3	4386	C1.159
GO:0055072	iron ion homeostasis	biological_process	0.27792	1	1	392	3	4386	C1.159
GO:0055076	transition metal ion homeostasis	biological_process	0.27792	1	1	392	3	4386	C1.159
GO:0033646	host intracellular part	cellular_component	0.27894	1	4	392	32	4386	C7.533,C7.372,C6.259,C1.600
GO:0043656	intracellular region of host	cellular_component	0.27894	1	4	392	32	4386	C6.259,C1.600,C7.533,C7.372
GO:0008234	cysteine-type peptidase activity	molecular_function	0.28679	1	3	392	22	4386	C3.674,C2.1060,C3.684
GO:0051186	cofactor metabolic process	biological_process	0.28892	1	18	392	176	4386	C2.63,C1.334,C7.605,C4.73,C6.719,C1.745,C6.860,C4.440,C6.192,C4.150,C3.828,C8.561,C1.804,C1.1247,C5.729,C8.225,C1.1093,scaffold00023.25
GO:0019207	kinase regulator activity	molecular_function	0.28931	1	1	392	5	4386	C1.1251
GO:0019887	protein kinase regulator activity	molecular_function	0.28931	1	1	392	5	4386	C1.1251
GO:0015698	inorganic anion transport	biological_process	0.28943	1	2	392	12	4386	C2.1034,C2.84
GO:0005244	voltage-gated ion channel activity	molecular_function	0.29183	1	2	392	12	4386	C3.230,C4.188
GO:0022832	voltage-gated channel activity	molecular_function	0.29183	1	2	392	12	4386	C4.188,C3.230
GO:0016624	oxidoreductase activity, acting on the aldehyde or oxo group of donors, disulfide as acceptor	molecular_function	0.29459	1	1	392	4	4386	C3.354
GO:0030551	cyclic nucleotide binding	molecular_function	0.29613	1	1	392	5	4386	C1.1079
GO:0030313	cell envelope	cellular_component	0.29868	1	2	392	13	4386	C1.562,C4.538
GO:0004872	receptor activity	molecular_function	0.30035	1	5	392	45	4386	C4.682,C5.126,C2.1034,C4.1,C1.334
GO:0003857	3-hydroxyacyl-CoA dehydrogenase activity	molecular_function	0.30051	1	4	392	30	4386	C4.528,C6.719,C1.1247,C1.1115
GO:0000041	transition metal ion transport	biological_process	0.30147	1	3	392	22	4386	C3.932,C1.159,C4.294
GO:0003854	3-beta-hydroxy-delta5-steroid dehydrogenase activity	molecular_function	0.30152	1	2	392	12	4386	C3.855,C5.395
GO:0016229	steroid dehydrogenase activity	molecular_function	0.30152	1	2	392	12	4386	C5.395,C3.855
GO:0033764	steroid dehydrogenase activity, acting on the CH-OH group of donors, NAD or NADP as acceptor	molecular_function	0.30152	1	2	392	12	4386	C3.855,C5.395
GO:0030173	integral component of Golgi membrane	cellular_component	0.30283	1	1	392	4	4386	C4.1
GO:0031228	intrinsic component of Golgi membrane	cellular_component	0.30283	1	1	392	4	4386	C4.1
GO:0003855	3-dehydroquinate dehydratase activity	molecular_function	0.30328	1	1	392	5	4386	C4.1
GO:0003707	steroid hormone receptor activity	molecular_function	0.30334	1	1	392	5	4386	C1.334
GO:0017025	TBP-class protein binding	molecular_function	0.30351	1	1	392	4	4386	C1.745
GO:0019054	modulation by virus of host process	biological_process	0.30374	1	1	392	4	4386	C6.259
GO:0044068	modulation by symbiont of host cellular process	biological_process	0.30374	1	1	392	4	4386	C6.259
GO:0016796	exonuclease activity, active with either ribo- or deoxyribonucleic acids and producing 5'-phosphomonoesters	molecular_function	0.30569	1	3	392	23	4386	C2.317,C7.310,C6.375
GO:0016628	oxidoreductase activity, acting on the CH-CH group of donors, NAD or NADP as acceptor	molecular_function	0.30587	1	4	392	31	4386	C6.719,C1.1247,scaffold00023.25,C6.860
GO:0001871	pattern binding	molecular_function	0.30669	1	1	392	4	4386	C6.720
GO:0030247	polysaccharide binding	molecular_function	0.30669	1	1	392	4	4386	C6.720
GO:0010604	positive regulation of macromolecule metabolic process	biological_process	0.30685	1	4	392	33	4386	C5.427,C7.372,C7.275,C4.266
GO:0009719	response to endogenous stimulus	biological_process	0.30822	1	1	392	4	4386	C1.334
GO:0071495	cellular response to endogenous stimulus	biological_process	0.30822	1	1	392	4	4386	C1.334
GO:0006575	cellular modified amino acid metabolic process	biological_process	0.3084	1	4	392	30	4386	C1.745,C1.749,C4.440,C3.828
GO:0009620	response to fungus	biological_process	0.309	1	1	392	4	4386	C1.386
GO:0050832	defense response to fungus	biological_process	0.309	1	1	392	4	4386	C1.386
GO:0031411	gas vesicle	cellular_component	0.30946	1	1	392	4	4386	C3.393
GO:1901605	alpha-amino acid metabolic process	biological_process	0.30963	1	9	392	81	4386	C6.532,C7.168,C4.440,C7.644,C1.745,C4.395,C6.484,C4.304,C3.828
GO:0071555	cell wall organization	biological_process	0.30966	1	1	392	4	4386	C1.89
GO:0009064	glutamine family amino acid metabolic process	biological_process	0.30999	1	3	392	22	4386	C4.304,C6.532,C6.484
GO:0004540	ribonuclease activity	molecular_function	0.31447	1	4	392	34	4386	C5.276,C2.279,C7.310,C5.429
GO:0006582	melanin metabolic process	biological_process	0.31589	1	1	392	4	4386	C1.631
GO:0015926	glucosidase activity	molecular_function	0.31594	1	1	392	4	4386	C6.756
GO:0008610	lipid biosynthetic process	biological_process	0.3165	1	17	392	170	4386	C6.860,C6.179,C4.541,C7.178,C6.686,C1.1179,C5.471,C1.684,C3.855,C6.434,C2.1156,C1.417,C6.866,C5.497,C5.395,C2.494,C4.71
GO:0043022	ribosome binding	molecular_function	0.31653	1	1	392	4	4386	C4.266
GO:0004152	dihydroorotate dehydrogenase activity	molecular_function	0.31673	1	1	392	4	4386	C6.484
GO:0006222	UMP biosynthetic process	biological_process	0.31673	1	1	392	4	4386	C6.484
GO:0016635	oxidoreductase activity, acting on the CH-CH group of donors, quinone or related compound as acceptor	molecular_function	0.31673	1	1	392	4	4386	C6.484
GO:0046049	UMP metabolic process	biological_process	0.31673	1	1	392	4	4386	C6.484
GO:0046132	pyrimidine ribonucleoside biosynthetic process	biological_process	0.31673	1	1	392	4	4386	C6.484
GO:0046134	pyrimidine nucleoside biosynthetic process	biological_process	0.31673	1	1	392	4	4386	C6.484
GO:0009069	serine family amino acid metabolic process	biological_process	0.31681	1	2	392	13	4386	C7.644,C4.395
GO:0004140	dephospho-CoA kinase activity	molecular_function	0.31851	1	1	392	4	4386	C2.63
GO:0046789	host cell surface receptor binding	molecular_function	0.31971	1	1	392	4	4386	C1.260
GO:0015205	nucleobase transmembrane transporter activity	molecular_function	0.31982	1	2	392	12	4386	C4.294,C3.1018
GO:0015851	nucleobase transport	biological_process	0.31982	1	2	392	12	4386	C3.1018,C4.294
GO:0006813	potassium ion transport	biological_process	0.32349	1	4	392	33	4386	C4.188,C1.159,C5.395,C3.230
GO:0001682	tRNA 5'-leader removal	biological_process	0.32682	1	1	392	4	4386	C5.276
GO:0043903	regulation of symbiosis, encompassing mutualism through parasitism	biological_process	0.3272	1	1	392	4	4386	C6.259
GO:0051213	dioxygenase activity	molecular_function	0.32797	1	5	392	40	4386	C2.494,C7.168,C3.845,C7.245,C5.584
GO:0044275	cellular carbohydrate catabolic process	biological_process	0.32888	1	1	392	4	4386	C2.629
GO:0001503	ossification	biological_process	0.32961	1	1	392	5	4386	C1.1231
GO:0045893	positive regulation of transcription, DNA-templated	biological_process	0.33274	1	3	392	23	4386	C7.372,C7.275,C5.427
GO:0051254	positive regulation of RNA metabolic process	biological_process	0.33274	1	3	392	23	4386	C7.275,C7.372,C5.427
GO:1902680	positive regulation of RNA biosynthetic process	biological_process	0.33274	1	3	392	23	4386	C7.372,C7.275,C5.427
GO:1903508	positive regulation of nucleic acid-templated transcription	biological_process	0.33274	1	3	392	23	4386	C5.427,C7.275,C7.372
GO:0016814	hydrolase activity, acting on carbon-nitrogen (but not peptide) bonds, in cyclic amidines	molecular_function	0.33466	1	2	392	13	4386	C4.186,C2.629
GO:1901607	alpha-amino acid biosynthetic process	biological_process	0.33518	1	6	392	52	4386	C4.304,C4.440,C3.828,C1.745,C6.532,C6.484
GO:0009581	detection of external stimulus	biological_process	0.33715	1	1	392	5	4386	C7.242
GO:0009582	detection of abiotic stimulus	biological_process	0.33715	1	1	392	5	4386	C7.242
GO:0009583	detection of light stimulus	biological_process	0.33715	1	1	392	5	4386	C7.242
GO:0051606	detection of stimulus	biological_process	0.33715	1	1	392	5	4386	C7.242
GO:0009539	photosystem II reaction center	cellular_component	0.33939	1	2	392	14	4386	C2.208,C4.714
GO:0051130	positive regulation of cellular component organization	biological_process	0.34101	1	1	392	4	4386	C4.266
GO:0005315	inorganic phosphate transmembrane transporter activity	molecular_function	0.34216	1	1	392	4	4386	C2.84
GO:0006817	phosphate ion transport	biological_process	0.34216	1	1	392	4	4386	C2.84
GO:0008236	serine-type peptidase activity	molecular_function	0.34316	1	8	392	73	4386	C3.713,C1.605,C7.164,C7.220,C4.73,C2.565,C4.812,C8.225
GO:0017171	serine hydrolase activity	molecular_function	0.34316	1	8	392	73	4386	C1.605,C7.220,C7.164,C4.73,C3.713,C4.812,C8.225,C2.565
GO:0048646	anatomical structure formation involved in morphogenesis	biological_process	0.34342	1	2	392	15	4386	C3.665,C7.185
GO:0016755	transferase activity, transferring amino-acyl groups	molecular_function	0.34364	1	1	392	5	4386	C1.749
GO:0019842	vitamin binding	molecular_function	0.34424	1	2	392	13	4386	C1.411,C1.1132
GO:0071554	cell wall organization or biogenesis	biological_process	0.35061	1	2	392	13	4386	C1.89,C1.600
GO:0042180	cellular ketone metabolic process	biological_process	0.35197	1	1	392	5	4386	C6.242
GO:0000786	nucleosome	cellular_component	0.35243	1	1	392	4	4386	C7.578
GO:0032993	protein-DNA complex	cellular_component	0.35243	1	1	392	4	4386	C7.578
GO:0032182	ubiquitin-like protein binding	molecular_function	0.3526	1	1	392	6	4386	C6.278
GO:0043130	ubiquitin binding	molecular_function	0.3526	1	1	392	6	4386	C6.278
GO:0004096	catalase activity	molecular_function	0.35377	1	1	392	5	4386	C5.557
GO:0000394	RNA splicing, via endonucleolytic cleavage and ligation	biological_process	0.35404	1	1	392	5	4386	C1.386
GO:0006388	tRNA splicing, via endonucleolytic cleavage and ligation	biological_process	0.35404	1	1	392	5	4386	C1.386
GO:0004418	hydroxymethylbilane synthase activity	molecular_function	0.35546	1	1	392	5	4386	C3.1035
GO:0004109	coproporphyrinogen oxidase activity	molecular_function	0.35573	1	1	392	5	4386	C5.729
GO:0016634	oxidoreductase activity, acting on the CH-CH group of donors, oxygen as acceptor	molecular_function	0.35573	1	1	392	5	4386	C5.729
GO:0016053	organic acid biosynthetic process	biological_process	0.35626	1	10	392	95	4386	C3.828,C4.304,C1.684,C6.484,C1.1179,C4.71,C1.745,C4.440,C6.866,C6.532
GO:0046394	carboxylic acid biosynthetic process	biological_process	0.35626	1	10	392	95	4386	C6.532,C6.866,C4.440,C4.71,C1.745,C1.684,C6.484,C1.1179,C4.304,C3.828
GO:0008144	drug binding	molecular_function	0.35775	1	1	392	6	4386	C2.317
GO:0033643	host cell part	cellular_component	0.35793	1	4	392	36	4386	C6.259,C1.600,C7.372,C7.533
GO:0019752	carboxylic acid metabolic process	biological_process	0.35837	1	24	392	247	4386	C6.532,C6.866,C7.169,C3.354,C1.1247,C4.71,C4.395,C6.484,C2.317,C8.175,C3.828,C6.242,C7.168,C5.701,C4.440,C7.644,C1.745,C1.1115,C4.528,C1.1179,C1.684,C6.719,C4.304,C4.1
GO:0006040	amino sugar metabolic process	biological_process	0.35935	1	2	392	16	4386	C2.317,C4.304
GO:0008176	tRNA (guanine-N7-)-methyltransferase activity	molecular_function	0.35963	1	1	392	5	4386	C6.434
GO:0016853	isomerase activity	molecular_function	0.36154	1	7	392	63	4386	C7.509,C4.304,C1.1139,C1.663,C1.291,C7.344,C2.317
GO:0031325	positive regulation of cellular metabolic process	biological_process	0.36348	1	5	392	48	4386	C5.427,C1.721,C7.372,C7.275,C4.266
GO:0005618	cell wall	cellular_component	0.36604	1	1	392	5	4386	C1.89
GO:0008033	tRNA processing	biological_process	0.3664	1	9	392	85	4386	C5.276,C6.860,C6.434,C6.77,C2.550,C4.528,C6.586,C1.1247,C1.386
GO:0004526	ribonuclease P activity	molecular_function	0.36687	1	1	392	5	4386	C5.276
GO:0019882	antigen processing and presentation	biological_process	0.36803	1	1	392	5	4386	C4.904
GO:0031400	negative regulation of protein modification process	biological_process	0.36848	1	1	392	6	4386	C1.1251
GO:0051348	negative regulation of transferase activity	biological_process	0.36848	1	1	392	6	4386	C1.1251
GO:0006915	apoptotic process	biological_process	0.36852	1	2	392	16	4386	C7.220,C6.259
GO:0012501	programmed cell death	biological_process	0.36852	1	2	392	16	4386	C6.259,C7.220
GO:0045935	positive regulation of nucleobase-containing compound metabolic process	biological_process	0.36977	1	3	392	26	4386	C5.427,C7.372,C7.275
GO:0001906	cell killing	biological_process	0.36984	1	1	392	5	4386	C6.259
GO:0031640	killing of cells of other organism	biological_process	0.36984	1	1	392	5	4386	C6.259
GO:0044364	disruption of cells of other organism	biological_process	0.36984	1	1	392	5	4386	C6.259
GO:0019684	photosynthesis, light reaction	biological_process	0.37186	1	1	392	5	4386	C4.714
GO:0042221	response to chemical	biological_process	0.37197	1	3	392	26	4386	C5.126,C4.1,C1.334
GO:0005543	phospholipid binding	molecular_function	0.37223	1	2	392	17	4386	C4.355,C7.542
GO:0008289	lipid binding	molecular_function	0.3732	1	4	392	39	4386	C4.355,C4.843,C7.542,C5.702
GO:0018995	host	cellular_component	0.37492	1	4	392	37	4386	C7.533,C7.372,C6.259,C1.600
GO:0043657	host cell	cellular_component	0.37492	1	4	392	37	4386	C7.372,C7.533,C6.259,C1.600
GO:0044215	other organism	cellular_component	0.37492	1	4	392	37	4386	C7.533,C7.372,C6.259,C1.600
GO:0044216	other organism cell	cellular_component	0.37492	1	4	392	37	4386	C7.533,C7.372,C6.259,C1.600
GO:0044217	other organism part	cellular_component	0.37492	1	4	392	37	4386	C7.533,C7.372,C6.259,C1.600
GO:0016278	lysine N-methyltransferase activity	molecular_function	0.37561	1	1	392	5	4386	C6.434
GO:0016279	protein-lysine N-methyltransferase activity	molecular_function	0.37561	1	1	392	5	4386	C6.434
GO:0018024	histone-lysine N-methyltransferase activity	molecular_function	0.37561	1	1	392	5	4386	C6.434
GO:0042054	histone methyltransferase activity	molecular_function	0.37561	1	1	392	5	4386	C6.434
GO:0006415	translational termination	biological_process	0.37737	1	1	392	5	4386	C4.266
GO:0043624	cellular protein complex disassembly	biological_process	0.37737	1	1	392	5	4386	C4.266
GO:0007218	neuropeptide signaling pathway	biological_process	0.37792	1	2	392	16	4386	C6.77,C3.409
GO:0006119	oxidative phosphorylation	biological_process	0.3791	1	2	392	16	4386	C5.822,C4.294
GO:0042773	ATP synthesis coupled electron transport	biological_process	0.3791	1	2	392	16	4386	C4.294,C5.822
GO:0000287	magnesium ion binding	molecular_function	0.38145	1	4	392	35	4386	C4.205,C1.411,C1.1132,C3.354
GO:0004620	phospholipase activity	molecular_function	0.38154	1	1	392	6	4386	C8.286
GO:0006749	glutathione metabolic process	biological_process	0.38155	1	1	392	5	4386	C1.749
GO:0052126	movement in host environment	biological_process	0.38273	1	2	392	15	4386	C6.375,C1.260
GO:0052192	movement in environment of other organism involved in symbiotic interaction	biological_process	0.38273	1	2	392	15	4386	C6.375,C1.260
GO:0046812	host cell surface binding	molecular_function	0.3853	1	1	392	5	4386	C1.260
GO:0043436	oxoacid metabolic process	biological_process	0.3855	1	24	392	251	4386	C1.745,C1.1115,C4.528,C1.684,C1.1179,C6.719,C4.304,C4.1,C6.242,C7.168,C5.701,C4.440,C7.644,C4.71,C1.1247,C4.395,C6.484,C2.317,C8.175,C3.828,C6.532,C6.866,C7.169,C3.354
GO:0004673	protein histidine kinase activity	molecular_function	0.38551	1	2	392	17	4386	C4.1,C5.126
GO:0009314	response to radiation	biological_process	0.38584	1	1	392	6	4386	C7.242
GO:0009416	response to light stimulus	biological_process	0.38584	1	1	392	6	4386	C7.242
GO:0046131	pyrimidine ribonucleoside metabolic process	biological_process	0.3871	1	1	392	5	4386	C6.484
GO:0009129	pyrimidine nucleoside monophosphate metabolic process	biological_process	0.3871	1	1	392	5	4386	C6.484
GO:0009130	pyrimidine nucleoside monophosphate biosynthetic process	biological_process	0.3871	1	1	392	5	4386	C6.484
GO:0009173	pyrimidine ribonucleoside monophosphate metabolic process	biological_process	0.3871	1	1	392	5	4386	C6.484
GO:0009174	pyrimidine ribonucleoside monophosphate biosynthetic process	biological_process	0.3871	1	1	392	5	4386	C6.484
GO:0009218	pyrimidine ribonucleotide metabolic process	biological_process	0.3871	1	1	392	5	4386	C6.484
GO:0009220	pyrimidine ribonucleotide biosynthetic process	biological_process	0.3871	1	1	392	5	4386	C6.484
GO:0046434	organophosphate catabolic process	biological_process	0.38747	1	2	392	14	4386	C8.286,C1.1247
GO:0009579	thylakoid	cellular_component	0.38773	1	4	392	37	4386	C7.242,C8.14,C2.208,C4.714
GO:0044436	thylakoid part	cellular_component	0.38773	1	4	392	37	4386	C8.14,C7.242,C2.208,C4.714
GO:0006333	chromatin assembly or disassembly	biological_process	0.3885	1	1	392	5	4386	C7.578
GO:0007155	cell adhesion	biological_process	0.38945	1	4	392	38	4386	C1.1231,C4.520,C1.461,C4.85
GO:0006401	RNA catabolic process	biological_process	0.39042	1	1	392	6	4386	C3.1012
GO:0016998	cell wall macromolecule catabolic process	biological_process	0.39069	1	1	392	5	4386	C1.600
GO:0044036	cell wall macromolecule metabolic process	biological_process	0.39069	1	1	392	5	4386	C1.600
GO:0010563	negative regulation of phosphorus metabolic process	biological_process	0.391	1	1	392	6	4386	C1.1251
GO:0045936	negative regulation of phosphate metabolic process	biological_process	0.391	1	1	392	6	4386	C1.1251
GO:1901677	phosphate transmembrane transporter activity	molecular_function	0.39133	1	1	392	5	4386	C2.84
GO:0007166	cell surface receptor signaling pathway	biological_process	0.39279	1	2	392	17	4386	C7.171,C1.64
GO:0006820	anion transport	biological_process	0.39291	1	7	392	69	4386	C4.1,C3.41,C1.1156,C2.84,C6.721,C2.1034,C6.259
GO:0000922	spindle pole	cellular_component	0.39408	1	1	392	7	4386	C2.115
GO:0005815	microtubule organizing center	cellular_component	0.39408	1	1	392	7	4386	C2.115
GO:0005759	mitochondrial matrix	cellular_component	0.39409	1	1	392	5	4386	C1.334
GO:0009893	positive regulation of metabolic process	biological_process	0.39551	1	5	392	50	4386	C7.275,C7.372,C1.721,C4.266,C5.427
GO:0003873	6-phosphofructo-2-kinase activity	molecular_function	0.39715	1	1	392	5	4386	C6.242
GO:0006000	fructose metabolic process	biological_process	0.39715	1	1	392	5	4386	C6.242
GO:0006816	calcium ion transport	biological_process	0.39736	1	1	392	6	4386	C2.279
GO:0004553	hydrolase activity, hydrolyzing O-glycosyl compounds	molecular_function	0.39768	1	9	392	94	4386	C8.220,C6.756,C6.748,C6.802,C6.720,C1.353,C1.24,C6.594,C4.538
GO:0004185	serine-type carboxypeptidase activity	molecular_function	0.39828	1	1	392	5	4386	C2.565
GO:0070566	adenylyltransferase activity	molecular_function	0.39851	1	1	392	6	4386	C7.30
GO:0010942	positive regulation of cell death	biological_process	0.39891	1	1	392	6	4386	C6.259
GO:0043065	positive regulation of apoptotic process	biological_process	0.39891	1	1	392	6	4386	C6.259
GO:0043068	positive regulation of programmed cell death	biological_process	0.39891	1	1	392	6	4386	C6.259
GO:0008483	transaminase activity	molecular_function	0.40007	1	1	392	6	4386	C8.322
GO:0016769	transferase activity, transferring nitrogenous groups	molecular_function	0.40007	1	1	392	6	4386	C8.322
GO:0070403	NAD+ binding	molecular_function	0.40014	1	1	392	5	4386	C3.316
GO:0032465	regulation of cytokinesis	biological_process	0.40226	1	1	392	6	4386	C7.220
GO:0051920	peroxiredoxin activity	molecular_function	0.40406	1	1	392	5	4386	C7.372
GO:0004525	ribonuclease III activity	molecular_function	0.40429	1	1	392	6	4386	C2.279
GO:0032296	double-stranded RNA-specific ribonuclease activity	molecular_function	0.40429	1	1	392	6	4386	C2.279
GO:0004571	mannosyl-oligosaccharide 1,2-alpha-mannosidase activity	molecular_function	0.40462	1	1	392	6	4386	C6.594
GO:0015924	mannosyl-oligosaccharide mannosidase activity	molecular_function	0.40462	1	1	392	6	4386	C6.594
GO:0006082	organic acid metabolic process	biological_process	0.40749	1	24	392	254	4386	C3.354,C7.169,C6.866,C6.532,C3.828,C8.175,C6.484,C2.317,C4.71,C1.1247,C4.395,C7.644,C4.440,C7.168,C5.701,C6.242,C4.304,C4.1,C1.684,C4.528,C1.1179,C6.719,C1.1115,C1.745
GO:0009163	nucleoside biosynthetic process	biological_process	0.40861	1	4	392	38	4386	C6.484,C4.276,C2.63,C6.755
GO:0042455	ribonucleoside biosynthetic process	biological_process	0.40861	1	4	392	38	4386	C6.755,C2.63,C4.276,C6.484
GO:1901659	glycosyl compound biosynthetic process	biological_process	0.40861	1	4	392	38	4386	C4.276,C6.484,C2.63,C6.755
GO:0019835	cytolysis	biological_process	0.40878	1	1	392	6	4386	C4.793
GO:0030312	external encapsulating structure	cellular_component	0.40912	1	3	392	27	4386	C4.538,C1.89,C1.562
GO:0005246	calcium channel regulator activity	molecular_function	0.40935	1	1	392	7	4386	C2.279
GO:0042398	cellular modified amino acid biosynthetic process	biological_process	0.41226	1	3	392	25	4386	C1.745,C4.440,C3.828
GO:1990204	oxidoreductase complex	cellular_component	0.41304	1	2	392	17	4386	C4.395,C7.644
GO:0015718	monocarboxylic acid transport	biological_process	0.41418	1	1	392	6	4386	C4.1
GO:0016775	phosphotransferase activity, nitrogenous group as acceptor	molecular_function	0.41453	1	2	392	18	4386	C4.1,C5.126
GO:0033176	proton-transporting V-type ATPase complex	cellular_component	0.41461	1	2	392	18	4386	C2.317,C1.721
GO:0009512	cytochrome b6f complex	cellular_component	0.41462	1	1	392	6	4386	C8.14
GO:0004017	adenylate kinase activity	molecular_function	0.41465	1	1	392	6	4386	C7.644
GO:0016776	phosphotransferase activity, phosphate group as acceptor	molecular_function	0.41465	1	1	392	6	4386	C7.644
GO:0006694	steroid biosynthetic process	biological_process	0.41566	1	2	392	15	4386	C5.395,C3.855
GO:0010033	response to organic substance	biological_process	0.41654	1	1	392	6	4386	C1.334
GO:0071310	cellular response to organic substance	biological_process	0.41654	1	1	392	6	4386	C1.334
GO:0009056	catabolic process	biological_process	0.41819	1	19	392	208	4386	C8.286,C3.678,C1.600,C8.561,C2.317,C4.395,C1.804,C1.1247,C2.629,C7.533,C8.225,C4.1,C1.721,C7.310,C4.73,C3.1012,C7.644,C1.802,C7.168
GO:0046148	pigment biosynthetic process	biological_process	0.42225	1	9	392	94	4386	C5.729,C6.860,C4.150,scaffold00023.25,C6.686,C7.605,C7.178,C6.719,C1.1247
GO:0006200	obsolete ATP catabolic process	biological_process	0.42315	1	1	392	7	4386	C6.755
GO:0050830	defense response to Gram-positive bacterium	biological_process	0.42396	1	1	392	6	4386	C6.570
GO:0042578	phosphoric ester hydrolase activity	molecular_function	0.42504	1	7	392	77	4386	C2.1064,C2.629,C5.729,C7.691,C3.100,C1.1079,C4.205
GO:0044706	multi-multicellular organism process	biological_process	0.4252	1	1	392	6	4386	C7.367
GO:0031412	gas vesicle organization	biological_process	0.42767	1	1	392	6	4386	C3.393
GO:0051188	cofactor biosynthetic process	biological_process	0.42872	1	13	392	138	4386	C4.150,C1.1093,scaffold00023.25,C6.860,C5.729,C4.440,C6.719,C1.1247,C1.745,C3.828,C2.63,C7.605,C1.334
GO:0015937	coenzyme A biosynthetic process	biological_process	0.42879	1	1	392	6	4386	C2.63
GO:0033866	nucleoside bisphosphate biosynthetic process	biological_process	0.42879	1	1	392	6	4386	C2.63
GO:0034030	ribonucleoside bisphosphate biosynthetic process	biological_process	0.42879	1	1	392	6	4386	C2.63
GO:0034033	purine nucleoside bisphosphate biosynthetic process	biological_process	0.42879	1	1	392	6	4386	C2.63
GO:0006826	iron ion transport	biological_process	0.42909	1	2	392	16	4386	C3.932,C1.159
GO:0006213	pyrimidine nucleoside metabolic process	biological_process	0.42999	1	1	392	6	4386	C6.484
GO:0007275	multicellular organismal development	biological_process	0.43044	1	3	392	28	4386	C7.171,C1.64,C7.533
GO:0032270	positive regulation of cellular protein metabolic process	biological_process	0.43044	1	1	392	6	4386	C4.266
GO:0051247	positive regulation of protein metabolic process	biological_process	0.43044	1	1	392	6	4386	C4.266
GO:0032269	negative regulation of cellular protein metabolic process	biological_process	0.43323	1	1	392	7	4386	C1.1251
GO:0051248	negative regulation of protein metabolic process	biological_process	0.43323	1	1	392	7	4386	C1.1251
GO:0004177	aminopeptidase activity	molecular_function	0.43477	1	1	392	6	4386	C1.184
GO:0044743	intracellular protein transmembrane import	biological_process	0.43566	1	1	392	6	4386	C5.693
GO:0065002	intracellular protein transmembrane transport	biological_process	0.43566	1	1	392	6	4386	C5.693
GO:0030234	enzyme regulator activity	molecular_function	0.43656	1	5	392	57	4386	C2.279,C8.272,C1.161,C1.1251,C5.458
GO:0016020	membrane	cellular_component	0.4367	1	109	392	1233	4386	C7.634,C3.393,C4.140,C1.1251,C4.103,C1.615,C4.843,C6.755,C1.932,C6.345,C5.48,C3.932,C6.580,C2.1064,C1.15,C7.344,C4.294,C2.317,C5.229,C1.1267,C3.823,C4.904,C8.442,C7.10,C2.1156,C1.1073,C7.171,C4.894,C8.302,C7.293,C6.778,C3.914,C2.852,C6.221,C1.494,C5.471,C4.205,C1.64,C2.279,C3.41,C5.126,C2.208,C8.13,C3.713,C2.84,C3.739,C6.278,C4.280,C2.1038,C5.693,C3.354,C3.1018,C2.635,C8.216,C4.714,C4.1,C1.721,C5…
GO:0043244	regulation of protein complex disassembly	biological_process	0.43687	1	1	392	7	4386	C4.266
GO:1901575	organic substance catabolic process	biological_process	0.43747	1	14	392	152	4386	C8.225,C7.168,C7.644,C1.802,C2.629,C7.533,C4.73,C8.561,C4.395,C1.804,C1.1247,C3.1012,C8.286,C7.310
GO:0017137	Rab GTPase binding	molecular_function	0.43958	1	1	392	6	4386	C6.68
GO:0065004	protein-DNA complex assembly	biological_process	0.44048	1	2	392	17	4386	C7.578,C2.317
GO:0071824	protein-DNA complex subunit organization	biological_process	0.44048	1	2	392	17	4386	C7.578,C2.317
GO:0050829	defense response to Gram-negative bacterium	biological_process	0.44096	1	1	392	6	4386	C4.793
GO:0003916	DNA topoisomerase activity	molecular_function	0.44178	1	1	392	7	4386	C7.509
GO:0006265	DNA topological change	biological_process	0.44178	1	1	392	7	4386	C7.509
GO:0009124	nucleoside monophosphate biosynthetic process	biological_process	0.44222	1	4	392	40	4386	C6.484,C4.276,C1.1258,C6.755
GO:0009156	ribonucleoside monophosphate biosynthetic process	biological_process	0.44222	1	4	392	40	4386	C4.276,C6.484,C1.1258,C6.755
GO:0008443	phosphofructokinase activity	molecular_function	0.44251	1	1	392	6	4386	C6.242
GO:0071944	cell periphery	cellular_component	0.4433	1	9	392	99	4386	C7.245,C3.41,C4.904,C1.89,C1.562,C4.538,C3.713,C2.317,C6.278
GO:0016874	ligase activity	molecular_function	0.44504	1	15	392	167	4386	C1.749,C4.150,C3.1016,C7.644,C3.823,C1.87,C4.394,C2.317,C4.395,C1.99,C1.1079,C2.484,C4.1,C1.386,C7.605
GO:0033177	proton-transporting two-sector ATPase complex, proton-transporting domain	cellular_component	0.44603	1	3	392	30	4386	C1.721,C4.276,C2.317
GO:0004559	alpha-mannosidase activity	molecular_function	0.44785	1	1	392	7	4386	C6.594
GO:0022610	biological adhesion	biological_process	0.44814	1	4	392	41	4386	C4.520,C1.1231,C4.85,C1.461
GO:0006220	pyrimidine nucleotide metabolic process	biological_process	0.45007	1	1	392	6	4386	C6.484
GO:0006221	pyrimidine nucleotide biosynthetic process	biological_process	0.45007	1	1	392	6	4386	C6.484
GO:0006457	protein folding	biological_process	0.45132	1	4	392	38	4386	C7.73,C6.592,C1.1251,C1.1099
GO:0015103	inorganic anion transmembrane transporter activity	molecular_function	0.45163	1	1	392	7	4386	C2.1034
GO:0008202	steroid metabolic process	biological_process	0.45228	1	2	392	16	4386	C5.395,C3.855
GO:0006869	lipid transport	biological_process	0.45341	1	2	392	18	4386	C4.2,C5.702
GO:0010876	lipid localization	biological_process	0.45341	1	2	392	18	4386	C4.2,C5.702
GO:0006461	protein complex assembly	biological_process	0.45422	1	6	392	64	4386	C8.561,C2.317,C5.229,C7.578,C3.739,C2.506
GO:0070271	protein complex biogenesis	biological_process	0.45422	1	6	392	64	4386	C2.506,C3.739,C7.578,C5.229,C2.317,C8.561
GO:0007606	sensory perception of chemical stimulus	biological_process	0.45533	1	1	392	6	4386	C2.274
GO:0044448	cell cortex part	cellular_component	0.45574	1	2	392	19	4386	C3.41,C2.317
GO:0016645	oxidoreductase activity, acting on the CH-NH group of donors	molecular_function	0.45822	1	3	392	28	4386	C3.828,C4.440,C1.745
GO:0071203	WASH complex	cellular_component	0.45878	1	1	392	7	4386	C1.1251
GO:0004180	carboxypeptidase activity	molecular_function	0.45971	1	1	392	6	4386	C2.565
GO:0009260	ribonucleotide biosynthetic process	biological_process	0.45971	1	4	392	41	4386	C2.63,C6.755,C4.276,C6.484
GO:0046390	ribose phosphate biosynthetic process	biological_process	0.45971	1	4	392	41	4386	C2.63,C6.755,C4.276,C6.484
GO:0022607	cellular component assembly	biological_process	0.45978	1	11	392	122	4386	C2.896,C2.506,C7.578,C6.720,C2.317,C8.561,C6.721,C5.229,C4.1,C7.372,C3.739
GO:0006414	translational elongation	biological_process	0.46079	1	2	392	19	4386	C4.266,C1.932
GO:0051276	chromosome organization	biological_process	0.46338	1	7	392	79	4386	C6.721,C6.720,C2.317,C4.2,C7.578,C4.46,C7.509
GO:0016798	hydrolase activity, acting on glycosyl bonds	molecular_function	0.46487	1	9	392	99	4386	C6.748,C6.802,C6.756,C8.220,C4.538,C6.594,C1.24,C1.353,C6.720
GO:0033014	tetrapyrrole biosynthetic process	biological_process	0.46573	1	9	392	97	4386	C5.729,C6.860,C4.150,C1.1093,scaffold00023.25,C3.1035,C7.605,C6.719,C1.1247
GO:0043086	negative regulation of catalytic activity	biological_process	0.46587	1	1	392	8	4386	C1.1251
GO:0044092	negative regulation of molecular function	biological_process	0.46587	1	1	392	8	4386	C1.1251
GO:0008219	cell death	biological_process	0.46588	1	2	392	19	4386	C7.220,C6.259
GO:0016265	death	biological_process	0.46588	1	2	392	19	4386	C6.259,C7.220
GO:0043531	ADP binding	molecular_function	0.46611	1	2	392	18	4386	C8.441,C5.126
GO:0007005	mitochondrion organization	biological_process	0.46646	1	2	392	18	4386	C1.334,C2.317
GO:0016879	ligase activity, forming carbon-nitrogen bonds	molecular_function	0.46649	1	6	392	61	4386	C3.1016,C4.395,C1.99,C1.87,C7.644,C3.823
GO:0016868	intramolecular transferase activity, phosphotransferases	molecular_function	0.46666	1	1	392	7	4386	C1.291
GO:0098797	plasma membrane protein complex	cellular_component	0.46668	1	2	392	17	4386	C7.245,C4.904
GO:0019079	viral genome replication	biological_process	0.47071	1	2	392	19	4386	C1.161,C7.605
GO:0042651	thylakoid membrane	cellular_component	0.47417	1	1	392	7	4386	C7.242
GO:0003746	translation elongation factor activity	molecular_function	0.47875	1	1	392	8	4386	C4.266
GO:0016298	lipase activity	molecular_function	0.48047	1	2	392	19	4386	C8.286,C4.73
GO:0043021	ribonucleoprotein complex binding	molecular_function	0.48171	1	1	392	7	4386	C4.266
GO:0071822	protein complex subunit organization	biological_process	0.48431	1	7	392	78	4386	C5.229,C2.317,C8.561,C3.739,C7.578,C2.506,C4.266
GO:0009405	pathogenesis	biological_process	0.48522	1	6	392	70	4386	C2.585,C2.566,C8.538,C1.1079,C3.41,C2.698
GO:0015936	coenzyme A metabolic process	biological_process	0.48532	1	1	392	7	4386	C2.63
GO:0009123	nucleoside monophosphate metabolic process	biological_process	0.48573	1	6	392	65	4386	C4.294,C5.822,C6.484,C4.276,C1.1258,C6.755
GO:0009161	ribonucleoside monophosphate metabolic process	biological_process	0.48573	1	6	392	65	4386	C1.1258,C5.822,C6.484,C4.294,C4.276,C6.755
GO:0005319	lipid transporter activity	molecular_function	0.48762	1	1	392	7	4386	C4.2
GO:0005938	cell cortex	cellular_component	0.48781	1	2	392	21	4386	C2.317,C3.41
GO:0005996	monosaccharide metabolic process	biological_process	0.48878	1	2	392	18	4386	C6.242,C4.538
GO:0030170	pyridoxal phosphate binding	molecular_function	0.49423	1	4	392	42	4386	C8.175,C8.220,C8.322,C1.794
GO:0070008	serine-type exopeptidase activity	molecular_function	0.49426	1	1	392	7	4386	C2.565
GO:0007010	cytoskeleton organization	biological_process	0.49665	1	6	392	67	4386	C8.194,C1.1093,C1.1251,C6.720,C2.317,C2.115
GO:0043549	regulation of kinase activity	biological_process	0.49673	1	1	392	9	4386	C1.1251
GO:0045859	regulation of protein kinase activity	biological_process	0.49673	1	1	392	9	4386	C1.1251
GO:0045454	cell redox homeostasis	biological_process	0.49677	1	2	392	17	4386	C4.296,C7.170
GO:0030119	AP-type membrane coat adaptor complex	cellular_component	0.49689	1	1	392	8	4386	C2.34
GO:0034357	photosynthetic membrane	cellular_component	0.49856	1	3	392	31	4386	C4.714,C2.208,C7.242
GO:0019200	carbohydrate kinase activity	molecular_function	0.4997	1	1	392	7	4386	C6.242
GO:0005184	neuropeptide hormone activity	molecular_function	0.50237	1	1	392	8	4386	C6.77
GO:0008238	exopeptidase activity	molecular_function	0.50257	1	2	392	18	4386	C2.565,C1.184
GO:0034470	ncRNA processing	biological_process	0.50349	1	10	392	107	4386	C1.1247,C6.586,C4.528,C1.386,C5.276,C2.566,C6.77,C2.550,C6.860,C6.434
GO:0000075	cell cycle checkpoint	biological_process	0.50433	1	1	392	8	4386	C2.852
GO:0008484	sulfuric ester hydrolase activity	molecular_function	0.50463	1	1	392	9	4386	C8.577
GO:0015923	mannosidase activity	molecular_function	0.50471	1	1	392	8	4386	C6.594
GO:0051382	kinetochore assembly	biological_process	0.50731	1	1	392	8	4386	C2.317
GO:0051383	kinetochore organization	biological_process	0.50731	1	1	392	8	4386	C2.317
GO:0050790	regulation of catalytic activity	biological_process	0.50751	1	2	392	23	4386	C1.1251,C3.684
GO:0042451	purine nucleoside biosynthetic process	biological_process	0.5082	1	3	392	32	4386	C4.276,C2.63,C6.755
GO:0046129	purine ribonucleoside biosynthetic process	biological_process	0.5082	1	3	392	32	4386	C2.63,C6.755,C4.276
GO:0006325	chromatin organization	biological_process	0.51024	1	2	392	19	4386	C7.578,C4.46
GO:0010941	regulation of cell death	biological_process	0.51148	1	1	392	9	4386	C6.259
GO:0042981	regulation of apoptotic process	biological_process	0.51148	1	1	392	9	4386	C6.259
GO:0043067	regulation of programmed cell death	biological_process	0.51148	1	1	392	9	4386	C6.259
GO:0009119	ribonucleoside metabolic process	biological_process	0.51413	1	6	392	66	4386	C6.755,C2.63,C5.822,C4.276,C6.484,C4.294
GO:0008312	7S RNA binding	molecular_function	0.5164	1	1	392	7	4386	C2.585
GO:0048500	signal recognition particle	cellular_component	0.5164	1	1	392	7	4386	C2.585
GO:0008649	rRNA methyltransferase activity	molecular_function	0.51729	1	1	392	8	4386	C2.566
GO:0040011	locomotion	biological_process	0.51884	1	5	392	56	4386	C2.317,C5.126,C1.260,C6.375,C4.1
GO:0098772	molecular function regulator	molecular_function	0.51996	1	7	392	91	4386	C3.41,C2.279,C5.458,C1.1251,C8.272,C1.161,C1.1079
GO:0015672	monovalent inorganic cation transport	biological_process	0.52018	1	10	392	112	4386	C4.276,C3.230,C6.756,C4.394,C2.317,C5.395,C1.159,C4.188,C5.337,C1.721
GO:0022904	respiratory electron transport chain	biological_process	0.52208	1	2	392	20	4386	C5.822,C4.294
GO:0000271	polysaccharide biosynthetic process	biological_process	0.5223	1	6	392	69	4386	C4.280,C1.1272,C3.855,C1.46,C5.497,C2.1156
GO:0006779	porphyrin-containing compound biosynthetic process	biological_process	0.52237	1	7	392	79	4386	C4.150,C6.719,C1.1247,scaffold00023.25,C6.860,C5.729,C7.605
GO:0016830	carbon-carbon lyase activity	molecular_function	0.52273	1	6	392	65	4386	C4.26,C4.528,C8.175,C4.296,C6.756,C2.32
GO:0006814	sodium ion transport	biological_process	0.52376	1	3	392	30	4386	C4.394,C5.337,C6.756
GO:0019751	polyol metabolic process	biological_process	0.52448	1	1	392	8	4386	C2.629
GO:0004511	tyrosine 3-monooxygenase activity	molecular_function	0.52505	1	1	392	8	4386	C1.322
GO:0016714	oxidoreductase activity, acting on paired donors, with incorporation or reduction of molecular oxygen, reduced pteridine as one donor, and incorporation of one atom of oxygen	molecular_function	0.52505	1	1	392	8	4386	C1.322
GO:0016742	hydroxymethyl-, formyl- and related transferase activity	molecular_function	0.52554	1	1	392	7	4386	C1.231
GO:0019069	viral capsid assembly	biological_process	0.52607	1	1	392	9	4386	C7.372
GO:0035091	phosphatidylinositol binding	molecular_function	0.52617	1	1	392	10	4386	C4.355
GO:0044815	DNA packaging complex	cellular_component	0.5265	1	1	392	8	4386	C7.578
GO:0030145	manganese ion binding	molecular_function	0.52958	1	1	392	9	4386	C1.184
GO:0000785	chromatin	cellular_component	0.53067	1	1	392	8	4386	C7.578
GO:0032403	protein complex binding	molecular_function	0.53103	1	3	392	34	4386	C7.605,C1.746,C5.693
GO:0005179	hormone activity	molecular_function	0.5325	1	3	392	34	4386	C4.802,C1.1079,C6.77
GO:0000275	mitochondrial proton-transporting ATP synthase complex, catalytic core F(1)	cellular_component	0.53555	1	1	392	9	4386	C6.755
GO:0000103	sulfate assimilation	biological_process	0.53609	1	1	392	9	4386	C7.30
GO:0004020	adenylylsulfate kinase activity	molecular_function	0.53609	1	1	392	9	4386	C7.30
GO:0004549	tRNA-specific ribonuclease activity	molecular_function	0.5374	1	1	392	8	4386	C5.276
GO:0033865	nucleoside bisphosphate metabolic process	biological_process	0.53836	1	1	392	8	4386	C2.63
GO:0033875	ribonucleoside bisphosphate metabolic process	biological_process	0.53836	1	1	392	8	4386	C2.63
GO:0034032	purine nucleoside bisphosphate metabolic process	biological_process	0.53836	1	1	392	8	4386	C2.63
GO:0030674	protein binding, bridging	molecular_function	0.54138	1	2	392	23	4386	C5.229,C7.605
GO:0060090	binding, bridging	molecular_function	0.54138	1	2	392	23	4386	C5.229,C7.605
GO:0009116	nucleoside metabolic process	biological_process	0.54405	1	7	392	79	4386	C5.693,C4.276,C5.822,C6.484,C4.294,C2.63,C6.755
GO:1901657	glycosyl compound metabolic process	biological_process	0.54405	1	7	392	79	4386	C6.755,C2.63,C4.276,C5.822,C6.484,C4.294,C5.693
GO:0019693	ribose phosphate metabolic process	biological_process	0.54438	1	8	392	90	4386	C6.719,C4.294,C6.484,C2.63,C6.192,C4.276,C5.822,C6.755
GO:0044255	cellular lipid metabolic process	biological_process	0.54795	1	18	392	210	4386	C1.417,C6.866,C2.1156,C1.1247,C4.71,C2.317,C8.286,C5.497,C6.242,C5.701,C6.860,C1.1115,C6.719,C1.1179,C1.684,C4.528,C7.178,C6.686
GO:0044711	single-organism biosynthetic process	biological_process	0.54819	1	37	392	426	4386	C6.686,C4.304,C5.471,C1.1179,C1.684,C6.860,C4.440,C4.276,C4.150,C4.541,C6.484,C1.1272,C1.1247,C2.494,C5.395,C1.1258,C4.280,C5.729,C6.434,C3.855,C6.532,C7.605,C2.63,C7.178,C6.719,C1.745,C6.755,C6.179,C1.46,C3.828,C5.497,C4.71,C2.1156,C8.351,C6.866,scaffold00023.25,C1.417
GO:0009312	oligosaccharide biosynthetic process	biological_process	0.54849	1	1	392	9	4386	C2.1156
GO:0016820	hydrolase activity, acting on acid anhydrides, catalyzing transmembrane movement of substances	molecular_function	0.54857	1	4	392	49	4386	C2.1064,C2.635,C7.245,C1.693
GO:0001932	regulation of protein phosphorylation	biological_process	0.5486	1	1	392	10	4386	C1.1251
GO:0042325	regulation of phosphorylation	biological_process	0.5486	1	1	392	10	4386	C1.1251
GO:0009523	photosystem II	cellular_component	0.549	1	2	392	21	4386	C4.714,C2.208
GO:0006417	regulation of translation	biological_process	0.54902	1	1	392	9	4386	C4.266
GO:0010608	posttranscriptional regulation of gene expression	biological_process	0.54902	1	1	392	9	4386	C4.266
GO:0034248	regulation of cellular amide metabolic process	biological_process	0.54902	1	1	392	9	4386	C4.266
GO:0071806	protein transmembrane transport	biological_process	0.55093	1	1	392	9	4386	C5.693
GO:0016423	tRNA (guanine) methyltransferase activity	molecular_function	0.55135	1	1	392	9	4386	C6.434
GO:0009259	ribonucleotide metabolic process	biological_process	0.5523	1	6	392	69	4386	C6.484,C5.822,C4.294,C4.276,C6.755,C2.63
GO:0065009	regulation of molecular function	biological_process	0.55309	1	2	392	25	4386	C3.684,C1.1251
GO:0060590	ATPase regulator activity	molecular_function	0.55333	1	1	392	10	4386	C2.279
GO:0009611	response to wounding	biological_process	0.55362	1	2	392	23	4386	C5.229,C4.85
GO:0042060	wound healing	biological_process	0.55362	1	2	392	23	4386	C5.229,C4.85
GO:0007186	G-protein coupled receptor signaling pathway	biological_process	0.55438	1	4	392	46	4386	C6.77,C3.409,C8.561,C2.1034
GO:0070887	cellular response to chemical stimulus	biological_process	0.55448	1	1	392	9	4386	C1.334
GO:0016043	cellular component organization	biological_process	0.55452	1	27	392	325	4386	C4.266,C3.739,C1.1272,C6.720,C2.317,C8.561,C5.693,C5.229,C6.721,C6.375,C7.509,C4.46,C4.2,C2.115,C1.1093,C2.896,C7.372,C4.1,C1.334,C8.194,C3.393,C2.585,C1.1251,C1.89,C1.260,C2.506,C7.578
GO:0017038	protein import	biological_process	0.5593	1	3	392	35	4386	C2.34,C5.693,C2.566
GO:0009628	response to abiotic stimulus	biological_process	0.56029	1	1	392	10	4386	C7.242
GO:0019031	viral envelope	cellular_component	0.56214	1	4	392	45	4386	C1.720,C1.353,C6.375,C1.260
GO:0036338	viral membrane	cellular_component	0.56214	1	4	392	45	4386	C1.353,C1.720,C6.375,C1.260
GO:0004672	protein kinase activity	molecular_function	0.56432	1	12	392	150	4386	C4.912,C6.720,C1.501,C6.42,C4.1,C5.497,C5.126,C5.822,C1.416,C7.698,C7.257,C2.1156
GO:0048038	quinone binding	molecular_function	0.56714	1	1	392	9	4386	C1.417
GO:0009127	purine nucleoside monophosphate biosynthetic process	biological_process	0.56819	1	3	392	35	4386	C6.755,C4.276,C1.1258
GO:0009168	purine ribonucleoside monophosphate biosynthetic process	biological_process	0.56819	1	3	392	35	4386	C4.276,C1.1258,C6.755
GO:0005672	transcription factor TFIIA complex	cellular_component	0.56901	1	2	392	22	4386	C6.375,C3.694
GO:0008374	O-acyltransferase activity	molecular_function	0.57016	1	1	392	10	4386	C1.417
GO:0043241	protein complex disassembly	biological_process	0.57198	1	1	392	10	4386	C4.266
GO:0008408	3'-5' exonuclease activity	molecular_function	0.57276	1	1	392	10	4386	C5.48
GO:0004616	phosphogluconate dehydrogenase (decarboxylating) activity	molecular_function	0.57326	1	2	392	20	4386	C6.192,C6.719
GO:0000921	septin ring assembly	biological_process	0.57359	1	1	392	10	4386	C2.317
GO:0005940	septin ring	cellular_component	0.57359	1	1	392	10	4386	C2.317
GO:0031106	septin ring organization	biological_process	0.57359	1	1	392	10	4386	C2.317
GO:0032156	septin cytoskeleton	cellular_component	0.57359	1	1	392	10	4386	C2.317
GO:0032185	septin cytoskeleton organization	biological_process	0.57359	1	1	392	10	4386	C2.317
GO:0008171	O-methyltransferase activity	molecular_function	0.57543	1	3	392	31	4386	C6.434,C7.293,C2.566
GO:0022890	inorganic cation transmembrane transporter activity	molecular_function	0.57584	1	15	392	176	4386	C4.188,C5.354,C3.932,C1.721,C5.337,C2.317,C6.720,C6.721,C4.904,C3.823,C6.756,C8.442,C3.230,C4.276,C8.216
GO:0042278	purine nucleoside metabolic process	biological_process	0.57769	1	5	392	59	4386	C6.755,C2.63,C5.822,C4.294,C4.276
GO:0046128	purine ribonucleoside metabolic process	biological_process	0.57769	1	5	392	59	4386	C6.755,C2.63,C5.822,C4.276,C4.294
GO:0006184	obsolete GTP catabolic process	biological_process	0.57886	1	1	392	10	4386	C2.317
GO:0030054	cell junction	cellular_component	0.57942	1	1	392	10	4386	C6.720
GO:0016247	channel regulator activity	molecular_function	0.5814	1	2	392	24	4386	C2.279,C3.41
GO:0030154	cell differentiation	biological_process	0.58188	1	2	392	23	4386	C3.665,C7.185
GO:0044802	single-organism membrane organization	biological_process	0.58284	1	3	392	36	4386	C2.585,C2.317,C5.693
GO:0065003	macromolecular complex assembly	biological_process	0.5833	1	6	392	72	4386	C2.506,C3.739,C7.578,C5.229,C8.561,C2.317
GO:0009126	purine nucleoside monophosphate metabolic process	biological_process	0.5849	1	5	392	60	4386	C6.755,C1.1258,C5.822,C4.294,C4.276
GO:0009167	purine ribonucleoside monophosphate metabolic process	biological_process	0.5849	1	5	392	60	4386	C6.755,C1.1258,C5.822,C4.276,C4.294
GO:0009152	purine ribonucleotide biosynthetic process	biological_process	0.58617	1	3	392	36	4386	C6.755,C2.63,C4.276
GO:0045735	nutrient reservoir activity	molecular_function	0.58626	1	1	392	9	4386	C5.584
GO:0030031	cell projection assembly	biological_process	0.58637	1	1	392	9	4386	C2.896
GO:0000746	conjugation	biological_process	0.58765	1	1	392	9	4386	C1.260
GO:0006754	ATP biosynthetic process	biological_process	0.58951	1	2	392	24	4386	C6.755,C4.276
GO:0009142	nucleoside triphosphate biosynthetic process	biological_process	0.58951	1	2	392	24	4386	C6.755,C4.276
GO:0009145	purine nucleoside triphosphate biosynthetic process	biological_process	0.58951	1	2	392	24	4386	C6.755,C4.276
GO:0009201	ribonucleoside triphosphate biosynthetic process	biological_process	0.58951	1	2	392	24	4386	C4.276,C6.755
GO:0009206	purine ribonucleoside triphosphate biosynthetic process	biological_process	0.58951	1	2	392	24	4386	C4.276,C6.755
GO:0045259	proton-transporting ATP synthase complex	cellular_component	0.58951	1	2	392	24	4386	C6.755,C4.276
GO:0000156	phosphorelay response regulator activity	molecular_function	0.58955	1	1	392	12	4386	C2.494
GO:0004842	ubiquitin-protein transferase activity	molecular_function	0.59104	1	3	392	37	4386	C7.220,C6.77,C2.86
GO:0019787	ubiquitin-like protein transferase activity	molecular_function	0.59104	1	3	392	37	4386	C7.220,C2.86,C6.77
GO:1902495	transmembrane transporter complex	cellular_component	0.59138	1	1	392	9	4386	C7.245
GO:1990351	transporter complex	cellular_component	0.59138	1	1	392	9	4386	C7.245
GO:0008565	protein transporter activity	molecular_function	0.59146	1	2	392	24	4386	C4.714,C2.566
GO:0051701	interaction with host	biological_process	0.59176	1	3	392	36	4386	C6.259,C1.260,C6.375
GO:0015291	secondary active transmembrane transporter activity	molecular_function	0.59268	1	3	392	34	4386	C5.337,C2.84,C5.354
GO:0004674	protein serine/threonine kinase activity	molecular_function	0.59347	1	2	392	24	4386	C7.257,C6.42
GO:0070838	divalent metal ion transport	biological_process	0.59555	1	2	392	23	4386	C2.279,C3.932
GO:0006612	protein targeting to membrane	biological_process	0.59665	1	2	392	24	4386	C5.693,C2.585
GO:0070069	cytochrome complex	cellular_component	0.59869	1	1	392	10	4386	C8.14
GO:0009141	nucleoside triphosphate metabolic process	biological_process	0.5989	1	4	392	49	4386	C6.755,C5.822,C4.294,C4.276
GO:0009144	purine nucleoside triphosphate metabolic process	biological_process	0.5989	1	4	392	49	4386	C6.755,C4.294,C5.822,C4.276
GO:0009199	ribonucleoside triphosphate metabolic process	biological_process	0.5989	1	4	392	49	4386	C6.755,C4.294,C5.822,C4.276
GO:0009205	purine ribonucleoside triphosphate metabolic process	biological_process	0.5989	1	4	392	49	4386	C6.755,C5.822,C4.294,C4.276
GO:0046034	ATP metabolic process	biological_process	0.5989	1	4	392	49	4386	C6.755,C4.294,C5.822,C4.276
GO:0016108	tetraterpenoid metabolic process	biological_process	0.6026	1	3	392	34	4386	C6.860,C6.686,C7.178
GO:0016109	tetraterpenoid biosynthetic process	biological_process	0.6026	1	3	392	34	4386	C6.860,C6.686,C7.178
GO:0016116	carotenoid metabolic process	biological_process	0.6026	1	3	392	34	4386	C6.686,C6.860,C7.178
GO:0016117	carotenoid biosynthetic process	biological_process	0.6026	1	3	392	34	4386	C7.178,C6.860,C6.686
GO:0008173	RNA methyltransferase activity	molecular_function	0.60517	1	2	392	23	4386	C6.434,C2.566
GO:0003333	amino acid transmembrane transport	biological_process	0.60594	1	3	392	35	4386	C1.1156,C3.41,C6.721
GO:0016469	proton-transporting two-sector ATPase complex	cellular_component	0.60671	1	4	392	50	4386	C4.276,C2.317,C6.755,C1.721
GO:0006164	purine nucleotide biosynthetic process	biological_process	0.60966	1	3	392	37	4386	C2.63,C6.755,C4.276
GO:0009966	regulation of signal transduction	biological_process	0.60976	1	2	392	29	4386	C7.171,C1.64
GO:0006888	ER to Golgi vesicle-mediated transport	biological_process	0.61235	1	1	392	11	4386	C4.2
GO:0006072	glycerol-3-phosphate metabolic process	biological_process	0.61324	1	1	392	9	4386	C1.1247
GO:0046168	glycerol-3-phosphate catabolic process	biological_process	0.61324	1	1	392	9	4386	C1.1247
GO:0052646	alditol phosphate metabolic process	biological_process	0.61324	1	1	392	9	4386	C1.1247
GO:0016568	chromatin modification	biological_process	0.61718	1	1	392	11	4386	C4.46
GO:0045261	proton-transporting ATP synthase complex, catalytic core F(1)	cellular_component	0.61751	1	1	392	11	4386	C6.755
GO:0007610	behavior	biological_process	0.61844	1	1	392	10	4386	C2.1034
GO:0004867	serine-type endopeptidase inhibitor activity	molecular_function	0.61883	1	1	392	12	4386	C5.458
GO:0046912	transferase activity, transferring acyl groups, acyl groups converted into alkyl on transfer	molecular_function	0.61886	1	1	392	10	4386	C5.703
GO:0006914	autophagy	biological_process	0.62074	1	4	392	51	4386	C4.1,C1.721,C3.678,C2.317
GO:0044767	single-organism developmental process	biological_process	0.62098	1	6	392	77	4386	C7.185,C4.85,C7.171,C3.665,C7.533,C1.64
GO:0006508	proteolysis	biological_process	0.62187	1	16	392	195	4386	C3.666,C3.674,C7.220,C7.164,C1.1079,C5.64,C7.533,C6.419,C8.225,C2.1060,C4.73,C4.103,C1.605,C1.802,C2.565,C4.812
GO:0098656	anion transmembrane transport	biological_process	0.62202	1	3	392	36	4386	C1.1156,C3.41,C6.721
GO:1903825	organic acid transmembrane transport	biological_process	0.62202	1	3	392	36	4386	C6.721,C3.41,C1.1156
GO:0017016	Ras GTPase binding	molecular_function	0.62466	1	1	392	11	4386	C6.68
GO:0031267	small GTPase binding	molecular_function	0.62466	1	1	392	11	4386	C6.68
GO:0051020	GTPase binding	molecular_function	0.62466	1	1	392	11	4386	C6.68
GO:0003899	DNA-directed RNA polymerase activity	molecular_function	0.62493	1	4	392	50	4386	C6.763,C4.824,C4.669,C6.592
GO:0006098	pentose-phosphate shunt	biological_process	0.6256	1	2	392	22	4386	C6.192,C6.719
GO:0019682	glyceraldehyde-3-phosphate metabolic process	biological_process	0.6256	1	2	392	22	4386	C6.192,C6.719
GO:0042626	ATPase activity, coupled to transmembrane movement of substances	molecular_function	0.62637	1	3	392	40	4386	C1.693,C2.635,C2.1064
GO:0043492	ATPase activity, coupled to movement of substances	molecular_function	0.62637	1	3	392	40	4386	C2.635,C2.1064,C1.693
GO:0004888	transmembrane signaling receptor activity	molecular_function	0.62713	1	2	392	24	4386	C4.682,C2.1034
GO:0005976	polysaccharide metabolic process	biological_process	0.62765	1	6	392	76	4386	C4.280,C1.1272,C1.46,C3.855,C2.1156,C5.497
GO:0010646	regulation of cell communication	biological_process	0.62983	1	2	392	30	4386	C7.171,C1.64
GO:0023051	regulation of signaling	biological_process	0.62983	1	2	392	30	4386	C1.64,C7.171
GO:1901293	nucleoside phosphate biosynthetic process	biological_process	0.63205	1	5	392	62	4386	C6.484,C4.276,C1.1258,C6.755,C2.63
GO:0009888	tissue development	biological_process	0.6335	1	1	392	11	4386	C4.85
GO:0044283	small molecule biosynthetic process	biological_process	0.6352	1	10	392	118	4386	C6.484,C1.684,C1.1179,C1.745,C4.71,C3.828,C4.304,C6.866,C6.532,C4.440
GO:0004866	endopeptidase inhibitor activity	molecular_function	0.63534	1	1	392	13	4386	C5.458
GO:0061135	endopeptidase regulator activity	molecular_function	0.63534	1	1	392	13	4386	C5.458
GO:0008138	protein tyrosine/serine/threonine phosphatase activity	molecular_function	0.64083	1	1	392	12	4386	C3.100
GO:0015399	primary active transmembrane transporter activity	molecular_function	0.6412	1	3	392	41	4386	C2.635,C2.1064,C1.693
GO:0015405	P-P-bond-hydrolysis-driven transmembrane transporter activity	molecular_function	0.6412	1	3	392	41	4386	C1.693,C2.635,C2.1064
GO:0006753	nucleoside phosphate metabolic process	biological_process	0.64286	1	10	392	121	4386	C6.192,C5.822,C4.276,C6.755,C6.719,C4.294,C6.484,C4.205,C1.1258,C2.63
GO:0008677	2-dehydropantoate 2-reductase activity	molecular_function	0.64757	1	2	392	22	4386	C5.701,C4.528
GO:0032324	molybdopterin cofactor biosynthetic process	biological_process	0.64793	1	1	392	12	4386	C1.334
GO:0043545	molybdopterin cofactor metabolic process	biological_process	0.64793	1	1	392	12	4386	C1.334
GO:0051189	prosthetic group metabolic process	biological_process	0.64793	1	1	392	12	4386	C1.334
GO:0072522	purine-containing compound biosynthetic process	biological_process	0.64919	1	3	392	39	4386	C4.276,C6.755,C2.63
GO:0009150	purine ribonucleotide metabolic process	biological_process	0.65003	1	5	392	64	4386	C2.63,C6.755,C4.294,C5.822,C4.276
GO:0044459	plasma membrane part	cellular_component	0.65036	1	2	392	25	4386	C4.904,C7.245
GO:0008652	cellular amino acid biosynthetic process	biological_process	0.65055	1	6	392	72	4386	C6.532,C1.745,C6.484,C4.440,C4.304,C3.828
GO:0044281	small molecule metabolic process	biological_process	0.65057	1	34	392	402	4386	C5.822,C6.532,C3.354,C7.169,C6.484,C8.175,C1.1247,C5.693,C1.1258,C4.276,C7.644,C4.440,C1.684,C1.1179,C4.528,C4.205,C4.304,C6.866,C2.629,C2.317,C4.294,C4.395,C4.71,C3.828,C5.701,C6.192,C7.168,C6.242,C6.755,C6.719,C1.745,C1.1115,C2.63,C4.1
GO:0006479	protein methylation	biological_process	0.6509	1	2	392	24	4386	C6.434,C2.566
GO:0008213	protein alkylation	biological_process	0.6509	1	2	392	24	4386	C2.566,C6.434
GO:0008170	N-methyltransferase activity	molecular_function	0.65123	1	1	392	11	4386	C6.434
GO:0051156	glucose 6-phosphate metabolic process	biological_process	0.65238	1	2	392	23	4386	C6.719,C6.192
GO:0033692	cellular polysaccharide biosynthetic process	biological_process	0.65267	1	5	392	66	4386	C1.1272,C5.497,C2.1156,C3.855,C1.46
GO:0022892	substrate-specific transporter activity	molecular_function	0.65297	1	25	392	304	4386	C4.714,C8.216,C3.230,C4.2,C6.259,C3.1018,C8.442,C4.904,C3.823,C6.721,C6.720,C4.294,C2.317,C4.85,C1.1156,C3.932,C4.276,C2.566,C3.41,C6.756,C2.1034,C5.337,C1.721,C5.354,C4.188
GO:0051536	iron-sulfur cluster binding	molecular_function	0.65304	1	4	392	54	4386	C5.699,C5.229,C1.378,C5.822
GO:0051540	metal cluster binding	molecular_function	0.65304	1	4	392	54	4386	C5.699,C5.229,C1.378,C5.822
GO:0022411	cellular component disassembly	biological_process	0.65509	1	1	392	12	4386	C4.266
GO:0032984	macromolecular complex disassembly	biological_process	0.65509	1	1	392	12	4386	C4.266
GO:0045263	proton-transporting ATP synthase complex, coupling factor F(o)	cellular_component	0.65544	1	1	392	13	4386	C4.276
GO:0008175	tRNA methyltransferase activity	molecular_function	0.65695	1	1	392	12	4386	C6.434
GO:0016042	lipid catabolic process	biological_process	0.65905	1	1	392	12	4386	C8.286
GO:0016787	hydrolase activity	molecular_function	0.6596	1	80	392	969	4386	C8.577,C8.561,C7.220,C7.434,C1.24,C1.804,C3.666,C2.342,C8.225,C6.375,C4.793,C1.605,C6.594,C5.429,C6.779,C1.693,C6.720,C1.1079,C8.177,C3.303,C8.272,C5.11,C7.245,C3.1012,C3.684,C7.310,C4.538,C7.274,C8.220,C2.34,C7.256,C6.756,C1.822,C5.693,C1.1258,C3.674,C3.100,C3.713,C5.729,C3.354,C4.46,C7.169,C2.635,C1.353,C4.205,C4.150,C5.126,C4.186,C4.812,C3.1016,C2.829,C7.166,C7.311,C5.702,C2.279,C5.259,C7.164,…
GO:0006996	organelle organization	biological_process	0.6597	1	15	392	192	4386	C3.393,C8.194,C2.317,C1.1251,C6.720,C8.561,C5.693,C6.721,C1.334,C4.2,C2.115,C1.1093,C7.509,C7.578,C4.46
GO:0005886	plasma membrane	cellular_component	0.66136	1	4	392	53	4386	C3.713,C4.904,C7.245,C6.278
GO:0015988	energy coupled proton transmembrane transport, against electrochemical gradient	biological_process	0.66254	1	2	392	26	4386	C1.721,C2.317
GO:0015991	ATP hydrolysis coupled proton transport	biological_process	0.66254	1	2	392	26	4386	C2.317,C1.721
GO:0044262	cellular carbohydrate metabolic process	biological_process	0.6635	1	7	392	91	4386	C1.1272,C5.497,C5.703,C2.1156,C3.855,C2.629,C1.46
GO:0016051	carbohydrate biosynthetic process	biological_process	0.66454	1	6	392	79	4386	C2.1156,C5.497,C1.46,C3.855,C1.1272,C4.280
GO:0006400	tRNA modification	biological_process	0.66535	1	1	392	12	4386	C6.434
GO:0008509	anion transmembrane transporter activity	molecular_function	0.66614	1	4	392	52	4386	C3.41,C1.1156,C6.259,C2.1034
GO:0006163	purine nucleotide metabolic process	biological_process	0.6665	1	5	392	65	4386	C6.755,C2.63,C5.822,C4.294,C4.276
GO:0006721	terpenoid metabolic process	biological_process	0.66849	1	3	392	37	4386	C6.860,C6.686,C7.178
GO:0016114	terpenoid biosynthetic process	biological_process	0.66849	1	3	392	37	4386	C6.860,C6.686,C7.178
GO:0032502	developmental process	biological_process	0.66894	1	6	392	81	4386	C1.64,C7.533,C3.665,C4.85,C7.171,C7.185
GO:0032268	regulation of cellular protein metabolic process	biological_process	0.67481	1	2	392	28	4386	C1.1251,C4.266
GO:0030030	cell projection organization	biological_process	0.67484	1	1	392	12	4386	C2.896
GO:0006081	cellular aldehyde metabolic process	biological_process	0.67548	1	2	392	24	4386	C6.192,C6.719
GO:0043933	macromolecular complex subunit organization	biological_process	0.67711	1	8	392	104	4386	C2.506,C7.578,C4.46,C5.229,C2.317,C8.561,C3.739,C4.266
GO:0008134	transcription factor binding	molecular_function	0.67759	1	3	392	42	4386	C1.745,C5.229,C7.605
GO:0044264	cellular polysaccharide metabolic process	biological_process	0.6782	1	5	392	68	4386	C2.1156,C5.497,C1.46,C3.855,C1.1272
GO:0006865	amino acid transport	biological_process	0.6793	1	3	392	40	4386	C3.41,C1.1156,C6.721
GO:0006396	RNA processing	biological_process	0.67977	1	14	392	174	4386	C2.317,C4.528,C6.586,C1.1079,C1.1247,C1.386,C4.186,C2.566,C5.276,C6.860,C6.434,C6.77,C2.550,C2.279
GO:0019438	aromatic compound biosynthetic process	biological_process	0.6808	1	65	392	801	4386	C6.375,C6.484,C1.1247,C2.494,C4.858,C5.458,C4.276,C7.185,C4.440,C6.795,C7.137,C4.304,C1.334,C1.1093,C1.746,C4.182,C4.795,C1.116,C2.14,C6.763,C6.26,C4.669,C7.646,C1.694,C4.1,C6.592,C6.532,C5.729,C3.354,C1.600,C1.1258,C8.151,C3.1035,C7.275,C4.150,C1.102,C2.829,C1.64,C6.860,C7.372,C7.171,scaffold00023.25,C3.1031,C7.533,C7.509,C5.259,C3.694,C5.584,C3.828,C2.1064,C4.831,C3.440,C5.427,C5.276,C1.530,C6.…
GO:0072511	divalent inorganic cation transport	biological_process	0.68091	1	2	392	27	4386	C3.932,C2.279
GO:0051302	regulation of cell division	biological_process	0.68098	1	1	392	13	4386	C7.220
GO:0031399	regulation of protein modification process	biological_process	0.68211	1	1	392	14	4386	C1.1251
GO:0019898	extrinsic component of membrane	cellular_component	0.68251	1	1	392	13	4386	C2.317
GO:0009117	nucleotide metabolic process	biological_process	0.68375	1	9	392	113	4386	C6.755,C6.192,C4.276,C5.822,C2.63,C4.294,C6.484,C6.719,C4.205
GO:0015711	organic anion transport	biological_process	0.68533	1	4	392	53	4386	C1.1156,C3.41,C4.1,C6.721
GO:0015849	organic acid transport	biological_process	0.68533	1	4	392	53	4386	C3.41,C1.1156,C4.1,C6.721
GO:0046942	carboxylic acid transport	biological_process	0.68533	1	4	392	53	4386	C6.721,C3.41,C1.1156,C4.1
GO:0034622	cellular macromolecular complex assembly	biological_process	0.68599	1	5	392	67	4386	C2.317,C8.561,C5.229,C7.578,C2.506
GO:0004871	signal transducer activity	molecular_function	0.68609	1	6	392	83	4386	C1.334,C4.1,C2.1034,C2.494,C5.126,C4.682
GO:0022804	active transmembrane transporter activity	molecular_function	0.68775	1	6	392	81	4386	C2.1064,C2.635,C5.337,C2.84,C1.693,C5.354
GO:0019201	nucleotide kinase activity	molecular_function	0.6881	1	1	392	13	4386	C7.644
GO:0044763	single-organism cellular process	biological_process	0.68821	1	132	392	1566	4386	C1.804,C2.494,C1.1247,C8.577,C7.220,C8.561,C8.314,C2.32,C8.225,C5.822,C7.170,C2.1034,C2.585,C1.334,C5.354,C4.276,C4.440,C6.624,C1.693,C7.644,C4.171,C1.525,C2.115,C1.335,C6.279,C1.721,C4.1,C5.337,scaffold00023.26,C6.242,C5.701,C1.46,C6.756,C6.77,C1.1128,C1.1258,C5.693,C2.1038,C3.713,C8.216,C6.592,C3.855,C7.169,C3.354,C8.13,C1.64,C1.159,C2.317,C2.1064,C6.580,C8.286,C4.266,C1.417,C6.866,C2.629,C1.10…
GO:0051338	regulation of transferase activity	biological_process	0.68913	1	1	392	16	4386	C1.1251
GO:0008380	RNA splicing	biological_process	0.69074	1	2	392	27	4386	C1.386,C2.317
GO:0022900	electron transport chain	biological_process	0.69294	1	2	392	27	4386	C5.822,C4.294
GO:0004806	triglyceride lipase activity	molecular_function	0.69323	1	1	392	13	4386	C4.73
GO:0019220	regulation of phosphate metabolic process	biological_process	0.69346	1	1	392	14	4386	C1.1251
GO:0051174	regulation of phosphorus metabolic process	biological_process	0.69346	1	1	392	14	4386	C1.1251
GO:0072521	purine-containing compound metabolic process	biological_process	0.69453	1	5	392	67	4386	C4.294,C5.822,C4.276,C6.755,C2.63
GO:0006739	NADP metabolic process	biological_process	0.69481	1	2	392	25	4386	C6.719,C6.192
GO:0016881	acid-amino acid ligase activity	molecular_function	0.69563	1	2	392	28	4386	C7.644,C4.395
GO:0044703	multi-organism reproductive process	biological_process	0.69607	1	2	392	26	4386	C7.367,C5.693
GO:0009288	bacterial-type flagellum	cellular_component	0.69688	1	1	392	13	4386	C4.1
GO:0098519	nucleotide phosphatase activity, acting on free nucleotides	molecular_function	0.69698	1	1	392	15	4386	C2.1064
GO:0005507	copper ion binding	molecular_function	0.69772	1	2	392	27	4386	C4.294,scaffold00023.19
GO:0004003	ATP-dependent DNA helicase activity	molecular_function	0.69924	1	1	392	14	4386	C7.605
GO:0006399	tRNA metabolic process	biological_process	0.69938	1	11	392	139	4386	C1.386,C4.1,C1.1247,C2.317,C4.528,C6.586,C6.434,C6.860,C2.550,C6.77,C5.276
GO:0015093	ferrous iron transmembrane transporter activity	molecular_function	0.70177	1	1	392	13	4386	C3.932
GO:0015684	ferrous iron transport	biological_process	0.70177	1	1	392	13	4386	C3.932
GO:0006066	alcohol metabolic process	biological_process	0.70225	1	1	392	13	4386	C2.629
GO:0005578	proteinaceous extracellular matrix	cellular_component	0.70279	1	2	392	28	4386	C6.592,C1.461
GO:0031012	extracellular matrix	cellular_component	0.70279	1	2	392	28	4386	C1.461,C6.592
GO:0043623	cellular protein complex assembly	biological_process	0.70293	1	4	392	56	4386	C2.506,C2.317,C8.561,C5.229
GO:0031323	regulation of cellular metabolic process	biological_process	0.7056	1	41	392	528	4386	C4.714,C6.592,C3.354,C5.729,C8.151,C2.494,C1.600,C4.858,C7.275,C7.185,C6.860,C1.64,C6.795,C7.372,C1.334,C7.137,C7.171,C7.509,C4.182,C4.795,C1.746,C7.533,C3.1031,C2.14,C5.584,C4.266,C5.276,C6.242,C5.427,C3.440,C4.831,C2.328,C5.278,C3.393,C6.26,C1.1251,C1.721,C4.1,C7.605,C7.646,C3.1014
GO:0030414	peptidase inhibitor activity	molecular_function	0.7062	1	1	392	15	4386	C5.458
GO:0061134	peptidase regulator activity	molecular_function	0.7062	1	1	392	15	4386	C5.458
GO:0044724	single-organism carbohydrate catabolic process	biological_process	0.70671	1	1	392	13	4386	C2.629
GO:0009521	photosystem	cellular_component	0.70698	1	2	392	28	4386	C2.208,C4.714
GO:0031514	motile cilium	cellular_component	0.7073	1	2	392	30	4386	C2.317,C4.1
GO:0090150	establishment of protein localization to membrane	biological_process	0.70861	1	2	392	29	4386	C2.585,C5.693
GO:0051246	regulation of protein metabolic process	biological_process	0.70867	1	2	392	30	4386	C4.266,C1.1251
GO:0006520	cellular amino acid metabolic process	biological_process	0.70881	1	14	392	177	4386	C3.828,C4.1,C4.304,C2.317,C6.484,C8.175,C4.395,C1.745,C7.644,C3.354,C4.440,C7.169,C7.168,C6.532
GO:0006367	transcription initiation from RNA polymerase II promoter	biological_process	0.7093	1	2	392	28	4386	C6.375,C3.694
GO:0009165	nucleotide biosynthetic process	biological_process	0.71173	1	4	392	55	4386	C6.755,C2.63,C4.276,C6.484
GO:0055086	nucleobase-containing small molecule metabolic process	biological_process	0.71175	1	11	392	139	4386	C6.755,C4.276,C5.822,C6.192,C2.63,C6.484,C4.294,C6.719,C1.1258,C5.693,C4.205
GO:0048523	negative regulation of cellular process	biological_process	0.71181	1	3	392	44	4386	C1.1251,C7.171,C1.64
GO:0019222	regulation of metabolic process	biological_process	0.71194	1	42	392	542	4386	C7.275,C4.858,C1.600,C2.494,C8.151,C5.729,C3.354,C6.592,C4.714,C7.137,C1.334,C7.372,C6.795,C1.64,C6.860,C7.185,C4.266,C5.584,C2.14,C3.1031,C4.182,C7.533,C1.746,C4.795,C7.509,C7.171,C3.1014,C7.646,C7.605,C1.721,C4.1,C1.1251,C6.26,C3.393,C5.278,C3.684,C2.328,C4.831,C5.427,C3.440,C5.276,C6.242
GO:0000990	transcription factor activity, core RNA polymerase binding	molecular_function	0.71198	1	2	392	29	4386	C5.276,C7.137
GO:0000996	core DNA-dependent RNA polymerase binding promoter specificity activity	molecular_function	0.71198	1	2	392	29	4386	C5.276,C7.137
GO:0016987	sigma factor activity	molecular_function	0.71198	1	2	392	29	4386	C5.276,C7.137
GO:0006950	response to stress	biological_process	0.71231	1	19	392	249	4386	C7.166,C6.755,C1.260,C6.570,C4.296,C1.386,C7.419,C7.605,C4.793,C3.354,C8.40,C5.11,C4.682,C6.41,C2.32,C8.314,C4.85,C4.280,C5.229
GO:0015081	sodium ion transmembrane transporter activity	molecular_function	0.71409	1	2	392	27	4386	C5.337,C6.756
GO:0035556	intracellular signal transduction	biological_process	0.71474	1	7	392	104	4386	C4.1,C2.1064,C6.275,C2.494,C2.1090,C8.577,C5.126
GO:0048193	Golgi vesicle transport	biological_process	0.71503	1	2	392	29	4386	C4.2,C4.1
GO:0009108	coenzyme biosynthetic process	biological_process	0.71531	1	4	392	53	4386	C1.745,C3.828,C2.63,C4.440
GO:1902600	hydrogen ion transmembrane transport	biological_process	0.71557	1	3	392	43	4386	C1.721,C4.276,C2.317
GO:0008757	S-adenosylmethionine-dependent methyltransferase activity	molecular_function	0.71667	1	3	392	40	4386	C6.434,C6.179,C2.566
GO:0060089	molecular transducer activity	molecular_function	0.71707	1	6	392	86	4386	C2.494,C2.1034,C4.682,C5.126,C4.1,C1.334
GO:0009311	oligosaccharide metabolic process	biological_process	0.71798	1	1	392	14	4386	C2.1156
GO:0008276	protein methyltransferase activity	molecular_function	0.71842	1	2	392	27	4386	C6.434,C2.566
GO:0034637	cellular carbohydrate biosynthetic process	biological_process	0.71885	1	5	392	71	4386	C2.1156,C5.497,C1.46,C3.855,C1.1272
GO:0032774	RNA biosynthetic process	biological_process	0.72261	1	49	392	625	4386	C7.275,C4.858,C2.494,C8.151,C1.600,C5.729,C6.375,C3.354,C6.592,C1.334,C7.372,C7.137,C6.795,C1.102,C1.64,C6.860,C2.829,C5.458,C7.185,C2.1064,C5.584,C6.763,C2.14,C3.694,C5.259,C4.182,C4.795,C1.746,C7.533,C7.509,C1.116,C3.1031,C7.171,C7.646,C7.605,C1.694,C4.1,C3.1014,C4.824,C5.278,C4.669,C6.26,C3.393,C2.328,C5.427,C3.440,C1.530,C5.276,C4.831
GO:0016773	phosphotransferase activity, alcohol group as acceptor	molecular_function	0.723	1	17	392	231	4386	C5.702,C7.257,C5.126,C6.242,C2.63,C4.1,C6.42,C4.912,C7.30,C2.1156,C5.822,C1.416,C7.698,C5.497,C5.584,C1.501,C6.720
GO:0034220	ion transmembrane transport	biological_process	0.72475	1	7	392	95	4386	C4.276,C2.317,C6.721,C6.756,C3.41,C1.1156,C1.721
GO:0003724	RNA helicase activity	molecular_function	0.72492	1	2	392	31	4386	C5.126,C7.605
GO:0006732	coenzyme metabolic process	biological_process	0.72502	1	7	392	91	4386	C3.828,C2.63,C4.440,C1.334,C6.719,C6.192,C1.745
GO:0005381	iron ion transmembrane transporter activity	molecular_function	0.72756	1	1	392	14	4386	C3.932
GO:0015629	actin cytoskeleton	cellular_component	0.72972	1	1	392	15	4386	C1.1251
GO:1901362	organic cyclic compound biosynthetic process	biological_process	0.72997	1	67	392	834	4386	C5.458,C4.276,C7.185,C4.440,C6.795,C7.137,C4.304,C1.334,C6.375,C6.484,C1.1247,C2.494,C4.858,C6.26,C4.669,C7.646,C4.1,C1.694,C1.1093,C4.182,C1.746,C4.795,C1.116,C2.14,C6.763,C4.150,C1.64,C2.829,C6.860,C1.102,C7.372,C6.592,C6.532,C5.729,C3.354,C3.855,C1.600,C1.1258,C5.395,C8.151,C3.1035,C7.275,C4.831,C5.427,C3.440,C5.276,C1.530,C6.755,C2.328,C6.719,C3.393,C1.745,C5.278,C3.1014,C4.824,C7.605,C2.63,C…
GO:0010564	regulation of cell cycle process	biological_process	0.73024	1	1	392	15	4386	C7.220
GO:0004221	obsolete ubiquitin thiolesterase activity	molecular_function	0.73072	1	1	392	17	4386	C1.802
GO:0009896	positive regulation of catabolic process	biological_process	0.73175	1	1	392	16	4386	C1.721
GO:0010508	positive regulation of autophagy	biological_process	0.73175	1	1	392	16	4386	C1.721
GO:0031331	positive regulation of cellular catabolic process	biological_process	0.73175	1	1	392	16	4386	C1.721
GO:0000910	cytokinesis	biological_process	0.73291	1	2	392	31	4386	C7.220,C4.1
GO:0016272	prefoldin complex	cellular_component	0.7349	1	1	392	14	4386	C7.73
GO:0034654	nucleobase-containing compound biosynthetic process	biological_process	0.73521	1	54	392	688	4386	C6.795,C1.334,C7.372,C7.137,C4.276,C5.458,C7.185,C1.102,C1.64,C2.829,C6.860,C2.494,C1.1258,C8.151,C6.484,C1.600,C7.275,C4.858,C6.592,C6.375,C5.729,C3.354,C5.278,C4.669,C6.26,C3.393,C7.605,C7.646,C2.63,C4.1,C1.694,C3.1014,C4.824,C3.440,C5.427,C1.530,C5.276,C4.831,C6.755,C2.328,C2.14,C3.694,C5.259,C2.1064,C5.584,C6.763,C7.171,C4.182,C4.795,C1.746,C7.533,C1.116,C7.509,C3.1031
GO:0008948	oxaloacetate decarboxylase activity	molecular_function	0.7368	1	1	392	14	4386	C6.756
GO:0035725	sodium ion transmembrane transport	biological_process	0.7368	1	1	392	14	4386	C6.756
GO:0071436	sodium ion export	biological_process	0.7368	1	1	392	14	4386	C6.756
GO:0034508	centromere complex assembly	biological_process	0.73786	1	1	392	15	4386	C2.317
GO:0018130	heterocycle biosynthetic process	biological_process	0.73859	1	65	392	814	4386	C4.669,C6.26,C7.646,C1.694,C4.1,C2.14,C6.763,C1.1093,C4.182,C1.746,C4.795,C1.116,C6.795,C4.304,C1.334,C7.137,C4.276,C5.458,C7.185,C4.440,C2.494,C1.1247,C6.484,C4.858,C6.375,C1.745,C5.278,C3.393,C6.719,C7.605,C2.63,C3.1014,C4.824,C3.440,C5.427,C1.530,C5.276,C4.831,C6.755,C2.328,C3.694,C5.259,C2.1064,C5.584,C3.828,scaffold00023.25,C7.171,C7.533,C7.509,C3.1031,C7.372,C4.150,C1.102,C2.829,C1.64,C6.86…
GO:0015075	ion transmembrane transporter activity	molecular_function	0.73886	1	20	392	257	4386	C4.904,C3.823,C8.442,C8.216,C6.259,C3.230,C1.1156,C3.932,C6.721,C4.85,C6.720,C2.317,C3.41,C6.756,C4.276,C1.721,C5.337,C4.188,C5.354,C2.1034
GO:0051301	cell division	biological_process	0.73944	1	3	392	46	4386	C7.220,C4.1,C2.1064
GO:0022414	reproductive process	biological_process	0.73974	1	2	392	28	4386	C5.693,C7.367
GO:0007154	cell communication	biological_process	0.73983	1	17	392	240	4386	C1.334,C4.1,C2.1034,C1.64,C6.77,C5.126,C2.1090,C2.1064,C6.275,C8.577,C8.561,C5.229,C2.494,C7.367,C3.409,C6.592,C7.171
GO:0048583	regulation of response to stimulus	biological_process	0.73991	1	2	392	36	4386	C7.171,C1.64
GO:0005929	cilium	cellular_component	0.74061	1	2	392	32	4386	C4.1,C2.317
GO:0072657	protein localization to membrane	biological_process	0.74161	1	2	392	31	4386	C2.585,C5.693
GO:0019725	cellular homeostasis	biological_process	0.74285	1	3	392	41	4386	C4.296,C7.170,C1.159
GO:0015077	monovalent inorganic cation transmembrane transporter activity	molecular_function	0.74414	1	8	392	109	4386	C2.317,C5.354,C4.188,C1.721,C5.337,C3.230,C4.276,C6.756
GO:0071705	nitrogen compound transport	biological_process	0.74444	1	5	392	70	4386	C6.721,C4.294,C3.1018,C1.1156,C3.41
GO:0022891	substrate-specific transmembrane transporter activity	molecular_function	0.74676	1	22	392	281	4386	C2.1034,C5.354,C4.188,C5.337,C1.721,C4.276,C6.756,C3.41,C6.720,C4.294,C2.317,C4.85,C6.721,C3.932,C1.1156,C3.230,C6.259,C8.216,C8.442,C4.904,C3.823,C3.1018
GO:0015078	hydrogen ion transmembrane transporter activity	molecular_function	0.74801	1	5	392	71	4386	C4.276,C2.317,C5.354,C5.337,C1.721
GO:0016151	nickel cation binding	molecular_function	0.74807	1	1	392	16	4386	C1.417
GO:0019318	hexose metabolic process	biological_process	0.74871	1	1	392	14	4386	C6.242
GO:0007276	gamete generation	biological_process	0.75128	1	1	392	14	4386	C5.693
GO:0006355	regulation of transcription, DNA-templated	biological_process	0.7522	1	36	392	473	4386	C2.328,C5.276,C5.427,C3.440,C4.831,C4.1,C7.605,C7.646,C3.1014,C5.278,C3.393,C6.26,C7.509,C4.182,C4.795,C1.746,C7.533,C3.1031,C7.171,C5.584,C2.14,C6.860,C1.64,C7.185,C7.372,C1.334,C7.137,C6.795,C3.354,C5.729,C6.592,C4.858,C7.275,C8.151,C2.494,C1.600
GO:1903506	regulation of nucleic acid-templated transcription	biological_process	0.7522	1	36	392	473	4386	C8.151,C2.494,C1.600,C4.858,C7.275,C6.592,C3.354,C5.729,C6.795,C7.372,C1.334,C7.137,C7.185,C6.860,C1.64,C2.14,C5.584,C7.171,C7.509,C4.795,C4.182,C1.746,C7.533,C3.1031,C5.278,C3.393,C6.26,C4.1,C7.605,C7.646,C3.1014,C5.276,C3.440,C5.427,C4.831,C2.328
GO:0098805	whole membrane	cellular_component	0.75275	1	3	392	46	4386	C1.1251,C2.317,C5.693
GO:0005753	mitochondrial proton-transporting ATP synthase complex	cellular_component	0.75396	1	1	392	17	4386	C6.755
GO:0006720	isoprenoid metabolic process	biological_process	0.75639	1	3	392	42	4386	C6.860,C6.686,C7.178
GO:0008299	isoprenoid biosynthetic process	biological_process	0.75639	1	3	392	42	4386	C6.686,C6.860,C7.178
GO:0006470	protein dephosphorylation	biological_process	0.75671	1	1	392	17	4386	C3.100
GO:0004719	protein-L-isoaspartate (D-aspartate) O-methyltransferase activity	molecular_function	0.75709	1	1	392	15	4386	C2.566
GO:0060589	nucleoside-triphosphatase regulator activity	molecular_function	0.76101	1	1	392	19	4386	C2.279
GO:0008094	DNA-dependent ATPase activity	molecular_function	0.76168	1	1	392	17	4386	C7.605
GO:0051252	regulation of RNA metabolic process	biological_process	0.76322	1	36	392	475	4386	C5.729,C3.354,C6.592,C7.275,C4.858,C1.600,C2.494,C8.151,C1.64,C6.860,C7.185,C7.137,C1.334,C7.372,C6.795,C3.1031,C1.746,C4.182,C7.533,C4.795,C7.509,C7.171,C5.584,C2.14,C2.328,C4.831,C3.440,C5.427,C5.276,C3.1014,C7.646,C7.605,C4.1,C6.26,C3.393,C5.278
GO:2001141	regulation of RNA biosynthetic process	biological_process	0.76322	1	36	392	475	4386	C4.1,C7.605,C7.646,C3.1014,C5.278,C3.393,C6.26,C2.328,C5.276,C3.440,C5.427,C4.831,C5.584,C2.14,C7.509,C1.746,C4.182,C4.795,C7.533,C3.1031,C7.171,C7.372,C1.334,C7.137,C6.795,C6.860,C1.64,C7.185,C4.858,C7.275,C8.151,C2.494,C1.600,C3.354,C5.729,C6.592
GO:0010468	regulation of gene expression	biological_process	0.76424	1	37	392	488	4386	C4.831,C5.427,C3.440,C5.276,C2.328,C6.26,C3.393,C5.278,C3.1014,C7.646,C7.605,C4.1,C7.171,C3.1031,C4.182,C4.795,C1.746,C7.533,C7.509,C2.14,C4.266,C5.584,C7.185,C1.64,C6.860,C6.795,C7.137,C1.334,C7.372,C6.592,C5.729,C3.354,C1.600,C2.494,C8.151,C7.275,C4.858
GO:0071840	cellular component organization or biogenesis	biological_process	0.7649	1	28	392	370	4386	C8.194,C3.393,C1.1251,C2.585,C4.1,C7.372,C1.334,C2.566,C2.506,C7.578,C1.260,C1.89,C5.693,C5.229,C6.721,C1.1272,C2.317,C6.720,C8.561,C3.739,C4.266,C2.896,C4.2,C2.115,C1.1093,C7.509,C4.46,C6.375
GO:0010506	regulation of autophagy	biological_process	0.76749	1	1	392	18	4386	C1.721
GO:0032259	methylation	biological_process	0.76796	1	3	392	43	4386	C2.566,C1.46,C6.434
GO:0006891	intra-Golgi vesicle-mediated transport	biological_process	0.76842	1	1	392	16	4386	C4.1
GO:2000112	regulation of cellular macromolecule biosynthetic process	biological_process	0.76857	1	37	392	491	4386	C5.427,C3.440,C5.276,C4.831,C2.328,C5.278,C6.26,C3.393,C7.605,C7.646,C4.1,C3.1014,C7.171,C4.182,C7.533,C1.746,C4.795,C7.509,C3.1031,C2.14,C5.584,C4.266,C7.185,C6.860,C1.64,C6.795,C1.334,C7.372,C7.137,C6.592,C5.729,C3.354,C2.494,C8.151,C1.600,C7.275,C4.858
GO:0042802	identical protein binding	molecular_function	0.76882	1	2	392	34	4386	C1.663,C5.229
GO:0090575	RNA polymerase II transcription factor complex	cellular_component	0.76906	1	2	392	31	4386	C3.694,C6.375
GO:0015985	energy coupled proton transport, down electrochemical gradient	biological_process	0.77166	1	1	392	17	4386	C4.276
GO:0015986	ATP synthesis coupled proton transport	biological_process	0.77166	1	1	392	17	4386	C4.276
GO:0080090	regulation of primary metabolic process	biological_process	0.77356	1	39	392	517	4386	C6.795,C1.334,C7.372,C7.137,C7.185,C6.860,C1.64,C2.494,C8.151,C1.600,C7.275,C4.858,C6.592,C5.729,C3.354,C5.278,C6.26,C1.1251,C3.393,C7.605,C7.646,C4.1,C3.1014,C5.427,C3.440,C5.276,C6.242,C4.831,C2.328,C2.14,C5.584,C4.266,C7.171,C4.182,C1.746,C7.533,C4.795,C7.509,C3.1031
GO:0044265	cellular macromolecule catabolic process	biological_process	0.774	1	4	392	62	4386	C3.1012,C1.802,C7.310,C7.533
GO:0006351	transcription, DNA-templated	biological_process	0.77411	1	47	392	613	4386	C1.334,C7.372,C7.137,C6.795,C2.829,C1.64,C1.102,C6.860,C5.458,C7.185,C7.275,C4.858,C2.494,C8.151,C1.600,C6.375,C5.729,C3.354,C6.592,C7.646,C7.605,C1.694,C4.1,C3.1014,C4.669,C5.278,C6.26,C3.393,C2.328,C3.440,C5.427,C1.530,C5.276,C4.831,C5.584,C6.763,C3.694,C2.14,C5.259,C7.533,C4.182,C1.746,C4.795,C1.116,C7.509,C3.1031,C7.171
GO:0097659	nucleic acid-templated transcription	biological_process	0.77411	1	47	392	613	4386	C5.278,C4.669,C6.26,C3.393,C7.605,C7.646,C4.1,C1.694,C3.1014,C3.440,C5.427,C1.530,C5.276,C4.831,C2.328,C3.694,C2.14,C5.259,C5.584,C6.763,C7.171,C4.182,C1.746,C7.533,C4.795,C7.509,C1.116,C3.1031,C6.795,C1.334,C7.372,C7.137,C5.458,C7.185,C1.102,C1.64,C6.860,C2.829,C2.494,C8.151,C1.600,C7.275,C4.858,C6.592,C5.729,C6.375,C3.354
GO:0006818	hydrogen transport	biological_process	0.776	1	3	392	47	4386	C1.721,C2.317,C4.276
GO:0015992	proton transport	biological_process	0.776	1	3	392	47	4386	C1.721,C2.317,C4.276
GO:0034660	ncRNA metabolic process	biological_process	0.77726	1	12	392	161	4386	C6.77,C2.550,C6.434,C6.860,C2.566,C5.276,C4.1,C1.386,C6.586,C2.317,C4.528,C1.1247
GO:0010556	regulation of macromolecule biosynthetic process	biological_process	0.77901	1	37	392	493	4386	C5.584,C4.266,C2.14,C7.533,C4.182,C1.746,C4.795,C7.509,C3.1031,C7.171,C7.605,C7.646,C4.1,C3.1014,C5.278,C6.26,C3.393,C2.328,C5.427,C3.440,C5.276,C4.831,C7.275,C4.858,C2.494,C8.151,C1.600,C5.729,C3.354,C6.592,C1.334,C7.372,C7.137,C6.795,C1.64,C6.860,C7.185
GO:0031326	regulation of cellular biosynthetic process	biological_process	0.77901	1	37	392	493	4386	C5.584,C4.266,C2.14,C3.1031,C4.182,C4.795,C1.746,C7.533,C7.509,C7.171,C3.1014,C7.605,C7.646,C4.1,C6.26,C3.393,C5.278,C2.328,C4.831,C3.440,C5.427,C5.276,C7.275,C4.858,C1.600,C2.494,C8.151,C5.729,C3.354,C6.592,C7.137,C1.334,C7.372,C6.795,C6.860,C1.64,C7.185
GO:0016851	magnesium chelatase activity	molecular_function	0.78259	1	2	392	35	4386	C7.605,C4.150
GO:0051002	ligase activity, forming nitrogen-metal bonds	molecular_function	0.78259	1	2	392	35	4386	C7.605,C4.150
GO:0051003	ligase activity, forming nitrogen-metal bonds, forming coordination complexes	molecular_function	0.78259	1	2	392	35	4386	C7.605,C4.150
GO:0098655	cation transmembrane transport	biological_process	0.78277	1	4	392	61	4386	C2.317,C4.276,C1.721,C6.756
GO:0098660	inorganic ion transmembrane transport	biological_process	0.78277	1	4	392	61	4386	C1.721,C6.756,C2.317,C4.276
GO:0098662	inorganic cation transmembrane transport	biological_process	0.78277	1	4	392	61	4386	C2.317,C4.276,C1.721,C6.756
GO:0007165	signal transduction	biological_process	0.78318	1	16	392	234	4386	C2.1034,C4.1,C1.334,C2.1090,C5.126,C6.77,C1.64,C5.229,C2.494,C8.561,C8.577,C2.1064,C6.275,C7.171,C6.592,C3.409
GO:0006725	cellular aromatic compound metabolic process	biological_process	0.78578	1	104	392	1279	4386	C4.831,C2.566,C6.192,C7.168,C3.908,C1.530,C5.276,C5.427,C3.440,C5.48,C2.328,C6.755,C4.73,C6.719,C3.393,C5.278,C4.843,C1.745,C4.824,C4.296,C3.1014,C2.63,C7.605,C7.171,scaffold00023.25,C5.726,C3.1031,C7.509,C7.533,C4.294,C2.317,C5.259,C3.694,C3.828,C5.584,C2.1064,C4.186,C4.150,C1.64,C1.102,C7.166,C6.860,C2.829,C2.279,C4.26,C4.205,C7.372,C6.592,C6.532,C3.354,C5.729,C1.631,C7.169,C1.600,C8.151,C1.125…
GO:0006955	immune response	biological_process	0.78703	1	1	392	18	4386	C4.904
GO:0006468	protein phosphorylation	biological_process	0.7876	1	9	392	136	4386	C4.912,C1.1251,C1.501,C6.720,C5.497,C7.698,C5.822,C1.416,C2.1156
GO:0044085	cellular component biogenesis	biological_process	0.78767	1	12	392	168	4386	C7.372,C4.1,C3.739,C8.561,C6.720,C2.317,C6.721,C5.229,C2.506,C7.578,C2.566,C2.896
GO:0009889	regulation of biosynthetic process	biological_process	0.78793	1	37	392	495	4386	C7.171,C3.1031,C7.509,C4.182,C7.533,C1.746,C4.795,C2.14,C5.584,C4.266,C4.831,C5.276,C5.427,C3.440,C2.328,C3.393,C6.26,C5.278,C3.1014,C4.1,C7.646,C7.605,C6.592,C3.354,C5.729,C1.600,C8.151,C2.494,C4.858,C7.275,C7.185,C1.64,C6.860,C6.795,C7.137,C7.372,C1.334
GO:0008324	cation transmembrane transporter activity	molecular_function	0.78824	1	15	392	202	4386	C8.442,C6.756,C4.904,C3.823,C3.230,C4.276,C8.216,C4.188,C3.932,C5.354,C5.337,C1.721,C6.720,C2.317,C6.721
GO:0070011	peptidase activity, acting on L-amino acid peptides	molecular_function	0.79014	1	15	392	199	4386	C1.184,C2.565,C6.419,C1.932,C4.812,C8.225,C3.674,C3.666,C3.713,C2.1060,C7.164,C7.220,C4.73,C1.605,C3.684
GO:0019205	nucleobase-containing compound kinase activity	molecular_function	0.79029	1	1	392	18	4386	C7.644
GO:0045333	cellular respiration	biological_process	0.79077	1	2	392	33	4386	C5.822,C4.294
GO:0045502	dynein binding	molecular_function	0.79098	1	1	392	18	4386	C5.229
GO:0019048	modulation by virus of host morphology or physiology	biological_process	0.79156	1	1	392	19	4386	C6.259
GO:0008233	peptidase activity	molecular_function	0.7918	1	17	392	225	4386	C3.684,C1.605,C4.73,C2.1060,C4.812,C1.932,C2.565,C1.184,C1.1079,C7.164,C7.220,C3.713,C3.674,C3.666,C8.225,C6.419,C5.64
GO:0051171	regulation of nitrogen compound metabolic process	biological_process	0.79208	1	37	392	496	4386	C6.795,C1.334,C7.372,C7.137,C7.185,C6.860,C1.64,C2.494,C8.151,C1.600,C7.275,C4.858,C6.592,C5.729,C3.354,C5.278,C6.26,C3.393,C7.646,C7.605,C4.1,C3.1014,C3.440,C5.427,C5.276,C4.831,C2.328,C2.14,C5.584,C4.266,C7.171,C4.795,C4.182,C1.746,C7.533,C7.509,C3.1031
GO:0051082	unfolded protein binding	molecular_function	0.7924	1	2	392	32	4386	C7.73,C6.592
GO:0044798	nuclear transcription factor complex	cellular_component	0.79249	1	2	392	33	4386	C6.375,C3.694
GO:0023052	signaling	biological_process	0.79269	1	16	392	236	4386	C1.64,C6.77,C2.1090,C5.126,C1.334,C4.1,C2.1034,C3.409,C6.592,C7.171,C2.1064,C6.275,C5.229,C2.494,C8.561,C8.577
GO:0044700	single organism signaling	biological_process	0.79269	1	16	392	236	4386	C8.561,C8.577,C5.229,C2.494,C2.1064,C6.275,C6.592,C7.171,C3.409,C2.1034,C1.334,C4.1,C5.126,C2.1090,C1.64,C6.77
GO:0016591	DNA-directed RNA polymerase II, holoenzyme	cellular_component	0.79576	1	2	392	33	4386	C6.375,C3.694
GO:0050794	regulation of cellular process	biological_process	0.79638	1	57	392	749	4386	C4.296,C3.1014,C4.1,C1.721,C7.605,C7.646,C3.393,C1.1251,C6.26,C5.278,C2.328,C6.77,C4.831,C5.276,C6.242,C3.440,C5.427,C4.266,C5.584,C2.1064,C6.275,C3.665,C2.14,C5.229,C3.1031,C7.509,C7.533,C4.182,C1.746,C4.795,C3.409,C6.259,C7.171,C7.137,C7.372,C1.334,C6.795,C7.170,C2.1034,C6.860,C1.64,C1.260,C7.185,C5.126,C2.1090,C4.858,C7.275,C1.600,C7.220,C8.577,C8.561,C8.151,C2.494,C3.354,C5.729,C6.592,C4.714
GO:0019012	virion	cellular_component	0.79659	1	9	392	134	4386	C6.375,C1.260,C8.441,C3.1016,C5.354,C5.337,C1.353,C4.395,C1.720
GO:0016779	nucleotidyltransferase activity	molecular_function	0.79665	1	9	392	134	4386	C4.442,C7.30,C5.229,C4.669,C5.259,C6.763,C4.824,C6.592,C4.440
GO:0019867	outer membrane	cellular_component	0.79676	1	3	392	48	4386	C2.317,C2.896,C1.260
GO:0000139	Golgi membrane	cellular_component	0.7971	1	1	392	18	4386	C4.1
GO:0016831	carboxy-lyase activity	molecular_function	0.79908	1	3	392	47	4386	C6.756,C4.528,C8.175
GO:0005261	cation channel activity	molecular_function	0.79982	1	2	392	33	4386	C4.188,C3.230
GO:0004721	phosphoprotein phosphatase activity	molecular_function	0.80009	1	1	392	19	4386	C3.100
GO:0015171	amino acid transmembrane transporter activity	molecular_function	0.80131	1	2	392	34	4386	C3.41,C1.1156
GO:0044421	extracellular region part	cellular_component	0.80273	1	3	392	51	4386	C1.461,C5.229,C6.592
GO:0005975	carbohydrate metabolic process	biological_process	0.80308	1	20	392	268	4386	C1.1184,C6.242,C1.291,C8.220,C1.1139,C1.46,C6.802,C5.702,C1.353,C4.538,C6.748,C3.855,C2.629,C2.1156,C5.703,C1.24,C4.280,C6.720,C1.1272,C5.497
GO:0043565	sequence-specific DNA binding	molecular_function	0.80785	1	4	392	64	4386	C6.860,C4.795,C3.393,C5.229
GO:0044702	single organism reproductive process	biological_process	0.80841	1	1	392	17	4386	C5.693
GO:0050789	regulation of biological process	biological_process	0.80943	1	58	392	766	4386	C4.831,C5.427,C3.440,C5.276,C6.242,C6.77,C2.328,C6.26,C1.1251,C3.393,C5.278,C3.684,C3.1014,C4.296,C7.646,C7.605,C4.1,C1.721,C7.171,C6.259,C3.1031,C3.409,C4.182,C1.746,C7.533,C4.795,C7.509,C3.665,C5.229,C2.14,C4.266,C5.584,C2.1064,C6.275,C5.126,C7.185,C2.1090,C1.260,C1.64,C6.860,C6.795,C2.1034,C7.170,C7.137,C1.334,C7.372,C6.592,C4.714,C5.729,C3.354,C8.577,C8.561,C7.220,C1.600,C2.494,C8.151,C7.275,…
GO:0019219	regulation of nucleobase-containing compound metabolic process	biological_process	0.81074	1	36	392	488	4386	C6.860,C1.64,C7.185,C7.137,C7.372,C1.334,C6.795,C3.354,C5.729,C6.592,C4.858,C7.275,C1.600,C8.151,C2.494,C2.328,C4.831,C5.276,C3.440,C5.427,C3.1014,C4.1,C7.605,C7.646,C3.393,C6.26,C5.278,C3.1031,C7.509,C4.182,C7.533,C1.746,C4.795,C7.171,C5.584,C2.14
GO:0044003	modification by symbiont of host morphology or physiology	biological_process	0.81308	1	1	392	20	4386	C6.259
GO:0051817	modification of morphology or physiology of other organism involved in symbiotic interaction	biological_process	0.81308	1	1	392	20	4386	C6.259
GO:0016301	kinase activity	molecular_function	0.81428	1	16	392	234	4386	C5.126,C6.242,C7.644,C7.257,C4.912,C7.30,C4.1,C6.42,C2.63,C1.416,C5.822,C7.698,C2.1156,C6.720,C1.501,C5.497
GO:0008017	microtubule binding	molecular_function	0.81513	1	1	392	20	4386	C1.746
GO:0048856	anatomical structure development	biological_process	0.81605	1	3	392	53	4386	C3.665,C4.85,C7.185
GO:0048870	cell motility	biological_process	0.81691	1	2	392	36	4386	C2.317,C4.1
GO:0051674	localization of cell	biological_process	0.81691	1	2	392	36	4386	C2.317,C4.1
GO:0050896	response to stimulus	biological_process	0.8172	1	36	392	494	4386	C1.386,C4.1,C7.605,C4.296,C6.570,C6.77,C6.755,C5.229,C4.85,C2.1064,C6.275,C7.242,C6.41,C7.171,C3.409,C5.11,C4.904,C2.1034,C4.793,C7.419,C1.334,C2.1090,C5.126,C1.64,C7.166,C1.260,C4.280,C2.494,C8.577,C8.561,C8.314,C2.32,C4.682,C6.592,C8.40,C3.354
GO:0044423	virion part	cellular_component	0.81729	1	8	392	122	4386	C4.395,C1.720,C1.353,C5.337,C5.354,C3.1016,C6.375,C1.260
GO:0008200	ion channel inhibitor activity	molecular_function	0.81753	1	1	392	20	4386	C3.41
GO:0016248	channel inhibitor activity	molecular_function	0.81753	1	1	392	20	4386	C3.41
GO:0019028	viral capsid	cellular_component	0.81911	1	5	392	82	4386	C5.354,C5.337,C3.1016,C1.720,C4.395
GO:0060255	regulation of macromolecule metabolic process	biological_process	0.81975	1	38	392	517	4386	C4.831,C5.276,C5.427,C3.440,C2.328,C3.393,C1.1251,C6.26,C5.278,C3.1014,C4.1,C7.646,C7.605,C7.171,C3.1031,C7.509,C1.746,C4.182,C4.795,C7.533,C2.14,C5.584,C4.266,C7.185,C1.64,C6.860,C6.795,C7.137,C7.372,C1.334,C6.592,C3.354,C5.729,C1.600,C8.151,C2.494,C4.858,C7.275
GO:0032505	reproduction of a single-celled organism	biological_process	0.82067	1	1	392	20	4386	C4.1
GO:0043093	FtsZ-dependent cytokinesis	biological_process	0.82067	1	1	392	20	4386	C4.1
GO:0001775	cell activation	biological_process	0.82118	1	1	392	21	4386	C5.229
GO:0005577	fibrinogen complex	cellular_component	0.82118	1	1	392	21	4386	C5.229
GO:0030168	platelet activation	biological_process	0.82118	1	1	392	21	4386	C5.229
GO:0005604	basement membrane	cellular_component	0.82164	1	1	392	20	4386	C1.461
GO:0044420	extracellular matrix component	cellular_component	0.82164	1	1	392	20	4386	C1.461
GO:0015980	energy derivation by oxidation of organic compounds	biological_process	0.82244	1	2	392	35	4386	C5.822,C4.294
GO:0046915	transition metal ion transmembrane transporter activity	molecular_function	0.82256	1	1	392	19	4386	C3.932
GO:0043168	anion binding	molecular_function	0.82297	1	61	392	800	4386	C7.456,C4.778,C6.719,C7.178,C4.1,C2.63,C1.386,C7.605,C8.441,C6.242,C5.276,C4.355,C2.34,C8.220,C5.701,C7.257,C2.550,C6.755,C4.395,C1.1079,C8.322,C5.229,C1.501,C6.720,C2.317,C3.771,C2.1064,C7.645,C5.497,C7.242,C1.416,C7.245,C3.316,C4.895,C1.1132,C7.542,C2.1156,C4.912,C7.30,C6.586,C4.528,C1.794,C1.411,C4.150,C5.126,C2.279,C1.693,C7.644,C1.64,C6.860,C2.829,C8.335,C7.367,C1.1247,C5.395,C4.459,C8.175,C…
GO:0016310	phosphorylation	biological_process	0.82317	1	11	392	167	4386	C1.400,C5.497,C4.912,C1.1251,C6.720,C1.501,C4.294,C2.1156,C1.416,C5.822,C7.698
GO:0005739	mitochondrion	cellular_component	0.82342	1	6	392	91	4386	C6.755,C2.852,C1.334,C2.317,C1.536,C4.294
GO:0044723	single-organism carbohydrate metabolic process	biological_process	0.82451	1	9	392	133	4386	C2.1156,C3.855,C2.629,C1.46,C6.242,C5.497,C4.538,C1.1272,C4.280
GO:0010340	carboxyl-O-methyltransferase activity	molecular_function	0.82485	1	1	392	18	4386	C2.566
GO:0051998	protein carboxyl O-methyltransferase activity	molecular_function	0.82485	1	1	392	18	4386	C2.566
GO:0016866	intramolecular transferase activity	molecular_function	0.82521	1	1	392	18	4386	C1.291
GO:0016791	phosphatase activity	molecular_function	0.82613	1	3	392	53	4386	C3.100,C2.1064,C4.205
GO:0005216	ion channel activity	molecular_function	0.82676	1	3	392	51	4386	C4.188,C4.85,C3.230
GO:0015267	channel activity	molecular_function	0.82676	1	3	392	51	4386	C4.188,C4.85,C3.230
GO:0022803	passive transmembrane transporter activity	molecular_function	0.82676	1	3	392	51	4386	C4.85,C3.230,C4.188
GO:0022838	substrate-specific channel activity	molecular_function	0.82676	1	3	392	51	4386	C3.230,C4.85,C4.188
GO:0016052	carbohydrate catabolic process	biological_process	0.82752	1	1	392	19	4386	C2.629
GO:0005667	transcription factor complex	cellular_component	0.82791	1	2	392	36	4386	C6.375,C3.694
GO:0016311	dephosphorylation	biological_process	0.82849	1	1	392	21	4386	C3.100
GO:0005102	receptor binding	molecular_function	0.82866	1	5	392	84	4386	C6.77,C1.260,C4.802,C1.1079,C5.229
GO:0006614	SRP-dependent cotranslational protein targeting to membrane	biological_process	0.83052	1	1	392	21	4386	C2.585
GO:0045047	protein targeting to ER	biological_process	0.83052	1	1	392	21	4386	C2.585
GO:0072599	establishment of protein localization to endoplasmic reticulum	biological_process	0.83052	1	1	392	21	4386	C2.585
GO:0005681	spliceosomal complex	cellular_component	0.83146	1	1	392	19	4386	C2.317
GO:0015995	chlorophyll biosynthetic process	biological_process	0.83186	1	2	392	39	4386	C4.150,C7.605
GO:0033178	proton-transporting two-sector ATPase complex, catalytic domain	cellular_component	0.83397	1	1	392	20	4386	C6.755
GO:0031329	regulation of cellular catabolic process	biological_process	0.83536	1	1	392	22	4386	C1.721
GO:0019748	secondary metabolic process	biological_process	0.83566	1	1	392	21	4386	C1.631
GO:0043414	macromolecule methylation	biological_process	0.8378	1	2	392	35	4386	C6.434,C2.566
GO:0006352	DNA-templated transcription, initiation	biological_process	0.83799	1	4	392	67	4386	C3.694,C5.276,C6.375,C7.137
GO:0007596	blood coagulation	biological_process	0.83813	1	1	392	22	4386	C5.229
GO:0007599	hemostasis	biological_process	0.83813	1	1	392	22	4386	C5.229
GO:0050817	coagulation	biological_process	0.83813	1	1	392	22	4386	C5.229
GO:0050878	regulation of body fluid levels	biological_process	0.83813	1	1	392	22	4386	C5.229
GO:0019866	organelle inner membrane	cellular_component	0.83864	1	2	392	38	4386	C6.755,C1.494
GO:0032504	multicellular organism reproduction	biological_process	0.84093	1	1	392	19	4386	C5.693
GO:0048609	multicellular organismal reproductive process	biological_process	0.84093	1	1	392	19	4386	C5.693
GO:0009653	anatomical structure morphogenesis	biological_process	0.84142	1	2	392	40	4386	C3.665,C7.185
GO:0015631	tubulin binding	molecular_function	0.84239	1	1	392	22	4386	C1.746
GO:0006790	sulfur compound metabolic process	biological_process	0.84473	1	2	392	38	4386	C1.749,C7.30
GO:0005741	mitochondrial outer membrane	cellular_component	0.84535	1	1	392	20	4386	C2.317
GO:0031968	organelle outer membrane	cellular_component	0.84535	1	1	392	20	4386	C2.317
GO:1901360	organic cyclic compound metabolic process	biological_process	0.84581	1	104	392	1301	4386	C7.275,C3.1035,C8.151,C5.395,C5.693,C1.1258,C1.600,C3.855,C1.631,C7.169,C3.354,C5.729,C6.532,C6.592,C7.372,C4.205,C2.279,C2.829,C1.64,C1.102,C6.860,C7.166,C4.186,C4.150,C2.1064,C3.828,C5.584,C3.694,C2.317,C4.294,C5.259,C7.509,C7.533,C3.1031,scaffold00023.25,C7.171,C2.63,C7.605,C4.296,C4.824,C3.1014,C5.278,C1.745,C4.843,C4.73,C3.393,C6.719,C2.328,C6.755,C5.276,C1.530,C3.440,C5.427,C5.48,C4.831,C2.…
GO:0048519	negative regulation of biological process	biological_process	0.84641	1	3	392	56	4386	C1.1251,C7.171,C1.64
GO:0004222	metalloendopeptidase activity	molecular_function	0.84814	1	1	392	21	4386	C2.565
GO:0044429	mitochondrial part	cellular_component	0.84916	1	4	392	68	4386	C4.294,C2.317,C6.755,C1.334
GO:0019954	asexual reproduction	biological_process	0.85037	1	1	392	22	4386	C4.1
GO:0022836	gated channel activity	molecular_function	0.85373	1	2	392	38	4386	C4.188,C3.230
GO:1901136	carbohydrate derivative catabolic process	biological_process	0.8541	1	1	392	20	4386	C1.1247
GO:0019362	pyridine nucleotide metabolic process	biological_process	0.85424	1	2	392	35	4386	C6.192,C6.719
GO:0046496	nicotinamide nucleotide metabolic process	biological_process	0.85424	1	2	392	35	4386	C6.719,C6.192
GO:0016765	transferase activity, transferring alkyl or aryl (other than methyl) groups	molecular_function	0.85456	1	1	392	22	4386	C3.1035
GO:0035821	modification of morphology or physiology of other organism	biological_process	0.85624	1	1	392	23	4386	C6.259
GO:0009894	regulation of catabolic process	biological_process	0.85906	1	1	392	24	4386	C1.721
GO:0006613	cotranslational protein targeting to membrane	biological_process	0.85938	1	1	392	23	4386	C2.585
GO:0000281	mitotic cytokinesis	biological_process	0.85989	1	1	392	23	4386	C4.1
GO:0000917	barrier septum assembly	biological_process	0.85989	1	1	392	23	4386	C4.1
GO:0032506	cytokinetic process	biological_process	0.85989	1	1	392	23	4386	C4.1
GO:0061640	cytoskeleton-dependent cytokinesis	biological_process	0.85989	1	1	392	23	4386	C4.1
GO:0090529	cell septum assembly	biological_process	0.85989	1	1	392	23	4386	C4.1
GO:1902410	mitotic cytokinetic process	biological_process	0.85989	1	1	392	23	4386	C4.1
GO:0005819	spindle	cellular_component	0.86103	1	1	392	23	4386	C2.115
GO:0006091	generation of precursor metabolites and energy	biological_process	0.86228	1	3	392	53	4386	C4.714,C4.294,C5.822
GO:0044877	macromolecular complex binding	molecular_function	0.86253	1	4	392	74	4386	C5.693,C1.746,C7.605,C4.266
GO:0070972	protein localization to endoplasmic reticulum	biological_process	0.86374	1	1	392	23	4386	C2.585
GO:0030246	carbohydrate binding	molecular_function	0.86413	1	1	392	21	4386	C6.720
GO:0072524	pyridine-containing compound metabolic process	biological_process	0.86609	1	2	392	36	4386	C6.192,C6.719
GO:0019899	enzyme binding	molecular_function	0.86746	1	1	392	24	4386	C6.68
GO:0042592	homeostatic process	biological_process	0.86864	1	3	392	55	4386	C1.159,C7.170,C4.296
GO:0042803	protein homodimerization activity	molecular_function	0.87037	1	1	392	24	4386	C5.229
GO:0015979	photosynthesis	biological_process	0.87317	1	4	392	74	4386	C4.714,C2.208,C4.150,C7.605
GO:0072528	pyrimidine-containing compound biosynthetic process	biological_process	0.87408	1	1	392	21	4386	C6.484
GO:0044430	cytoskeletal part	cellular_component	0.87619	1	3	392	61	4386	C2.317,C1.1251,C2.115
GO:0002376	immune system process	biological_process	0.88081	1	1	392	25	4386	C4.904
GO:0000428	DNA-directed RNA polymerase complex	cellular_component	0.88196	1	2	392	40	4386	C3.694,C6.375
GO:0030880	RNA polymerase complex	cellular_component	0.88196	1	2	392	40	4386	C3.694,C6.375
GO:0055029	nuclear DNA-directed RNA polymerase complex	cellular_component	0.88196	1	2	392	40	4386	C6.375,C3.694
GO:0006928	movement of cell or subcellular component	biological_process	0.88386	1	2	392	45	4386	C4.1,C2.317
GO:0000152	nuclear ubiquitin ligase complex	cellular_component	0.88539	1	1	392	25	4386	C2.86
GO:0005680	anaphase-promoting complex	cellular_component	0.88539	1	1	392	25	4386	C2.86
GO:0016482	cytoplasmic transport	biological_process	0.88698	1	4	392	76	4386	C5.693,C4.2,C2.566,C2.585
GO:0006733	oxidoreduction coenzyme metabolic process	biological_process	0.88724	1	2	392	39	4386	C6.719,C6.192
GO:0006606	protein import into nucleus	biological_process	0.88747	1	1	392	26	4386	C2.566
GO:0034504	protein localization to nucleus	biological_process	0.88747	1	1	392	26	4386	C2.566
GO:0044744	protein targeting to nucleus	biological_process	0.88747	1	1	392	26	4386	C2.566
GO:0051170	nuclear import	biological_process	0.88747	1	1	392	26	4386	C2.566
GO:1902593	single-organism nuclear import	biological_process	0.88747	1	1	392	26	4386	C2.566
GO:0010605	negative regulation of macromolecule metabolic process	biological_process	0.88913	1	1	392	25	4386	C1.1251
GO:0005342	organic acid transmembrane transporter activity	molecular_function	0.88985	1	2	392	42	4386	C1.1156,C3.41
GO:0046943	carboxylic acid transmembrane transporter activity	molecular_function	0.88985	1	2	392	42	4386	C1.1156,C3.41
GO:0045017	glycerolipid biosynthetic process	biological_process	0.89053	1	1	392	25	4386	C1.417
GO:0031975	envelope	cellular_component	0.89411	1	6	392	107	4386	C4.538,C1.494,C6.755,C4.294,C2.317,C1.562
GO:0006873	cellular ion homeostasis	biological_process	0.89472	1	1	392	24	4386	C1.159
GO:0006875	cellular metal ion homeostasis	biological_process	0.89472	1	1	392	24	4386	C1.159
GO:0030003	cellular cation homeostasis	biological_process	0.89472	1	1	392	24	4386	C1.159
GO:0050801	ion homeostasis	biological_process	0.89472	1	1	392	24	4386	C1.159
GO:0055065	metal ion homeostasis	biological_process	0.89472	1	1	392	24	4386	C1.159
GO:0055080	cation homeostasis	biological_process	0.89472	1	1	392	24	4386	C1.159
GO:0055082	cellular chemical homeostasis	biological_process	0.89472	1	1	392	24	4386	C1.159
GO:0098771	inorganic ion homeostasis	biological_process	0.89472	1	1	392	24	4386	C1.159
GO:0065007	biological regulation	biological_process	0.89479	1	59	392	809	4386	C3.1031,C1.746,C4.182,C3.409,C7.533,C4.795,C7.509,C6.259,C7.171,C5.584,C4.266,C2.1064,C6.275,C3.665,C5.229,C1.159,C2.14,C2.328,C6.77,C4.831,C5.427,C3.440,C5.276,C6.242,C3.1014,C4.296,C7.646,C7.605,C4.1,C1.721,C6.26,C1.1251,C3.393,C5.278,C3.684,C5.729,C3.354,C6.592,C4.714,C7.275,C4.858,C7.220,C8.577,C8.561,C1.600,C2.494,C8.151,C1.64,C6.860,C1.260,C5.126,C7.185,C2.1090,C7.137,C1.334,C7.372,C6.795,C…
GO:0072527	pyrimidine-containing compound metabolic process	biological_process	0.89503	1	1	392	23	4386	C6.484
GO:0036094	small molecule binding	molecular_function	0.89528	1	59	392	803	4386	C6.586,C4.528,C4.912,C4.205,C7.30,C1.411,C5.126,C4.150,C7.644,C1.693,C1.64,C6.860,C2.829,C2.279,C4.459,C7.367,C8.335,C1.1247,C5.395,C7.698,C5.822,C5.729,C2.635,C6.719,C4.778,C7.456,C7.178,C2.63,C1.386,C4.1,C7.605,C6.736,C5.701,C6.242,C8.441,C5.276,C2.34,C2.550,C6.755,C7.257,scaffold00023.21,C2.317,C1.501,C6.720,C4.395,C1.1079,C5.229,C5.497,C3.771,C7.645,C2.1064,C1.416,C1.417,C1.1132,C2.1156,C3.31…
GO:0008514	organic anion transmembrane transporter activity	molecular_function	0.89648	1	2	392	43	4386	C1.1156,C3.41
GO:0051726	regulation of cell cycle	biological_process	0.89725	1	1	392	27	4386	C7.220
GO:0048869	cellular developmental process	biological_process	0.89775	1	2	392	46	4386	C3.665,C7.185
GO:0006366	transcription from RNA polymerase II promoter	biological_process	0.90031	1	4	392	77	4386	C6.375,C1.746,C6.592,C3.694
GO:0031324	negative regulation of cellular metabolic process	biological_process	0.9005	1	1	392	26	4386	C1.1251
GO:0061695	transferase complex, transferring phosphorus-containing groups	cellular_component	0.90139	1	2	392	43	4386	C3.694,C6.375
GO:0008653	lipopolysaccharide metabolic process	biological_process	0.90172	1	2	392	47	4386	C2.1156,C5.497
GO:0009103	lipopolysaccharide biosynthetic process	biological_process	0.90172	1	2	392	47	4386	C2.1156,C5.497
GO:0072594	establishment of protein localization to organelle	biological_process	0.90257	1	3	392	63	4386	C2.585,C2.566,C5.693
GO:0070925	organelle assembly	biological_process	0.90363	1	1	392	26	4386	C2.317
GO:0048285	organelle fission	biological_process	0.90364	1	1	392	27	4386	C1.1251
GO:0019637	organophosphate metabolic process	biological_process	0.90435	1	13	392	201	4386	C6.755,C5.822,C4.276,C6.192,C1.334,C2.63,C8.286,C1.1258,C1.1247,C4.205,C6.484,C4.294,C6.719
GO:0042995	cell projection	cellular_component	0.90443	1	2	392	46	4386	C2.317,C4.1
GO:0048878	chemical homeostasis	biological_process	0.90561	1	1	392	25	4386	C1.159
GO:0019953	sexual reproduction	biological_process	0.90592	1	1	392	25	4386	C5.693
GO:0001076	transcription factor activity, RNA polymerase II transcription factor binding	molecular_function	0.906	1	2	392	46	4386	C6.592,C1.746
GO:0001104	RNA polymerase II transcription cofactor activity	molecular_function	0.906	1	2	392	46	4386	C1.746,C6.592
GO:0051128	regulation of cellular component organization	biological_process	0.90625	1	1	392	26	4386	C4.266
GO:0098800	inner mitochondrial membrane protein complex	cellular_component	0.90679	1	1	392	28	4386	C6.755
GO:0000166	nucleotide binding	molecular_function	0.90697	1	57	392	785	4386	C5.126,C4.150,C1.693,C7.644,C6.860,C1.64,C2.829,C2.279,C6.586,C4.528,C4.205,C4.912,C7.30,C5.822,C7.698,C5.729,C2.635,C4.459,C7.367,C8.335,C1.1247,C5.395,C5.701,C6.736,C6.242,C5.276,C2.34,C8.441,C2.550,C6.755,C7.257,scaffold00023.21,C6.719,C7.456,C4.778,C2.63,C7.178,C1.386,C4.1,C7.605,C1.416,C1.417,C2.1156,C7.245,C3.316,C4.895,C1.192,C1.501,C2.317,C6.720,C4.395,C5.229,C1.1079,C5.497,C3.771,C2.1064…
GO:1901265	nucleoside phosphate binding	molecular_function	0.90697	1	57	392	785	4386	C7.367,C8.335,C5.395,C1.1247,C4.459,C2.635,C5.729,C5.822,C7.698,C4.205,C4.912,C7.30,C6.586,C4.528,C2.279,C1.693,C7.644,C2.829,C1.64,C6.860,C4.150,C5.126,C3.771,C2.1064,C7.645,C5.497,C4.395,C5.229,C1.1079,C1.501,C6.720,C2.317,C7.245,C3.316,C1.192,C4.895,C2.1156,C1.417,C1.416,C7.178,C2.63,C1.386,C4.1,C7.605,C7.456,C4.778,C6.719,C7.257,scaffold00023.21,C2.550,C6.755,C8.441,C6.242,C2.34,C5.276,C5.701…
GO:0008237	metallopeptidase activity	molecular_function	0.90955	1	1	392	27	4386	C2.565
GO:0006511	ubiquitin-dependent protein catabolic process	biological_process	0.91073	1	2	392	48	4386	C1.802,C7.533
GO:0019941	modification-dependent protein catabolic process	biological_process	0.91073	1	2	392	48	4386	C1.802,C7.533
GO:0043632	modification-dependent macromolecule catabolic process	biological_process	0.91073	1	2	392	48	4386	C7.533,C1.802
GO:0016592	mediator complex	cellular_component	0.91287	1	2	392	47	4386	C1.746,C6.592
GO:0004190	aspartic-type endopeptidase activity	molecular_function	0.91314	1	3	392	61	4386	C1.932,C6.419,C3.666
GO:0070001	aspartic-type peptidase activity	molecular_function	0.91314	1	3	392	61	4386	C6.419,C1.932,C3.666
GO:0009057	macromolecule catabolic process	biological_process	0.91344	1	4	392	81	4386	C1.802,C7.533,C7.310,C3.1012
GO:0005740	mitochondrial envelope	cellular_component	0.91479	1	3	392	63	4386	C6.755,C4.294,C2.317
GO:0033365	protein localization to organelle	biological_process	0.91638	1	3	392	65	4386	C2.585,C2.566,C5.693
GO:0005856	cytoskeleton	cellular_component	0.91683	1	3	392	67	4386	C1.1251,C2.115,C2.317
GO:0005615	extracellular space	cellular_component	0.91704	1	1	392	30	4386	C5.229
GO:0000226	microtubule cytoskeleton organization	biological_process	0.91732	1	1	392	30	4386	C2.115
GO:0016070	RNA metabolic process	biological_process	0.91776	1	62	392	841	4386	C5.584,C6.763,C2.1064,C2.317,C5.259,C1.1079,C3.694,C2.14,C3.1031,C4.795,C4.182,C1.746,C7.533,C1.116,C7.509,C7.171,C3.1014,C4.824,C7.605,C7.646,C1.386,C4.1,C1.694,C6.26,C3.393,C5.278,C3.1012,C4.669,C2.550,C6.77,C2.328,C4.831,C2.566,C3.440,C5.427,C5.276,C1.530,C7.275,C4.858,C1.600,C1.1247,C2.494,C8.151,C6.434,C5.729,C6.375,C3.354,C6.592,C7.137,C1.334,C7.372,C4.528,C6.586,C6.795,C2.829,C1.64,C1.102,…
GO:0051258	protein polymerization	biological_process	0.91806	1	1	392	29	4386	C5.229
GO:0006913	nucleocytoplasmic transport	biological_process	0.91858	1	1	392	29	4386	C2.566
GO:0098796	membrane protein complex	cellular_component	0.91977	1	10	392	171	4386	C1.721,C7.242,C2.317,C7.245,C6.755,C4.904,C4.714,C2.34,C2.208,C4.276
GO:0006357	regulation of transcription from RNA polymerase II promoter	biological_process	0.91995	1	2	392	48	4386	C6.592,C1.746
GO:0000776	kinetochore	cellular_component	0.92132	1	1	392	28	4386	C2.317
GO:1902582	single-organism intracellular transport	biological_process	0.92203	1	5	392	98	4386	C4.1,C2.566,C4.2,C2.585,C5.693
GO:0016740	transferase activity	molecular_function	0.92237	1	60	392	810	4386	C7.698,C6.592,C5.822,C1.749,C6.434,C2.494,C7.220,C1.400,C8.338,C3.1035,C1.1184,C6.140,C4.541,C5.126,C2.86,C4.440,C5.702,C7.644,C4.830,C7.30,C4.912,C1.684,C8.336,C1.1179,C4.528,C7.598,C5.37,C1.417,C7.293,C1.416,C2.1156,C5.703,C5.229,C8.322,C1.501,C6.720,C5.259,C7.645,C5.584,C6.398,C6.763,C5.497,C6.242,C2.17,C2.566,C1.46,C7.257,C6.77,C6.179,C4.669,C6.426,C3.684,C4.442,C1.231,C1.721,C4.1,C2.63,C6.42…
GO:0015630	microtubule cytoskeleton	cellular_component	0.92338	1	1	392	31	4386	C2.115
GO:0000988	transcription factor activity, protein binding	molecular_function	0.92535	1	4	392	83	4386	C1.746,C7.137,C5.276,C6.592
GO:0006364	rRNA processing	biological_process	0.92547	1	1	392	28	4386	C2.566
GO:0016072	rRNA metabolic process	biological_process	0.92547	1	1	392	28	4386	C2.566
GO:0009987	cellular process	biological_process	0.92669	1	218	392	2636	4386	C7.185,C5.458,C1.260,C3.709,C4.834,C7.73,C6.795,C4.528,C6.686,C4.304,C7.698,C6.375,C1.1272,C6.484,C8.175,C7.367,C4.858,C2.85,C1.400,C1.1156,C6.820,C1.1181,C8.14,C8.194,C1.1115,C3.1012,C4.669,C1.694,C1.1099,C7.310,C7.646,C6.259,C4.2,C1.1093,C3.945,C2.276,C2.896,C1.116,C4.182,C5.11,C3.409,C3.665,C6.720,C8.192,C2.14,C1.1079,C4.71,C6.721,C6.763,C5.497,C7.242,C4.186,C5.126,C4.150,C2.208,C2.1090,C6.860…
GO:0009378	four-way junction helicase activity	molecular_function	0.9271	1	1	392	31	4386	C7.605
GO:0031461	cullin-RING ubiquitin ligase complex	cellular_component	0.92789	1	1	392	31	4386	C2.86
GO:0044431	Golgi apparatus part	cellular_component	0.92937	1	1	392	29	4386	C4.1
GO:0046983	protein dimerization activity	molecular_function	0.93055	1	2	392	50	4386	C3.861,C5.229
GO:0051169	nuclear transport	biological_process	0.93086	1	1	392	31	4386	C2.566
GO:0006605	protein targeting	biological_process	0.93127	1	3	392	68	4386	C2.566,C2.585,C5.693
GO:0009055	electron carrier activity	molecular_function	0.93148	1	2	392	48	4386	C7.170,C4.296
GO:1902589	single-organism organelle organization	biological_process	0.93208	1	5	392	103	4386	C5.693,C2.115,C1.1251,C6.720,C2.317
GO:0042623	ATPase activity, coupled	molecular_function	0.93264	1	5	392	109	4386	C4.778,C7.605,C2.635,C2.1064,C1.693
GO:0005794	Golgi apparatus	cellular_component	0.93669	1	1	392	30	4386	C4.1
GO:0005635	nuclear envelope	cellular_component	0.93699	1	1	392	33	4386	C1.494
GO:0016810	hydrolase activity, acting on carbon-nitrogen (but not peptide) bonds	molecular_function	0.9371	1	2	392	47	4386	C2.629,C4.186
GO:1902580	single-organism cellular localization	biological_process	0.93722	1	3	392	70	4386	C2.566,C2.585,C5.693
GO:0090407	organophosphate biosynthetic process	biological_process	0.9392	1	6	392	115	4386	C1.334,C2.63,C6.755,C1.1258,C6.484,C4.276
GO:1902494	catalytic complex	cellular_component	0.94255	1	7	392	133	4386	C3.694,C4.395,C7.644,C6.375,C7.245,C7.310,C2.86
GO:0046483	heterocycle metabolic process	biological_process	0.94372	1	97	392	1276	4386	C6.592,C6.532,C3.354,C5.729,C1.600,C8.151,C5.693,C1.1258,C3.1035,C7.275,C4.186,C4.150,C2.829,C1.64,C7.166,C6.860,C1.102,C2.279,C4.205,C7.372,C7.171,scaffold00023.25,C3.1031,C7.509,C7.533,C4.294,C2.317,C5.259,C3.694,C3.828,C5.584,C2.1064,C4.831,C2.566,C6.192,C3.908,C1.530,C5.276,C5.427,C3.440,C5.48,C2.328,C6.755,C3.393,C6.719,C4.73,C4.843,C5.278,C1.745,C4.296,C4.824,C3.1014,C2.63,C7.605,C8.225,C5.…
GO:0016772	transferase activity, transferring phosphorus-containing groups	molecular_function	0.94394	1	27	392	419	4386	C4.912,C4.442,C4.669,C7.30,C4.824,C6.42,C2.63,C4.1,C5.126,C6.242,C5.702,C7.644,C7.257,C4.440,C5.259,C1.501,C6.720,C5.229,C6.763,C5.497,C5.584,C1.400,C6.592,C1.416,C5.822,C7.698,C2.1156
GO:0004812	aminoacyl-tRNA ligase activity	molecular_function	0.94493	1	2	392	53	4386	C2.317,C4.1
GO:0000989	transcription factor activity, transcription factor binding	molecular_function	0.94723	1	2	392	54	4386	C1.746,C6.592
GO:0003712	transcription cofactor activity	molecular_function	0.94723	1	2	392	54	4386	C6.592,C1.746
GO:0009892	negative regulation of metabolic process	biological_process	0.94744	1	1	392	33	4386	C1.1251
GO:0000151	ubiquitin ligase complex	cellular_component	0.94796	1	1	392	35	4386	C2.86
GO:0016875	ligase activity, forming carbon-oxygen bonds	molecular_function	0.94821	1	2	392	54	4386	C4.1,C2.317
GO:0016876	ligase activity, forming aminoacyl-tRNA and related compounds	molecular_function	0.94821	1	2	392	54	4386	C4.1,C2.317
GO:0004175	endopeptidase activity	molecular_function	0.94975	1	8	392	145	4386	C1.932,C6.419,C2.565,C3.684,C2.1060,C3.713,C3.674,C3.666
GO:0032040	small-subunit processome	cellular_component	0.95078	1	1	392	34	4386	C2.585
GO:0000003	reproduction	biological_process	0.95116	1	2	392	53	4386	C4.1,C5.693
GO:0006796	phosphate-containing compound metabolic process	biological_process	0.95116	1	23	392	362	4386	C1.334,C2.63,C4.205,C4.912,C1.1251,C6.719,C6.755,C4.276,C6.192,C1.400,C5.497,C8.286,C3.100,C1.1258,C1.1247,C1.501,C6.720,C4.294,C6.484,C2.1156,C5.822,C1.416,C7.698
GO:0044257	cellular protein catabolic process	biological_process	0.9518	1	2	392	55	4386	C1.802,C7.533
GO:0051603	proteolysis involved in cellular protein catabolic process	biological_process	0.9518	1	2	392	55	4386	C1.802,C7.533
GO:1901135	carbohydrate derivative metabolic process	biological_process	0.95284	1	14	392	235	4386	C5.822,C4.276,C6.192,C2.1156,C6.755,C6.719,C6.484,C2.317,C4.294,C1.1247,C5.693,C5.497,C2.63,C4.304
GO:0098798	mitochondrial protein complex	cellular_component	0.95303	1	1	392	35	4386	C6.755
GO:0006418	tRNA aminoacylation for protein translation	biological_process	0.95382	1	2	392	55	4386	C2.317,C4.1
GO:0042157	lipoprotein metabolic process	biological_process	0.95482	1	1	392	35	4386	C5.702
GO:0005488	binding	molecular_function	0.95652	1	199	392	2489	4386	C5.557,C1.663,C4.759,C4.205,C7.30,C1.917,C7.419,C1.794,C4.186,C4.150,C5.126,C2.208,C3.1016,C2.1090,scaffold00023.29,C5.702,C6.860,C7.166,C3.201,C2.279,C6.352,C4.459,C5.395,C3.674,C2.135,C3.830,C6.532,C1.1209,C5.729,C2.635,C3.613,C4.778,C1.745,C4.843,C4.296,C1.460,C4.824,C3.1014,C7.178,C1.935,C6.345,C3.908,C3.440,C2.328,C6.755,C1.184,scaffold00023.21,C5.259,C4.294,C4.395,C5.229,C7.645,C7.171,C3.72…
GO:0043038	amino acid activation	biological_process	0.95659	1	2	392	56	4386	C2.317,C4.1
GO:0043039	tRNA aminoacylation	biological_process	0.95659	1	2	392	56	4386	C4.1,C2.317
GO:0022402	cell cycle process	biological_process	0.95662	1	3	392	75	4386	C7.220,C2.852,C4.1
GO:0007017	microtubule-based process	biological_process	0.95693	1	1	392	40	4386	C2.115
GO:0004252	serine-type endopeptidase activity	molecular_function	0.95767	1	1	392	34	4386	C3.713
GO:0006793	phosphorus metabolic process	biological_process	0.95813	1	23	392	368	4386	C2.63,C1.334,C4.912,C4.205,C6.719,C1.1251,C6.755,C4.276,C6.192,C1.400,C5.497,C8.286,C3.100,C1.1258,C1.1247,C1.501,C6.720,C4.294,C6.484,C2.1156,C7.698,C5.822,C1.416
GO:0007059	chromosome segregation	biological_process	0.95822	1	1	392	36	4386	C2.1064
GO:0005743	mitochondrial inner membrane	cellular_component	0.95999	1	1	392	37	4386	C6.755
GO:0044455	mitochondrial membrane part	cellular_component	0.96046	1	1	392	37	4386	C6.755
GO:0016741	transferase activity, transferring one-carbon groups	molecular_function	0.96139	1	7	392	131	4386	C6.434,C6.179,C1.46,C4.528,C1.231,C2.566,C7.293
GO:0030684	preribosome	cellular_component	0.96184	1	1	392	37	4386	C2.585
GO:0030163	protein catabolic process	biological_process	0.96203	1	2	392	59	4386	C1.802,C7.533
GO:0031966	mitochondrial membrane	cellular_component	0.96268	1	2	392	57	4386	C2.317,C6.755
GO:0030117	membrane coat	cellular_component	0.96352	1	1	392	41	4386	C2.34
GO:0048475	coated membrane	cellular_component	0.96352	1	1	392	41	4386	C2.34
GO:0031967	organelle envelope	cellular_component	0.96361	1	4	392	95	4386	C1.494,C6.755,C2.317,C4.294
GO:0008135	translation factor activity, RNA binding	molecular_function	0.96372	1	1	392	37	4386	C4.266
GO:0005654	nucleoplasm	cellular_component	0.9671	1	4	392	94	4386	C6.592,C3.694,C6.375,C1.746
GO:0044451	nucleoplasm part	cellular_component	0.9671	1	4	392	94	4386	C6.592,C3.694,C6.375,C1.746
GO:0005694	chromosome	cellular_component	0.96711	1	4	392	98	4386	C7.578,C1.334,C7.509,C2.317
GO:0008026	ATP-dependent helicase activity	molecular_function	0.96974	1	2	392	67	4386	C4.778,C7.605
GO:0070035	purine NTP-dependent helicase activity	molecular_function	0.96974	1	2	392	67	4386	C7.605,C4.778
GO:0009451	RNA modification	biological_process	0.97279	1	1	392	37	4386	C6.434
GO:0098588	bounding membrane of organelle	cellular_component	0.97346	1	4	392	97	4386	C5.693,C2.317,C1.1251,C4.1
GO:0008168	methyltransferase activity	molecular_function	0.97384	1	6	392	123	4386	C1.46,C6.179,C6.434,C7.293,C2.566,C4.528
GO:0000278	mitotic cell cycle	biological_process	0.97388	1	1	392	42	4386	C4.1
GO:1903047	mitotic cell cycle process	biological_process	0.97388	1	1	392	42	4386	C4.1
GO:0007049	cell cycle	biological_process	0.97558	1	5	392	119	4386	C3.393,C7.220,C4.1,C2.852,C2.1064
GO:0016817	hydrolase activity, acting on acid anhydrides	molecular_function	0.97676	1	16	392	303	4386	C7.605,scaffold00023.52,C4.778,C2.279,C6.755,C2.829,C1.693,C2.34,C5.126,C4.150,C2.1064,C5.693,C2.317,C4.46,C2.635,C7.245
GO:0004386	helicase activity	molecular_function	0.97744	1	5	392	130	4386	C4.778,C5.126,C2.279,C7.605,C4.46
GO:0072509	divalent inorganic cation transmembrane transporter activity	molecular_function	0.9775	1	1	392	41	4386	C3.932
GO:1901137	carbohydrate derivative biosynthetic process	biological_process	0.97813	1	6	392	137	4386	C6.484,C4.276,C6.755,C2.1156,C5.497,C2.63
GO:0006139	nucleobase-containing compound metabolic process	biological_process	0.97817	1	84	392	1167	4386	C1.600,C1.1258,C5.693,C8.151,C7.275,C6.592,C5.729,C3.354,C4.205,C7.372,C4.186,C1.64,C2.829,C7.166,C6.860,C1.102,C2.279,C4.294,C2.317,C5.259,C3.694,C5.584,C2.1064,C7.171,C3.1031,C7.533,C7.509,C6.719,C3.393,C5.278,C4.843,C3.1014,C4.824,C4.296,C7.605,C2.63,C6.192,C3.908,C4.831,C2.566,C5.427,C3.440,C5.48,C1.530,C5.276,C6.755,C2.328,C6.484,C1.1247,C2.494,C2.32,C4.858,C5.822,C6.434,C6.375,C4.528,C6.795…
GO:0046486	glycerolipid metabolic process	biological_process	0.97924	1	1	392	45	4386	C1.417
GO:0003924	GTPase activity	molecular_function	0.98077	1	3	392	92	4386	C2.1064,C2.34,C2.317
GO:0097159	organic cyclic compound binding	molecular_function	0.9814	1	113	392	1530	4386	C5.557,C7.30,C4.205,C1.794,C1.494,C4.150,C5.126,C4.186,C1.64,C1.102,C6.860,C2.829,C7.166,scaffold00023.29,C2.279,C3.96,C4.459,C5.395,C3.674,C4.682,C6.532,C5.729,C3.354,C2.635,C3.393,C6.719,C4.778,C4.824,C4.296,C7.605,C2.63,C7.178,C3.908,C4.831,C5.48,C5.276,C6.829,C1.530,C6.755,C7.578,scaffold00023.21,C2.317,C1.501,C5.259,C5.229,C4.395,C6.861,C4.266,C2.1064,C7.645,C1.417,C4.853,C2.1156,C1.1132,C4.…
GO:1901363	heterocyclic compound binding	molecular_function	0.9814	1	113	392	1530	4386	C8.177,C2.939,C6.763,C5.497,C3.771,C6.720,C1.689,C1.1079,C8.322,C7.577,C1.898,C4.795,C4.182,C7.245,C3.316,C1.116,C1.416,C4.681,C6.41,C7.310,C7.646,C2.33,C1.386,C1.694,C4.1,C1.424,C7.456,C2.550,C7.257,C5.701,C6.736,C8.220,C8.441,C6.242,C2.34,C8.314,C4.858,C8.175,C2.494,C1.1247,C7.367,C8.335,C4.262,C7.698,C5.822,C1.411,C5.429,C7.137,C2.585,C4.528,C6.586,C4.912,C8.265,C1.693,C7.644,C5.458,C4.266,C7.…
GO:0043412	macromolecule modification	biological_process	0.98164	1	18	392	321	4386	C5.497,C3.100,C1.501,C6.720,C3.694,C6.434,C2.1156,C3.354,C8.351,C7.698,C5.822,C1.416,C4.296,C1.1251,C4.912,C7.166,C3.709,C2.566
GO:0065008	regulation of biological quality	biological_process	0.98179	1	5	392	123	4386	C6.259,C7.170,C5.229,C1.159,C4.296
GO:0006464	cellular protein modification process	biological_process	0.98185	1	15	392	281	4386	C4.912,C3.694,C1.1251,C6.720,C1.501,C3.100,C5.497,C2.566,C1.416,C5.822,C7.698,C8.351,C3.709,C2.1156,C6.434
GO:0036211	protein modification process	biological_process	0.98185	1	15	392	281	4386	C6.434,C2.1156,C8.351,C3.709,C2.566,C1.416,C5.822,C7.698,C5.497,C3.100,C1.1251,C1.501,C6.720,C3.694,C4.912
GO:0006310	DNA recombination	biological_process	0.98226	1	2	392	68	4386	C3.908,C7.605
GO:0000775	chromosome, centromeric region	cellular_component	0.98271	1	1	392	45	4386	C2.317
GO:0042254	ribosome biogenesis	biological_process	0.98334	1	1	392	45	4386	C2.566
GO:0031090	organelle membrane	cellular_component	0.98443	1	6	392	139	4386	C6.755,C1.494,C4.1,C2.317,C1.1251,C5.693
GO:0022613	ribonucleoprotein complex biogenesis	biological_process	0.985	1	1	392	46	4386	C2.566
GO:0031974	membrane-enclosed lumen	cellular_component	0.98576	1	6	392	140	4386	C4.294,C6.592,C3.694,C6.375,C1.746,C1.334
GO:0003678	DNA helicase activity	molecular_function	0.98586	1	1	392	51	4386	C7.605
GO:0044271	cellular nitrogen compound biosynthetic process	biological_process	0.9873	1	67	392	972	4386	C1.334,C7.137,C6.795,C4.440,C5.458,C4.276,C7.185,C4.858,C1.1247,C2.494,C6.484,C6.375,C7.646,C1.694,C4.1,C4.669,C6.26,C6.763,C2.14,C4.182,C4.795,C1.746,C1.116,C1.1093,C7.372,C6.860,C2.829,C1.102,C1.64,C4.150,C7.275,C3.1035,C1.1258,C8.151,C1.600,C5.729,C3.354,C6.592,C7.605,C2.63,C3.1014,C1.460,C4.824,C5.278,C1.745,C6.719,C3.393,C6.755,C2.328,C5.427,C3.440,C5.276,C1.530,C1.932,C4.831,C2.1064,C5.584,…
GO:0017111	nucleoside-triphosphatase activity	molecular_function	0.98745	1	13	392	272	4386	C2.1064,C7.605,C2.317,C4.778,C1.693,C6.755,C2.829,C2.279,C4.46,C2.635,C4.150,C5.126,C2.34
GO:0016192	vesicle-mediated transport	biological_process	0.98808	1	3	392	99	4386	C4.2,C8.561,C4.1
GO:0016887	ATPase activity	molecular_function	0.98839	1	7	392	176	4386	C4.150,C4.778,C1.693,C6.755,C7.605,C2.635,C2.1064
GO:0098687	chromosomal region	cellular_component	0.98896	1	1	392	52	4386	C2.317
GO:0007264	small GTPase mediated signal transduction	biological_process	0.9892	1	1	392	53	4386	C2.1064
GO:0003723	RNA binding	molecular_function	0.98953	1	9	392	197	4386	C2.279,C5.126,C4.186,C7.605,C4.266,C2.939,C3.674,C2.585,C5.259
GO:0016462	pyrophosphatase activity	molecular_function	0.98988	1	13	392	277	4386	C2.34,C5.126,C4.150,C2.279,C2.635,C4.46,C6.755,C2.829,C1.693,C4.778,C2.317,C2.1064,C7.605
GO:1901564	organonitrogen compound metabolic process	biological_process	0.99003	1	39	392	599	4386	C4.304,C1.334,C4.150,C4.276,C4.440,C6.860,C7.644,C1.1247,C5.693,C1.804,C8.175,C8.561,C6.484,C3.1035,C6.532,C5.822,C8.225,C1.749,C7.169,C5.729,C3.354,C1.745,C4.73,C6.719,C7.605,C2.63,C4.1,C1.460,C6.192,C1.932,C7.168,C6.755,C4.395,C2.317,C4.294,C4.266,C3.828,scaffold00023.25,C1.1093
GO:0005634	nucleus	cellular_component	0.99004	1	40	392	649	4386	C1.334,C1.494,C2.852,C4.188,C6.795,C2.86,C1.102,C1.64,C5.458,C2.918,C4.858,C4.46,C5.729,C6.375,C3.354,C4.262,C6.592,C7.646,C4.1,C1.694,C3.1014,C5.278,C3.393,C7.578,C2.328,C3.440,C1.530,C2.566,C4.831,C6.763,C2.14,C3.694,C2.317,C7.533,C4.182,C1.746,C7.509,C1.116,C3.1031,C7.171
GO:1990234	transferase complex	cellular_component	0.99005	1	3	392	95	4386	C3.694,C2.86,C6.375
GO:0090304	nucleic acid metabolic process	biological_process	0.99048	1	72	392	1054	4386	C5.584,C2.1064,C5.259,C2.317,C3.694,C3.1031,C7.509,C7.533,C7.171,C4.296,C4.824,C3.1014,C7.605,C3.393,C4.843,C5.278,C2.328,C2.566,C4.831,C3.908,C1.530,C5.276,C5.427,C3.440,C7.275,C1.600,C8.151,C3.354,C5.729,C6.592,C7.372,C2.829,C6.860,C1.102,C1.64,C7.166,C2.279,C4.186,C6.763,C6.720,C2.14,C1.1079,C6.721,C1.116,C4.795,C4.182,C1.746,C5.11,C1.694,C1.386,C4.1,C7.646,C7.310,C6.26,C3.1012,C4.669,C6.77,C2…
GO:0044238	primary metabolic process	biological_process	0.99128	1	157	392	2053	4386	C1.386,C4.1,C6.26,C1.46,C2.550,C6.77,C6.242,C5.701,C4.795,C1.746,C1.416,C1.334,C7.137,C4.188,C4.912,C6.586,C4.440,C7.644,C1.802,C4.276,C2.32,C1.24,C2.494,C1.1247,C8.561,C7.220,C6.434,C8.225,C5.822,C2.63,C7.605,C5.278,C3.393,C6.719,C4.73,C1.1251,C2.565,C1.530,C5.276,C5.48,C2.566,C4.831,C1.932,C6.192,C1.291,C2.1064,C8.286,C5.584,C4.266,C3.694,C2.317,C1.501,C7.164,C2.629,C5.703,C3.1031,C2.1156,C1.41…
GO:0044427	chromosomal part	cellular_component	0.99155	1	2	392	79	4386	C2.317,C7.578
GO:0034641	cellular nitrogen compound metabolic process	biological_process	0.99198	1	101	392	1399	4386	C6.592,C6.532,C3.354,C5.729,C1.600,C8.151,C1.1258,C5.693,C3.1035,C7.275,C4.186,C4.150,C1.64,C6.860,C2.829,C7.166,C1.102,C2.279,C4.205,C7.372,C7.171,scaffold00023.25,C3.1031,C7.509,C7.533,C2.317,C4.294,C5.259,C3.694,C3.828,C4.266,C5.584,C2.1064,C4.831,C2.566,C1.932,C6.192,C3.908,C5.276,C1.530,C3.440,C5.427,C5.48,C2.328,C6.755,C4.73,C6.719,C3.393,C5.278,C4.843,C1.745,C4.296,C4.824,C1.460,C3.1014,C2…
GO:0051716	cellular response to stimulus	biological_process	0.99206	1	19	392	369	4386	C6.77,C1.64,C5.126,C2.1090,C4.1,C1.334,C7.605,C2.1034,C5.11,C3.409,C7.171,C6.592,C2.32,C6.275,C2.1064,C8.577,C8.561,C5.229,C2.494
GO:0016818	hydrolase activity, acting on acid anhydrides, in phosphorus-containing anhydrides	molecular_function	0.99238	1	13	392	283	4386	C5.126,C4.150,C2.34,C6.755,C2.829,C1.693,C2.279,C2.635,C4.46,C2.317,C4.778,C7.605,C2.1064
GO:0010467	gene expression	biological_process	0.99261	1	64	392	952	4386	C2.279,C6.860,C1.102,C2.829,C1.64,C4.186,C7.372,C3.354,C5.729,C6.592,C7.275,C8.151,C1.600,C2.328,C1.530,C5.276,C5.427,C3.440,C2.566,C4.831,C1.932,C7.605,C4.824,C1.460,C3.1014,C5.278,C3.393,C7.509,C7.533,C3.1031,C7.171,C2.1064,C5.584,C4.266,C3.694,C5.259,C2.317,C7.185,C5.458,C1.334,C7.137,C6.795,C6.586,C4.528,C6.375,C6.434,C4.858,C2.494,C1.1247,C2.550,C6.77,C4.1,C1.386,C1.694,C7.646,C4.669,C6.26,C…
GO:0006644	phospholipid metabolic process	biological_process	0.99284	1	1	392	57	4386	C8.286
GO:0016758	transferase activity, transferring hexosyl groups	molecular_function	0.99306	1	1	392	55	4386	C1.1184
GO:1903509	liposaccharide metabolic process	biological_process	0.99343	1	2	392	83	4386	C5.497,C2.1156
GO:0033036	macromolecule localization	biological_process	0.99349	1	10	392	228	4386	C2.585,C2.317,C6.68,C5.693,C3.694,C4.1,C4.2,C2.566,C2.34,C5.702
GO:0005575	cellular_component	cellular_component	0.99433	1	175	392	2283	4386	C6.375,C4.262,C3.230,C1.562,C1.1156,C2.85,C4.858,C1.1272,C4.520,C2.86,C1.260,C1.1184,C5.458,C7.185,C2.918,C6.795,C7.73,C4.834,C4.182,C3.409,C5.11,C1.116,C1.1231,C5.37,C2.896,C2.276,C1.19,C3.945,C6.259,C4.2,C7.242,C6.763,C5.497,C6.721,C1.1079,C2.14,C8.192,C2.787,C6.720,C8.14,C1.1181,C6.820,C2.34,C7.646,C7.310,C4.538,C1.694,C4.669,C1.720,C4.46,C2.635,C5.729,C4.714,C3.739,C4.280,C2.279,C3.41,C5.702,…
GO:0043233	organelle lumen	cellular_component	0.99483	1	5	392	139	4386	C6.375,C1.746,C1.334,C6.592,C3.694
GO:0070013	intracellular organelle lumen	cellular_component	0.99483	1	5	392	139	4386	C6.375,C1.746,C1.334,C6.592,C3.694
GO:0015031	protein transport	biological_process	0.99499	1	8	392	200	4386	C6.68,C2.585,C2.317,C3.694,C5.693,C4.1,C2.566,C2.34
GO:0071704	organic substance metabolic process	biological_process	0.99504	1	166	392	2175	4386	C1.600,C8.151,C5.693,C1.1258,C3.1035,C3.100,C6.592,C3.354,C3.855,C7.169,C1.1139,C4.812,C4.541,C7.311,C1.64,C1.102,C2.829,C1.501,C2.317,C7.164,C3.694,C8.286,C4.266,C5.584,C2.1064,C6.866,C6.419,C1.417,C5.703,C3.1031,C2.1156,C2.629,C6.719,C3.393,C4.73,C1.1251,C5.278,C2.63,C7.605,C4.831,C2.566,C1.932,C6.192,C1.291,C5.276,C1.530,C5.48,C2.565,C8.561,C7.220,C1.804,C2.494,C1.24,C1.1247,C2.32,C1.749,C8.22…
GO:0071702	organic substance transport	biological_process	0.9952	1	15	392	308	4386	C3.1018,C3.41,C5.702,C2.34,C2.566,C4.2,C4.1,C1.1156,C3.694,C5.693,C6.721,C2.585,C2.317,C4.294,C6.68
GO:0006886	intracellular protein transport	biological_process	0.99547	1	6	392	167	4386	C4.1,C5.693,C2.585,C2.317,C6.68,C2.566
GO:1901576	organic substance biosynthetic process	biological_process	0.9955	1	89	392	1275	4386	C1.46,C7.646,C1.694,C4.1,C4.669,C6.26,C4.182,C1.746,C4.795,C1.116,C1.1093,C5.497,C6.763,C4.71,C2.14,C4.440,C5.458,C4.276,C7.185,C4.304,C1.334,C4.188,C7.137,C6.686,C6.795,C6.375,C6.434,C4.858,C2.494,C1.1247,C6.484,C1.1272,C6.755,C6.179,C2.328,C3.440,C5.427,C1.530,C5.276,C1.932,C4.831,C7.605,C2.63,C7.178,C3.1014,C4.824,C1.460,C1.745,C5.278,C4.843,C6.719,C3.393,C7.533,C7.509,C2.1156,C3.1031,C1.417,s…
GO:0045184	establishment of protein localization	biological_process	0.99577	1	8	392	203	4386	C2.566,C2.34,C2.585,C2.317,C6.68,C5.693,C3.694,C4.1
GO:0030554	adenyl nucleotide binding	molecular_function	0.99578	1	29	392	536	4386	C7.605,C1.386,C2.63,C4.1,C7.30,C4.778,C4.912,C2.279,C2.829,C6.755,C1.693,C7.644,C6.242,C8.441,C5.126,C4.150,C2.1064,C5.497,C4.395,C6.720,C1.501,C2.317,C2.635,C1.192,C7.245,C2.1156,C5.822,C7.698,C1.416
GO:0044237	cellular metabolic process	biological_process	0.9965	1	148	392	1982	4386	C5.427,C3.440,C3.908,C7.168,C2.328,C6.755,C1.745,C4.843,C7.178,C1.460,C4.296,C4.824,C3.1014,scaffold00023.25,C7.171,C7.509,C8.351,C7.533,C4.395,C5.259,C4.294,C3.828,C2.208,C4.186,C4.150,C2.279,C6.860,C7.166,C4.205,C7.30,C1.1179,C1.684,C7.372,C6.532,C4.714,C1.631,C5.729,C5.395,C7.275,C4.669,C3.1012,C1.1115,C1.694,C7.310,C1.1099,C7.646,C1.1093,C1.116,C4.182,C5.11,C2.14,C1.1079,C6.721,C4.71,C6.720,C…
GO:0005524	ATP binding	molecular_function	0.99671	1	28	392	527	4386	C7.698,C5.822,C1.416,C7.245,C2.635,C2.1156,C4.395,C1.501,C2.317,C6.720,C2.1064,C5.497,C6.242,C8.441,C5.126,C4.150,C2.279,C7.644,C1.693,C2.829,C6.755,C4.778,C4.912,C7.30,C2.63,C1.386,C4.1,C7.605
GO:0046907	intracellular transport	biological_process	0.99677	1	7	392	190	4386	C4.1,C5.693,C4.2,C2.566,C2.585,C2.317,C6.68
GO:0032559	adenyl ribonucleotide binding	molecular_function	0.99682	1	28	392	528	4386	C6.755,C2.829,C1.693,C7.644,C2.279,C5.126,C4.150,C8.441,C6.242,C7.605,C1.386,C2.63,C4.1,C7.30,C4.912,C4.778,C2.1156,C2.635,C7.245,C5.822,C1.416,C7.698,C5.497,C2.1064,C1.501,C6.720,C2.317,C4.395
GO:0008104	protein localization	biological_process	0.99701	1	8	392	209	4386	C2.566,C2.34,C2.317,C2.585,C6.68,C5.693,C3.694,C4.1
GO:0006260	DNA replication	biological_process	0.99734	1	3	392	117	4386	C7.605,C4.188,C4.843
GO:0034613	cellular protein localization	biological_process	0.99742	1	6	392	176	4386	C2.317,C2.585,C6.68,C2.566,C5.693,C4.1
GO:0070727	cellular macromolecule localization	biological_process	0.99742	1	6	392	176	4386	C4.1,C5.693,C2.585,C6.68,C2.317,C2.566
GO:0031981	nuclear lumen	cellular_component	0.99747	1	4	392	132	4386	C3.694,C6.592,C1.746,C6.375
GO:0009058	biosynthetic process	biological_process	0.99768	1	94	392	1357	4386	C1.1093,C1.116,C1.746,C4.182,C4.795,C2.14,C4.71,C8.322,C5.497,C6.763,C1.46,C1.231,C6.26,C4.669,C1.694,C1.721,C4.1,C7.646,C6.375,C6.434,C1.1272,C6.484,C2.494,C1.1247,C4.858,C7.185,C4.276,C5.458,C4.440,C6.795,C7.137,C6.686,C4.188,C1.334,C4.304,C7.171,C6.866,scaffold00023.25,C1.417,C3.1031,C2.1156,C8.351,C7.509,C7.533,C2.317,C5.259,C3.694,C3.828,C4.266,C5.584,C2.1064,C4.831,C1.932,C5.276,C1.530,C3.4…
GO:0005783	endoplasmic reticulum	cellular_component	0.99779	1	1	392	65	4386	C1.1128
GO:0005515	protein binding	molecular_function	0.99796	1	46	392	788	4386	C6.592,C3.613,C2.635,C6.68,C6.278,C8.561,C8.151,C5.693,C2.135,C5.126,C2.208,C3.1016,C3.861,C1.260,C3.201,C2.86,C1.663,C7.73,C7.170,C7.137,C1.917,C4.188,C7.419,C4.2,C1.1093,C3.725,C3.823,C1.746,C3.678,C2.317,C6.720,C1.1079,C5.229,C1.935,C6.345,C6.242,C6.77,C4.802,C8.194,C2.1000,C1.1251,C1.940,C1.745,C3.1014,C4.1,C7.605
GO:0006259	DNA metabolic process	biological_process	0.99811	1	13	392	297	4386	C6.720,C6.721,C4.843,C4.188,C4.296,C2.32,C7.310,C7.605,C3.908,C7.166,C3.354,C5.11,C7.509
GO:0016757	transferase activity, transferring glycosyl groups	molecular_function	0.99824	1	2	392	93	4386	C8.322,C1.1184
GO:0006807	nitrogen compound metabolic process	biological_process	0.99825	1	106	392	1511	4386	C6.755,C2.328,C1.932,C3.908,C7.168,C6.192,C4.831,C2.566,C5.48,C3.440,C5.427,C5.276,C1.530,C3.1014,C4.296,C4.824,C1.460,C7.605,C2.63,C4.73,C3.393,C6.719,C1.745,C5.278,C4.843,C3.1031,C7.533,C7.509,C7.171,scaffold00023.25,C5.584,C4.266,C3.828,C2.1064,C5.259,C2.317,C4.294,C4.395,C3.694,C1.64,C6.860,C7.166,C1.102,C2.829,C2.279,C4.150,C4.186,C7.372,C4.205,C5.729,C3.354,C7.169,C6.592,C6.532,C3.1035,C7.2…
GO:0005198	structural molecule activity	molecular_function	0.99827	1	8	392	201	4386	C2.698,C1.932,C3.1016,C5.354,C1.460,C8.192,C1.720,C4.395
GO:0044249	cellular biosynthetic process	biological_process	0.99838	1	84	392	1249	4386	C4.669,C6.26,C4.1,C1.694,C7.646,C1.46,C2.14,C4.71,C5.497,C6.763,C1.1093,C1.116,C4.182,C1.746,C4.795,C6.795,C1.334,C4.304,C7.137,C6.686,C4.188,C7.185,C5.458,C4.276,C4.440,C2.494,C1.1247,C1.1272,C6.484,C4.858,C6.375,C5.278,C1.745,C4.843,C6.719,C3.393,C7.178,C2.63,C7.605,C1.460,C4.824,C3.1014,C5.276,C1.530,C5.427,C3.440,C4.831,C1.932,C2.328,C6.755,C3.694,C5.259,C2.317,C2.1064,C3.828,C4.266,C5.584,sc…
GO:1901566	organonitrogen compound biosynthetic process	biological_process	0.9987	1	24	392	448	4386	C1.1247,C2.317,C6.484,C4.266,C3.1035,C3.828,C6.532,scaffold00023.25,C1.1093,C5.729,C1.745,C6.719,C4.304,C7.605,C1.334,C4.1,C2.63,C1.460,C4.150,C1.932,C4.276,C4.440,C6.860,C6.755
GO:0009059	macromolecule biosynthetic process	biological_process	0.9987	1	61	392	975	4386	C1.64,C1.102,C2.829,C6.860,C7.185,C5.458,C7.137,C4.188,C7.372,C1.334,C6.795,C3.354,C5.729,C6.375,C3.855,C6.592,C4.858,C7.275,C1.1272,C1.600,C4.280,C8.151,C2.494,C2.328,C1.46,C4.831,C1.932,C1.530,C5.276,C5.427,C3.440,C1.460,C4.824,C3.1014,C4.1,C1.694,C7.646,C7.605,C3.393,C6.26,C5.278,C4.843,C4.669,C3.1031,C2.1156,C1.116,C7.509,C4.182,C1.746,C4.795,C7.533,C7.171,C6.763,C5.497,C4.266,C5.584,C2.1064,…
GO:0051649	establishment of localization in cell	biological_process	0.99896	1	7	392	209	4386	C4.1,C5.693,C2.566,C4.2,C6.68,C2.585,C2.317
GO:0006281	DNA repair	biological_process	0.99913	1	3	392	130	4386	C2.32,C5.11,C7.605
GO:0005737	cytoplasm	cellular_component	0.9992	1	30	392	551	4386	C6.592,C6.434,C8.351,C2.629,C3.678,C4.294,C2.317,C4.395,C1.1247,C5.693,C2.566,C7.185,C5.126,C1.932,C4.731,C2.34,C5.427,C7.644,C6.77,C6.755,C1.1128,C3.41,C1.536,C1.1251,C2.585,C4.205,C1.460,C4.1,C2.852,C1.334
GO:0043228	non-membrane-bounded organelle	cellular_component	0.99927	1	11	392	272	4386	C2.115,C1.932,C7.509,C7.578,C3.41,C3.393,C2.317,C1.1251,C4.1,C1.334,C1.460
GO:0006974	cellular response to DNA damage stimulus	biological_process	0.99933	1	3	392	134	4386	C7.605,C5.11,C2.32
GO:0019538	protein metabolic process	biological_process	0.99939	1	41	392	718	4386	C4.103,C4.73,C1.1251,C4.1,C2.1060,C1.1099,C1.460,C2.566,C1.932,C2.565,C3.694,C1.1079,C6.720,C1.501,C7.164,C2.317,C5.497,C4.266,C6.419,C1.416,C8.351,C7.533,C5.64,C2.1156,C1.605,C4.912,C7.73,C1.334,C4.812,C3.709,C5.702,C1.802,C7.220,C3.100,C3.666,C3.674,C8.225,C6.592,C7.698,C5.822,C6.434
GO:0034645	cellular macromolecule biosynthetic process	biological_process	0.9994	1	58	392	957	4386	C1.460,C3.1014,C1.694,C4.1,C7.605,C7.646,C3.393,C6.26,C4.843,C5.278,C4.669,C2.328,C1.46,C4.831,C1.932,C5.276,C1.530,C5.427,C3.440,C5.497,C6.763,C4.266,C5.584,C5.259,C2.317,C2.14,C3.694,C3.1031,C2.1156,C1.116,C7.509,C4.182,C1.746,C7.533,C4.795,C7.171,C7.137,C4.188,C7.372,C1.334,C6.795,C6.860,C1.64,C1.102,C2.829,C7.185,C5.458,C4.858,C7.275,C1.1272,C1.600,C8.151,C2.494,C3.354,C5.729,C6.375,C3.855,C6…
GO:0019001	guanyl nucleotide binding	molecular_function	0.99942	1	3	392	138	4386	C2.1064,C1.1079,C2.34
GO:0032561	guanyl ribonucleotide binding	molecular_function	0.99942	1	3	392	138	4386	C2.1064,C1.1079,C2.34
GO:0017076	purine nucleotide binding	molecular_function	0.99946	1	31	392	612	4386	C2.829,C6.755,C1.693,C7.644,C2.279,C4.150,C5.126,C6.242,C2.34,C8.441,C7.605,C1.386,C2.63,C4.1,C7.30,C4.778,C4.912,C2.1156,C1.192,C2.635,C7.245,C5.822,C7.698,C1.416,C5.497,C2.1064,C1.501,C2.317,C6.720,C1.1079,C4.395
GO:0051641	cellular localization	biological_process	0.99946	1	7	392	219	4386	C4.1,C4.2,C2.566,C2.585,C2.317,C6.68,C5.693
GO:0043232	intracellular non-membrane-bounded organelle	cellular_component	0.99947	1	10	392	261	4386	C2.317,C1.1251,C3.393,C1.334,C1.460,C1.932,C2.115,C7.578,C3.41,C7.509
GO:0044428	nuclear part	cellular_component	0.99954	1	7	392	216	4386	C3.694,C2.317,C6.592,C1.494,C2.86,C1.746,C6.375
GO:0043234	protein complex	cellular_component	0.99955	1	23	392	479	4386	C1.746,C7.245,C6.375,C4.904,C4.714,C6.592,C7.242,C5.229,C3.694,C4.395,C2.317,C7.578,C2.86,C8.14,C6.755,C7.644,C2.34,C2.208,C4.276,C7.310,C1.721,C1.1251,C7.73
GO:0043604	amide biosynthetic process	biological_process	0.99956	1	8	392	222	4386	C4.440,C1.932,C4.266,C1.460,C3.828,C4.1,C2.317,C1.745
GO:0043603	cellular amide metabolic process	biological_process	0.99957	1	9	392	240	4386	C4.440,C1.932,C1.749,C4.266,C1.460,C3.828,C4.1,C2.317,C1.745
GO:0033554	cellular response to stress	biological_process	0.99958	1	3	392	140	4386	C7.605,C5.11,C2.32
GO:0012505	endomembrane system	cellular_component	0.99958	1	3	392	135	4386	C1.494,C4.1,C1.1128
GO:0043231	intracellular membrane-bounded organelle	cellular_component	0.9996	1	47	392	823	4386	C5.278,C1.536,C1.1251,C3.393,C7.646,C1.694,C4.1,C3.1014,C3.440,C1.530,C2.566,C4.831,C7.578,C1.1128,C6.755,C2.328,C2.14,C3.694,C2.317,C4.294,C6.763,C7.171,C4.2,C4.182,C7.533,C1.746,C1.116,C7.509,C3.1031,C6.795,C1.334,C1.494,C2.852,C4.188,C5.458,C2.918,C2.86,C1.64,C1.102,C5.693,C4.858,C6.592,C4.46,C6.375,C5.729,C3.354,C4.262
GO:0032555	purine ribonucleotide binding	molecular_function	0.99961	1	30	392	604	4386	C2.829,C6.755,C1.693,C7.644,C2.279,C5.126,C4.150,C8.441,C6.242,C2.34,C7.605,C1.386,C2.63,C4.1,C7.30,C4.778,C4.912,C2.1156,C2.635,C7.245,C1.416,C5.822,C7.698,C5.497,C2.1064,C1.501,C6.720,C2.317,C1.1079,C4.395
GO:0043227	membrane-bounded organelle	cellular_component	0.99965	1	47	392	826	4386	C4.2,C7.171,C7.509,C1.116,C1.746,C4.182,C7.533,C3.1031,C2.14,C3.694,C4.294,C2.317,C6.763,C1.530,C3.440,C2.566,C4.831,C7.578,C2.328,C6.755,C1.1128,C5.278,C3.393,C1.536,C1.1251,C4.1,C1.694,C7.646,C3.1014,C6.592,C4.46,C3.354,C4.262,C6.375,C5.729,C5.693,C4.858,C2.918,C5.458,C2.86,C1.64,C1.102,C6.795,C2.852,C1.494,C1.334,C4.188
GO:0003735	structural constituent of ribosome	molecular_function	0.99973	1	2	392	109	4386	C1.460,C1.932
GO:0005840	ribosome	cellular_component	0.99973	1	2	392	109	4386	C1.460,C1.932
GO:0003677	DNA binding	molecular_function	0.99974	1	29	392	590	4386	C5.229,C2.494,C6.763,C2.1064,C4.858,C5.729,C3.354,C4.182,C4.795,C1.116,C7.509,C3.393,C4.296,C7.137,C4.824,C7.646,C7.605,C1.694,C3.908,C5.458,C4.831,C1.530,C5.276,C1.64,C1.102,C7.166,C6.860,C7.578,scaffold00023.21
GO:0035639	purine ribonucleoside triphosphate binding	molecular_function	0.99975	1	29	392	598	4386	C4.912,C4.778,C7.30,C2.63,C1.386,C4.1,C7.605,C2.34,C6.242,C8.441,C5.126,C4.150,C2.279,C7.644,C1.693,C6.755,C2.829,C4.395,C1.501,C6.720,C2.317,C2.1064,C5.497,C5.822,C1.416,C7.698,C7.245,C2.635,C2.1156
GO:0001883	purine nucleoside binding	molecular_function	0.99976	1	29	392	599	4386	C7.245,C2.635,C2.1156,C1.416,C5.822,C7.698,C2.1064,C5.497,C4.395,C2.317,C1.501,C6.720,C2.279,C1.693,C7.644,C6.755,C2.829,C6.242,C2.34,C8.441,C4.150,C5.126,C4.1,C2.63,C1.386,C7.605,C4.778,C4.912,C7.30
GO:0032549	ribonucleoside binding	molecular_function	0.99976	1	29	392	599	4386	C2.63,C4.1,C1.386,C7.605,C4.912,C4.778,C7.30,C2.279,C7.644,C1.693,C2.829,C6.755,C6.242,C2.34,C8.441,C5.126,C4.150,C2.1064,C5.497,C4.395,C6.720,C1.501,C2.317,C7.245,C2.635,C2.1156,C5.822,C7.698,C1.416
GO:0032550	purine ribonucleoside binding	molecular_function	0.99976	1	29	392	599	4386	C2.34,C6.242,C8.441,C5.126,C4.150,C2.279,C6.755,C2.829,C1.693,C7.644,C7.30,C4.912,C4.778,C7.605,C2.63,C1.386,C4.1,C7.698,C5.822,C1.416,C2.635,C7.245,C2.1156,C4.395,C1.501,C2.317,C6.720,C2.1064,C5.497
GO:0001882	nucleoside binding	molecular_function	0.99977	1	29	392	600	4386	C4.778,C4.912,C7.30,C2.63,C4.1,C1.386,C7.605,C5.126,C4.150,C6.242,C2.34,C8.441,C7.644,C1.693,C2.829,C6.755,C2.279,C1.501,C6.720,C2.317,C4.395,C5.497,C2.1064,C5.822,C1.416,C7.698,C2.1156,C7.245,C2.635
GO:0032553	ribonucleotide binding	molecular_function	0.99985	1	30	392	622	4386	C5.126,C4.150,C6.242,C8.441,C2.34,C1.693,C7.644,C6.755,C2.829,C2.279,C4.778,C4.912,C7.30,C1.386,C2.63,C4.1,C7.605,C5.822,C7.698,C1.416,C2.1156,C7.245,C2.635,C6.720,C1.501,C2.317,C4.395,C1.1079,C5.497,C2.1064
GO:0044444	cytoplasmic part	cellular_component	0.99986	1	17	392	393	4386	C1.1251,C2.585,C1.536,C1.334,C2.852,C4.1,C1.460,C2.34,C1.932,C3.41,C6.755,C1.1128,C7.644,C5.693,C4.395,C2.317,C4.294
GO:0006518	peptide metabolic process	biological_process	0.99988	1	6	392	206	4386	C4.1,C4.266,C1.460,C1.932,C2.317,C1.749
GO:0005525	GTP binding	molecular_function	0.99988	1	2	392	133	4386	C2.1064,C2.34
GO:0097367	carbohydrate derivative binding	molecular_function	0.99989	1	30	392	630	4386	C6.720,C1.501,C2.317,C4.395,C1.1079,C5.497,C2.1064,C7.698,C5.822,C1.416,C2.1156,C7.245,C2.635,C4.778,C4.912,C7.30,C2.63,C1.386,C4.1,C7.605,C4.150,C5.126,C8.441,C6.242,C2.34,C7.644,C1.693,C6.755,C2.829,C2.279
GO:0006412	translation	biological_process	0.99994	1	5	392	196	4386	C4.1,C4.266,C1.460,C2.317,C1.932
GO:0043170	macromolecule metabolic process	biological_process	0.99995	1	107	392	1636	4386	C6.77,C2.550,C1.46,C1.694,C1.386,C4.1,C7.646,C7.310,C1.1099,C6.26,C3.1012,C4.669,C1.116,C4.795,C4.182,C1.746,C5.11,C1.416,C6.763,C5.497,C6.720,C2.14,C6.721,C1.1079,C1.802,C3.709,C7.185,C5.458,C7.137,C4.188,C1.334,C6.795,C7.73,C6.586,C4.528,C4.912,C1.605,C6.375,C6.434,C8.225,C5.822,C7.698,C2.32,C3.666,C4.858,C1.1272,C7.220,C2.494,C1.1247,C2.328,C2.565,C4.831,C2.566,C1.932,C3.908,C1.530,C5.276,C5.4…
GO:0030529	ribonucleoprotein complex	cellular_component	0.99996	1	4	392	178	4386	C1.460,C2.585,C1.932,C2.317
GO:0043043	peptide biosynthetic process	biological_process	0.99996	1	5	392	201	4386	C1.460,C4.266,C4.1,C1.932,C2.317
GO:0005623	cell	cellular_component	0.99997	1	83	392	1360	4386	C4.182,C1.746,C7.245,C1.116,C5.37,C2.115,C4.2,C7.242,C2.514,C6.763,C2.14,C8.14,C1.1128,C6.77,C2.34,C4.731,C7.310,C7.646,C4.538,C4.1,C1.694,C6.434,C6.375,C4.262,C1.562,C4.858,C1.1247,C2.86,C7.644,C5.458,C4.276,C7.185,C2.918,C1.334,C4.188,C2.585,C6.795,C7.533,C8.351,C2.629,C7.509,C4.904,C3.1031,C7.171,C2.1064,C3.694,C4.395,C4.294,C2.317,C3.678,C7.578,C1.89,C6.755,C2.328,C5.427,C3.440,C1.530,C1.932,…
GO:0044464	cell part	cellular_component	0.99997	1	83	392	1360	4386	C4.262,C6.434,C6.375,C1.562,C4.858,C1.1247,C7.644,C2.86,C2.918,C7.185,C5.458,C4.276,C4.188,C1.334,C6.795,C2.585,C7.245,C1.116,C4.182,C1.746,C4.2,C2.115,C5.37,C6.763,C7.242,C2.514,C2.14,C6.77,C1.1128,C8.14,C2.34,C4.731,C4.538,C1.694,C4.1,C7.646,C7.310,C3.354,C5.729,C4.46,C6.592,C4.714,C3.713,C6.278,C5.693,C1.102,C1.64,C3.41,C5.126,C2.208,C2.852,C1.494,C4.205,C3.1031,C4.904,C8.351,C2.629,C7.509,C7.…
GO:0044267	cellular protein metabolic process	biological_process	0.99998	1	26	392	577	4386	C3.694,C2.317,C1.501,C6.720,C3.100,C5.497,C4.266,C6.592,C7.698,C5.822,C1.416,C8.351,C7.533,C2.1156,C6.434,C4.912,C7.73,C1.1251,C4.1,C1.334,C1.1099,C1.460,C2.566,C1.932,C3.709,C1.802
GO:0044424	intracellular part	cellular_component	0.99998	1	72	392	1225	4386	C4.2,C2.115,C1.116,C1.746,C4.182,C2.14,C6.763,C7.242,C4.731,C2.34,C6.77,C1.1128,C8.14,C1.694,C4.1,C7.310,C7.646,C4.262,C6.375,C6.434,C1.1247,C4.858,C7.185,C2.918,C5.458,C4.276,C7.644,C2.86,C6.795,C2.585,C4.188,C1.334,C7.171,C3.1031,C2.629,C8.351,C7.509,C7.533,C3.678,C4.294,C2.317,C4.395,C3.694,C4.831,C2.566,C1.932,C1.530,C3.440,C5.427,C2.328,C6.755,C7.578,C3.393,C1.536,C1.1251,C5.278,C1.460,C3.10…
GO:0005622	intracellular	cellular_component	0.99999	1	76	392	1287	4386	C1.536,C1.1251,C3.393,C5.278,C3.1014,C1.460,C2.1060,C1.932,C4.831,C2.566,C5.427,C3.440,C1.530,C6.755,C2.328,C7.578,C4.294,C2.317,C3.678,C3.694,C4.395,C2.1064,C7.171,C3.1031,C7.533,C2.629,C8.351,C7.509,C4.205,C1.494,C2.852,C5.126,C2.208,C1.102,C1.64,C3.41,C5.693,C6.592,C4.714,C5.729,C3.354,C4.46,C7.646,C7.310,C4.1,C1.694,C2.34,C4.731,C1.1128,C6.77,C8.14,C2.14,C2.514,C7.242,C6.763,C2.115,C4.2,C5.37…
GO:0044260	cellular macromolecule metabolic process	biological_process	0.99999	1	92	392	1491	4386	C7.372,C1.64,C1.102,C7.166,C2.829,C6.860,C2.279,C4.186,C3.100,C7.275,C1.600,C8.151,C3.354,C5.729,C3.855,C6.592,C4.296,C1.460,C4.824,C3.1014,C7.605,C3.393,C1.1251,C4.843,C5.278,C2.328,C4.831,C2.566,C1.932,C3.908,C1.530,C5.276,C5.427,C3.440,C5.584,C4.266,C2.1064,C1.501,C5.259,C2.317,C3.694,C3.1031,C2.1156,C8.351,C7.509,C7.533,C7.171,C7.137,C4.188,C1.334,C7.73,C6.795,C6.586,C4.528,C4.912,C1.802,C3.7…
GO:0003676	nucleic acid binding	molecular_function	0.99999	1	43	392	859	4386	C7.137,C5.429,C2.585,C1.102,C1.64,C6.860,C7.166,C2.279,C4.186,C5.126,C5.458,C3.674,C4.858,C3.96,C2.494,C4.262,C3.354,C5.729,C4.824,C4.296,C1.694,C7.605,C7.646,C7.310,C3.393,C4.778,C7.578,scaffold00023.21,C4.831,C3.908,C5.276,C1.530,C5.48,C6.763,C2.939,C4.266,C2.1064,C5.259,C5.229,C1.116,C7.509,C4.182,C4.795
GO:0044446	intracellular organelle part	cellular_component	0.99999	1	15	392	424	4386	C6.375,C6.755,C7.578,C2.86,C1.746,C6.592,C2.115,C1.494,C4.1,C1.334,C2.317,C1.1251,C4.294,C3.694,C5.693
GO:0043229	intracellular organelle	cellular_component	1	1	51	392	971	4386	C1.64,C1.102,C3.41,C2.86,C5.458,C2.918,C4.188,C1.334,C2.852,C1.494,C6.795,C5.729,C6.375,C4.262,C3.354,C4.46,C6.592,C4.858,C5.693,C1.1128,C6.755,C2.328,C7.578,C1.932,C4.831,C2.566,C3.440,C1.530,C3.1014,C1.460,C7.646,C4.1,C1.694,C1.536,C1.1251,C3.393,C5.278,C3.1031,C4.182,C1.746,C7.533,C1.116,C7.509,C2.115,C4.2,C7.171,C6.763,C2.317,C4.294,C2.14,C3.694
GO:0044422	organelle part	cellular_component	1	1	15	392	431	4386	C6.592,C2.115,C6.755,C6.375,C2.86,C7.578,C1.746,C2.317,C1.1251,C4.294,C3.694,C5.693,C1.494,C4.1,C1.334
GO:0043226	organelle	cellular_component	1	1	51	392	988	4386	C5.693,C4.858,C6.592,C6.375,C5.729,C3.354,C4.262,C4.46,C6.795,C4.188,C1.334,C2.852,C1.494,C5.458,C2.918,C1.64,C1.102,C3.41,C2.86,C4.294,C2.317,C3.694,C2.14,C6.763,C2.115,C4.2,C7.171,C3.1031,C1.746,C4.182,C7.533,C7.509,C1.116,C1.536,C1.1251,C3.393,C5.278,C3.1014,C1.460,C7.646,C4.1,C1.694,C1.932,C4.831,C2.566,C3.440,C1.530,C6.755,C1.1128,C2.328,C7.578
GO:0032991	macromolecular complex	cellular_component	1	1	26	392	636	4386	C1.746,C7.245,C6.375,C4.904,C4.714,C6.592,C7.242,C5.229,C3.694,C4.395,C2.317,C7.578,C2.86,C8.14,C6.755,C7.644,C2.34,C2.208,C4.276,C1.932,C7.310,C1.721,C1.460,C2.585,C1.1251,C7.73
