# Supplementary material for: The molecular mechanisms of Monascus purpureus M9 responses to blue light based on the transcriptome analysis
Source: Sci Rep. 2017 Jul 17;7:5537. doi: 10.1038/s41598-017-05990-x (PMC5514072; doi:10.1038/s41598-017-05990-x)
Supplement: Supplementary file 9 — Dataset S8 [file 41598_2017_5990_MOESM9_ESM.xls]

##Databases: KEGG PATHWAY
##Statistical test method: hypergeometric test / Fisher's exact test
##FDR correction method: Benjamini and Hochberg
#Term	Database	ID	Input number	Background number	P-Value	Corrected P-Value	Input	KEGG_ID/KO	Entrez_ID	Hyperlink
Tryptophan metabolism	KEGG PATHWAY	ncr00380	11	22	8.70394013564e-06	0.000574460048952	C3.793|C1.124|C6.570|C1.794|C7.456|C8.171|C3.1016|C3.823|C8.175|C5.557|C1.1127	ncr:NCU10409|ncr:NCU01402|ncr:NCU09183|ncr:NCU03347|ncr:NCU02291|ncr:NCU00355|ncr:NCU10409|ncr:NCU10409|ncr:NCU08275|ncr:NCU05169|ncr:NCU05169|	3878138|3876729|3875240|3872594|3876073|3873876|3878138|3878138|3878055|3878021|3878021|	http://www.genome.jp/kegg-bin/show_pathway?ncr00380/ncr:NCU02291%09red/ncr:NCU01402%09red/ncr:NCU00355%09red/ncr:NCU05169%09red/ncr:NCU09183%09red/ncr:NCU03347%09red/ncr:NCU10409%09red/ncr:NCU08275%09red
Valine, leucine and isoleucine degradation	KEGG PATHWAY	ncr00280	10	29	0.000270069672552	0.00891229919423	C4.395|C4.394|C7.644|C7.185|C5.449|C2.404|C2.494|C3.354|scaffold00026.2|C2.484	ncr:NCU00591|ncr:NCU02127|ncr:NCU00591|ncr:NCU03913|ncr:NCU01181|ncr:NCU02704|ncr:NCU10691|ncr:NCU09864|ncr:NCU00591|ncr:NCU02127|	3881873|3880449|3881873|3873737|3877670|3881627|5847794|3876328|3881873|3880449|	http://www.genome.jp/kegg-bin/show_pathway?ncr00280/ncr:NCU02704%09red/ncr:NCU10691%09red/ncr:NCU00591%09red/ncr:NCU02127%09red/ncr:NCU09864%09red/ncr:NCU03913%09red/ncr:NCU01181%09red
Ribosome	KEGG PATHWAY	ncr03010	19	107	0.00117452473987	0.0258395442772	C2.605|C3.634|C3.602|C2.989|C7.526|C5.148|C2.141|C8.458|C7.534|C2.642|C3.762|C2.975|C4.132|C2.1029|C8.78|C2.893|C7.535|C4.630|C4.772	ncr:NCU08620|ncr:NCU06661|ncr:NCU00258|ncr:NCU08389|ncr:NCU02181|ncr:NCU06892|ncr:NCU03757|ncr:NCU02905|ncr:NCU01948|ncr:NCU00971|ncr:NCU09475|ncr:NCU01776|ncr:NCU06843|ncr:NCU07408|ncr:NCU00475|ncr:NCU10498|ncr:NCU01949|ncr:NCU07857|ncr:NCU03393|	3880988|3877064|3873891|3880085|3880400|3875411|3877269|3881767|3880381|3881300|3879378|3873305|3879466|3874330|3872941|5847742|3880382|3879257|3872987|	http://www.genome.jp/kegg-bin/show_pathway?ncr03010/ncr:NCU06661%09red/ncr:NCU09475%09red/ncr:NCU08620%09red/ncr:NCU06892%09red/ncr:NCU06843%09red/ncr:NCU00258%09red/ncr:NCU01949%09red/ncr:NCU03757%09red/ncr:NCU01776%09red/ncr:NCU03393%09red/ncr:NCU10498%09red/ncr:NCU07408%09red/ncr:NCU02181%09red/ncr:NCU08389%09red/ncr:NCU00971%09red/ncr:NCU01948%09red/ncr:NCU02905%09red/ncr:NCU07857%09red/ncr:N…
Phenylalanine metabolism	KEGG PATHWAY	ncr00360	6	14	0.00197522734229	0.0325912511478	C3.793|C7.166|C7.242|C3.1016|C3.823|C8.175	ncr:NCU10409|ncr:NCU01830|ncr:NCU06024|ncr:NCU10409|ncr:NCU10409|ncr:NCU08275|	3878138|3872761|3875773|3878138|3878138|3878055|	http://www.genome.jp/kegg-bin/show_pathway?ncr00360/ncr:NCU01830%09red/ncr:NCU10409%09red/ncr:NCU08275%09red/ncr:NCU06024%09red
Tyrosine metabolism	KEGG PATHWAY	ncr00350	7	22	0.00331920185316	0.0438134644618	C7.166|C7.550|C7.169|C7.168|C7.242|C6.736|C8.175	ncr:NCU01830|ncr:NCU00936|ncr:NCU05537|ncr:NCU05499|ncr:NCU06024|ncr:NCU06652|ncr:NCU08275|	3872761|3880915|3876646|3876615|3875773|3876845|3878055|	http://www.genome.jp/kegg-bin/show_pathway?ncr00350/ncr:NCU05499%09red/ncr:NCU06652%09red/ncr:NCU01830%09red/ncr:NCU00936%09red/ncr:NCU05537%09red/ncr:NCU06024%09red/ncr:NCU08275%09red
Fatty acid degradation	KEGG PATHWAY	ncr00071	5	18	0.0200079255278	0.177306827423	C5.449|C6.736|C2.494|C4.46|C7.456	ncr:NCU01181|ncr:NCU06652|ncr:NCU10691|ncr:NCU01654|ncr:NCU02291|	3877670|3876845|5847794|3872414|3876073|	http://www.genome.jp/kegg-bin/show_pathway?ncr00071/ncr:NCU06652%09red/ncr:NCU10691%09red/ncr:NCU01181%09red/ncr:NCU02291%09red/ncr:NCU01654%09red
Arginine and proline metabolism	KEGG PATHWAY	ncr00330	7	33	0.020337543907	0.177306827423	C3.793|C1.531|C3.619|C8.322|C3.1016|C8.95|C3.823	ncr:NCU10409|ncr:NCU06471|ncr:NCU00207|ncr:NCU00194|ncr:NCU10409|ncr:NCU00461|ncr:NCU10409|	3878138|3873483|3872739|3872557|3878138|3872927|3878138|	http://www.genome.jp/kegg-bin/show_pathway?ncr00330/ncr:NCU06471%09red/ncr:NCU00207%09red/ncr:NCU10409%09red/ncr:NCU00461%09red/ncr:NCU00194%09red
Degradation of aromatic compounds	KEGG PATHWAY	ncr01220	4	12	0.0226427011367	0.177306827423	C4.682|C6.736|scaffold00023.29|C4.528	ncr:NCU01086|ncr:NCU06652|ncr:NCU01086|ncr:NCU07737|	3877785|3876845|3877785|3874335|	http://www.genome.jp/kegg-bin/show_pathway?ncr01220/ncr:NCU01086%09red/ncr:NCU06652%09red/ncr:NCU07737%09red
Metabolic pathways	KEGG PATHWAY	ncr01100	67	692	0.0241782037395	0.177306827423	C4.395|C4.394|C3.612|C7.166|C1.192|C5.693|C3.316|C8.462|C7.169|C7.168|C8.322|C1.1139|C2.404|C7.185|C4.682|C1.1132|C8.95|C8.175|C2.630|C5.493|C1.124|C5.570|C1.629|C5.592|C2.114|C1.749|C6.800|C5.449|C2.585|C6.327|C1.417|C1.531|C2.484|C6.271|C4.71|C1.248|C5.822|C1.1168|C3.619|C8.235|C1.742|C7.456|C7.644|C6.363|C1.684|C6.570|C2.487|C7.400|C7.30|scaffold00026.2|C4.46|C6.594|C6.736|C3.613|C5.566|C4.528…	ncr:NCU00591|ncr:NCU02127|ncr:NCU09532|ncr:NCU01830|ncr:NCU08216|ncr:NCU04216|ncr:NCU00523|ncr:NCU01266|ncr:NCU05537|ncr:NCU05499|ncr:NCU00194|ncr:NCU10107|ncr:NCU02704|ncr:NCU03913|ncr:NCU01086|ncr:NCU02397|ncr:NCU00461|ncr:NCU08275|ncr:NCU01906|ncr:NCU06189|ncr:NCU01402|ncr:NCU03813|ncr:NCU02954|ncr:NCU04887|ncr:NCU08685|ncr:NCU04130|ncr:NCU09532|ncr:NCU01181|ncr:NCU08827|ncr:NCU02924|ncr:NCU02…	3881873|3880449|3873985|3872761|3875428|3876987|3879874|3876894|3876646|3876615|3872557|5847944|3881627|3873737|3877785|3875864|3872927|3878055|3881683|3879149|3876729|3877330|3881504|3874543|3878182|3877450|3873985|3877670|3878198|3881731|3881799|3873483|3880449|3873632|3878388|3880036|5847173|3873641|3872739|3878052|3873815|3876073|3881873|3878540|3872454|3875240|3873830|5847667|3880498|3881873…	http://www.genome.jp/kegg-bin/show_pathway?ncr01100/ncr:NCU06471%09red/ncr:NCU01086%09red/ncr:NCU00461%09red/ncr:NCU05499%09red/ncr:NCU07027%09red/ncr:NCU04674%09red/ncr:NCU10691%09red/ncr:NCU00523%09red/ncr:NCU02954%09red/ncr:NCU08685%09red/ncr:NCU01266%09red/ncr:NCU07737%09red/ncr:NCU04385%09red/ncr:NCU03813%09red/ncr:NCU09532%09red/ncr:NCU04044%09red/ncr:NCU08216%09red/ncr:NCU09473%09red/ncr:N…
Glyoxylate and dicarboxylate metabolism	KEGG PATHWAY	ncr00630	5	24	0.0500132381896	0.328009557973	C8.171|C2.585|C5.570|C5.557|C1.1127	ncr:NCU00355|ncr:NCU08827|ncr:NCU03813|ncr:NCU05169|ncr:NCU05169|	3873876|3878198|3877330|3878021|3878021|	http://www.genome.jp/kegg-bin/show_pathway?ncr00630/ncr:NCU08827%09red/ncr:NCU03813%09red/ncr:NCU00355%09red/ncr:NCU05169%09red
Peroxisome	KEGG PATHWAY	ncr04146	7	42	0.0546682596622	0.328009557973	C1.684|C6.116|C4.46|C6.327|C8.171|C5.557|C1.1127	ncr:NCU03372|ncr:NCU07958|ncr:NCU01654|ncr:NCU02924|ncr:NCU00355|ncr:NCU05169|ncr:NCU05169|	3872454|3878230|3872414|3881731|3873876|3878021|3878021|	http://www.genome.jp/kegg-bin/show_pathway?ncr04146/ncr:NCU05169%09red/ncr:NCU03372%09red/ncr:NCU07958%09red/ncr:NCU00355%09red/ncr:NCU01654%09red/ncr:NCU02924%09red
Other glycan degradation	KEGG PATHWAY	ncr00511	2	5	0.0826700309712	0.454685170342	C1.24|C7.628	ncr:NCU00890|ncr:NCU07404|	3880930|3874626|	http://www.genome.jp/kegg-bin/show_pathway?ncr00511/ncr:NCU00890%09red/ncr:NCU07404%09red
Methane metabolism	KEGG PATHWAY	ncr00680	4	22	0.107298916521	0.544748345415	C1.248|C6.736|C5.570|C6.271	ncr:NCU01853|ncr:NCU06652|ncr:NCU03813|ncr:NCU04401|	3880036|3876845|3877330|3873632|	http://www.genome.jp/kegg-bin/show_pathway?ncr00680/ncr:NCU01853%09red/ncr:NCU06652%09red/ncr:NCU04401%09red/ncr:NCU03813%09red
Glutathione metabolism	KEGG PATHWAY	ncr00480	4	23	0.119329622073	0.562553932628	C4.104|C1.940|C1.749|C6.831	ncr:NCU05780|ncr:NCU05706|ncr:NCU04130|ncr:NCU04569|	3876187|3879217|3877450|3874815|	http://www.genome.jp/kegg-bin/show_pathway?ncr00480/ncr:NCU05706%09red/ncr:NCU05780%09red/ncr:NCU04569%09red/ncr:NCU04130%09red
Ubiquinone and other terpenoid-quinone biosynthesis	KEGG PATHWAY	ncr00130	2	7	0.129174544119	0.568367994125	C7.166|C7.242	ncr:NCU01830|ncr:NCU06024|	3872761|3875773|	http://www.genome.jp/kegg-bin/show_pathway?ncr00130/ncr:NCU01830%09red/ncr:NCU06024%09red
Arachidonic acid metabolism	KEGG PATHWAY	ncr00590	2	8	0.154227245917	0.598764601796	C6.327|C1.749	ncr:NCU02924|ncr:NCU04130|	3881731|3877450|	http://www.genome.jp/kegg-bin/show_pathway?ncr00590/ncr:NCU02924%09red/ncr:NCU04130%09red
Taurine and hypotaurine metabolism	KEGG PATHWAY	ncr00430	2	8	0.154227245917	0.598764601796	C8.95|C1.749	ncr:NCU00461|ncr:NCU04130|	3872927|3877450|	http://www.genome.jp/kegg-bin/show_pathway?ncr00430/ncr:NCU00461%09red/ncr:NCU04130%09red
Fatty acid metabolism	KEGG PATHWAY	ncr01212	4	28	0.187093949994	0.662403024755	C5.449|C2.494|C4.46|C3.829	ncr:NCU01181|ncr:NCU10691|ncr:NCU01654|ncr:NCU09473|	3877670|5847794|3872414|3879376|	http://www.genome.jp/kegg-bin/show_pathway?ncr01212/ncr:NCU10691%09red/ncr:NCU01181%09red/ncr:NCU01654%09red/ncr:NCU09473%09red
Starch and sucrose metabolism	KEGG PATHWAY	ncr00500	5	39	0.197298763621	0.662403024755	C6.173|C4.227|C3.922|C3.923|C1.353	ncr:NCU07027|ncr:NCU03914|ncr:NCU04674|ncr:NCU04674|ncr:NCU08755|	3878330|3873738|3875364|3875364|3872259|	http://www.genome.jp/kegg-bin/show_pathway?ncr00500/ncr:NCU03914%09red/ncr:NCU08755%09red/ncr:NCU04674%09red/ncr:NCU07027%09red
Pentose and glucuronate interconversions	KEGG PATHWAY	ncr00040	3	19	0.20072818932	0.662403024755	C3.613|C3.612|C6.800	ncr:NCU09533|ncr:NCU09532|ncr:NCU09532|	3874065|3873985|3873985|	http://www.genome.jp/kegg-bin/show_pathway?ncr00040/ncr:NCU09532%09red/ncr:NCU09533%09red
Fatty acid biosynthesis	KEGG PATHWAY	ncr00061	2	11	0.233391013636	0.700173040909	C3.829|C4.46	ncr:NCU09473|ncr:NCU01654|	3879376|3872414|	http://www.genome.jp/kegg-bin/show_pathway?ncr00061/ncr:NCU01654%09red/ncr:NCU09473%09red
Lysine biosynthesis	KEGG PATHWAY	ncr00300	2	11	0.233391013636	0.700173040909	C1.629|C5.566	ncr:NCU02954|ncr:NCU08898|	3881504|3874983|	http://www.genome.jp/kegg-bin/show_pathway?ncr00300/ncr:NCU08898%09red/ncr:NCU02954%09red
Ether lipid metabolism	KEGG PATHWAY	ncr00565	2	12	0.260407898648	0.747257448295	C5.822|C6.363	ncr:NCU10400|ncr:NCU06342|	5847173|3878540|	http://www.genome.jp/kegg-bin/show_pathway?ncr00565/ncr:NCU10400%09red/ncr:NCU06342%09red
Cyanoamino acid metabolism	KEGG PATHWAY	ncr00460	2	14	0.314384118451	0.813926092371	C1.749|C1.353	ncr:NCU04130|ncr:NCU08755|	3877450|3872259|	http://www.genome.jp/kegg-bin/show_pathway?ncr00460/ncr:NCU08755%09red/ncr:NCU04130%09red
Inositol phosphate metabolism	KEGG PATHWAY	ncr00562	2	14	0.314384118451	0.813926092371	C8.462|C2.405	ncr:NCU01266|ncr:NCU09135|	3876894|3875055|	http://www.genome.jp/kegg-bin/show_pathway?ncr00562/ncr:NCU09135%09red/ncr:NCU01266%09red
Biosynthesis of secondary metabolites	KEGG PATHWAY	ncr01110	23	271	0.335274070874	0.813926092371	C1.1132|C5.693|C8.322|C1.1139|C2.404|C8.171|C8.175|C4.538|C2.114|C5.449|C2.585|C6.271|C6.736|C5.557|C3.771|C1.1168|C1.1127|C1.531|C7.185|C2.494|C3.354|C1.353|C6.173	ncr:NCU02397|ncr:NCU04216|ncr:NCU00194|ncr:NCU10107|ncr:NCU02704|ncr:NCU00355|ncr:NCU08275|ncr:NCU02343|ncr:NCU08685|ncr:NCU01181|ncr:NCU08827|ncr:NCU04401|ncr:NCU06652|ncr:NCU05169|ncr:NCU06543|ncr:NCU04385|ncr:NCU05169|ncr:NCU06471|ncr:NCU03913|ncr:NCU10691|ncr:NCU09864|ncr:NCU08755|ncr:NCU07027|	3875864|3876987|3872557|5847944|3881627|3873876|3878055|3875612|3878182|3877670|3878198|3873632|3876845|3878021|3878408|3873641|3878021|3873483|3873737|5847794|3876328|3872259|3878330|	http://www.genome.jp/kegg-bin/show_pathway?ncr01110/ncr:NCU06471%09red/ncr:NCU08685%09red/ncr:NCU07027%09red/ncr:NCU10691%09red/ncr:NCU00355%09red/ncr:NCU03913%09red/ncr:NCU04385%09red/ncr:NCU02704%09red/ncr:NCU02343%09red/ncr:NCU08827%09red/ncr:NCU08275%09red/ncr:NCU04401%09red/ncr:NCU00194%09red/ncr:NCU06543%09red/ncr:NCU10107%09red/ncr:NCU08755%09red/ncr:NCU04216%09red/ncr:NCU02397%09red/ncr:N…
alpha-Linolenic acid metabolism	KEGG PATHWAY	ncr00592	1	5	0.356327290639	0.813926092371	C2.494	ncr:NCU10691|	5847794|	http://www.genome.jp/kegg-bin/show_pathway?ncr00592/ncr:NCU10691%09red
Biotin metabolism	KEGG PATHWAY	ncr00780	1	5	0.356327290639	0.813926092371	C3.829	ncr:NCU09473|	3879376|	http://www.genome.jp/kegg-bin/show_pathway?ncr00780/ncr:NCU09473%09red
Fructose and mannose metabolism	KEGG PATHWAY	ncr00051	3	27	0.357634192102	0.813926092371	C4.202|C6.271|C1.1139	ncr:NCU09034|ncr:NCU04401|ncr:NCU10107|	3875132|3873632|5847944|	http://www.genome.jp/kegg-bin/show_pathway?ncr00051/ncr:NCU10107%09red/ncr:NCU09034%09red/ncr:NCU04401%09red
Alanine, aspartate and glutamate metabolism	KEGG PATHWAY	ncr00250	3	28	0.377454500361	0.830399900793	C8.95|C7.550|C5.693	ncr:NCU00461|ncr:NCU00936|ncr:NCU04216|	3872927|3880915|3876987|	http://www.genome.jp/kegg-bin/show_pathway?ncr00250/ncr:NCU04216%09red/ncr:NCU00461%09red/ncr:NCU00936%09red
Galactose metabolism	KEGG PATHWAY	ncr00052	2	17	0.393403815934	0.837569414569	C3.923|C3.922	ncr:NCU04674|ncr:NCU04674|	3875364|3875364|	http://www.genome.jp/kegg-bin/show_pathway?ncr00052/ncr:NCU04674%09red
Lysine degradation	KEGG PATHWAY	ncr00310	2	18	0.418861462037	0.858112130426	C7.550|C7.456	ncr:NCU00936|ncr:NCU02291|	3880915|3876073|	http://www.genome.jp/kegg-bin/show_pathway?ncr00310/ncr:NCU02291%09red/ncr:NCU00936%09red
Glycine, serine and threonine metabolism	KEGG PATHWAY	ncr00260	3	31	0.435985596015	0.858112130426	C5.493|C2.585|C1.192	ncr:NCU06189|ncr:NCU08827|ncr:NCU08216|	3879149|3878198|3875428|	http://www.genome.jp/kegg-bin/show_pathway?ncr00260/ncr:NCU06189%09red/ncr:NCU08827%09red/ncr:NCU08216%09red
Glycerolipid metabolism	KEGG PATHWAY	ncr00561	2	19	0.443766920839	0.858112130426	C2.630|C2.585	ncr:NCU01906|ncr:NCU08827|	3881683|3878198|	http://www.genome.jp/kegg-bin/show_pathway?ncr00561/ncr:NCU08827%09red/ncr:NCU01906%09red
2-Oxocarboxylic acid metabolism	KEGG PATHWAY	ncr01210	3	32	0.455059463105	0.858112130426	C5.566|C1.629|C1.1168	ncr:NCU08898|ncr:NCU02954|ncr:NCU04385|	3874983|3881504|3873641|	http://www.genome.jp/kegg-bin/show_pathway?ncr01210/ncr:NCU08898%09red/ncr:NCU04385%09red/ncr:NCU02954%09red
Glycerophospholipid metabolism	KEGG PATHWAY	ncr00564	3	35	0.510537869735	0.85854310477	C5.822|C6.363|C8.286	ncr:NCU10400|ncr:NCU06342|ncr:NCU03141|	5847173|3878540|3880339|	http://www.genome.jp/kegg-bin/show_pathway?ncr00564/ncr:NCU10400%09red/ncr:NCU06342%09red/ncr:NCU03141%09red
Pentose phosphate pathway	KEGG PATHWAY	ncr00030	2	22	0.514723570103	0.85854310477	C6.271|C1.1139	ncr:NCU04401|ncr:NCU10107|	3873632|5847944|	http://www.genome.jp/kegg-bin/show_pathway?ncr00030/ncr:NCU10107%09red/ncr:NCU04401%09red
Various types of N-glycan biosynthesis	KEGG PATHWAY	ncr00513	2	22	0.514723570103	0.85854310477	C5.592|C6.594	ncr:NCU04887|ncr:NCU01059|	3874543|3877862|	http://www.genome.jp/kegg-bin/show_pathway?ncr00513/ncr:NCU01059%09red/ncr:NCU04887%09red
Biosynthesis of unsaturated fatty acids	KEGG PATHWAY	ncr01040	1	9	0.520329154406	0.85854310477	C3.829	ncr:NCU09473|	3879376|	http://www.genome.jp/kegg-bin/show_pathway?ncr01040/ncr:NCU09473%09red
Selenocompound metabolism	KEGG PATHWAY	ncr00450	1	9	0.520329154406	0.85854310477	C7.30	ncr:NCU01985|	3880498|	http://www.genome.jp/kegg-bin/show_pathway?ncr00450/ncr:NCU01985%09red
Glycolysis / Gluconeogenesis	KEGG PATHWAY	ncr00010	3	37	0.545833245198	0.87112419717	C6.736|C1.1132|C6.271	ncr:NCU06652|ncr:NCU02397|ncr:NCU04401|	3876845|3875864|3873632|	http://www.genome.jp/kegg-bin/show_pathway?ncr00010/ncr:NCU06652%09red/ncr:NCU04401%09red/ncr:NCU02397%09red
Histidine metabolism	KEGG PATHWAY	ncr00340	1	10	0.554351761836	0.87112419717	C8.175	ncr:NCU08275|	3878055|	http://www.genome.jp/kegg-bin/show_pathway?ncr00340/ncr:NCU08275%09red
Nicotinate and nicotinamide metabolism	KEGG PATHWAY	ncr00760	1	12	0.615350578772	0.920063736547	C3.316	ncr:NCU00523|	3879874|	http://www.genome.jp/kegg-bin/show_pathway?ncr00760/ncr:NCU00523%09red
Phosphatidylinositol signaling system	KEGG PATHWAY	ncr04070	1	13	0.642653861858	0.920063736547	C8.462	ncr:NCU01266|	3876894|	http://www.genome.jp/kegg-bin/show_pathway?ncr04070/ncr:NCU01266%09red
Valine, leucine and isoleucine biosynthesis	KEGG PATHWAY	ncr00290	1	13	0.642653861858	0.920063736547	C1.1168	ncr:NCU04385|	3873641|	http://www.genome.jp/kegg-bin/show_pathway?ncr00290/ncr:NCU04385%09red
Porphyrin and chlorophyll metabolism	KEGG PATHWAY	ncr00860	1	14	0.668025437666	0.920063736547	C5.493	ncr:NCU06189|	3879149|	http://www.genome.jp/kegg-bin/show_pathway?ncr00860/ncr:NCU06189%09red
beta-Alanine metabolism	KEGG PATHWAY	ncr00410	1	15	0.691601525614	0.920063736547	C5.449	ncr:NCU01181|	3877670|	http://www.genome.jp/kegg-bin/show_pathway?ncr00410/ncr:NCU01181%09red
Biosynthesis of amino acids	KEGG PATHWAY	ncr01230	7	109	0.72438749172	0.920063736547	C1.192|C1.531|C1.1139|C6.271|C1.1168|C5.566|C1.629	ncr:NCU08216|ncr:NCU06471|ncr:NCU10107|ncr:NCU04401|ncr:NCU04385|ncr:NCU08898|ncr:NCU02954|	3875428|3873483|5847944|3873632|3873641|3874983|3881504|	http://www.genome.jp/kegg-bin/show_pathway?ncr01230/ncr:NCU06471%09red/ncr:NCU08216%09red/ncr:NCU10107%09red/ncr:NCU02954%09red/ncr:NCU08898%09red/ncr:NCU04385%09red/ncr:NCU04401%09red
Sulfur metabolism	KEGG PATHWAY	ncr00920	1	17	0.733864915291	0.920063736547	C7.30	ncr:NCU01985|	3880498|	http://www.genome.jp/kegg-bin/show_pathway?ncr00920/ncr:NCU01985%09red
Steroid biosynthesis	KEGG PATHWAY	ncr00100	1	17	0.733864915291	0.920063736547	C4.71	ncr:NCU06402|	3878388|	http://www.genome.jp/kegg-bin/show_pathway?ncr00100/ncr:NCU06402%09red
Nitrogen metabolism	KEGG PATHWAY	ncr00910	1	17	0.733864915291	0.920063736547	C8.95	ncr:NCU00461|	3872927|	http://www.genome.jp/kegg-bin/show_pathway?ncr00910/ncr:NCU00461%09red
Butanoate metabolism	KEGG PATHWAY	ncr00650	1	17	0.733864915291	0.920063736547	C7.550	ncr:NCU00936|	3880915|	http://www.genome.jp/kegg-bin/show_pathway?ncr00650/ncr:NCU00936%09red
Carbon metabolism	KEGG PATHWAY	ncr01200	6	96	0.739236747266	0.920063736547	C1.248|C5.570|C1.1139|C5.449|C6.271|C6.736	ncr:NCU01853|ncr:NCU03813|ncr:NCU10107|ncr:NCU01181|ncr:NCU04401|ncr:NCU06652|	3880036|3877330|5847944|3877670|3873632|3876845|	http://www.genome.jp/kegg-bin/show_pathway?ncr01200/ncr:NCU10107%09red/ncr:NCU06652%09red/ncr:NCU01853%09red/ncr:NCU03813%09red/ncr:NCU01181%09red/ncr:NCU04401%09red
Propanoate metabolism	KEGG PATHWAY	ncr00640	1	18	0.752779420811	0.920063736547	C5.449	ncr:NCU01181|	3877670|	http://www.genome.jp/kegg-bin/show_pathway?ncr00640/ncr:NCU01181%09red
Endocytosis	KEGG PATHWAY	ncr04144	2	42	0.829266673732	0.995120008478	C5.822|C6.363	ncr:NCU10400|ncr:NCU06342|	5847173|3878540|	http://www.genome.jp/kegg-bin/show_pathway?ncr04144/ncr:NCU10400%09red/ncr:NCU06342%09red
Amino sugar and nucleotide sugar metabolism	KEGG PATHWAY	ncr00520	2	44	0.847592965522	0.998648114773	C4.538|C4.520	ncr:NCU02343|ncr:NCU05268|	3875612|3877906|	http://www.genome.jp/kegg-bin/show_pathway?ncr00520/ncr:NCU05268%09red/ncr:NCU02343%09red
Pyruvate metabolism	KEGG PATHWAY	ncr00620	1	29	0.890265776954	0.998648114773	C8.235	ncr:NCU08272|	3878052|	http://www.genome.jp/kegg-bin/show_pathway?ncr00620/ncr:NCU08272%09red
N-Glycan biosynthesis	KEGG PATHWAY	ncr00510	1	29	0.890265776954	0.998648114773	C6.594	ncr:NCU01059|	3877862|	http://www.genome.jp/kegg-bin/show_pathway?ncr00510/ncr:NCU01059%09red
Oxidative phosphorylation	KEGG PATHWAY	ncr00190	3	72	0.909236775433	0.998648114773	C1.417|C2.487|C7.400	ncr:NCU02534|ncr:NCU04044|ncr:NCU11258|	3881799|3873830|5847667|	http://www.genome.jp/kegg-bin/show_pathway?ncr00190/ncr:NCU04044%09red/ncr:NCU11258%09red/ncr:NCU02534%09red
Phagosome	KEGG PATHWAY	ncr04145	1	35	0.929610021841	0.998648114773	C1.713	ncr:NCU09265|	3880849|	http://www.genome.jp/kegg-bin/show_pathway?ncr04145/ncr:NCU09265%09red
Cysteine and methionine metabolism	KEGG PATHWAY	ncr00270	1	37	0.939303079217	0.998648114773	C1.192	ncr:NCU08216|	3875428|	http://www.genome.jp/kegg-bin/show_pathway?ncr00270/ncr:NCU08216%09red
Purine metabolism	KEGG PATHWAY	ncr00230	3	82	0.946702879959	0.998648114773	C7.30|C2.114|C5.693	ncr:NCU01985|ncr:NCU08685|ncr:NCU04216|	3880498|3878182|3876987|	http://www.genome.jp/kegg-bin/show_pathway?ncr00230/ncr:NCU01985%09red/ncr:NCU04216%09red/ncr:NCU08685%09red
Protein processing in endoplasmic reticulum	KEGG PATHWAY	ncr04141	2	69	0.966104342759	0.998648114773	C6.594|C1.713	ncr:NCU01059|ncr:NCU09265|	3877862|3880849|	http://www.genome.jp/kegg-bin/show_pathway?ncr04141/ncr:NCU09265%09red/ncr:NCU01059%09red
RNA degradation	KEGG PATHWAY	ncr03018	1	50	0.976873550016	0.998648114773	C1.1034	ncr:NCU09512|	3874654|	http://www.genome.jp/kegg-bin/show_pathway?ncr03018/ncr:NCU09512%09red
Ribosome biogenesis in eukaryotes	KEGG PATHWAY	ncr03008	1	65	0.99243508258	0.998648114773	C5.48	ncr:NCU02961|	3881511|	http://www.genome.jp/kegg-bin/show_pathway?ncr03008/ncr:NCU02961%09red
Spliceosome	KEGG PATHWAY	ncr03040	1	88	0.998648114773	0.998648114773	C1.1034	ncr:NCU09512|	3874654|	http://www.genome.jp/kegg-bin/show_pathway?ncr03040/ncr:NCU09512%09red
--------------------
#Term	Database	ID	Input number	Background number	P-Value	Corrected P-Value	Input	KEGG_ID/KO	Entrez_ID	Hyperlink
--------------------
#Term	Database	ID	Input number	Background number	P-Value	Corrected P-Value	Input	KEGG_ID/KO	Entrez_ID	Hyperlink
--------------------
