# Supplementary material for: The molecular mechanisms of Monascus purpureus M9 responses to blue light based on the transcriptome analysis
Source: Sci Rep. 2017 Jul 17;7:5537. doi: 10.1038/s41598-017-05990-x (PMC5514072; doi:10.1038/s41598-017-05990-x)
Supplement: Supplementary file 10 — Dataset S9 [file 41598_2017_5990_MOESM10_ESM.xls]

##Databases: KEGG PATHWAY
##Statistical test method: hypergeometric test / Fisher's exact test
##FDR correction method: Benjamini and Hochberg
#Term	Database	ID	Input number	Background number	P-Value	Corrected P-Value	Input	KEGG_ID/KO	Entrez_ID	Hyperlink
Carbon metabolism	KEGG PATHWAY	ncr01200	31	96	2.6919196096e-05	0.00193818211891	C7.128|C2.58|C1.1172|C7.123|C2.525|C8.179|C2.463|C8.138|C4.733|C1.743|C4.735|C2.919|C2.297|C2.73|C5.559|C5.536|C7.667|C2.875|C2.483|C6.555|C5.804|C5.805|C4.56|C8.356|C7.364|C4.153|C4.151|C3.8|scaffold00045.1|C4.583|C5.712	ncr:NCU09873|ncr:NCU01528|ncr:NCU07690|ncr:NCU03973|ncr:NCU10383|ncr:NCU02475|ncr:NCU04797|ncr:NCU03004|ncr:NCU02274|ncr:NCU04230|ncr:NCU02252|ncr:NCU02727|ncr:NCU11384|ncr:NCU06452|ncr:NCU02505|ncr:NCU01439|ncr:NCU09111|ncr:NCU07914|ncr:NCU06836|ncr:NCU06482|ncr:NCU10008|ncr:NCU07941|ncr:NCU01692|ncr:NCU08471|ncr:NCU03651|ncr:NCU07659|ncr:NCU04899|ncr:NCU05805|ncr:NCU00575|ncr:NCU07697|ncr:NCU10…	3876302|3873099|3877877|3873734|5847220|3881209|3876561|3881540|3876040|3877001|3876059|3881252|3875652|3873512|3881786|3872146|3874468|3878602|3879801|3873295|3875601|3878589|3873020|3879462|3876882|3878934|3874555|3876196|3880885|3878431|3875600|	http://www.genome.jp/kegg-bin/show_pathway?ncr01200/ncr:NCU10007%09red/ncr:NCU10008%09red/ncr:NCU03973%09red/ncr:NCU02727%09red/ncr:NCU07914%09red/ncr:NCU11384%09red/ncr:NCU06482%09red/ncr:NCU02505%09red/ncr:NCU10383%09red/ncr:NCU01439%09red/ncr:NCU09873%09red/ncr:NCU07659%09red/ncr:NCU07690%09red/ncr:NCU07697%09red/ncr:NCU00575%09red/ncr:NCU04899%09red/ncr:NCU04797%09red/ncr:NCU03004%09red/ncr:N…
Pyruvate metabolism	KEGG PATHWAY	ncr00620	13	29	0.000574007937255	0.0206642857412	C6.555|C7.128|C7.364|C5.804|scaffold00023.37|C4.151|C5.559|C5.251|C4.849|C4.153|C5.712|C2.483|C8.138	ncr:NCU06482|ncr:NCU09873|ncr:NCU03651|ncr:NCU10008|ncr:NCU00720|ncr:NCU04899|ncr:NCU02505|ncr:NCU03415|ncr:NCU09770|ncr:NCU07659|ncr:NCU10007|ncr:NCU06836|ncr:NCU03004|	3873295|3876302|3876882|3875601|3880705|3874555|3881786|3873009|3874501|3878934|3875600|3879801|3881540|	http://www.genome.jp/kegg-bin/show_pathway?ncr00620/ncr:NCU04899%09red/ncr:NCU06836%09red/ncr:NCU07659%09red/ncr:NCU03415%09red/ncr:NCU03651%09red/ncr:NCU03004%09red/ncr:NCU06482%09red/ncr:NCU10007%09red/ncr:NCU09770%09red/ncr:NCU02505%09red/ncr:NCU00720%09red/ncr:NCU09873%09red/ncr:NCU10008%09red
Glycine, serine and threonine metabolism	KEGG PATHWAY	ncr00260	13	31	0.000940234705329	0.0225656329279	C4.733|C7.266|C5.529|C4.735|C7.59|C7.525|C2.297|C8.179|C2.919|C5.366|C1.91|C5.536|C3.8	ncr:NCU02274|ncr:NCU05518|ncr:NCU04118|ncr:NCU02252|ncr:NCU06558|ncr:NCU00554|ncr:NCU11384|ncr:NCU02475|ncr:NCU02727|ncr:NCU05518|ncr:NCU03425|ncr:NCU01439|ncr:NCU05805|	3876040|3876602|3877438|3876059|3878423|3880864|3875652|3881209|3881252|3876602|3872858|3872146|3876196|	http://www.genome.jp/kegg-bin/show_pathway?ncr00260/ncr:NCU02727%09red/ncr:NCU02274%09red/ncr:NCU06558%09red/ncr:NCU11384%09red/ncr:NCU05805%09red/ncr:NCU02252%09red/ncr:NCU04118%09red/ncr:NCU01439%09red/ncr:NCU02475%09red/ncr:NCU05518%09red/ncr:NCU00554%09red/ncr:NCU03425%09red
Glycolysis / Gluconeogenesis	KEGG PATHWAY	ncr00010	14	37	0.0013464583922	0.0242362510595	C6.555|C7.128|C6.127|C8.204|C4.153|C2.58|C4.735|scaffold00045.1|C2.463|C5.251|C2.875|C2.483|C8.138|scaffold00023.37	ncr:NCU06482|ncr:NCU09873|ncr:NCU00378|ncr:NCU02397|ncr:NCU07659|ncr:NCU01528|ncr:NCU02252|ncr:NCU00575|ncr:NCU04797|ncr:NCU03415|ncr:NCU07914|ncr:NCU06836|ncr:NCU03004|ncr:NCU00720|	3873295|3876302|3873427|3875864|3878934|3873099|3876059|3880885|3876561|3873009|3878602|3879801|3881540|3880705|	http://www.genome.jp/kegg-bin/show_pathway?ncr00010/ncr:NCU00378%09red/ncr:NCU00575%09red/ncr:NCU06836%09red/ncr:NCU07914%09red/ncr:NCU03415%09red/ncr:NCU03004%09red/ncr:NCU06482%09red/ncr:NCU04797%09red/ncr:NCU02252%09red/ncr:NCU01528%09red/ncr:NCU02397%09red/ncr:NCU00720%09red/ncr:NCU09873%09red/ncr:NCU07659%09red
Phenylalanine metabolism	KEGG PATHWAY	ncr00360	8	14	0.00213759816975	0.0307814136444	C3.719|C7.266|C5.805|C2.525|C6.35|C6.127|C5.366|C3.262	ncr:NCU10409|ncr:NCU05518|ncr:NCU07941|ncr:NCU10383|ncr:NCU10409|ncr:NCU00378|ncr:NCU05518|ncr:NCU10409|	3878138|3876602|3878589|5847220|3878138|3873427|3876602|3878138|	http://www.genome.jp/kegg-bin/show_pathway?ncr00360/ncr:NCU00378%09red/ncr:NCU05518%09red/ncr:NCU10409%09red/ncr:NCU07941%09red/ncr:NCU10383%09red
Biosynthesis of amino acids	KEGG PATHWAY	ncr01230	26	109	0.00512424232143	0.0604820187201	C2.58|C2.73|C7.123|C2.525|C3.114|C3.131|C2.468|C2.440|C4.733|C4.735|C2.297|C3.874|C5.559|C5.536|C2.875|C3.8|C6.231|C5.805|C7.525|C4.56|C2.904|C7.180|C4.583|C1.91|C5.529|C5.714	ncr:NCU01528|ncr:NCU06452|ncr:NCU03973|ncr:NCU10383|ncr:NCU01666|ncr:NCU06512|ncr:NCU03010|ncr:NCU03748|ncr:NCU02274|ncr:NCU02252|ncr:NCU11384|ncr:NCU06232|ncr:NCU02505|ncr:NCU01439|ncr:NCU07914|ncr:NCU05805|ncr:NCU09320|ncr:NCU07941|ncr:NCU00554|ncr:NCU01692|ncr:NCU02657|ncr:NCU02639|ncr:NCU07697|ncr:NCU03425|ncr:NCU04118|ncr:NCU11239|	3873099|3873512|3873734|5847220|3873059|3873290|3881546|3877242|3876040|3876059|3875652|3879238|3881786|3872146|3878602|3876196|3880173|3878589|3880864|3873020|3881571|3880125|3878431|3872858|3877438|3881213|	http://www.genome.jp/kegg-bin/show_pathway?ncr01230/ncr:NCU03748%09red/ncr:NCU03010%09red/ncr:NCU06512%09red/ncr:NCU03425%09red/ncr:NCU03973%09red/ncr:NCU07914%09red/ncr:NCU06232%09red/ncr:NCU11384%09red/ncr:NCU02505%09red/ncr:NCU10383%09red/ncr:NCU01439%09red/ncr:NCU00554%09red/ncr:NCU07697%09red/ncr:NCU01666%09red/ncr:NCU11239%09red/ncr:NCU04118%09red/ncr:NCU02639%09red/ncr:NCU07941%09red/ncr:N…
Citrate cycle (TCA cycle)	KEGG PATHWAY	ncr00020	10	26	0.00588019626445	0.0604820187201	C6.555|C7.128|C5.804|C4.151|C4.56|C4.583|C5.559|C4.153|C8.356|C8.138	ncr:NCU06482|ncr:NCU09873|ncr:NCU10008|ncr:NCU04899|ncr:NCU01692|ncr:NCU07697|ncr:NCU02505|ncr:NCU07659|ncr:NCU08471|ncr:NCU03004|	3873295|3876302|3875601|3874555|3873020|3878431|3881786|3878934|3879462|3881540|	http://www.genome.jp/kegg-bin/show_pathway?ncr00020/ncr:NCU04899%09red/ncr:NCU07697%09red/ncr:NCU07659%09red/ncr:NCU03004%09red/ncr:NCU01692%09red/ncr:NCU08471%09red/ncr:NCU02505%09red/ncr:NCU09873%09red/ncr:NCU06482%09red/ncr:NCU10008%09red
Arginine and proline metabolism	KEGG PATHWAY	ncr00330	11	33	0.00927497263912	0.0834747537521	C3.719|C5.805|C7.59|C7.180|C2.525|C6.35|C1.88|C3.262|C5.251|C5.714|C1.640	ncr:NCU10409|ncr:NCU07941|ncr:NCU06558|ncr:NCU02639|ncr:NCU10383|ncr:NCU10409|ncr:NCU01348|ncr:NCU10409|ncr:NCU03415|ncr:NCU11239|ncr:NCU01195|	3878138|3878589|3878423|3880125|5847220|3878138|3877562|3878138|3873009|3881213|3877684|	http://www.genome.jp/kegg-bin/show_pathway?ncr00330/ncr:NCU07941%09red/ncr:NCU01195%09red/ncr:NCU06558%09red/ncr:NCU03415%09red/ncr:NCU11239%09red/ncr:NCU01348%09red/ncr:NCU10383%09red/ncr:NCU10409%09red/ncr:NCU02639%09red
One carbon pool by folate	KEGG PATHWAY	ncr00670	6	12	0.0124262253376	0.0994098027006	C4.733|C1.1172|C3.8|C2.760|C2.919|C5.196	ncr:NCU02274|ncr:NCU07690|ncr:NCU05805|ncr:NCU10053|ncr:NCU02727|ncr:NCU03877|	3876040|3877877|3876196|3874088|3881252|3872688|	http://www.genome.jp/kegg-bin/show_pathway?ncr00670/ncr:NCU02727%09red/ncr:NCU02274%09red/ncr:NCU07690%09red/ncr:NCU03877%09red/ncr:NCU05805%09red/ncr:NCU10053%09red
Nitrogen metabolism	KEGG PATHWAY	ncr00910	7	17	0.0153971128929	0.110859212829	C4.580|C1.18|C2.467|C4.579|C4.578|C5.714|C1.640	ncr:NCU04720|ncr:NCU03949|ncr:NCU04778|ncr:NCU05298|ncr:NCU07205|ncr:NCU11239|ncr:NCU01195|	3876518|3873678|3876374|3878217|3873589|3881213|3877684|	http://www.genome.jp/kegg-bin/show_pathway?ncr00910/ncr:NCU01195%09red/ncr:NCU04778%09red/ncr:NCU03949%09red/ncr:NCU11239%09red/ncr:NCU04720%09red/ncr:NCU07205%09red/ncr:NCU05298%09red
Cysteine and methionine metabolism	KEGG PATHWAY	ncr00270	11	37	0.0179042257163	0.117191295597	C4.151|scaffold00023.37|C2.904|C7.525|C2.525|C2.73|C5.805|C5.529|C3.131|C5.404|C2.857	ncr:NCU04899|ncr:NCU00720|ncr:NCU02657|ncr:NCU00554|ncr:NCU10383|ncr:NCU06452|ncr:NCU07941|ncr:NCU04118|ncr:NCU06512|ncr:NCU07001|ncr:NCU07930|	3874555|3880705|3881571|3880864|5847220|3873512|3878589|3877438|3873290|3878757|3878578|	http://www.genome.jp/kegg-bin/show_pathway?ncr00270/ncr:NCU04899%09red/ncr:NCU07941%09red/ncr:NCU02657%09red/ncr:NCU10383%09red/ncr:NCU07930%09red/ncr:NCU06512%09red/ncr:NCU04118%09red/ncr:NCU00720%09red/ncr:NCU06452%09red/ncr:NCU00554%09red/ncr:NCU07001%09red
Alanine, aspartate and glutamate metabolism	KEGG PATHWAY	ncr00250	9	28	0.0213482568779	0.128089541267	C1.881|C7.123|C7.180|C6.424|C2.525|C3.82|C5.714|C1.640|C5.805	ncr:NCU06803|ncr:NCU03973|ncr:NCU02639|ncr:NCU06803|ncr:NCU10383|ncr:NCU04303|ncr:NCU11239|ncr:NCU01195|ncr:NCU07941|	3879813|3873734|3880125|3879813|5847220|3877115|3881213|3877684|3878589|	http://www.genome.jp/kegg-bin/show_pathway?ncr00250/ncr:NCU03973%09red/ncr:NCU07941%09red/ncr:NCU01195%09red/ncr:NCU11239%09red/ncr:NCU04303%09red/ncr:NCU10383%09red/ncr:NCU06803%09red/ncr:NCU02639%09red
Glyoxylate and dicarboxylate metabolism	KEGG PATHWAY	ncr00630	8	24	0.0250462714622	0.13159656373	C4.733|C1.743|C5.683|C4.151|C4.56|C5.712|C5.714|C3.8	ncr:NCU02274|ncr:NCU04230|ncr:NCU08791|ncr:NCU04899|ncr:NCU01692|ncr:NCU10007|ncr:NCU11239|ncr:NCU05805|	3876040|3877001|3872372|3874555|3873020|3875600|3881213|3876196|	http://www.genome.jp/kegg-bin/show_pathway?ncr00630/ncr:NCU04899%09red/ncr:NCU02274%09red/ncr:NCU05805%09red/ncr:NCU01692%09red/ncr:NCU04230%09red/ncr:NCU10007%09red/ncr:NCU11239%09red/ncr:NCU08791%09red
beta-Alanine metabolism	KEGG PATHWAY	ncr00410	6	15	0.0269615962408	0.13159656373	C7.266|C1.881|C6.424|C6.127|C5.366|C5.251	ncr:NCU05518|ncr:NCU06803|ncr:NCU06803|ncr:NCU00378|ncr:NCU05518|ncr:NCU03415|	3876602|3879813|3879813|3873427|3876602|3873009|	http://www.genome.jp/kegg-bin/show_pathway?ncr00410/ncr:NCU00378%09red/ncr:NCU05518%09red/ncr:NCU03415%09red/ncr:NCU06803%09red
Biosynthesis of secondary metabolites	KEGG PATHWAY	ncr01110	48	271	0.027415950777	0.13159656373	C7.128|C2.58|C6.424|C2.525|C2.463|C3.114|C3.131|C3.173|C5.683|C2.440|C8.138|C3.82|C4.733|C5.706|C8.204|scaffold00023.37|C4.735|C6.16|C2.297|C3.874|C4.583|C5.251|C7.667|C6.735|C2.875|C2.483|C6.555|C6.231|C5.804|C5.805|C7.525|C4.56|C4.800|C2.468|C7.464|C2.248|C4.153|C8.356|C7.266|C1.881|C2.904|C6.606|C3.8|C7.180|scaffold00045.1|C4.151|C5.366|C5.529	ncr:NCU09873|ncr:NCU01528|ncr:NCU06803|ncr:NCU10383|ncr:NCU04797|ncr:NCU01666|ncr:NCU06512|ncr:NCU06207|ncr:NCU08791|ncr:NCU03748|ncr:NCU03004|ncr:NCU04303|ncr:NCU02274|ncr:NCU08054|ncr:NCU02397|ncr:NCU00720|ncr:NCU02252|ncr:NCU00602|ncr:NCU11384|ncr:NCU06232|ncr:NCU07697|ncr:NCU03415|ncr:NCU09111|ncr:NCU06666|ncr:NCU07914|ncr:NCU06836|ncr:NCU06482|ncr:NCU09320|ncr:NCU10008|ncr:NCU07941|ncr:NCU00…	3876302|3873099|3879813|5847220|3876561|3873059|3873290|3879071|3872372|3877242|3881540|3877115|3876040|3881350|3875864|3880705|3876059|3881884|3875652|3879238|3878431|3873009|3874468|3877069|3878602|3879801|3873295|3880173|3875601|3878589|3880864|3873020|3873746|3881546|3876064|3877954|3878934|3879462|3876602|3879813|3881571|3872391|3876196|3880125|3880885|3874555|3876602|3877438|	http://www.genome.jp/kegg-bin/show_pathway?ncr01110/ncr:NCU03748%09red/ncr:NCU03010%09red/ncr:NCU06512%09red/ncr:NCU06803%09red/ncr:NCU10008%09red/ncr:NCU04899%09red/ncr:NCU02305%09red/ncr:NCU01666%09red/ncr:NCU06666%09red/ncr:NCU07914%09red/ncr:NCU06232%09red/ncr:NCU11384%09red/ncr:NCU06482%09red/ncr:NCU00602%09red/ncr:NCU00720%09red/ncr:NCU09873%09red/ncr:NCU00554%09red/ncr:NCU07659%09red/ncr:N…
2-Oxocarboxylic acid metabolism	KEGG PATHWAY	ncr01210	9	32	0.0397954487384	0.179079519323	C5.805|C7.525|C4.56|C7.123|C2.525|C3.874|C4.583|C3.114|C5.529	ncr:NCU07941|ncr:NCU00554|ncr:NCU01692|ncr:NCU03973|ncr:NCU10383|ncr:NCU06232|ncr:NCU07697|ncr:NCU01666|ncr:NCU04118|	3878589|3880864|3873020|3873734|5847220|3879238|3878431|3873059|3877438|	http://www.genome.jp/kegg-bin/show_pathway?ncr01210/ncr:NCU03973%09red/ncr:NCU07941%09red/ncr:NCU07697%09red/ncr:NCU01666%09red/ncr:NCU06232%09red/ncr:NCU01692%09red/ncr:NCU04118%09red/ncr:NCU10383%09red/ncr:NCU00554%09red
Lysine biosynthesis	KEGG PATHWAY	ncr00300	4	11	0.0844512246079	0.35767577481	C7.525|C2.468|C2.440|C5.529	ncr:NCU00554|ncr:NCU03010|ncr:NCU03748|ncr:NCU04118|	3880864|3881546|3877242|3877438|	http://www.genome.jp/kegg-bin/show_pathway?ncr00300/ncr:NCU03748%09red/ncr:NCU04118%09red/ncr:NCU00554%09red/ncr:NCU03010%09red
Methane metabolism	KEGG PATHWAY	ncr00680	6	22	0.0943929301062	0.359709127967	C4.733|C4.735|C2.483|C2.463|C5.536|C3.8	ncr:NCU02274|ncr:NCU02252|ncr:NCU06836|ncr:NCU04797|ncr:NCU01439|ncr:NCU05805|	3876040|3876059|3879801|3876561|3872146|3876196|	http://www.genome.jp/kegg-bin/show_pathway?ncr00680/ncr:NCU06836%09red/ncr:NCU04797%09red/ncr:NCU02274%09red/ncr:NCU02252%09red/ncr:NCU01439%09red/ncr:NCU05805%09red
Butanoate metabolism	KEGG PATHWAY	ncr00650	5	17	0.099919202213	0.359709127967	C3.16|C4.800|C3.114|C1.881|C6.424	ncr:NCU08145|ncr:NCU03922|ncr:NCU01666|ncr:NCU06803|ncr:NCU06803|	3875707|3873746|3873059|3879813|3879813|	http://www.genome.jp/kegg-bin/show_pathway?ncr00650/ncr:NCU06803%09red/ncr:NCU03922%09red/ncr:NCU01666%09red/ncr:NCU08145%09red
Steroid biosynthesis	KEGG PATHWAY	ncr00100	5	17	0.099919202213	0.359709127967	C3.173|C2.455|C7.106|C2.248|C8.475	ncr:NCU06207|ncr:NCU05991|ncr:NCU01333|ncr:NCU08280|ncr:NCU01333|	3879071|3874946|3877547|3877954|3877547|	http://www.genome.jp/kegg-bin/show_pathway?ncr00100/ncr:NCU01333%09red/ncr:NCU06207%09red/ncr:NCU08280%09red/ncr:NCU05991%09red
Taurine and hypotaurine metabolism	KEGG PATHWAY	ncr00430	3	8	0.123989096413	0.425105473417	C6.256|C1.881|C6.424	ncr:NCU01753|ncr:NCU06803|ncr:NCU06803|	3873328|3879813|3879813|	http://www.genome.jp/kegg-bin/show_pathway?ncr00430/ncr:NCU06803%09red/ncr:NCU01753%09red
Cyanoamino acid metabolism	KEGG PATHWAY	ncr00460	4	14	0.144352712234	0.472427058219	C4.733|C5.706|C3.8|C6.256	ncr:NCU02274|ncr:NCU08054|ncr:NCU05805|ncr:NCU01753|	3876040|3881350|3876196|3873328|	http://www.genome.jp/kegg-bin/show_pathway?ncr00460/ncr:NCU02274%09red/ncr:NCU08054%09red/ncr:NCU05805%09red/ncr:NCU01753%09red
Histidine metabolism	KEGG PATHWAY	ncr00340	3	10	0.181491600346	0.530573497989	C6.231|C5.251|C6.127	ncr:NCU09320|ncr:NCU03415|ncr:NCU00378|	3880173|3873009|3873427|	http://www.genome.jp/kegg-bin/show_pathway?ncr00340/ncr:NCU00378%09red/ncr:NCU03415%09red/ncr:NCU09320%09red
Thiamine metabolism	KEGG PATHWAY	ncr00730	2	5	0.188092716695	0.530573497989	C2.98|C1.596	ncr:NCU09345|ncr:NCU06110|	5847064|3876110|	http://www.genome.jp/kegg-bin/show_pathway?ncr00730/ncr:NCU06110%09red/ncr:NCU09345%09red
Tyrosine metabolism	KEGG PATHWAY	ncr00350	5	22	0.192397806546	0.530573497989	C2.525|C5.366|C7.266|C5.805|C6.127	ncr:NCU10383|ncr:NCU05518|ncr:NCU05518|ncr:NCU07941|ncr:NCU00378|	5847220|3876602|3876602|3878589|3873427|	http://www.genome.jp/kegg-bin/show_pathway?ncr00350/ncr:NCU00378%09red/ncr:NCU05518%09red/ncr:NCU07941%09red/ncr:NCU10383%09red
Tryptophan metabolism	KEGG PATHWAY	ncr00380	5	22	0.192397806546	0.530573497989	C5.251|C3.719|C3.262|C5.683|C6.35	ncr:NCU03415|ncr:NCU10409|ncr:NCU10409|ncr:NCU08791|ncr:NCU10409|	3873009|3878138|3878138|3872372|3878138|	http://www.genome.jp/kegg-bin/show_pathway?ncr00380/ncr:NCU08791%09red/ncr:NCU10409%09red/ncr:NCU03415%09red
Metabolic pathways	KEGG PATHWAY	ncr01100	98	692	0.206256980982	0.530573497989	C1.1172|C3.66|C2.440|C8.138|C2.152|C2.919|C4.367|C2.525|C6.718|C6.417|C3.8|C1.640|C2.857|C4.56|C1.151|C2.248|C6.22|C7.364|C7.59|scaffold00045.1|C1.596|C2.58|C3.131|C2.705|C7.51|C3.82|C8.16|C3.737|C5.536|C1.88|C5.804|C5.805|C2.269|C8.356|C5.127|C4.153|C4.151|C7.657|C5.529|C7.128|C2.73|C7.123|C4.800|C8.204|C8.179|C3.114|C4.733|C1.169|C2.303|scaffold00023.37|C4.735|C5.404|C2.297|C2.760|C5.559|C5.251…	ncr:NCU07690|ncr:NCU03539|ncr:NCU03748|ncr:NCU03004|ncr:NCU07774|ncr:NCU02727|ncr:NCU00609|ncr:NCU10383|ncr:NCU03850|ncr:NCU08045|ncr:NCU05805|ncr:NCU01195|ncr:NCU07930|ncr:NCU01692|ncr:NCU02090|ncr:NCU08280|ncr:NCU00498|ncr:NCU03651|ncr:NCU06558|ncr:NCU00575|ncr:NCU06110|ncr:NCU01528|ncr:NCU06512|ncr:NCU04699|ncr:NCU08044|ncr:NCU04303|ncr:NCU11363|ncr:NCU09486|ncr:NCU01439|ncr:NCU01348|ncr:NCU10…	3877877|3872956|3877242|3881540|3874842|3881252|3881906|5847220|3872007|3878822|3876196|3877684|3878578|3873020|3879876|3877954|3871936|3876882|3878423|3880885|3876110|3873099|3873290|3876309|3878821|3877115|5847242|3879349|3872146|3877562|3875601|3878589|3878615|3879462|3878613|3878934|3874555|3876057|3877438|3876302|3873512|3873734|3873746|3875864|3881209|3873059|3876040|3880931|3880932|3880705…	http://www.genome.jp/kegg-bin/show_pathway?ncr01100/ncr:NCU03010%09red/ncr:NCU06803%09red/ncr:NCU04899%09red/ncr:NCU10893%09red/ncr:NCU07887%09red/ncr:NCU06232%09red/ncr:NCU10383%09red/ncr:NCU00575%09red/ncr:NCU02090%09red/ncr:NCU03415%09red/ncr:NCU03651%09red/ncr:NCU02657%09red/ncr:NCU08054%09red/ncr:NCU09345%09red/ncr:NCU04230%09red/ncr:NCU02252%09red/ncr:NCU01348%09red/ncr:NCU02397%09red/ncr:N…
Folate biosynthesis	KEGG PATHWAY	ncr00790	3	11	0.212482651595	0.530573497989	C2.303|C6.22|C2.152	ncr:NCU00892|ncr:NCU00498|ncr:NCU07774|	3880932|3871936|3874842|	http://www.genome.jp/kegg-bin/show_pathway?ncr00790/ncr:NCU07774%09red/ncr:NCU00498%09red/ncr:NCU00892%09red
Glutathione metabolism	KEGG PATHWAY	ncr00480	5	23	0.213703214468	0.530573497989	C3.66|C8.33|C6.256|C1.1014|C7.667	ncr:NCU03539|ncr:NCU04569|ncr:NCU01753|ncr:NCU07887|ncr:NCU09111|	3872956|3874815|3873328|3878959|3874468|	http://www.genome.jp/kegg-bin/show_pathway?ncr00480/ncr:NCU07887%09red/ncr:NCU03539%09red/ncr:NCU09111%09red/ncr:NCU04569%09red/ncr:NCU01753%09red
Synthesis and degradation of ketone bodies	KEGG PATHWAY	ncr00072	2	6	0.232627244663	0.558305387191	C3.16|C4.800	ncr:NCU08145|ncr:NCU03922|	3875707|3873746|	http://www.genome.jp/kegg-bin/show_pathway?ncr00072/ncr:NCU03922%09red/ncr:NCU08145%09red
Pentose and glucuronate interconversions	KEGG PATHWAY	ncr00040	4	19	0.268663740732	0.623664557398	C5.251|C1.169|C5.375|C6.858	ncr:NCU03415|ncr:NCU00891|ncr:NCU02369|ncr:NCU00891|	3873009|3880931|3875944|3880931|	http://www.genome.jp/kegg-bin/show_pathway?ncr00040/ncr:NCU03415%09red/ncr:NCU00891%09red/ncr:NCU02369%09red
Valine, leucine and isoleucine biosynthesis	KEGG PATHWAY	ncr00290	3	13	0.277184247733	0.623664557398	C3.114|C2.297|C3.874	ncr:NCU01666|ncr:NCU11384|ncr:NCU06232|	3873059|3875652|3879238|	http://www.genome.jp/kegg-bin/show_pathway?ncr00290/ncr:NCU06232%09red/ncr:NCU11384%09red/ncr:NCU01666%09red
Non-homologous end-joining	KEGG PATHWAY	ncr03450	2	8	0.322544917599	0.700833067206	C2.252|C3.263	ncr:NCU08290|ncr:NCU06264|	3878669|3879007|	http://www.genome.jp/kegg-bin/show_pathway?ncr03450/ncr:NCU06264%09red/ncr:NCU08290%09red
Glycerophospholipid metabolism	KEGG PATHWAY	ncr00564	6	35	0.330948948403	0.700833067206	C5.598|C4.254|C4.299|C6.417|C2.705|C6.188	ncr:NCU05454|ncr:NCU06332|ncr:NCU02726|ncr:NCU08045|ncr:NCU04699|ncr:NCU00742|	3879594|3878701|3881251|3878822|3876309|3880545|	http://www.genome.jp/kegg-bin/show_pathway?ncr00564/ncr:NCU02726%09red/ncr:NCU04699%09red/ncr:NCU00742%09red/ncr:NCU08045%09red/ncr:NCU05454%09red/ncr:NCU06332%09red
Selenocompound metabolism	KEGG PATHWAY	ncr00450	2	9	0.366668433418	0.754289348746	C2.324|C3.131	ncr:NCU03759|ncr:NCU06512|	3877271|3873290|	http://www.genome.jp/kegg-bin/show_pathway?ncr00450/ncr:NCU06512%09red/ncr:NCU03759%09red
Propanoate metabolism	KEGG PATHWAY	ncr00640	3	18	0.441316159251	0.836177985949	C8.356|C2.483|scaffold00023.37	ncr:NCU08471|ncr:NCU06836|ncr:NCU00720|	3879462|3879801|3880705|	http://www.genome.jp/kegg-bin/show_pathway?ncr00640/ncr:NCU08471%09red/ncr:NCU00720%09red/ncr:NCU06836%09red
Terpenoid backbone biosynthesis	KEGG PATHWAY	ncr00900	3	18	0.441316159251	0.836177985949	C2.326|C7.464|C4.800	ncr:NCU03632|ncr:NCU02305|ncr:NCU03922|	3877482|3876064|3873746|	http://www.genome.jp/kegg-bin/show_pathway?ncr00900/ncr:NCU02305%09red/ncr:NCU03922%09red/ncr:NCU03632%09red
Lysine degradation	KEGG PATHWAY	ncr00310	3	18	0.441316159251	0.836177985949	C2.468|C2.440|C5.251	ncr:NCU03010|ncr:NCU03748|ncr:NCU03415|	3881546|3877242|3873009|	http://www.genome.jp/kegg-bin/show_pathway?ncr00310/ncr:NCU03748%09red/ncr:NCU03415%09red/ncr:NCU03010%09red
Meiosis - yeast	KEGG PATHWAY	ncr04113	7	52	0.526567452492	0.972124527678	C4.74|C3.795|C2.638|C2.219|C1.1193|C1.635|scaffold00023.10	ncr:NCU00205|ncr:NCU02616|ncr:NCU08119|ncr:NCU01120|ncr:NCU01633|ncr:NCU10043|ncr:NCU05627|	3872737|3881159|3880027|3877206|3872148|3874107|3876320|	http://www.genome.jp/kegg-bin/show_pathway?ncr04113/ncr:NCU10043%09red/ncr:NCU01633%09red/ncr:NCU05627%09red/ncr:NCU00205%09red/ncr:NCU08119%09red/ncr:NCU02616%09red/ncr:NCU01120%09red
ABC transporters	KEGG PATHWAY	ncr02010	1	6	0.575285472253	0.98454274254	C1.815	ncr:NCU05029|	3872484|	http://www.genome.jp/kegg-bin/show_pathway?ncr02010/ncr:NCU05029%09red
Starch and sucrose metabolism	KEGG PATHWAY	ncr00500	5	39	0.582712844348	0.98454274254	C5.375|C5.706|C3.737|C3.313|scaffold00045.1	ncr:NCU02369|ncr:NCU08054|ncr:NCU09486|ncr:NCU03914|ncr:NCU00575|	3875944|3881350|3879349|3873738|3880885|	http://www.genome.jp/kegg-bin/show_pathway?ncr00500/ncr:NCU03914%09red/ncr:NCU08054%09red/ncr:NCU00575%09red/ncr:NCU09486%09red/ncr:NCU02369%09red
Sulfur relay system	KEGG PATHWAY	ncr04122	1	8	0.667556168874	0.98454274254	C6.22	ncr:NCU00498|	3871936|	http://www.genome.jp/kegg-bin/show_pathway?ncr04122/ncr:NCU00498%09red
Arachidonic acid metabolism	KEGG PATHWAY	ncr00590	1	8	0.667556168874	0.98454274254	C6.256	ncr:NCU01753|	3873328|	http://www.genome.jp/kegg-bin/show_pathway?ncr00590/ncr:NCU01753%09red
Cell cycle - yeast	KEGG PATHWAY	ncr04111	8	69	0.675329148845	0.98454274254	C4.74|C3.795|C2.638|C2.396|C3.555|C1.635|C7.619|C1.1146	ncr:NCU00205|ncr:NCU02616|ncr:NCU08119|ncr:NCU02758|ncr:NCU06907|ncr:NCU10043|ncr:NCU00978|ncr:NCU07679|	3872737|3881159|3880027|3880000|3875394|3874107|3881307|3878460|	http://www.genome.jp/kegg-bin/show_pathway?ncr04111/ncr:NCU10043%09red/ncr:NCU07679%09red/ncr:NCU06907%09red/ncr:NCU00205%09red/ncr:NCU08119%09red/ncr:NCU02758%09red/ncr:NCU02616%09red/ncr:NCU00978%09red
Homologous recombination	KEGG PATHWAY	ncr03440	2	18	0.688368484316	0.98454274254	C1.817|C3.89	ncr:NCU11255|ncr:NCU04275|	3875617|3877219|	http://www.genome.jp/kegg-bin/show_pathway?ncr03440/ncr:NCU04275%09red/ncr:NCU11255%09red
Vitamin B6 metabolism	KEGG PATHWAY	ncr00750	1	9	0.705890752349	0.98454274254	C1.91	ncr:NCU03425|	3872858|	http://www.genome.jp/kegg-bin/show_pathway?ncr00750/ncr:NCU03425%09red
Biosynthesis of unsaturated fatty acids	KEGG PATHWAY	ncr01040	1	9	0.705890752349	0.98454274254	C1.1227	ncr:NCU05259|	3877972|	http://www.genome.jp/kegg-bin/show_pathway?ncr01040/ncr:NCU05259%09red
Glycerolipid metabolism	KEGG PATHWAY	ncr00561	2	19	0.714373992218	0.98454274254	C5.251|C2.459	ncr:NCU03415|ncr:NCU06005|	3873009|3874960|	http://www.genome.jp/kegg-bin/show_pathway?ncr00561/ncr:NCU06005%09red/ncr:NCU03415%09red
Valine, leucine and isoleucine degradation	KEGG PATHWAY	ncr00280	3	29	0.730045555557	0.98454274254	C3.16|C5.251|C4.800	ncr:NCU08145|ncr:NCU03415|ncr:NCU03922|	3875707|3873009|3873746|	http://www.genome.jp/kegg-bin/show_pathway?ncr00280/ncr:NCU03922%09red/ncr:NCU03415%09red/ncr:NCU08145%09red
Phenylalanine, tyrosine and tryptophan biosynthesis	KEGG PATHWAY	ncr00400	2	21	0.76093107382	0.98454274254	C5.805|C2.525	ncr:NCU07941|ncr:NCU10383|	3878589|5847220|	http://www.genome.jp/kegg-bin/show_pathway?ncr00400/ncr:NCU07941%09red/ncr:NCU10383%09red
Fatty acid biosynthesis	KEGG PATHWAY	ncr00061	1	11	0.769829802188	0.98454274254	C5.127	ncr:NCU07307|	3878613|	http://www.genome.jp/kegg-bin/show_pathway?ncr00061/ncr:NCU07307%09red
Pentose phosphate pathway	KEGG PATHWAY	ncr00030	2	22	0.781647284322	0.98454274254	C7.667|C2.463	ncr:NCU09111|ncr:NCU04797|	3874468|3876561|	http://www.genome.jp/kegg-bin/show_pathway?ncr00030/ncr:NCU04797%09red/ncr:NCU09111%09red
Peroxisome	KEGG PATHWAY	ncr04146	4	42	0.79248110371	0.98454274254	C2.436|C6.37|C5.683|C7.59	ncr:NCU09560|ncr:NCU01611|ncr:NCU08791|ncr:NCU06558|	3875632|3872670|3872372|3878423|	http://www.genome.jp/kegg-bin/show_pathway?ncr04146/ncr:NCU08791%09red/ncr:NCU06558%09red/ncr:NCU01611%09red/ncr:NCU09560%09red
Degradation of aromatic compounds	KEGG PATHWAY	ncr01220	1	12	0.796390008217	0.98454274254	C8.16	ncr:NCU11363|	5847242|	http://www.genome.jp/kegg-bin/show_pathway?ncr01220/ncr:NCU11363%09red
Purine metabolism	KEGG PATHWAY	ncr00230	8	82	0.829340774113	0.98454274254	C1.151|C2.603|C6.606|C2.269|C6.718|C3.66|C1.1014|C5.460	ncr:NCU02090|ncr:NCU07853|ncr:NCU01550|ncr:NCU07309|ncr:NCU03850|ncr:NCU03539|ncr:NCU07887|ncr:NCU00414|	3879876|3879253|3872391|3878615|3872007|3872956|3878959|3873447|	http://www.genome.jp/kegg-bin/show_pathway?ncr00230/ncr:NCU01550%09red/ncr:NCU00414%09red/ncr:NCU07887%09red/ncr:NCU02090%09red/ncr:NCU03539%09red/ncr:NCU07309%09red/ncr:NCU03850%09red/ncr:NCU07853%09red
Pyrimidine metabolism	KEGG PATHWAY	ncr00240	6	64	0.832464326975	0.98454274254	C2.760|C7.51|C3.66|C4.18|C2.1092|C1.1014	ncr:NCU10053|ncr:NCU08044|ncr:NCU03539|ncr:NCU08359|ncr:NCU10893|ncr:NCU07887|	3874088|3878821|3872956|3881419|5847067|3878959|	http://www.genome.jp/kegg-bin/show_pathway?ncr00240/ncr:NCU10893%09red/ncr:NCU08044%09red/ncr:NCU07887%09red/ncr:NCU03539%09red/ncr:NCU08359%09red/ncr:NCU10053%09red
Inositol phosphate metabolism	KEGG PATHWAY	ncr00562	1	14	0.840684282723	0.98454274254	C6.735	ncr:NCU06666|	3877069|	http://www.genome.jp/kegg-bin/show_pathway?ncr00562/ncr:NCU06666%09red
Porphyrin and chlorophyll metabolism	KEGG PATHWAY	ncr00860	1	14	0.840684282723	0.98454274254	C6.16	ncr:NCU00602|	3881884|	http://www.genome.jp/kegg-bin/show_pathway?ncr00860/ncr:NCU00602%09red
Regulation of autophagy	KEGG PATHWAY	ncr04140	1	15	0.859081454837	0.98454274254	C8.312	ncr:NCU00188|	3872551|	http://www.genome.jp/kegg-bin/show_pathway?ncr04140/ncr:NCU00188%09red
Fructose and mannose metabolism	KEGG PATHWAY	ncr00051	2	27	0.863183513867	0.98454274254	C2.463|scaffold00045.1	ncr:NCU04797|ncr:NCU00575|	3876561|3880885|	http://www.genome.jp/kegg-bin/show_pathway?ncr00051/ncr:NCU04797%09red/ncr:NCU00575%09red
Pantothenate and CoA biosynthesis	KEGG PATHWAY	ncr00770	1	16	0.875358066984	0.98454274254	C3.114	ncr:NCU01666|	3873059|	http://www.genome.jp/kegg-bin/show_pathway?ncr00770/ncr:NCU01666%09red
Fatty acid metabolism	KEGG PATHWAY	ncr01212	2	28	0.875706566447	0.98454274254	C1.1227|C5.127	ncr:NCU05259|ncr:NCU07307|	3877972|3878613|	http://www.genome.jp/kegg-bin/show_pathway?ncr01212/ncr:NCU05259%09red/ncr:NCU07307%09red
MAPK signaling pathway - yeast	KEGG PATHWAY	ncr04011	2	29	0.887166297172	0.98454274254	C3.689|C2.450	ncr:NCU05758|ncr:NCU06067|	3875871|3875977|	http://www.genome.jp/kegg-bin/show_pathway?ncr04011/ncr:NCU06067%09red/ncr:NCU05758%09red
Sulfur metabolism	KEGG PATHWAY	ncr00920	1	17	0.889758099741	0.98454274254	C2.73	ncr:NCU06452|	3873512|	http://www.genome.jp/kegg-bin/show_pathway?ncr00920/ncr:NCU06452%09red
Galactose metabolism	KEGG PATHWAY	ncr00052	1	17	0.889758099741	0.98454274254	scaffold00045.1	ncr:NCU00575|	3880885|	http://www.genome.jp/kegg-bin/show_pathway?ncr00052/ncr:NCU00575%09red
Fatty acid degradation	KEGG PATHWAY	ncr00071	1	18	0.902497513995	0.98454274254	C5.251	ncr:NCU03415|	3873009|	http://www.genome.jp/kegg-bin/show_pathway?ncr00071/ncr:NCU03415%09red
Various types of N-glycan biosynthesis	KEGG PATHWAY	ncr00513	1	22	0.940357425938	0.998528806111	C4.367	ncr:NCU00609|	3881906|	http://www.genome.jp/kegg-bin/show_pathway?ncr00513/ncr:NCU00609%09red
Amino sugar and nucleotide sugar metabolism	KEGG PATHWAY	ncr00520	2	44	0.975317083314	0.998528806111	C2.764|scaffold00045.1	ncr:NCU05239|ncr:NCU00575|	3878151|3880885|	http://www.genome.jp/kegg-bin/show_pathway?ncr00520/ncr:NCU00575%09red/ncr:NCU05239%09red
Oxidative phosphorylation	KEGG PATHWAY	ncr00190	4	72	0.981062376456	0.998528806111	C7.657|C3.820|C7.584|C7.576	ncr:NCU02250|ncr:NCU00153|ncr:NCU02530|ncr:NCU01680|	3876057|3872813|3881795|3873048|	http://www.genome.jp/kegg-bin/show_pathway?ncr00190/ncr:NCU02250%09red/ncr:NCU02530%09red/ncr:NCU01680%09red/ncr:NCU00153%09red
DNA replication	KEGG PATHWAY	ncr03030	1	32	0.98258359301	0.998528806111	C2.638	ncr:NCU08119|	3880027|	http://www.genome.jp/kegg-bin/show_pathway?ncr03030/ncr:NCU08119%09red
Aminoacyl-tRNA biosynthesis	KEGG PATHWAY	ncr00970	1	37	0.990599535042	0.998528806111	C2.324	ncr:NCU03759|	3877271|	http://www.genome.jp/kegg-bin/show_pathway?ncr00970/ncr:NCU03759%09red
Ubiquitin mediated proteolysis	KEGG PATHWAY	ncr04120	1	52	0.998528806111	0.998528806111	C3.795	ncr:NCU02616|	3881159|	http://www.genome.jp/kegg-bin/show_pathway?ncr04120/ncr:NCU02616%09red
--------------------
#Term	Database	ID	Input number	Background number	P-Value	Corrected P-Value	Input	KEGG_ID/KO	Entrez_ID	Hyperlink
--------------------
#Term	Database	ID	Input number	Background number	P-Value	Corrected P-Value	Input	KEGG_ID/KO	Entrez_ID	Hyperlink
--------------------
