# Supplementary material for: The molecular mechanisms of Monascus purpureus M9 responses to blue light based on the transcriptome analysis
Source: Sci Rep. 2017 Jul 17;7:5537. doi: 10.1038/s41598-017-05990-x (PMC5514072; doi:10.1038/s41598-017-05990-x)
Supplement: Supplementary file 11 — Dataset S10 [file 41598_2017_5990_MOESM11_ESM.xls]

##Databases: KEGG PATHWAY
##Statistical test method: hypergeometric test / Fisher's exact test
##FDR correction method: Benjamini and Hochberg
#Term	Database	ID	Input number	Background number	P-Value	Corrected P-Value	Input	KEGG_ID/KO	Entrez_ID	Hyperlink
Carbon metabolism	KEGG PATHWAY	ncr01200	38	96	1.03887723872e-08	7.6876915665e-07	C7.128|C5.31|C2.58|C1.1172|C7.123|C5.812|C8.179|C2.463|C5.142|C7.23|C8.138|C4.733|C1.743|C5.669|C4.735|C2.919|C2.297|C6.493|C2.73|C5.559|C5.536|C7.667|C2.875|C2.483|C6.555|C5.804|C5.805|C4.56|C1.1046|C7.401|C8.88|C7.364|C4.153|C4.151|C2.430|scaffold00045.1|C4.583|C5.712	ncr:NCU09873|ncr:NCU00519|ncr:NCU01528|ncr:NCU07690|ncr:NCU03973|ncr:NCU11201|ncr:NCU02475|ncr:NCU04797|ncr:NCU02407|ncr:NCU00629|ncr:NCU03004|ncr:NCU02274|ncr:NCU04230|ncr:NCU02542|ncr:NCU02252|ncr:NCU02727|ncr:NCU11384|ncr:NCU07281|ncr:NCU06452|ncr:NCU02505|ncr:NCU01439|ncr:NCU09111|ncr:NCU07914|ncr:NCU06836|ncr:NCU06482|ncr:NCU10008|ncr:NCU07941|ncr:NCU01692|ncr:NCU03779|ncr:NCU02438|ncr:NCU02…	3876302|3879870|3873099|3877877|3873734|5847958|3881209|3876561|3875682|3881966|3881540|3876040|3877001|3881807|3876059|3881252|3875652|3878284|3873512|3881786|3872146|3874468|3878602|3879801|3873295|3875601|3878589|3873020|3877259|3875590|3881807|3876882|3878934|3874555|3879396|3880885|3878431|3875600|	http://www.genome.jp/kegg-bin/show_pathway?ncr01200/ncr:NCU11201%09red/ncr:NCU10007%09red/ncr:NCU11384%09red/ncr:NCU10008%09red/ncr:NCU03973%09red/ncr:NCU02727%09red/ncr:NCU07914%09red/ncr:NCU02407%09red/ncr:NCU06482%09red/ncr:NCU00629%09red/ncr:NCU02505%09red/ncr:NCU05425%09red/ncr:NCU01439%09red/ncr:NCU09873%09red/ncr:NCU02542%09red/ncr:NCU07690%09red/ncr:NCU07697%09red/ncr:NCU00575%09red/ncr:N…
Glycolysis / Gluconeogenesis	KEGG PATHWAY	ncr00010	17	37	3.15728701881e-05	0.00116819619696	C6.555|C7.128|C5.142|C4.153|C2.58|C4.735|C7.23|scaffold00045.1|C5.812|C6.493|C8.204|C8.88|C2.463|C2.875|C2.483|C8.138|C5.669	ncr:NCU06482|ncr:NCU09873|ncr:NCU02407|ncr:NCU07659|ncr:NCU01528|ncr:NCU02252|ncr:NCU00629|ncr:NCU00575|ncr:NCU11201|ncr:NCU07281|ncr:NCU02397|ncr:NCU02542|ncr:NCU04797|ncr:NCU07914|ncr:NCU06836|ncr:NCU03004|ncr:NCU02542|	3873295|3876302|3875682|3878934|3873099|3876059|3881966|3880885|5847958|3878284|3875864|3881807|3876561|3878602|3879801|3881540|3881807|	http://www.genome.jp/kegg-bin/show_pathway?ncr00010/ncr:NCU02397%09red/ncr:NCU00575%09red/ncr:NCU06836%09red/ncr:NCU07659%09red/ncr:NCU07914%09red/ncr:NCU11201%09red/ncr:NCU00629%09red/ncr:NCU03004%09red/ncr:NCU06482%09red/ncr:NCU04797%09red/ncr:NCU02252%09red/ncr:NCU01528%09red/ncr:NCU07281%09red/ncr:NCU02407%09red/ncr:NCU09873%09red/ncr:NCU02542%09red
Citrate cycle (TCA cycle)	KEGG PATHWAY	ncr00020	12	26	0.000451780363562	0.0100596463057	C6.555|C7.128|C5.804|C4.151|C4.56|C2.430|C7.401|C4.583|C5.559|C4.153|C5.142|C8.138	ncr:NCU06482|ncr:NCU09873|ncr:NCU10008|ncr:NCU04899|ncr:NCU01692|ncr:NCU05425|ncr:NCU02438|ncr:NCU07697|ncr:NCU02505|ncr:NCU07659|ncr:NCU02407|ncr:NCU03004|	3873295|3876302|3875601|3874555|3873020|3879396|3875590|3878431|3881786|3878934|3875682|3881540|	http://www.genome.jp/kegg-bin/show_pathway?ncr00020/ncr:NCU04899%09red/ncr:NCU07697%09red/ncr:NCU07659%09red/ncr:NCU02407%09red/ncr:NCU03004%09red/ncr:NCU01692%09red/ncr:NCU02505%09red/ncr:NCU05425%09red/ncr:NCU02438%09red/ncr:NCU09873%09red/ncr:NCU06482%09red/ncr:NCU10008%09red
Glycine, serine and threonine metabolism	KEGG PATHWAY	ncr00260	13	31	0.00054376466517	0.0100596463057	C4.733|C5.529|C4.735|C7.59|C2.919|C5.812|C5.142|C8.179|C5.366|C2.297|C5.536|scaffold00023.9|C1.91	ncr:NCU02274|ncr:NCU04118|ncr:NCU02252|ncr:NCU06558|ncr:NCU02727|ncr:NCU11201|ncr:NCU02407|ncr:NCU02475|ncr:NCU05518|ncr:NCU11384|ncr:NCU01439|ncr:NCU09406|ncr:NCU03425|	3876040|3877438|3876059|3878423|3881252|5847958|3875682|3881209|3876602|3875652|3872146|3874887|3872858|	http://www.genome.jp/kegg-bin/show_pathway?ncr00260/ncr:NCU04118%09red/ncr:NCU02727%09red/ncr:NCU09406%09red/ncr:NCU02274%09red/ncr:NCU06558%09red/ncr:NCU02407%09red/ncr:NCU02252%09red/ncr:NCU11384%09red/ncr:NCU01439%09red/ncr:NCU02475%09red/ncr:NCU05518%09red/ncr:NCU11201%09red/ncr:NCU03425%09red
Pyruvate metabolism	KEGG PATHWAY	ncr00620	12	29	0.00097209163766	0.0143869562374	C6.555|C7.128|C7.364|C5.804|C4.151|C5.142|C5.559|C4.849|C4.153|C5.712|C2.483|C8.138	ncr:NCU06482|ncr:NCU09873|ncr:NCU03651|ncr:NCU10008|ncr:NCU04899|ncr:NCU02407|ncr:NCU02505|ncr:NCU09770|ncr:NCU07659|ncr:NCU10007|ncr:NCU06836|ncr:NCU03004|	3873295|3876302|3876882|3875601|3874555|3875682|3881786|3874501|3878934|3875600|3879801|3881540|	http://www.genome.jp/kegg-bin/show_pathway?ncr00620/ncr:NCU04899%09red/ncr:NCU06836%09red/ncr:NCU07659%09red/ncr:NCU03651%09red/ncr:NCU03004%09red/ncr:NCU06482%09red/ncr:NCU10007%09red/ncr:NCU09770%09red/ncr:NCU02505%09red/ncr:NCU02407%09red/ncr:NCU09873%09red/ncr:NCU10008%09red
Biosynthesis of amino acids	KEGG PATHWAY	ncr01230	25	109	0.00438674216698	0.0541031533928	C5.31|C2.58|C2.73|C7.123|C5.812|C3.114|C3.131|C2.468|C2.440|C7.23|C4.733|C4.735|C2.297|C3.874|C5.559|C5.536|C2.875|C5.805|C4.56|C2.904|C7.180|C4.583|C1.91|C5.529|C5.714	ncr:NCU00519|ncr:NCU01528|ncr:NCU06452|ncr:NCU03973|ncr:NCU11201|ncr:NCU01666|ncr:NCU06512|ncr:NCU03010|ncr:NCU03748|ncr:NCU00629|ncr:NCU02274|ncr:NCU02252|ncr:NCU11384|ncr:NCU06232|ncr:NCU02505|ncr:NCU01439|ncr:NCU07914|ncr:NCU07941|ncr:NCU01692|ncr:NCU02657|ncr:NCU02639|ncr:NCU07697|ncr:NCU03425|ncr:NCU04118|ncr:NCU11239|	3879870|3873099|3873512|3873734|5847958|3873059|3873290|3881546|3877242|3881966|3876040|3876059|3875652|3879238|3881786|3872146|3878602|3878589|3873020|3881571|3880125|3878431|3872858|3877438|3881213|	http://www.genome.jp/kegg-bin/show_pathway?ncr01230/ncr:NCU03748%09red/ncr:NCU03010%09red/ncr:NCU11201%09red/ncr:NCU06512%09red/ncr:NCU03425%09red/ncr:NCU03973%09red/ncr:NCU07914%09red/ncr:NCU06232%09red/ncr:NCU11384%09red/ncr:NCU00629%09red/ncr:NCU02505%09red/ncr:NCU01439%09red/ncr:NCU07697%09red/ncr:NCU01666%09red/ncr:NCU00519%09red/ncr:NCU11239%09red/ncr:NCU04118%09red/ncr:NCU02639%09red/ncr:N…
Biosynthesis of secondary metabolites	KEGG PATHWAY	ncr01110	49	271	0.00685311702905	0.0724472371642	C7.128|C5.31|C4.800|C2.58|C3.874|scaffold00045.1|C6.424|C8.204|C2.463|C3.114|C3.131|C3.173|C2.440|C7.23|C8.138|C3.82|C4.733|C5.706|C5.669|C4.735|C2.297|C6.493|C5.366|C7.667|C6.735|C2.875|C2.483|C6.555|C4.151|C5.804|C5.805|C4.56|C7.401|C2.468|C7.464|scaffold00023.9|C5.142|C8.88|C4.153|C1.881|C2.904|C6.606|C7.180|C2.430|C3.33|C3.353|C4.583|C5.529|C5.812	ncr:NCU09873|ncr:NCU00519|ncr:NCU03922|ncr:NCU01528|ncr:NCU06232|ncr:NCU00575|ncr:NCU06803|ncr:NCU02397|ncr:NCU04797|ncr:NCU01666|ncr:NCU06512|ncr:NCU06207|ncr:NCU03748|ncr:NCU00629|ncr:NCU03004|ncr:NCU04303|ncr:NCU02274|ncr:NCU08054|ncr:NCU02542|ncr:NCU02252|ncr:NCU11384|ncr:NCU07281|ncr:NCU05518|ncr:NCU09111|ncr:NCU06666|ncr:NCU07914|ncr:NCU06836|ncr:NCU06482|ncr:NCU04899|ncr:NCU10008|ncr:NCU07…	3876302|3879870|3873746|3873099|3879238|3880885|3879813|3875864|3876561|3873059|3873290|3879071|3877242|3881966|3881540|3877115|3876040|3881350|3881807|3876059|3875652|3878284|3876602|3874468|3877069|3878602|3879801|3873295|3874555|3875601|3878589|3873020|3875590|3881546|3876064|3874887|3875682|3881807|3878934|3879813|3881571|3872391|3880125|3879396|3881237|3876326|3878431|3877438|5847958|	http://www.genome.jp/kegg-bin/show_pathway?ncr01110/ncr:NCU03748%09red/ncr:NCU03010%09red/ncr:NCU11201%09red/ncr:NCU06512%09red/ncr:NCU11384%09red/ncr:NCU06803%09red/ncr:NCU10008%09red/ncr:NCU04899%09red/ncr:NCU01666%09red/ncr:NCU06666%09red/ncr:NCU07914%09red/ncr:NCU06232%09red/ncr:NCU00629%09red/ncr:NCU02407%09red/ncr:NCU06482%09red/ncr:NCU02502%09red/ncr:NCU04303%09red/ncr:NCU05425%09red/ncr:N…
Methane metabolism	KEGG PATHWAY	ncr00680	8	22	0.0123673241509	0.114397748395	C4.733|C4.735|C2.483|C1.1046|C5.812|C2.463|C5.536|C7.23	ncr:NCU02274|ncr:NCU02252|ncr:NCU06836|ncr:NCU03779|ncr:NCU11201|ncr:NCU04797|ncr:NCU01439|ncr:NCU00629|	3876040|3876059|3879801|3877259|5847958|3876561|3872146|3881966|	http://www.genome.jp/kegg-bin/show_pathway?ncr00680/ncr:NCU06836%09red/ncr:NCU04797%09red/ncr:NCU02274%09red/ncr:NCU00629%09red/ncr:NCU02252%09red/ncr:NCU01439%09red/ncr:NCU03779%09red/ncr:NCU11201%09red
Starch and sucrose metabolism	KEGG PATHWAY	ncr00500	11	39	0.0162662426058	0.133744661426	C3.213|C5.706|C5.669|C8.420|C3.313|C6.493|C8.88|C1.823|C3.737|C1.966|scaffold00045.1	ncr:NCU00793|ncr:NCU08054|ncr:NCU02542|ncr:NCU00793|ncr:NCU03914|ncr:NCU07281|ncr:NCU02542|ncr:NCU09715|ncr:NCU09486|ncr:NCU00743|ncr:NCU00575|	3881098|3881350|3881807|3881098|3873738|3878284|3881807|3875092|3879349|3880546|3880885|	http://www.genome.jp/kegg-bin/show_pathway?ncr00500/ncr:NCU08054%09red/ncr:NCU00575%09red/ncr:NCU00743%09red/ncr:NCU09715%09red/ncr:NCU09486%09red/ncr:NCU00793%09red/ncr:NCU07281%09red/ncr:NCU03914%09red/ncr:NCU02542%09red
Alanine, aspartate and glutamate metabolism	KEGG PATHWAY	ncr00250	8	28	0.0358757066537	0.265480229237	C5.805|C7.123|C7.180|C6.424|C1.881|C5.714|C1.640|C3.82	ncr:NCU07941|ncr:NCU03973|ncr:NCU02639|ncr:NCU06803|ncr:NCU06803|ncr:NCU11239|ncr:NCU01195|ncr:NCU04303|	3878589|3873734|3880125|3879813|3879813|3881213|3877684|3877115|	http://www.genome.jp/kegg-bin/show_pathway?ncr00250/ncr:NCU03973%09red/ncr:NCU07941%09red/ncr:NCU01195%09red/ncr:NCU11239%09red/ncr:NCU04303%09red/ncr:NCU06803%09red/ncr:NCU02639%09red
Nitrogen metabolism	KEGG PATHWAY	ncr00910	5	17	0.0825146951393	0.508840620026	C4.580|C1.18|C5.714|C2.467|C1.640	ncr:NCU04720|ncr:NCU03949|ncr:NCU11239|ncr:NCU04778|ncr:NCU01195|	3876518|3873678|3881213|3876374|3877684|	http://www.genome.jp/kegg-bin/show_pathway?ncr00910/ncr:NCU04778%09red/ncr:NCU04720%09red/ncr:NCU01195%09red/ncr:NCU03949%09red/ncr:NCU11239%09red
Butanoate metabolism	KEGG PATHWAY	ncr00650	5	17	0.0825146951393	0.508840620026	C3.16|C4.800|C3.114|C6.424|C1.881	ncr:NCU08145|ncr:NCU03922|ncr:NCU01666|ncr:NCU06803|ncr:NCU06803|	3875707|3873746|3873059|3879813|3879813|	http://www.genome.jp/kegg-bin/show_pathway?ncr00650/ncr:NCU06803%09red/ncr:NCU03922%09red/ncr:NCU01666%09red/ncr:NCU08145%09red
Glyoxylate and dicarboxylate metabolism	KEGG PATHWAY	ncr00630	6	24	0.0997346659058	0.537138223421	C4.733|C1.743|C4.151|C4.56|C5.712|C5.714	ncr:NCU02274|ncr:NCU04230|ncr:NCU04899|ncr:NCU01692|ncr:NCU10007|ncr:NCU11239|	3876040|3877001|3874555|3873020|3875600|3881213|	http://www.genome.jp/kegg-bin/show_pathway?ncr00630/ncr:NCU04899%09red/ncr:NCU02274%09red/ncr:NCU01692%09red/ncr:NCU04230%09red/ncr:NCU10007%09red/ncr:NCU11239%09red
Taurine and hypotaurine metabolism	KEGG PATHWAY	ncr00430	3	8	0.108770668762	0.537138223421	C6.256|C6.424|C1.881	ncr:NCU01753|ncr:NCU06803|ncr:NCU06803|	3873328|3879813|3879813|	http://www.genome.jp/kegg-bin/show_pathway?ncr00430/ncr:NCU06803%09red/ncr:NCU01753%09red
Cysteine and methionine metabolism	KEGG PATHWAY	ncr00270	8	37	0.108879369612	0.537138223421	C5.805|C4.151|C2.73|C5.404|C5.529|C3.131|C2.904|C2.857	ncr:NCU07941|ncr:NCU04899|ncr:NCU06452|ncr:NCU07001|ncr:NCU04118|ncr:NCU06512|ncr:NCU02657|ncr:NCU07930|	3878589|3874555|3873512|3878757|3877438|3873290|3881571|3878578|	http://www.genome.jp/kegg-bin/show_pathway?ncr00270/ncr:NCU04899%09red/ncr:NCU07941%09red/ncr:NCU02657%09red/ncr:NCU07930%09red/ncr:NCU06512%09red/ncr:NCU04118%09red/ncr:NCU06452%09red/ncr:NCU07001%09red
2-Oxocarboxylic acid metabolism	KEGG PATHWAY	ncr01210	7	32	0.124074943465	0.573846613525	C5.805|C4.56|C7.123|C3.874|C4.583|C3.114|C5.529	ncr:NCU07941|ncr:NCU01692|ncr:NCU03973|ncr:NCU06232|ncr:NCU07697|ncr:NCU01666|ncr:NCU04118|	3878589|3873020|3873734|3879238|3878431|3873059|3877438|	http://www.genome.jp/kegg-bin/show_pathway?ncr01210/ncr:NCU03973%09red/ncr:NCU07941%09red/ncr:NCU07697%09red/ncr:NCU01666%09red/ncr:NCU06232%09red/ncr:NCU01692%09red/ncr:NCU04118%09red
beta-Alanine metabolism	KEGG PATHWAY	ncr00410	4	15	0.143960711266	0.626652507863	C5.366|C6.424|scaffold00023.9|C1.881	ncr:NCU05518|ncr:NCU06803|ncr:NCU09406|ncr:NCU06803|	3876602|3879813|3874887|3879813|	http://www.genome.jp/kegg-bin/show_pathway?ncr00410/ncr:NCU06803%09red/ncr:NCU05518%09red/ncr:NCU09406%09red
Pentose phosphate pathway	KEGG PATHWAY	ncr00030	5	22	0.162857445647	0.646336574696	C7.667|C2.463|C5.31|C7.23|C6.493	ncr:NCU09111|ncr:NCU04797|ncr:NCU00519|ncr:NCU00629|ncr:NCU07281|	3874468|3876561|3879870|3881966|3878284|	http://www.genome.jp/kegg-bin/show_pathway?ncr00030/ncr:NCU04797%09red/ncr:NCU00629%09red/ncr:NCU09111%09red/ncr:NCU00519%09red/ncr:NCU07281%09red
Galactose metabolism	KEGG PATHWAY	ncr00052	4	17	0.187952816664	0.646336574696	C8.88|C7.23|C5.669|scaffold00045.1	ncr:NCU02542|ncr:NCU00629|ncr:NCU02542|ncr:NCU00575|	3881807|3881966|3881807|3880885|	http://www.genome.jp/kegg-bin/show_pathway?ncr00052/ncr:NCU00629%09red/ncr:NCU00575%09red/ncr:NCU02542%09red
Lysine biosynthesis	KEGG PATHWAY	ncr00300	3	11	0.188946797006	0.646336574696	C2.468|C2.440|C5.529	ncr:NCU03010|ncr:NCU03748|ncr:NCU04118|	3881546|3877242|3877438|	http://www.genome.jp/kegg-bin/show_pathway?ncr00300/ncr:NCU03748%09red/ncr:NCU03010%09red/ncr:NCU04118%09red
Lysine degradation	KEGG PATHWAY	ncr00310	4	18	0.211383510336	0.646336574696	C2.468|C2.440|C2.430|C7.401	ncr:NCU03010|ncr:NCU03748|ncr:NCU05425|ncr:NCU02438|	3881546|3877242|3879396|3875590|	http://www.genome.jp/kegg-bin/show_pathway?ncr00310/ncr:NCU02438%09red/ncr:NCU03748%09red/ncr:NCU03010%09red/ncr:NCU05425%09red
Metabolic pathways	KEGG PATHWAY	ncr01100	92	692	0.211628798777	0.646336574696	C1.1172|C1.966|C2.440|C8.138|C2.152|C2.919|C6.493|C6.417|C1.640|C2.857|C4.56|C7.401|C6.22|C7.364|C7.59|C2.430|scaffold00045.1|C2.1147|C5.31|C2.58|C8.420|C3.131|C3.33|C3.82|C8.16|C3.737|C5.536|C5.804|C5.805|C1.1046|C2.269|C8.88|C4.153|C4.151|C7.657|C5.529|C5.327|C3.213|C7.128|C2.73|C7.123|C4.800|C8.204|C8.179|C3.114|C2.561|C4.733|C1.169|C4.735|C5.404|C2.297|C5.559|C2.483|C3.917|C1.823|C4.18|C6.858…	ncr:NCU07690|ncr:NCU00743|ncr:NCU03748|ncr:NCU03004|ncr:NCU07774|ncr:NCU02727|ncr:NCU07281|ncr:NCU08045|ncr:NCU01195|ncr:NCU07930|ncr:NCU01692|ncr:NCU02438|ncr:NCU00498|ncr:NCU03651|ncr:NCU06558|ncr:NCU05425|ncr:NCU00575|ncr:NCU07064|ncr:NCU00519|ncr:NCU01528|ncr:NCU00793|ncr:NCU06512|ncr:NCU02502|ncr:NCU04303|ncr:NCU11363|ncr:NCU09486|ncr:NCU01439|ncr:NCU10008|ncr:NCU07941|ncr:NCU03779|ncr:NCU07…	3877877|3880546|3877242|3881540|3874842|3881252|3878284|3878822|3877684|3878578|3873020|3875590|3871936|3876882|3878423|3879396|3880885|3876478|3879870|3873099|3881098|3873290|3881237|3877115|5847242|3879349|3872146|3875601|3878589|3877259|3878615|3881807|3878934|3874555|3876057|3877438|3873171|3881098|3876302|3873512|3873734|3873746|3875864|3881209|3873059|3873112|3876040|3880931|3876059|3878757…	http://www.genome.jp/kegg-bin/show_pathway?ncr01100/ncr:NCU03010%09red/ncr:NCU00447%09red/ncr:NCU06803%09red/ncr:NCU04899%09red/ncr:NCU07887%09red/ncr:NCU06232%09red/ncr:NCU00629%09red/ncr:NCU05425%09red/ncr:NCU02542%09red/ncr:NCU00575%09red/ncr:NCU03651%09red/ncr:NCU02657%09red/ncr:NCU08054%09red/ncr:NCU02250%09red/ncr:NCU01500%09red/ncr:NCU02252%09red/ncr:NCU07659%09red/ncr:NCU07001%09red/ncr:N…
Synthesis and degradation of ketone bodies	KEGG PATHWAY	ncr00072	2	6	0.21311036518	0.646336574696	C3.16|C4.800	ncr:NCU08145|ncr:NCU03922|	3875707|3873746|	http://www.genome.jp/kegg-bin/show_pathway?ncr00072/ncr:NCU03922%09red/ncr:NCU08145%09red
ABC transporters	KEGG PATHWAY	ncr02010	2	6	0.21311036518	0.646336574696	C5.478|C1.815	ncr:NCU07546|ncr:NCU05029|	3875197|3872484|	http://www.genome.jp/kegg-bin/show_pathway?ncr02010/ncr:NCU07546%09red/ncr:NCU05029%09red
One carbon pool by folate	KEGG PATHWAY	ncr00670	3	12	0.218356950911	0.646336574696	C2.919|C4.733|C1.1172	ncr:NCU02727|ncr:NCU02274|ncr:NCU07690|	3881252|3876040|3877877|	http://www.genome.jp/kegg-bin/show_pathway?ncr00670/ncr:NCU07690%09red/ncr:NCU02274%09red/ncr:NCU02727%09red
Pentose and glucuronate interconversions	KEGG PATHWAY	ncr00040	4	19	0.235574619582	0.670481609579	C2.1147|C1.169|C5.31|C6.858	ncr:NCU07064|ncr:NCU00891|ncr:NCU00519|ncr:NCU00891|	3876478|3880931|3879870|3880931|	http://www.genome.jp/kegg-bin/show_pathway?ncr00040/ncr:NCU07064%09red/ncr:NCU00519%09red/ncr:NCU00891%09red
Valine, leucine and isoleucine biosynthesis	KEGG PATHWAY	ncr00290	3	13	0.24861344018	0.681384984196	C3.114|C2.297|C3.874	ncr:NCU01666|ncr:NCU11384|ncr:NCU06232|	3873059|3875652|3879238|	http://www.genome.jp/kegg-bin/show_pathway?ncr00290/ncr:NCU06232%09red/ncr:NCU11384%09red/ncr:NCU01666%09red
Fructose and mannose metabolism	KEGG PATHWAY	ncr00051	5	27	0.264092879058	0.689293402821	C8.88|C2.463|C7.23|C5.669|scaffold00045.1	ncr:NCU02542|ncr:NCU04797|ncr:NCU00629|ncr:NCU02542|ncr:NCU00575|	3881807|3876561|3881966|3881807|3880885|	http://www.genome.jp/kegg-bin/show_pathway?ncr00051/ncr:NCU04797%09red/ncr:NCU00629%09red/ncr:NCU00575%09red/ncr:NCU02542%09red
Cyanoamino acid metabolism	KEGG PATHWAY	ncr00460	3	14	0.279443271414	0.689293402821	C4.733|C5.706|C6.256	ncr:NCU02274|ncr:NCU08054|ncr:NCU01753|	3876040|3881350|3873328|	http://www.genome.jp/kegg-bin/show_pathway?ncr00460/ncr:NCU02274%09red/ncr:NCU08054%09red/ncr:NCU01753%09red
Phenylalanine metabolism	KEGG PATHWAY	ncr00360	3	14	0.279443271414	0.689293402821	C5.366|C5.805|scaffold00023.9	ncr:NCU05518|ncr:NCU07941|ncr:NCU09406|	3876602|3878589|3874887|	http://www.genome.jp/kegg-bin/show_pathway?ncr00360/ncr:NCU07941%09red/ncr:NCU05518%09red/ncr:NCU09406%09red
Steroid biosynthesis	KEGG PATHWAY	ncr00100	3	17	0.372969394004	0.88105633599	C2.455|C3.33|C3.173	ncr:NCU05991|ncr:NCU02502|ncr:NCU06207|	3874946|3881237|3879071|	http://www.genome.jp/kegg-bin/show_pathway?ncr00100/ncr:NCU02502%09red/ncr:NCU06207%09red/ncr:NCU05991%09red
Sphingolipid metabolism	KEGG PATHWAY	ncr00600	2	10	0.380997334482	0.88105633599	C4.453|C5.327	ncr:NCU00447|ncr:NCU00008|	3872913|3873171|	http://www.genome.jp/kegg-bin/show_pathway?ncr00600/ncr:NCU00447%09red/ncr:NCU00008%09red
Arginine and proline metabolism	KEGG PATHWAY	ncr00330	5	33	0.398149783643	0.892820726957	C7.180|C5.714|C5.805|C1.640|C7.59	ncr:NCU02639|ncr:NCU11239|ncr:NCU07941|ncr:NCU01195|ncr:NCU06558|	3880125|3881213|3878589|3877684|3878423|	http://www.genome.jp/kegg-bin/show_pathway?ncr00330/ncr:NCU07941%09red/ncr:NCU11239%09red/ncr:NCU06558%09red/ncr:NCU01195%09red/ncr:NCU02639%09red
Folate biosynthesis	KEGG PATHWAY	ncr00790	2	11	0.421056072195	0.916416157129	C6.22|C2.152	ncr:NCU00498|ncr:NCU07774|	3871936|3874842|	http://www.genome.jp/kegg-bin/show_pathway?ncr00790/ncr:NCU07774%09red/ncr:NCU00498%09red
Glycerolipid metabolism	KEGG PATHWAY	ncr00561	3	19	0.434187908104	0.917997291421	C3.432|C1.1046|C2.459	ncr:NCU02416|ncr:NCU03779|ncr:NCU06005|	3875745|3877259|3874960|	http://www.genome.jp/kegg-bin/show_pathway?ncr00561/ncr:NCU02416%09red/ncr:NCU03779%09red/ncr:NCU06005%09red
Tyrosine metabolism	KEGG PATHWAY	ncr00350	3	22	0.52134876869	0.999968314253	C5.366|C5.805|scaffold00023.9	ncr:NCU05518|ncr:NCU07941|ncr:NCU09406|	3876602|3878589|3874887|	http://www.genome.jp/kegg-bin/show_pathway?ncr00350/ncr:NCU07941%09red/ncr:NCU05518%09red/ncr:NCU09406%09red
Glutathione metabolism	KEGG PATHWAY	ncr00480	3	23	0.548751016042	0.999968314253	C7.667|C6.256|C1.1014	ncr:NCU09111|ncr:NCU01753|ncr:NCU07887|	3874468|3873328|3878959|	http://www.genome.jp/kegg-bin/show_pathway?ncr00480/ncr:NCU07887%09red/ncr:NCU09111%09red/ncr:NCU01753%09red
Ubiquinone and other terpenoid-quinone biosynthesis	KEGG PATHWAY	ncr00130	1	7	0.602120044759	0.999968314253	C3.353	ncr:NCU09862|	3876326|	http://www.genome.jp/kegg-bin/show_pathway?ncr00130/ncr:NCU09862%09red
Glycerophospholipid metabolism	KEGG PATHWAY	ncr00564	4	35	0.626133152301	0.999968314253	C4.299|C6.417|C5.598|C6.188	ncr:NCU02726|ncr:NCU08045|ncr:NCU05454|ncr:NCU00742|	3881251|3878822|3879594|3880545|	http://www.genome.jp/kegg-bin/show_pathway?ncr00564/ncr:NCU02726%09red/ncr:NCU08045%09red/ncr:NCU00742%09red/ncr:NCU05454%09red
Sulfur relay system	KEGG PATHWAY	ncr04122	1	8	0.645461050178	0.999968314253	C6.22	ncr:NCU00498|	3871936|	http://www.genome.jp/kegg-bin/show_pathway?ncr04122/ncr:NCU00498%09red
Arachidonic acid metabolism	KEGG PATHWAY	ncr00590	1	8	0.645461050178	0.999968314253	C6.256	ncr:NCU01753|	3873328|	http://www.genome.jp/kegg-bin/show_pathway?ncr00590/ncr:NCU01753%09red
Non-homologous end-joining	KEGG PATHWAY	ncr03450	1	8	0.645461050178	0.999968314253	C3.263	ncr:NCU06264|	3879007|	http://www.genome.jp/kegg-bin/show_pathway?ncr03450/ncr:NCU06264%09red
Terpenoid backbone biosynthesis	KEGG PATHWAY	ncr00900	2	18	0.656484495041	0.999968314253	C7.464|C4.800	ncr:NCU02305|ncr:NCU03922|	3876064|3873746|	http://www.genome.jp/kegg-bin/show_pathway?ncr00900/ncr:NCU02305%09red/ncr:NCU03922%09red
Homologous recombination	KEGG PATHWAY	ncr03440	2	18	0.656484495041	0.999968314253	C1.817|C3.89	ncr:NCU11255|ncr:NCU04275|	3875617|3877219|	http://www.genome.jp/kegg-bin/show_pathway?ncr03440/ncr:NCU04275%09red/ncr:NCU11255%09red
Vitamin B6 metabolism	KEGG PATHWAY	ncr00750	1	9	0.684090174261	0.999968314253	C1.91	ncr:NCU03425|	3872858|	http://www.genome.jp/kegg-bin/show_pathway?ncr00750/ncr:NCU03425%09red
Biosynthesis of unsaturated fatty acids	KEGG PATHWAY	ncr01040	1	9	0.684090174261	0.999968314253	C1.1227	ncr:NCU05259|	3877972|	http://www.genome.jp/kegg-bin/show_pathway?ncr01040/ncr:NCU05259%09red
Selenocompound metabolism	KEGG PATHWAY	ncr00450	1	9	0.684090174261	0.999968314253	C3.131	ncr:NCU06512|	3873290|	http://www.genome.jp/kegg-bin/show_pathway?ncr00450/ncr:NCU06512%09red
MAPK signaling pathway - yeast	KEGG PATHWAY	ncr04011	3	29	0.692162311314	0.999968314253	C4.409|C2.238|C2.450	ncr:NCU06981|ncr:NCU00138|ncr:NCU06067|	3878791|3872329|3875977|	http://www.genome.jp/kegg-bin/show_pathway?ncr04011/ncr:NCU06067%09red/ncr:NCU06981%09red/ncr:NCU00138%09red
Valine, leucine and isoleucine degradation	KEGG PATHWAY	ncr00280	3	29	0.692162311314	0.999968314253	C3.16|C4.800|C5.142	ncr:NCU08145|ncr:NCU03922|ncr:NCU02407|	3875707|3873746|3875682|	http://www.genome.jp/kegg-bin/show_pathway?ncr00280/ncr:NCU03922%09red/ncr:NCU02407%09red/ncr:NCU08145%09red
Peroxisome	KEGG PATHWAY	ncr04146	4	42	0.752746861429	0.999968314253	C2.436|C1.782|C6.37|C7.59	ncr:NCU09560|ncr:NCU06880|ncr:NCU01611|ncr:NCU06558|	3875632|3875424|3872670|3878423|	http://www.genome.jp/kegg-bin/show_pathway?ncr04146/ncr:NCU06880%09red/ncr:NCU06558%09red/ncr:NCU01611%09red/ncr:NCU09560%09red
Degradation of aromatic compounds	KEGG PATHWAY	ncr01220	1	12	0.776547957689	0.999968314253	C8.16	ncr:NCU11363|	5847242|	http://www.genome.jp/kegg-bin/show_pathway?ncr01220/ncr:NCU11363%09red
Nicotinate and nicotinamide metabolism	KEGG PATHWAY	ncr00760	1	12	0.776547957689	0.999968314253	C2.561	ncr:NCU01500|	3873112|	http://www.genome.jp/kegg-bin/show_pathway?ncr00760/ncr:NCU01500%09red
Amino sugar and nucleotide sugar metabolism	KEGG PATHWAY	ncr00520	4	44	0.782181072996	0.999968314253	C8.88|scaffold00045.1|C5.669|C6.493	ncr:NCU02542|ncr:NCU00575|ncr:NCU02542|ncr:NCU07281|	3881807|3880885|3881807|3878284|	http://www.genome.jp/kegg-bin/show_pathway?ncr00520/ncr:NCU00575%09red/ncr:NCU07281%09red/ncr:NCU02542%09red
Inositol phosphate metabolism	KEGG PATHWAY	ncr00562	1	14	0.822634925685	0.999968314253	C6.735	ncr:NCU06666|	3877069|	http://www.genome.jp/kegg-bin/show_pathway?ncr00562/ncr:NCU06666%09red
Regulation of autophagy	KEGG PATHWAY	ncr04140	1	15	0.841987709574	0.999968314253	C8.312	ncr:NCU00188|	3872551|	http://www.genome.jp/kegg-bin/show_pathway?ncr04140/ncr:NCU00188%09red
SNARE interactions in vesicular transport	KEGG PATHWAY	ncr04130	1	15	0.841987709574	0.999968314253	C4.673	ncr:NCU00242|	3873963|	http://www.genome.jp/kegg-bin/show_pathway?ncr04130/ncr:NCU00242%09red
Glycosylphosphatidylinositol(GPI)-anchor biosynthesis	KEGG PATHWAY	ncr00563	1	16	0.859232994329	0.999968314253	C5.476	ncr:NCU11399|	5847081|	http://www.genome.jp/kegg-bin/show_pathway?ncr00563/ncr:NCU11399%09red
Pantothenate and CoA biosynthesis	KEGG PATHWAY	ncr00770	1	16	0.859232994329	0.999968314253	C3.114	ncr:NCU01666|	3873059|	http://www.genome.jp/kegg-bin/show_pathway?ncr00770/ncr:NCU01666%09red
Sulfur metabolism	KEGG PATHWAY	ncr00920	1	17	0.874599833959	0.999968314253	C2.73	ncr:NCU06452|	3873512|	http://www.genome.jp/kegg-bin/show_pathway?ncr00920/ncr:NCU06452%09red
Propanoate metabolism	KEGG PATHWAY	ncr00640	1	18	0.888292436683	0.999968314253	C2.483	ncr:NCU06836|	3879801|	http://www.genome.jp/kegg-bin/show_pathway?ncr00640/ncr:NCU06836%09red
Protein processing in endoplasmic reticulum	KEGG PATHWAY	ncr04141	5	69	0.917365028193	0.999968314253	C1.875|C2.1033|C1.1140|C2.143|C6.597	ncr:NCU03028|ncr:NCU07414|ncr:NCU10270|ncr:NCU11102|ncr:NCU09602|	3881564|3874567|5847940|5847176|3879515|	http://www.genome.jp/kegg-bin/show_pathway?ncr04141/ncr:NCU09602%09red/ncr:NCU07414%09red/ncr:NCU11102%09red/ncr:NCU03028%09red/ncr:NCU10270%09red
Phenylalanine, tyrosine and tryptophan biosynthesis	KEGG PATHWAY	ncr00400	1	21	0.921048700309	0.999968314253	C5.805	ncr:NCU07941|	3878589|	http://www.genome.jp/kegg-bin/show_pathway?ncr00400/ncr:NCU07941%09red
Tryptophan metabolism	KEGG PATHWAY	ncr00380	1	22	0.929677775822	0.999968314253	C2.430	ncr:NCU05425|	3879396|	http://www.genome.jp/kegg-bin/show_pathway?ncr00380/ncr:NCU05425%09red
Oxidative phosphorylation	KEGG PATHWAY	ncr00190	5	72	0.93291114769	0.999968314253	C7.657|C3.820|C7.584|C7.576|C1.919	ncr:NCU02250|ncr:NCU00153|ncr:NCU02530|ncr:NCU01680|ncr:NCU05225|	3876057|3872813|3881795|3873048|3878040|	http://www.genome.jp/kegg-bin/show_pathway?ncr00190/ncr:NCU02250%09red/ncr:NCU02530%09red/ncr:NCU01680%09red/ncr:NCU00153%09red/ncr:NCU05225%09red
Meiosis - yeast	KEGG PATHWAY	ncr04113	3	52	0.947988931497	0.999968314253	C3.795|scaffold00023.10|C1.1193	ncr:NCU02616|ncr:NCU05627|ncr:NCU01633|	3881159|3876320|3872148|	http://www.genome.jp/kegg-bin/show_pathway?ncr04113/ncr:NCU01633%09red/ncr:NCU02616%09red/ncr:NCU05627%09red
Fatty acid metabolism	KEGG PATHWAY	ncr01212	1	28	0.964906768287	0.999968314253	C1.1227	ncr:NCU05259|	3877972|	http://www.genome.jp/kegg-bin/show_pathway?ncr01212/ncr:NCU05259%09red
Purine metabolism	KEGG PATHWAY	ncr00230	5	82	0.967605424224	0.999968314253	C2.269|C2.603|C1.1014|C5.460|C6.606	ncr:NCU07309|ncr:NCU07853|ncr:NCU07887|ncr:NCU00414|ncr:NCU01550|	3878615|3879253|3878959|3873447|3872391|	http://www.genome.jp/kegg-bin/show_pathway?ncr00230/ncr:NCU07887%09red/ncr:NCU01550%09red/ncr:NCU00414%09red/ncr:NCU07853%09red/ncr:NCU07309%09red
RNA degradation	KEGG PATHWAY	ncr03018	2	50	0.982018953191	0.999968314253	C2.652|C7.273	ncr:NCU08693|ncr:NCU01589|	3877901|3872647|	http://www.genome.jp/kegg-bin/show_pathway?ncr03018/ncr:NCU01589%09red/ncr:NCU08693%09red
Ubiquitin mediated proteolysis	KEGG PATHWAY	ncr04120	2	52	0.985279570856	0.999968314253	C1.1140|C3.795	ncr:NCU10270|ncr:NCU02616|	5847940|3881159|	http://www.genome.jp/kegg-bin/show_pathway?ncr04120/ncr:NCU10270%09red/ncr:NCU02616%09red
Endocytosis	KEGG PATHWAY	ncr04144	1	42	0.993096628562	0.999968314253	C6.597	ncr:NCU09602|	3879515|	http://www.genome.jp/kegg-bin/show_pathway?ncr04144/ncr:NCU09602%09red
Pyrimidine metabolism	KEGG PATHWAY	ncr00240	2	64	0.995665725468	0.999968314253	C4.18|C1.1014	ncr:NCU08359|ncr:NCU07887|	3881419|3878959|	http://www.genome.jp/kegg-bin/show_pathway?ncr00240/ncr:NCU07887%09red/ncr:NCU08359%09red
Cell cycle - yeast	KEGG PATHWAY	ncr04111	2	69	0.997420644253	0.999968314253	C2.396|C3.795	ncr:NCU02758|ncr:NCU02616|	3880000|3881159|	http://www.genome.jp/kegg-bin/show_pathway?ncr04111/ncr:NCU02758%09red/ncr:NCU02616%09red
RNA transport	KEGG PATHWAY	ncr03013	1	88	0.999968314253	0.999968314253	C7.475	ncr:NCU01981|	3880485|	http://www.genome.jp/kegg-bin/show_pathway?ncr03013/ncr:NCU01981%09red
Spliceosome	KEGG PATHWAY	ncr03040	1	88	0.999968314253	0.999968314253	C6.597	ncr:NCU09602|	3879515|	http://www.genome.jp/kegg-bin/show_pathway?ncr03040/ncr:NCU09602%09red
--------------------
#Term	Database	ID	Input number	Background number	P-Value	Corrected P-Value	Input	KEGG_ID/KO	Entrez_ID	Hyperlink
--------------------
#Term	Database	ID	Input number	Background number	P-Value	Corrected P-Value	Input	KEGG_ID/KO	Entrez_ID	Hyperlink
--------------------
