# Supplementary material for: The molecular mechanisms of Monascus purpureus M9 responses to blue light based on the transcriptome analysis
Source: Sci Rep. 2017 Jul 17;7:5537. doi: 10.1038/s41598-017-05990-x (PMC5514072; doi:10.1038/s41598-017-05990-x)
Supplement: Supplementary file 12 — Dataset S11 [file 41598_2017_5990_MOESM12_ESM.xls]

##Databases: KEGG PATHWAY
##Statistical test method: hypergeometric test / Fisher's exact test
##FDR correction method: Benjamini and Hochberg
#Term	Database	ID	Input number	Background number	P-Value	Corrected P-Value	Input	KEGG_ID/KO	Entrez_ID	Hyperlink
Valine, leucine and isoleucine degradation	KEGG PATHWAY	ncr00280	17	29	8.37642196957e-08	6.11478803779e-06	C4.395|C4.394|C6.14|C7.644|C1.712|C1.1129|C5.449|C2.404|C2.494|C7.185|C3.354|C6.192|scaffold00026.2|C6.269|C2.484|C3.226|C1.760	ncr:NCU00591|ncr:NCU02127|ncr:NCU09732|ncr:NCU00591|ncr:NCU09266|ncr:NCU06448|ncr:NCU01181|ncr:NCU02704|ncr:NCU10691|ncr:NCU03913|ncr:NCU09864|ncr:NCU06559|ncr:NCU00591|ncr:NCU10110|ncr:NCU02127|ncr:NCU05558|ncr:NCU06881|	3881873|3880449|3880596|3881873|3880850|3873508|3877670|3881627|5847794|3873737|3876328|3878424|3881873|5847943|3880449|3876667|3875425|	http://www.genome.jp/kegg-bin/show_pathway?ncr00280/ncr:NCU06881%09red/ncr:NCU09266%09red/ncr:NCU09732%09red/ncr:NCU02704%09red/ncr:NCU10110%09red/ncr:NCU06559%09red/ncr:NCU00591%09red/ncr:NCU05558%09red/ncr:NCU06448%09red/ncr:NCU02127%09red/ncr:NCU09864%09red/ncr:NCU03913%09red/ncr:NCU01181%09red/ncr:NCU10691%09red
Tryptophan metabolism	KEGG PATHWAY	ncr00380	13	22	2.74094215678e-06	0.000100044388722	C1.1129|C1.124|C3.793|C6.14|C1.87|C6.570|C1.794|C7.456|C3.1016|C3.823|C8.175|C5.557|C1.1127	ncr:NCU06448|ncr:NCU01402|ncr:NCU10409|ncr:NCU09732|ncr:NCU10409|ncr:NCU09183|ncr:NCU03347|ncr:NCU02291|ncr:NCU10409|ncr:NCU10409|ncr:NCU08275|ncr:NCU05169|ncr:NCU05169|	3873508|3876729|3878138|3880596|3878138|3875240|3872594|3876073|3878138|3878138|3878055|3878021|3878021|	http://www.genome.jp/kegg-bin/show_pathway?ncr00380/ncr:NCU09732%09red/ncr:NCU02291%09red/ncr:NCU01402%09red/ncr:NCU06448%09red/ncr:NCU05169%09red/ncr:NCU09183%09red/ncr:NCU03347%09red/ncr:NCU10409%09red/ncr:NCU08275%09red
Tyrosine metabolism	KEGG PATHWAY	ncr00350	11	22	5.30726857003e-05	0.00108984017165	C7.166|C4.296|C8.175|C7.550|C7.169|C7.168|C7.242|C1.989|C5.16|C6.736|C8.272	ncr:NCU01830|ncr:NCU03086|ncr:NCU08275|ncr:NCU00936|ncr:NCU05537|ncr:NCU05499|ncr:NCU06024|ncr:NCU01754|ncr:NCU01754|ncr:NCU06652|ncr:NCU00378|	3872761|3880319|3878055|3880915|3876646|3876615|3875773|3873329|3873329|3876845|3873427|	http://www.genome.jp/kegg-bin/show_pathway?ncr00350/ncr:NCU00378%09red/ncr:NCU05499%09red/ncr:NCU01830%09red/ncr:NCU01754%09red/ncr:NCU06652%09red/ncr:NCU00936%09red/ncr:NCU06024%09red/ncr:NCU05537%09red/ncr:NCU03086%09red/ncr:NCU08275%09red
Fatty acid degradation	KEGG PATHWAY	ncr00071	10	18	5.97172696795e-05	0.00108984017165	C6.14|C4.46|C1.1129|C5.449|C1.989|C5.16|C7.456|C2.494|C6.736|C3.226	ncr:NCU09732|ncr:NCU01654|ncr:NCU06448|ncr:NCU01181|ncr:NCU01754|ncr:NCU01754|ncr:NCU02291|ncr:NCU10691|ncr:NCU06652|ncr:NCU05558|	3880596|3872414|3873508|3877670|3873329|3873329|3876073|5847794|3876845|3876667|	http://www.genome.jp/kegg-bin/show_pathway?ncr00071/ncr:NCU09732%09red/ncr:NCU02291%09red/ncr:NCU01754%09red/ncr:NCU10691%09red/ncr:NCU05558%09red/ncr:NCU01654%09red/ncr:NCU06448%09red/ncr:NCU01181%09red/ncr:NCU06652%09red
Degradation of aromatic compounds	KEGG PATHWAY	ncr01220	8	12	0.000133357087764	0.00194701348135	C4.528|C1.524|scaffold00023.29|C5.16|C1.989|C4.682|C6.736|C1.64	ncr:NCU07737|ncr:NCU08315|ncr:NCU01086|ncr:NCU01754|ncr:NCU01754|ncr:NCU01086|ncr:NCU06652|ncr:NCU07737|	3874335|3878678|3877785|3873329|3873329|3877785|3876845|3874335|	http://www.genome.jp/kegg-bin/show_pathway?ncr01220/ncr:NCU01754%09red/ncr:NCU06652%09red/ncr:NCU01086%09red/ncr:NCU08315%09red/ncr:NCU07737%09red
Phenylalanine metabolism	KEGG PATHWAY	ncr00360	8	14	0.000290496575653	0.00353437500378	C3.793|C7.166|C8.175|C1.87|C7.242|C3.1016|C3.823|C8.272	ncr:NCU10409|ncr:NCU01830|ncr:NCU08275|ncr:NCU10409|ncr:NCU06024|ncr:NCU10409|ncr:NCU10409|ncr:NCU00378|	3878138|3872761|3878055|3878138|3875773|3878138|3878138|3873427|	http://www.genome.jp/kegg-bin/show_pathway?ncr00360/ncr:NCU01830%09red/ncr:NCU00378%09red/ncr:NCU10409%09red/ncr:NCU08275%09red/ncr:NCU06024%09red
Peroxisome	KEGG PATHWAY	ncr04146	10	42	0.0112626275003	0.11745311536	C8.538|C6.116|C1.684|C6.140|C6.327|C7.605|C4.46|C5.557|C1.1127|C2.671	ncr:NCU06647|ncr:NCU07958|ncr:NCU03372|ncr:NCU08002|ncr:NCU02924|ncr:NCU08373|ncr:NCU01654|ncr:NCU05169|ncr:NCU05169|ncr:NCU01821|	3877018|3878230|3872454|3878836|3881731|3881433|3872414|3878021|3878021|3872065|	http://www.genome.jp/kegg-bin/show_pathway?ncr04146/ncr:NCU03372%09red/ncr:NCU07958%09red/ncr:NCU06647%09red/ncr:NCU08002%09red/ncr:NCU08373%09red/ncr:NCU01821%09red/ncr:NCU05169%09red/ncr:NCU01654%09red/ncr:NCU02924%09red
Glyoxylate and dicarboxylate metabolism	KEGG PATHWAY	ncr00630	7	24	0.0137222200873	0.125215258297	C5.703|C6.14|C2.585|C2.671|C5.570|C5.557|C1.1127	ncr:NCU02482|ncr:NCU09732|ncr:NCU08827|ncr:NCU01821|ncr:NCU03813|ncr:NCU05169|ncr:NCU05169|	3881216|3880596|3878198|3872065|3877330|3878021|3878021|	http://www.genome.jp/kegg-bin/show_pathway?ncr00630/ncr:NCU09732%09red/ncr:NCU08827%09red/ncr:NCU01821%09red/ncr:NCU02482%09red/ncr:NCU05169%09red/ncr:NCU03813%09red
Fatty acid metabolism	KEGG PATHWAY	ncr01212	7	28	0.0261304384142	0.21194688936	C3.829|C6.14|C4.46|C1.1129|C5.449|C2.494|C3.226	ncr:NCU09473|ncr:NCU09732|ncr:NCU01654|ncr:NCU06448|ncr:NCU01181|ncr:NCU10691|ncr:NCU05558|	3879376|3880596|3872414|3873508|3877670|5847794|3876667|	http://www.genome.jp/kegg-bin/show_pathway?ncr01212/ncr:NCU09732%09red/ncr:NCU09473%09red/ncr:NCU10691%09red/ncr:NCU05558%09red/ncr:NCU06448%09red/ncr:NCU01181%09red/ncr:NCU01654%09red
Metabolic pathways	KEGG PATHWAY	ncr01100	80	692	0.0292482619497	0.213512312233	C4.395|C4.394|C7.166|C1.192|C1.1139|C5.693|C3.316|C8.308|C7.169|C7.168|C8.322|C2.114|C2.404|C1.989|C1.712|C6.192|C1.1132|C8.95|C8.175|C6.363|C5.703|C3.226|C1.124|C5.570|C1.629|C6.14|C1.742|C6.802|C1.749|C6.800|C5.449|C4.682|C2.585|C6.327|C2.63|C1.417|C1.531|C2.484|C3.1035|C4.71|C2.630|C1.248|C5.822|C3.95|C8.235|C5.699|C1.353|C7.644|C3.612|C1.684|C6.570|C1.1129|C6.26|C1.1258|C4.46|C7.30|scaffold00…	ncr:NCU00591|ncr:NCU02127|ncr:NCU01830|ncr:NCU08216|ncr:NCU10107|ncr:NCU04216|ncr:NCU00523|ncr:NCU09621|ncr:NCU05537|ncr:NCU05499|ncr:NCU00194|ncr:NCU08685|ncr:NCU02704|ncr:NCU01754|ncr:NCU09266|ncr:NCU06559|ncr:NCU02397|ncr:NCU00461|ncr:NCU08275|ncr:NCU06342|ncr:NCU02482|ncr:NCU05558|ncr:NCU01402|ncr:NCU03813|ncr:NCU02954|ncr:NCU09732|ncr:NCU04013|ncr:NCU10852|ncr:NCU04130|ncr:NCU09532|ncr:NCU01…	3881873|3880449|3872761|3875428|5847944|3876987|3879874|3879541|3876646|3876615|3872557|3878182|3881627|3873329|3880850|3878424|3875864|3872927|3878055|3878540|3881216|3876667|3876729|3877330|3881504|3880596|3873815|5847363|3877450|3873985|3877670|3877785|3878198|3881731|3873418|3881799|3873483|3880449|5847103|3878388|3881683|3880036|5847173|3878052|3878052|3872711|3872259|3881873|3873985|3872454…	http://www.genome.jp/kegg-bin/show_pathway?ncr01100/ncr:NCU06471%09red/ncr:NCU07022%09red/ncr:NCU01906%09red/ncr:NCU00461%09red/ncr:NCU05499%09red/ncr:NCU00378%09red/ncr:NCU01754%09red/ncr:NCU10110%09red/ncr:NCU10691%09red/ncr:NCU01086%09red/ncr:NCU00523%09red/ncr:NCU04674%09red/ncr:NCU05558%09red/ncr:NCU02954%09red/ncr:NCU08685%09red/ncr:NCU08272%09red/ncr:NCU06024%09red/ncr:NCU08275%09red/ncr:N…
Propanoate metabolism	KEGG PATHWAY	ncr00640	5	18	0.0414298505774	0.274943553832	C1.1129|C5.449|C5.695|C1.712|C6.14	ncr:NCU06448|ncr:NCU01181|ncr:NCU00680|ncr:NCU09266|ncr:NCU09732|	3873508|3877670|3881945|3880850|3880596|	http://www.genome.jp/kegg-bin/show_pathway?ncr00640/ncr:NCU06448%09red/ncr:NCU09266%09red/ncr:NCU01181%09red/ncr:NCU00680%09red/ncr:NCU09732%09red
Pentose and glucuronate interconversions	KEGG PATHWAY	ncr00040	5	19	0.0488003397276	0.282227869904	C3.828|C6.26|C3.613|C3.612|C6.800	ncr:NCU01904|ncr:NCU07022|ncr:NCU09533|ncr:NCU09532|ncr:NCU09532|	3881681|3878325|3874065|3873985|3873985|	http://www.genome.jp/kegg-bin/show_pathway?ncr00040/ncr:NCU01904%09red/ncr:NCU07022%09red/ncr:NCU09533%09red/ncr:NCU09532%09red
Arginine and proline metabolism	KEGG PATHWAY	ncr00330	7	33	0.0502597576541	0.282227869904	C3.793|C1.531|C1.87|C8.322|C3.1016|C8.95|C3.823	ncr:NCU10409|ncr:NCU06471|ncr:NCU10409|ncr:NCU00194|ncr:NCU10409|ncr:NCU00461|ncr:NCU10409|	3878138|3873483|3878138|3872557|3878138|3872927|3878138|	http://www.genome.jp/kegg-bin/show_pathway?ncr00330/ncr:NCU06471%09red/ncr:NCU10409%09red/ncr:NCU00461%09red/ncr:NCU00194%09red
beta-Alanine metabolism	KEGG PATHWAY	ncr00410	4	15	0.0730830687987	0.366217403386	C1.1129|C5.449|C8.272|C1.712	ncr:NCU06448|ncr:NCU01181|ncr:NCU00378|ncr:NCU09266|	3873508|3877670|3873427|3880850|	http://www.genome.jp/kegg-bin/show_pathway?ncr00410/ncr:NCU06448%09red/ncr:NCU09266%09red/ncr:NCU01181%09red/ncr:NCU00378%09red
Methane metabolism	KEGG PATHWAY	ncr00680	5	22	0.0752501513807	0.366217403386	C4.73|C1.248|C6.736|C5.570|C2.671	ncr:NCU00173|ncr:NCU01853|ncr:NCU06652|ncr:NCU03813|ncr:NCU01821|	3872561|3880036|3876845|3877330|3872065|	http://www.genome.jp/kegg-bin/show_pathway?ncr00680/ncr:NCU01853%09red/ncr:NCU06652%09red/ncr:NCU01821%09red/ncr:NCU00173%09red/ncr:NCU03813%09red
Butanoate metabolism	KEGG PATHWAY	ncr00650	4	17	0.0987869291396	0.419768924951	C1.1129|C6.14|C7.550|C1.760	ncr:NCU06448|ncr:NCU09732|ncr:NCU00936|ncr:NCU06881|	3873508|3880596|3880915|3875425|	http://www.genome.jp/kegg-bin/show_pathway?ncr00650/ncr:NCU06881%09red/ncr:NCU06448%09red/ncr:NCU09732%09red/ncr:NCU00936%09red
Lysine degradation	KEGG PATHWAY	ncr00310	4	18	0.113011372426	0.419768924951	C1.1129|C6.14|C7.550|C7.456	ncr:NCU06448|ncr:NCU09732|ncr:NCU00936|ncr:NCU02291|	3873508|3880596|3880915|3876073|	http://www.genome.jp/kegg-bin/show_pathway?ncr00310/ncr:NCU06448%09red/ncr:NCU09732%09red/ncr:NCU02291%09red/ncr:NCU00936%09red
alpha-Linolenic acid metabolism	KEGG PATHWAY	ncr00592	2	5	0.115005184918	0.419768924951	C3.226|C2.494	ncr:NCU05558|ncr:NCU10691|	3876667|5847794|	http://www.genome.jp/kegg-bin/show_pathway?ncr00592/ncr:NCU10691%09red/ncr:NCU05558%09red
Other glycan degradation	KEGG PATHWAY	ncr00511	2	5	0.115005184918	0.419768924951	C1.24|C6.802	ncr:NCU00890|ncr:NCU10852|	3880930|5847363|	http://www.genome.jp/kegg-bin/show_pathway?ncr00511/ncr:NCU00890%09red/ncr:NCU10852%09red
Biotin metabolism	KEGG PATHWAY	ncr00780	2	5	0.115005184918	0.419768924951	C3.829|C5.699	ncr:NCU09473|ncr:NCU03979|	3879376|3872711|	http://www.genome.jp/kegg-bin/show_pathway?ncr00780/ncr:NCU03979%09red/ncr:NCU09473%09red
Synthesis and degradation of ketone bodies	KEGG PATHWAY	ncr00072	2	6	0.14496655848	0.503931369956	C6.14|C1.760	ncr:NCU09732|ncr:NCU06881|	3880596|3875425|	http://www.genome.jp/kegg-bin/show_pathway?ncr00072/ncr:NCU06881%09red/ncr:NCU09732%09red
Ubiquinone and other terpenoid-quinone biosynthesis	KEGG PATHWAY	ncr00130	2	7	0.176289478127	0.584960541057	C7.166|C7.242	ncr:NCU01830|ncr:NCU06024|	3872761|3875773|	http://www.genome.jp/kegg-bin/show_pathway?ncr00130/ncr:NCU01830%09red/ncr:NCU06024%09red
Arachidonic acid metabolism	KEGG PATHWAY	ncr00590	2	8	0.20852341758	0.634258728473	C6.327|C1.749	ncr:NCU02924|ncr:NCU04130|	3881731|3877450|	http://www.genome.jp/kegg-bin/show_pathway?ncr00590/ncr:NCU02924%09red/ncr:NCU04130%09red
Taurine and hypotaurine metabolism	KEGG PATHWAY	ncr00430	2	8	0.20852341758	0.634258728473	C8.95|C1.749	ncr:NCU00461|ncr:NCU04130|	3872927|3877450|	http://www.genome.jp/kegg-bin/show_pathway?ncr00430/ncr:NCU00461%09red/ncr:NCU04130%09red
Biosynthesis of secondary metabolites	KEGG PATHWAY	ncr01110	29	271	0.266586928788	0.709664189203	C1.1132|C5.693|C8.322|C2.114|C2.404|C1.989|C2.671|C8.175|C5.703|C4.538|C6.14|C6.802|C5.449|C2.585|C6.736|C3.1035|C5.557|C3.771|C1.1129|C5.16|C1.1139|C3.226|C1.1127|C1.531|C7.185|C2.494|C3.354|C1.353|C1.291	ncr:NCU02397|ncr:NCU04216|ncr:NCU00194|ncr:NCU08685|ncr:NCU02704|ncr:NCU01754|ncr:NCU01821|ncr:NCU08275|ncr:NCU02482|ncr:NCU02343|ncr:NCU09732|ncr:NCU10852|ncr:NCU01181|ncr:NCU08827|ncr:NCU06652|ncr:NCU10292|ncr:NCU05169|ncr:NCU06543|ncr:NCU06448|ncr:NCU01754|ncr:NCU10107|ncr:NCU05558|ncr:NCU05169|ncr:NCU06471|ncr:NCU03913|ncr:NCU10691|ncr:NCU09864|ncr:NCU08755|ncr:NCU07458|	3875864|3876987|3872557|3878182|3881627|3873329|3872065|3878055|3881216|3875612|3880596|5847363|3877670|3878198|3876845|5847103|3878021|3878408|3873508|3873329|5847944|3876667|3878021|3873483|3873737|5847794|3876328|3872259|3880058|	http://www.genome.jp/kegg-bin/show_pathway?ncr01110/ncr:NCU06471%09red/ncr:NCU08685%09red/ncr:NCU01754%09red/ncr:NCU10691%09red/ncr:NCU02482%09red/ncr:NCU09732%09red/ncr:NCU03913%09red/ncr:NCU08275%09red/ncr:NCU02704%09red/ncr:NCU02343%09red/ncr:NCU08827%09red/ncr:NCU06448%09red/ncr:NCU01821%09red/ncr:NCU02397%09red/ncr:NCU06543%09red/ncr:NCU10852%09red/ncr:NCU07458%09red/ncr:NCU10107%09red/ncr:N…
Histidine metabolism	KEGG PATHWAY	ncr00340	2	10	0.274247920544	0.709664189203	C8.175|C8.272	ncr:NCU08275|ncr:NCU00378|	3878055|3873427|	http://www.genome.jp/kegg-bin/show_pathway?ncr00340/ncr:NCU00378%09red/ncr:NCU08275%09red
Glycolysis / Gluconeogenesis	KEGG PATHWAY	ncr00010	5	37	0.288122544202	0.709664189203	C8.272|C1.989|C6.736|C1.1132|C5.16	ncr:NCU00378|ncr:NCU01754|ncr:NCU06652|ncr:NCU02397|ncr:NCU01754|	3873427|3873329|3876845|3875864|3873329|	http://www.genome.jp/kegg-bin/show_pathway?ncr00010/ncr:NCU01754%09red/ncr:NCU00378%09red/ncr:NCU06652%09red/ncr:NCU02397%09red
Alanine, aspartate and glutamate metabolism	KEGG PATHWAY	ncr00250	4	28	0.291153727308	0.709664189203	C8.95|C7.550|C2.671|C5.693	ncr:NCU00461|ncr:NCU00936|ncr:NCU01821|ncr:NCU04216|	3872927|3880915|3872065|3876987|	http://www.genome.jp/kegg-bin/show_pathway?ncr00250/ncr:NCU04216%09red/ncr:NCU01821%09red/ncr:NCU00461%09red/ncr:NCU00936%09red
Carbon metabolism	KEGG PATHWAY	ncr01200	11	96	0.306234031406	0.709664189203	C1.248|C5.703|C6.14|C4.73|C1.712|C1.1139|C1.1129|C5.449|C2.671|C5.570|C6.736	ncr:NCU01853|ncr:NCU02482|ncr:NCU09732|ncr:NCU00173|ncr:NCU09266|ncr:NCU10107|ncr:NCU06448|ncr:NCU01181|ncr:NCU01821|ncr:NCU03813|ncr:NCU06652|	3880036|3881216|3880596|3872561|3880850|5847944|3873508|3877670|3872065|3877330|3876845|	http://www.genome.jp/kegg-bin/show_pathway?ncr01200/ncr:NCU09266%09red/ncr:NCU09732%09red/ncr:NCU10107%09red/ncr:NCU00173%09red/ncr:NCU06652%09red/ncr:NCU06448%09red/ncr:NCU01821%09red/ncr:NCU02482%09red/ncr:NCU01853%09red/ncr:NCU01181%09red/ncr:NCU03813%09red
Fatty acid biosynthesis	KEGG PATHWAY	ncr00061	2	11	0.307139770058	0.709664189203	C3.829|C4.46	ncr:NCU09473|ncr:NCU01654|	3879376|3872414|	http://www.genome.jp/kegg-bin/show_pathway?ncr00061/ncr:NCU01654%09red/ncr:NCU09473%09red
Lysine biosynthesis	KEGG PATHWAY	ncr00300	2	11	0.307139770058	0.709664189203	C1.629|C5.566	ncr:NCU02954|ncr:NCU08898|	3881504|3874983|	http://www.genome.jp/kegg-bin/show_pathway?ncr00300/ncr:NCU08898%09red/ncr:NCU02954%09red
Pyruvate metabolism	KEGG PATHWAY	ncr00620	4	29	0.311085671979	0.709664189203	C6.14|C3.438|C3.95|C8.235	ncr:NCU09732|ncr:NCU08272|ncr:NCU08272|ncr:NCU08272|	3880596|3878052|3878052|3878052|	http://www.genome.jp/kegg-bin/show_pathway?ncr00620/ncr:NCU08272%09red/ncr:NCU09732%09red
Ether lipid metabolism	KEGG PATHWAY	ncr00565	2	12	0.339731634471	0.751527555043	C5.822|C6.363	ncr:NCU10400|ncr:NCU06342|	5847173|3878540|	http://www.genome.jp/kegg-bin/show_pathway?ncr00565/ncr:NCU10400%09red/ncr:NCU06342%09red
Inositol phosphate metabolism	KEGG PATHWAY	ncr00562	2	14	0.403293412913	0.841154832648	C2.405|C1.712	ncr:NCU09135|ncr:NCU09266|	3875055|3880850|	http://www.genome.jp/kegg-bin/show_pathway?ncr00562/ncr:NCU09135%09red/ncr:NCU09266%09red
Cyanoamino acid metabolism	KEGG PATHWAY	ncr00460	2	14	0.403293412913	0.841154832648	C1.749|C1.353	ncr:NCU04130|ncr:NCU08755|	3877450|3872259|	http://www.genome.jp/kegg-bin/show_pathway?ncr00460/ncr:NCU08755%09red/ncr:NCU04130%09red
Fructose and mannose metabolism	KEGG PATHWAY	ncr00051	3	27	0.480074727423	0.948638376259	C6.26|C4.202|C1.1139	ncr:NCU07022|ncr:NCU09034|ncr:NCU10107|	3878325|3875132|5847944|	http://www.genome.jp/kegg-bin/show_pathway?ncr00051/ncr:NCU10107%09red/ncr:NCU09034%09red/ncr:NCU07022%09red
Fatty acid elongation	KEGG PATHWAY	ncr00062	1	7	0.511390713311	0.948638376259	C1.1129	ncr:NCU06448|	3873508|	http://www.genome.jp/kegg-bin/show_pathway?ncr00062/ncr:NCU06448%09red
Terpenoid backbone biosynthesis	KEGG PATHWAY	ncr00900	2	18	0.5205638428	0.948638376259	C6.14|C5.573	ncr:NCU09732|ncr:NCU11314|	3880596|5847399|	http://www.genome.jp/kegg-bin/show_pathway?ncr00900/ncr:NCU11314%09red/ncr:NCU09732%09red
Glycerolipid metabolism	KEGG PATHWAY	ncr00561	2	19	0.547400478416	0.948638376259	C2.630|C2.585	ncr:NCU01906|ncr:NCU08827|	3881683|3878198|	http://www.genome.jp/kegg-bin/show_pathway?ncr00561/ncr:NCU08827%09red/ncr:NCU01906%09red
Sulfur relay system	KEGG PATHWAY	ncr04122	1	8	0.553278367709	0.948638376259	C6.77	ncr:NCU04780|	3876376|	http://www.genome.jp/kegg-bin/show_pathway?ncr04122/ncr:NCU04780%09red
Glycine, serine and threonine metabolism	KEGG PATHWAY	ncr00260	3	31	0.566363524871	0.948638376259	C2.585|C1.192|C2.671	ncr:NCU08827|ncr:NCU08216|ncr:NCU01821|	3878198|3875428|3872065|	http://www.genome.jp/kegg-bin/show_pathway?ncr00260/ncr:NCU08827%09red/ncr:NCU01821%09red/ncr:NCU08216%09red
2-Oxocarboxylic acid metabolism	KEGG PATHWAY	ncr01210	3	32	0.5865293267	0.948638376259	C5.703|C1.629|C5.566	ncr:NCU02482|ncr:NCU02954|ncr:NCU08898|	3881216|3881504|3874983|	http://www.genome.jp/kegg-bin/show_pathway?ncr01210/ncr:NCU02482%09red/ncr:NCU08898%09red/ncr:NCU02954%09red
Vitamin B6 metabolism	KEGG PATHWAY	ncr00750	1	9	0.591584473279	0.948638376259	C2.1093	ncr:NCU10351|	5847068|	http://www.genome.jp/kegg-bin/show_pathway?ncr00750/ncr:NCU10351%09red
Biosynthesis of unsaturated fatty acids	KEGG PATHWAY	ncr01040	1	9	0.591584473279	0.948638376259	C3.829	ncr:NCU09473|	3879376|	http://www.genome.jp/kegg-bin/show_pathway?ncr01040/ncr:NCU09473%09red
Selenocompound metabolism	KEGG PATHWAY	ncr00450	1	9	0.591584473279	0.948638376259	C7.30	ncr:NCU01985|	3880498|	http://www.genome.jp/kegg-bin/show_pathway?ncr00450/ncr:NCU01985%09red
Amino sugar and nucleotide sugar metabolism	KEGG PATHWAY	ncr00520	4	44	0.597772127506	0.948638376259	C1.291|C4.538|C4.520|C6.802	ncr:NCU07458|ncr:NCU02343|ncr:NCU05268|ncr:NCU10852|	3880058|3875612|3877906|5847363|	http://www.genome.jp/kegg-bin/show_pathway?ncr00520/ncr:NCU05268%09red/ncr:NCU02343%09red/ncr:NCU07458%09red/ncr:NCU10852%09red
Glycerophospholipid metabolism	KEGG PATHWAY	ncr00564	3	35	0.643328405141	0.979382226817	C5.822|C8.286|C6.363	ncr:NCU10400|ncr:NCU03141|ncr:NCU06342|	5847173|3880339|3878540|	http://www.genome.jp/kegg-bin/show_pathway?ncr00564/ncr:NCU10400%09red/ncr:NCU06342%09red/ncr:NCU03141%09red
Glutathione metabolism	KEGG PATHWAY	ncr00480	2	23	0.64397735462	0.979382226817	C1.940|C1.749	ncr:NCU05706|ncr:NCU04130|	3879217|3877450|	http://www.genome.jp/kegg-bin/show_pathway?ncr00480/ncr:NCU05706%09red/ncr:NCU04130%09red
Nicotinate and nicotinamide metabolism	KEGG PATHWAY	ncr00760	1	12	0.687940116908	0.999681437917	C3.316	ncr:NCU00523|	3879874|	http://www.genome.jp/kegg-bin/show_pathway?ncr00760/ncr:NCU00523%09red
Starch and sucrose metabolism	KEGG PATHWAY	ncr00500	3	39	0.71016369952	0.999681437917	C4.227|C3.923|C1.353	ncr:NCU03914|ncr:NCU04674|ncr:NCU08755|	3873738|3875364|3872259|	http://www.genome.jp/kegg-bin/show_pathway?ncr00500/ncr:NCU03914%09red/ncr:NCU08755%09red/ncr:NCU04674%09red
Phosphatidylinositol signaling system	KEGG PATHWAY	ncr04070	1	13	0.714725384788	0.999681437917	C6.592	ncr:NCU04120|	3877440|	http://www.genome.jp/kegg-bin/show_pathway?ncr04070/ncr:NCU04120%09red
Porphyrin and chlorophyll metabolism	KEGG PATHWAY	ncr00860	1	14	0.739217596524	0.999681437917	C3.1035	ncr:NCU10292|	5847103|	http://www.genome.jp/kegg-bin/show_pathway?ncr00860/ncr:NCU10292%09red
Endocytosis	KEGG PATHWAY	ncr04144	3	42	0.753674759063	0.999681437917	C3.694|C5.822|C6.363	ncr:NCU05753|ncr:NCU10400|ncr:NCU06342|	3875890|5847173|3878540|	http://www.genome.jp/kegg-bin/show_pathway?ncr04144/ncr:NCU10400%09red/ncr:NCU05753%09red/ncr:NCU06342%09red
Pantothenate and CoA biosynthesis	KEGG PATHWAY	ncr00770	1	16	0.782089338261	0.999681437917	C2.63	ncr:NCU00369|	3873418|	http://www.genome.jp/kegg-bin/show_pathway?ncr00770/ncr:NCU00369%09red
Sulfur metabolism	KEGG PATHWAY	ncr00920	1	17	0.800811844649	0.999681437917	C7.30	ncr:NCU01985|	3880498|	http://www.genome.jp/kegg-bin/show_pathway?ncr00920/ncr:NCU01985%09red
Steroid biosynthesis	KEGG PATHWAY	ncr00100	1	17	0.800811844649	0.999681437917	C4.71	ncr:NCU06402|	3878388|	http://www.genome.jp/kegg-bin/show_pathway?ncr00100/ncr:NCU06402%09red
Nitrogen metabolism	KEGG PATHWAY	ncr00910	1	17	0.800811844649	0.999681437917	C8.95	ncr:NCU00461|	3872927|	http://www.genome.jp/kegg-bin/show_pathway?ncr00910/ncr:NCU00461%09red
Galactose metabolism	KEGG PATHWAY	ncr00052	1	17	0.800811844649	0.999681437917	C3.923	ncr:NCU04674|	3875364|	http://www.genome.jp/kegg-bin/show_pathway?ncr00052/ncr:NCU04674%09red
Pentose phosphate pathway	KEGG PATHWAY	ncr00030	1	22	0.87293153746	0.999681437917	C1.1139	ncr:NCU10107|	5847944|	http://www.genome.jp/kegg-bin/show_pathway?ncr00030/ncr:NCU10107%09red
Various types of N-glycan biosynthesis	KEGG PATHWAY	ncr00513	1	22	0.87293153746	0.999681437917	C6.594	ncr:NCU01059|	3877862|	http://www.genome.jp/kegg-bin/show_pathway?ncr00513/ncr:NCU01059%09red
Purine metabolism	KEGG PATHWAY	ncr00230	5	82	0.877759703203	0.999681437917	C7.30|C8.308|C1.1258|C2.114|C5.693	ncr:NCU01985|ncr:NCU09621|ncr:NCU09621|ncr:NCU08685|ncr:NCU04216|	3880498|3879541|3879541|3878182|3876987|	http://www.genome.jp/kegg-bin/show_pathway?ncr00230/ncr:NCU01985%09red/ncr:NCU04216%09red/ncr:NCU08685%09red/ncr:NCU09621%09red
Citrate cycle (TCA cycle)	KEGG PATHWAY	ncr00020	1	26	0.911350597336	0.999681437917	C5.703	ncr:NCU02482|	3881216|	http://www.genome.jp/kegg-bin/show_pathway?ncr00020/ncr:NCU02482%09red
N-Glycan biosynthesis	KEGG PATHWAY	ncr00510	1	29	0.93234524556	0.999681437917	C6.594	ncr:NCU01059|	3877862|	http://www.genome.jp/kegg-bin/show_pathway?ncr00510/ncr:NCU01059%09red
MAPK signaling pathway - yeast	KEGG PATHWAY	ncr04011	1	29	0.93234524556	0.999681437917	C6.720	ncr:NCU02234|	3875794|	http://www.genome.jp/kegg-bin/show_pathway?ncr04011/ncr:NCU02234%09red
Biosynthesis of amino acids	KEGG PATHWAY	ncr01230	6	109	0.93777089313	0.999681437917	C1.531|C5.703|C5.566|C1.1139|C1.192|C1.629	ncr:NCU06471|ncr:NCU02482|ncr:NCU08898|ncr:NCU10107|ncr:NCU08216|ncr:NCU02954|	3873483|3881216|3874983|5847944|3875428|3881504|	http://www.genome.jp/kegg-bin/show_pathway?ncr01230/ncr:NCU06471%09red/ncr:NCU08216%09red/ncr:NCU10107%09red/ncr:NCU02482%09red/ncr:NCU02954%09red/ncr:NCU08898%09red
Cysteine and methionine metabolism	KEGG PATHWAY	ncr00270	1	37	0.967126476781	0.999681437917	C1.192	ncr:NCU08216|	3875428|	http://www.genome.jp/kegg-bin/show_pathway?ncr00270/ncr:NCU08216%09red
mRNA surveillance pathway	KEGG PATHWAY	ncr03015	1	47	0.986691878545	0.999681437917	C4.634	ncr:NCU09161|	3875218|	http://www.genome.jp/kegg-bin/show_pathway?ncr03015/ncr:NCU09161%09red
RNA degradation	KEGG PATHWAY	ncr03018	1	50	0.989858573105	0.999681437917	C1.1034	ncr:NCU09512|	3874654|	http://www.genome.jp/kegg-bin/show_pathway?ncr03018/ncr:NCU09512%09red
Ubiquitin mediated proteolysis	KEGG PATHWAY	ncr04120	1	52	0.991540017092	0.999681437917	C2.135	ncr:NCU04540|	3872130|	http://www.genome.jp/kegg-bin/show_pathway?ncr04120/ncr:NCU04540%09red
Ribosome biogenesis in eukaryotes	KEGG PATHWAY	ncr03008	1	65	0.997402070826	0.999681437917	C5.48	ncr:NCU02961|	3881511|	http://www.genome.jp/kegg-bin/show_pathway?ncr03008/ncr:NCU02961%09red
Protein processing in endoplasmic reticulum	KEGG PATHWAY	ncr04141	1	69	0.998194861035	0.999681437917	C6.594	ncr:NCU01059|	3877862|	http://www.genome.jp/kegg-bin/show_pathway?ncr04141/ncr:NCU01059%09red
Oxidative phosphorylation	KEGG PATHWAY	ncr00190	1	72	0.998626544081	0.999681437917	C1.417	ncr:NCU02534|	3881799|	http://www.genome.jp/kegg-bin/show_pathway?ncr00190/ncr:NCU02534%09red
Spliceosome	KEGG PATHWAY	ncr03040	1	88	0.999681437917	0.999681437917	C1.1034	ncr:NCU09512|	3874654|	http://www.genome.jp/kegg-bin/show_pathway?ncr03040/ncr:NCU09512%09red
--------------------
#Term	Database	ID	Input number	Background number	P-Value	Corrected P-Value	Input	KEGG_ID/KO	Entrez_ID	Hyperlink
--------------------
#Term	Database	ID	Input number	Background number	P-Value	Corrected P-Value	Input	KEGG_ID/KO	Entrez_ID	Hyperlink
--------------------
