# Supplementary material for: The molecular mechanisms of Monascus purpureus M9 responses to blue light based on the transcriptome analysis
Source: Sci Rep. 2017 Jul 17;7:5537. doi: 10.1038/s41598-017-05990-x (PMC5514072; doi:10.1038/s41598-017-05990-x)
Supplement: Supplementary file 13 — Dataset S12 [file 41598_2017_5990_MOESM13_ESM.xls]

Gene_id	readcount_B15	readcount_D	log2FoldChange	pval	padj	Blast swiss prot
C1.102	2886.08932516621	1745.35816051372	0.72559	4.3722e-05	0.00059689	-//-
C1.1033	3584.26755517468	747.268503380109	2.262	5.9731e-10	2.0117e-08	-//-
C1.1034	838.907270430989	360.544293914173	1.2183	4.9353e-10	1.678e-08	sp|Q9Y7M4|LSM3_SCHPO Probable U6 snRNA-associated Sm-like protein LSm3 OS=Schizosaccharomyces pombe (strain 972 / ATCC 24843) GN=lsm3 PE=1 SV=2//1.70531e-12
C1.1073	127.962454649208	47.614724874956	1.4262	5.7437e-06	9.6721e-05	sp|P49374|HGT1_KLULA High-affinity glucose transporter OS=Kluyveromyces lactis (strain ATCC 8585 / CBS 2359 / DSM 70799 / NBRC 1267 / NRRL Y-1140 / WM37) GN=HGT1 PE=3 SV=1//4.26379e-49
C1.1079	373.942791808906	169.398316428345	1.1424	8.7551e-05	0.0010815	sp|Q4WT66|NRPS1_ASPFU Nonribosomal peptide synthetase 1 OS=Neosartorya fumigata (strain ATCC MYA-4609 / Af293 / CBS 101355 / FGSC A1100) GN=NRPS1 PE=1 SV=1//1.46388e-06
C1.1092	4702.84221097915	2332.72016808309	1.0115	0.0027593	0.021004	sp|O05619|VDH_PSEUH Vanillin dehydrogenase OS=Pseudomonas sp. (strain HR199 / DSM 7063) GN=vdh PE=1 SV=1//4.07715e-75
C1.1093	4190.64018279005	2208.60532325369	0.92404	1.3591e-06	2.574e-05	-//-
C1.1096	947.326967708897	654.972333090845	0.53243	0.0049704	0.033734	sp|O58584|Y854_PYRHO RutC family protein PH0854 OS=Pyrococcus horikoshii (strain ATCC 700860 / DSM 12428 / JCM 9974 / NBRC 100139 / OT-3) GN=PH0854 PE=1 SV=2//1.92421e-23
C1.1099	7163.38915564248	3359.91344266294	1.0922	4.8338e-10	1.6514e-08	sp|P0CY37|FKB1B_EMENI FK506-binding protein 1B OS=Emericella nidulans (strain FGSC A4 / ATCC 38163 / CBS 112.46 / NRRL 194 / M139) GN=FKBP3 PE=3 SV=1//9.17333e-19
C1.1107	446.973094957474	268.101697306114	0.73741	0.00053461	0.0052141	-//-
C1.1115	9679.66179288939	4395.02347556035	1.1391	5.9294e-11	2.2282e-09	sp|Q01373|FOX2_NEUCR Peroxisomal hydratase-dehydrogenase-epimerase OS=Neurospora crassa (strain ATCC 24698 / 74-OR23-1A / CBS 708.71 / DSM 1257 / FGSC 987) GN=fox-2 PE=1 SV=1//1.41697e-46
C1.1127	5499.11038139189	554.073321627269	3.311	2.4045e-66	2.146e-63	sp|P55306|CATA_SCHPO Catalase OS=Schizosaccharomyces pombe (strain 972 / ATCC 24843) GN=cta1 PE=1 SV=1//5.86216e-12
C1.1128	780.982050843356	197.016827625578	1.987	2.7038e-21	2.3543e-19	sp|P38156|MAL31_YEAST Maltose permease MAL31 OS=Saccharomyces cerevisiae (strain ATCC 204508 / S288c) GN=MAL31 PE=1 SV=1//1.11163e-18
C1.1132	1584.8117942237	884.171870910897	0.84191	5.3558e-06	9.0832e-05	sp|P16467|PDC5_YEAST Pyruvate decarboxylase isozyme 2 OS=Saccharomyces cerevisiae (strain ATCC 204508 / S288c) GN=PDC5 PE=1 SV=4//5.65139e-100
C1.1139	6852.16485335136	2051.17773310018	1.7401	1.9325e-18	1.3798e-16	sp|P0CL19|RPIB_COCIM Putative ribose 5-phosphate isomerase OS=Coccidioides immitis (strain RS) GN=CIMG_07932 PE=1 SV=1//7.18873e-82
C1.1150	903.575211289505	395.99964681042	1.1901	7.9379e-10	2.6239e-08	sp|Q9CQR4|ACO13_MOUSE Acyl-coenzyme A thioesterase 13 OS=Mus musculus GN=Acot13 PE=1 SV=1//3.11326e-07
C1.116	1306.52977844826	688.582835302203	0.92404	7.5723e-07	1.5145e-05	sp|P52959|CTF1B_FUSSO Cutinase transcription factor 1 beta OS=Fusarium solani subsp. pisi GN=CTF1-BETA PE=2 SV=1//1.23099e-87
C1.1165	467.369699037392	314.680403387771	0.57068	0.0058517	0.038261	-//-
C1.1168	2552.45604764365	1061.66134047801	1.2656	0.0012661	0.011095	sp|P55251|LEUC_RHIPU 3-isopropylmalate dehydratase OS=Rhizomucor pusillus GN=LEUA PE=3 SV=1//5.91638e-89
C1.1179	622.936754483581	346.70159241641	0.84539	1.8748e-05	0.00027714	sp|P33291|THIKB_CANTR 3-ketoacyl-CoA thiolase B, peroxisomal OS=Candida tropicalis PE=3 SV=1//6.82853e-80
C1.1181	1676.39156206693	349.354048930471	2.2626	6.5085e-31	1.0102e-28	sp|P39932|STL1_YEAST Sugar transporter STL1 OS=Saccharomyces cerevisiae (strain ATCC 204508 / S288c) GN=STL1 PE=1 SV=2//3.94532e-50
C1.1184	392.760869725621	168.860116885965	1.2178	0.0016721	0.013996	sp|O62761|CHLE_PANTT Cholinesterase OS=Panthera tigris tigris GN=BCHE PE=2 SV=1//2.61645e-41
C1.1190	474.895088361347	145.443608125261	1.7071	3.435e-14	1.8082e-12	-//-
C1.1209	1235.43650892575	628.471827332244	0.9751	2.1144e-07	4.7474e-06	-//-
C1.121	227.614344632103	136.353751328615	0.73924	0.0063622	0.040851	sp|Q04894|ADH6_YEAST NADP-dependent alcohol dehydrogenase 6 OS=Saccharomyces cerevisiae (strain ATCC 204508 / S288c) GN=ADH6 PE=1 SV=1//5.67377e-73
C1.1229	372.116209851625	144.756530139256	1.3621	7.7054e-08	1.8971e-06	sp|P33008|ALDH_PSESP Probable aldehyde dehydrogenase OS=Pseudomonas sp. GN=terPE PE=3 SV=1//3.12542e-67
C1.1231	2277.02367314377	1572.84872254943	0.53377	0.0027811	0.021124	sp|Q09196|MLR4_SCHPO Myosin regulatory light chain cdc4 OS=Schizosaccharomyces pombe (strain 972 / ATCC 24843) GN=cdc4 PE=1 SV=1//6.90151e-33
C1.124	1616.52087198197	748.960797434125	1.1099	2.5889e-09	7.9676e-08	-//-
C1.1242	3644.36021809754	2289.29112473521	0.67076	0.00046539	0.0046539	sp|Q9ZQP2|ACO12_ARATH Putative peroxisomal acyl-coenzyme A oxidase 1.2 OS=Arabidopsis thaliana GN=ACX1.2 PE=2 SV=1//1.30869e-15
C1.1254	600.79502581592	268.142690628781	1.1639	1.5734e-08	4.3202e-07	sp|O27051|SERA_METTH D-3-phosphoglycerate dehydrogenase OS=Methanothermobacter thermautotrophicus (strain ATCC 29096 / DSM 1053 / JCM 10044 / NBRC 100330 / Delta H) GN=serA PE=3 SV=1//6.90337e-32
C1.1256	402.022946766057	170.879744490105	1.2343	0.0060523	0.039249	-//-
C1.1263	3732.93509445498	2454.96119859594	0.60461	0.00091822	0.0083945	-//-
C1.1266	715.767377169122	194.404751402976	1.8804	1.2159e-18	8.9497e-17	-//-
C1.1267	2423.04791777074	396.013515595044	2.6132	1.868e-34	3.3344e-32	-//-
C1.1271	167.534871766305	95.8490229064163	0.80563	0.0042241	0.029627	-//-
C1.1272	927.786052180329	516.706226247842	0.84445	1.0825e-05	0.00017175	sp|P39932|STL1_YEAST Sugar transporter STL1 OS=Saccharomyces cerevisiae (strain ATCC 204508 / S288c) GN=STL1 PE=1 SV=2//1.45527e-33
C1.1273	407.434425325419	62.7502087306029	2.6989	5.1478e-07	1.0779e-05	-//-
C1.1274	239.392093756631	146.493495703185	0.70854	0.0039364	0.028022	sp|Q9P6N2|PTF1_SCHPO Pdp3-interacting factor 1 OS=Schizosaccharomyces pombe (strain 972 / ATCC 24843) GN=ptf1 PE=1 SV=1//5.11024e-42
C1.1282	473.922353112686	295.546044615304	0.68127	0.0012825	0.011208	-//-
C1.1285	1676.80728578588	1140.84104148456	0.55562	0.0027504	0.020958	sp|Q6C8T3|AIM9_YARLI Altered inheritance of mitochondria protein 9, mitochondrial OS=Yarrowia lipolytica (strain CLIB 122 / E 150) GN=AIM9 PE=3 SV=1//1.9338e-14
C1.15	384.369513136324	253.505639055262	0.60048	0.0055892	0.03678	sp|P15325|QUTD_EMENI Quinate permease OS=Emericella nidulans (strain FGSC A4 / ATCC 38163 / CBS 112.46 / NRRL 194 / M139) GN=qutD PE=1 SV=2//3.46797e-74
C1.161	626.442035558855	320.349352070227	0.96753	2.7837e-06	5.0075e-05	-//-
C1.19	6570.54183789799	3808.52171473577	0.78678	7.3338e-06	0.00012121	sp|Q9P7T9|YI7H_SCHPO Uncharacterized membrane protein C977.17 OS=Schizosaccharomyces pombe (strain 972 / ATCC 24843) GN=SPAC977.17 PE=3 SV=1//4.31327e-49
C1.192	4384.64953089379	3132.76900848882	0.48502	0.0065232	0.041772	sp|Q91WT9|CBS_MOUSE Cystathionine beta-synthase OS=Mus musculus GN=Cbs PE=2 SV=3//2.35704e-06
C1.2	4742.96046943814	2060.09342600878	1.2031	0.0018322	0.015089	sp|P24797|AT1A2_CHICK Sodium/potassium-transporting ATPase subunit alpha-2 OS=Gallus gallus GN=ATP1A2 PE=2 SV=1//9.67277e-167
C1.206	1599.63032131972	808.763244888248	0.98395	6.8679e-08	1.7146e-06	-//-
C1.222	797.397819687829	563.243325975624	0.50154	0.0073858	0.046462	sp|Q5R8F6|RUS1_PONAB RUS1 family protein C16orf58 homolog OS=Pongo abelii PE=2 SV=1//4.45336e-24
C1.24	1050.31938218526	528.771581890218	0.99011	3.841e-07	8.2853e-06	sp|A1D911|MANBB_NEOFI Beta-mannosidase B OS=Neosartorya fischeri (strain ATCC 1020 / DSM 3700 / FGSC A1164 / NRRL 181) GN=mndB PE=3 SV=1//0
C1.247	206.127958606212	117.946237802403	0.80541	0.0014228	0.01221	sp|A4IP64|ADH1_GEOTN Long-chain-alcohol dehydrogenase 1 OS=Geobacillus thermodenitrificans (strain NG80-2) GN=adh1 PE=1 SV=1//9.2239e-11
C1.248	33413.7069715616	1400.4900021224	4.5764	0.00010307	0.0012473	sp|P04842|ALOX1_PICPG Alcohol oxidase 1 OS=Komagataella pastoris (strain GS115 / ATCC 20864) GN=AOX1 PE=1 SV=2//0
C1.260	54519.8542249432	28473.9713499717	0.93714	3.2052e-08	8.3218e-07	-//-
C1.271	8386.4329153155	5664.79565111963	0.56603	0.0011047	0.0098842	sp|A1D3V4|MCA1A_NEOFI Metacaspase-1A OS=Neosartorya fischeri (strain ATCC 1020 / DSM 3700 / FGSC A1164 / NRRL 181) GN=casA PE=3 SV=2//0
C1.297	453.291655638144	288.583700543756	0.65145	0.0015354	0.013067	sp|P25524|CODA_ECOLI Cytosine deaminase OS=Escherichia coli (strain K12) GN=codA PE=1 SV=3//1.53543e-13
C1.325	1581.66715961196	116.532314570143	3.7626	8.8376e-11	3.2526e-09	sp|Q12691|ATN5_YEAST Sodium transport ATPase 5 OS=Saccharomyces cerevisiae (strain ATCC 204508 / S288c) GN=ENA5 PE=1 SV=1//5.32066e-20
C1.334	14708.4603255424	609.75452722778	4.5923	6.9884e-115	2.4949e-111	sp|O94343|YHMA_SCHPO Uncharacterized MFS-type transporter C1271.10c OS=Schizosaccharomyces pombe (strain 972 / ATCC 24843) GN=SPBC1271.10c PE=1 SV=1//8.86137e-34
C1.335	400.710419639788	264.022061806377	0.6019	0.0060797	0.039355	sp|Q3EAQ5|PTR36_ARATH Probable peptide/nitrate transporter At3g43790 OS=Arabidopsis thaliana GN=ZIFL2 PE=2 SV=2//2.33858e-27
C1.353	2624.8552492639	1692.47951593331	0.6331	0.0019667	0.015921	sp|B0XPE1|BGLA_ASPFC Probable beta-glucosidase A OS=Neosartorya fumigata (strain CEA10 / CBS 144.89 / FGSC A1163) GN=bglA PE=3 SV=1//4.22769e-20
C1.378	215.834753664844	137.215606233871	0.65348	0.0063069	0.040568	sp|Q566R0|THEM4_RAT Acyl-coenzyme A thioesterase THEM4 OS=Rattus norvegicus GN=Them4 PE=2 SV=1//1.12297e-07
C1.386	25049.3025423746	6916.17172981249	1.8567	4.7628e-26	5.6678e-24	sp|P82861|ADRO_SALFO NADPH:adrenodoxin oxidoreductase, mitochondrial OS=Salvelinus fontinalis GN=fdxr PE=2 SV=1//8.91574e-79
C1.400	887.689301518228	494.906155207898	0.8429	0.0043179	0.030135	sp|Q9V0D5|MDH_PYRAB Malate dehydrogenase OS=Pyrococcus abyssi (strain GE5 / Orsay) GN=mdh PE=3 SV=1//4.85686e-70
C1.416	2923.18641271279	2072.02131986732	0.4965	0.0054335	0.035988	sp|Q00771|KCC1_EMENI Calcium/calmodulin-dependent protein kinase OS=Emericella nidulans (strain FGSC A4 / ATCC 38163 / CBS 112.46 / NRRL 194 / M139) GN=cmkA PE=2 SV=2//2.43622e-170
C1.417	2329.26327542179	1540.030118289	0.59692	0.00089601	0.0082231	sp|P22142|NDUS2_NEUCR NADH-ubiquinone oxidoreductase 49 kDa subunit, mitochondrial OS=Neurospora crassa (strain ATCC 24698 / 74-OR23-1A / CBS 708.71 / DSM 1257 / FGSC 987) GN=nuo-49 PE=1 SV=2//0
C1.424	55.7878400519894	25.948437431597	1.1043	0.0070618	0.044697	sp|P17549|CP53_ASPNG Benzoate 4-monooxygenase OS=Aspergillus niger GN=bphA PE=1 SV=1//5.60254e-39
C1.436	2404.65447562869	868.525312050913	1.4692	0.00022832	0.002508	-//-
C1.460	1106.783122307	661.395251557598	0.74279	7.3692e-05	0.00092889	sp|O35017|YOGA_BACSU Uncharacterized zinc-type alcohol dehydrogenase-like protein YogA OS=Bacillus subtilis (strain 168) GN=yogA PE=3 SV=1//3.72321e-09
C1.461	105.567917001672	53.4994437993301	0.98058	0.001865	0.015253	-//-
C1.493	188.85834305312	16.4686465049894	3.5195	1.8311e-24	1.9809e-22	-//-
C1.494	132.089330881209	27.6450227040673	2.2564	1.7011e-11	6.6735e-10	sp|P17549|CP53_ASPNG Benzoate 4-monooxygenase OS=Aspergillus niger GN=bphA PE=1 SV=1//2.31805e-42
C1.495	3856.93358761127	1910.09642251486	1.0138	9.694e-08	2.3543e-06	sp|P08132|ANXA4_PIG Annexin A4 OS=Sus scrofa GN=ANXA4 PE=1 SV=2//4.26831e-10
C1.501	1482.86988868008	946.477283404247	0.64775	0.00048596	0.0048124	-//-
C1.513	1728.70786852868	1224.19500735839	0.49786	0.0062969	0.040541	-//-
C1.514	214.398584812735	72.1896193657519	1.5704	3.371e-09	1.0242e-07	-//-
C1.525	3432.60171943713	1320.41113107518	1.3783	0.00010852	0.0012988	sp|A2QQV6|QUTD_ASPNC Probable quinate permease OS=Aspergillus niger (strain CBS 513.88 / FGSC A1513) GN=qutD PE=3 SV=1//9.50229e-52
C1.529	849.958498258201	226.560337059409	1.9075	1.4122e-20	1.1458e-18	-//-
C1.530	7156.58737627277	1942.81733225172	1.8811	6.1842e-26	7.2386e-24	sp|P25502|PUT3_YEAST Proline utilization trans-activator OS=Saccharomyces cerevisiae (strain ATCC 204508 / S288c) GN=PUT3 PE=1 SV=1//4.16669e-08
C1.531	949.116118495673	162.436585388005	2.5467	3.8923e-33	6.7783e-31	sp|Q12740|P5CR_ZALAR Pyrroline-5-carboxylate reductase OS=Zalerion arboricola GN=P5CR PE=2 SV=1//2.37211e-22
C1.532	1964.90470644601	1010.60164810686	0.95924	2.6335e-07	5.7857e-06	sp|P38680|MTR_NEUCR N amino acid transport system protein OS=Neurospora crassa (strain ATCC 24698 / 74-OR23-1A / CBS 708.71 / DSM 1257 / FGSC 987) GN=mtr PE=3 SV=2//4.01374e-45
C1.536	8170.76369057486	4544.62870583068	0.84631	7.7756e-07	1.5465e-05	-//-
C1.558	3881.99827521071	1786.66030416771	1.1195	1.8992e-05	0.00028017	sp|Q2US83|EGLD_ASPOR Probable endo-beta-1,4-glucanase D OS=Aspergillus oryzae (strain ATCC 42149 / RIB 40) GN=eglD PE=3 SV=1//1.17323e-18
C1.562	2202.16862988065	1314.8994123401	0.74397	3.1986e-05	0.00044855	-//-
C1.599	1393.27593384775	663.765659062656	1.0697	0.00023981	0.0026102	sp|P09805|KTXA_KLULA Killer toxin subunits alpha/beta OS=Kluyveromyces lactis (strain ATCC 8585 / CBS 2359 / DSM 70799 / NBRC 1267 / NRRL Y-1140 / WM37) PE=1 SV=1//6.61972e-36
C1.6	2532.56292252281	1733.63094205005	0.5468	0.0027365	0.020897	sp|Q8NK92|AORSN_ASPOR Aorsin OS=Aspergillus oryzae (strain ATCC 42149 / RIB 40) GN=aorO PE=1 SV=2//1.23329e-154
C1.600	1301.92075302756	485.5740166625	1.4229	1.2896e-13	6.3068e-12	-//-
C1.605	3348.84292856992	910.175170449785	1.8794	0.00056468	0.0054484	sp|A1CSW4|DPP5_ASPCL Probable dipeptidyl-peptidase 5 OS=Aspergillus clavatus (strain ATCC 1007 / CBS 513.65 / DSM 816 / NCTC 3887 / NRRL 1) GN=dpp5 PE=3 SV=1//1.82189e-14
C1.615	537.410617784429	124.854332797868	2.1058	1.6206e-09	5.1658e-08	sp|Q10097|YAOI_SCHPO Uncharacterized transporter C11D3.18C OS=Schizosaccharomyces pombe (strain 972 / ATCC 24843) GN=SPAC11D3.18c PE=3 SV=1//1.24921e-32
C1.621	923.834211244128	575.659461518918	0.68242	0.00027225	0.0029202	-//-
C1.622	309.539780486988	153.360597375983	1.0132	1.6274e-05	0.00024359	-//-
C1.629	840.981908182347	428.196838820726	0.9738	0.0040772	0.028938	sp|Q44471|TTUC1_AGRVI Probable tartrate dehydrogenase/decarboxylase TtuC OS=Agrobacterium vitis GN=ttuC PE=2 SV=1//1.93642e-06
C1.631	2198.15220531743	557.197698916623	1.98	7.3457e-26	8.4594e-24	sp|P56221|SCYD_MAGO7 Scytalone dehydratase OS=Magnaporthe oryzae (strain 70-15 / ATCC MYA-4617 / FGSC 8958) GN=SDH1 PE=1 SV=1//1.45285e-39
C1.66	48886.0171598343	35643.1479142007	0.4558	0.0074027	0.046528	sp|Q9BTZ2|DHRS4_HUMAN Dehydrogenase/reductase SDR family member 4 OS=Homo sapiens GN=DHRS4 PE=1 SV=3//4.76988e-06
C1.663	379.459968851251	228.485948327214	0.73184	0.0011902	0.01053	sp|Q7Z494|NPHP3_HUMAN Nephrocystin-3 OS=Homo sapiens GN=NPHP3 PE=1 SV=1//3.83944e-06
C1.684	938.8886735775	326.112930120225	1.5256	0.00024215	0.0026316	sp|Q07598|NLTP_CHICK Non-specific lipid-transfer protein (Fragment) OS=Gallus gallus GN=SCP2 PE=2 SV=1//8.606e-114
C1.685	568.848170977568	313.751043653015	0.85842	2.0553e-05	0.00030072	sp|O59674|YB8B_SCHPO Uncharacterized mitochondrial carrier C29A3.11c OS=Schizosaccharomyces pombe (strain 972 / ATCC 24843) GN=SPBC29A3.11c PE=3 SV=1//3.5931e-09
C1.689	309.387144461903	187.779318447722	0.72038	0.0010875	0.0097429	sp|Q9SK39|SBP3_ARATH Probable steroid-binding protein 3 OS=Arabidopsis thaliana GN=MP3 PE=1 SV=1//1.06716e-14
C1.693	464.035769572455	244.955207863411	0.92172	0.0026499	0.020345	sp|P55487|Y4ID_RHISN Uncharacterized monooxygenase y4iD OS=Rhizobium sp. (strain NGR234) GN=NGR_a03290 PE=3 SV=1//2.61286e-54
C1.694	956.434566881518	294.441294930089	1.6997	2.0655e-17	1.4181e-15	-//-
C1.698	265.278722422382	124.733191923492	1.0887	0.00035852	0.0037424	sp|Q8N0X4|CLYBL_HUMAN Citrate lyase subunit beta-like protein, mitochondrial OS=Homo sapiens GN=CLYBL PE=1 SV=2//7.08384e-33
C1.713	5504.5548350939	3920.85141383817	0.48946	0.0059256	0.038638	sp|Q6Q487|CALX_ASPFU Calnexin homolog OS=Neosartorya fumigata (strain ATCC MYA-4609 / Af293 / CBS 101355 / FGSC A1100) GN=AFUA_4G12850 PE=2 SV=2//0
C1.72	3306.80670812314	920.099144582438	1.8456	2.9375e-12	1.2711e-10	sp|O59952|LIP_THELA Lipase OS=Thermomyces lanuginosus GN=LIP PE=1 SV=1//4.70095e-31
C1.720	1767.07161515977	892.398033708664	0.9856	7.5978e-08	1.8827e-06	sp|Q8TG42|MP1_ASPFL Cell wall mannoprotein 1 OS=Aspergillus flavus GN=mp1 PE=2 SV=1//1.07e-29
C1.721	4803.41330364008	3251.29321309386	0.56305	0.0017915	0.014813	sp|A2Q9L8|ACRB_ASPNC Probable ubiquitination network signaling protein acrB OS=Aspergillus niger (strain CBS 513.88 / FGSC A1513) GN=acrB PE=3 SV=2//0
C1.730	13548.286027596	3457.17064058759	1.9704	3.0875e-13	1.4503e-11	-//-
C1.742	4195.05117932835	2183.47713437347	0.94206	5.5897e-05	0.00073772	sp|Q1K615|CARD_NEUCR Beta-apo-4&apos;-carotenal oxygenase OS=Neurospora crassa (strain ATCC 24698 / 74-OR23-1A / CBS 708.71 / DSM 1257 / FGSC 987) GN=ylo-1 PE=1 SV=1//2.66486e-19
C1.745	693.795930611463	365.567157933291	0.92437	0.0074472	0.046695	sp|Q9RPT1|RHLG_PSEAE Rhamnolipids biosynthesis 3-oxoacyl-[acyl-carrier-protein] reductase OS=Pseudomonas aeruginosa (strain ATCC 15692 / PAO1 / 1C / PRS 101 / LMG 12228) GN=rhlG PE=1 SV=1//9.35093e-13
C1.746	1678.00092437211	1035.91725662853	0.69583	0.00014543	0.0016939	sp|P38747|OTU2_YEAST OTU domain-containing protein 2 OS=Saccharomyces cerevisiae (strain ATCC 204508 / S288c) GN=OTU2 PE=1 SV=1//1.39258e-24
C1.749	2060.85649497224	1366.46121518062	0.5928	0.00084404	0.0078367	sp|O05218|YWRD_BACSU Putative gamma-glutamyltransferase YwrD OS=Bacillus subtilis (strain 168) GN=ywrD PE=1 SV=1//2.42977e-64
C1.764	12939.9643649293	8541.75243969039	0.59923	0.0004757	0.0047371	sp|Q9P3U1|YKX5_SCHPO Uncharacterized RNA-binding protein C328.05 OS=Schizosaccharomyces pombe (strain 972 / ATCC 24843) GN=SPAC328.05 PE=3 SV=3//7.12338e-08
C1.794	493.246048989152	294.8589666293	0.74228	0.00033587	0.0035423	sp|Q96QU6|1A1L1_HUMAN 1-aminocyclopropane-1-carboxylate synthase-like protein 1 OS=Homo sapiens GN=ACCS PE=1 SV=1//7.80406e-29
C1.800	8612.70805554928	3953.82724804599	1.1232	3.8644e-10	1.3394e-08	sp|Q757H2|CSR1_ASHGO Phosphatidylinositol transfer protein CSR1 OS=Ashbya gossypii (strain ATCC 10895 / CBS 109.51 / FGSC 9923 / NRRL Y-1056) GN=CSR1 PE=3 SV=2//1.55173e-64
C1.819	2118.57477362177	919.950266138812	1.2035	1.4354e-07	3.3492e-06	sp|O43772|MCAT_HUMAN Mitochondrial carnitine/acylcarnitine carrier protein OS=Homo sapiens GN=SLC25A20 PE=1 SV=1//1.12039e-18
C1.822	937.442226011398	517.299287897512	0.85773	0.0024139	0.018725	sp|Q561R9|LACB2_RAT Beta-lactamase-like protein 2 OS=Rattus norvegicus GN=Lactb2 PE=2 SV=1//1.54345e-49
C1.857	8177.51057071566	3480.93999927599	1.2322	6.5982e-05	0.00085656	sp|P22009|POX18_CANTR Oleate-induced peroxisomal protein POX18 OS=Candida tropicalis GN=POX18 PE=1 SV=3//3.08481e-19
C1.872	205.645809417511	120.814464558381	0.76737	0.0020911	0.016698	-//-
C1.898	3440.02830246457	1975.70160224803	0.80006	1.027e-05	0.00016485	sp|O00219|HYAS3_HUMAN Hyaluronan synthase 3 OS=Homo sapiens GN=HAS3 PE=2 SV=3//1.65663e-15
C1.899	4649.45162965566	2638.39024919472	0.8174	3.4056e-06	6.0487e-05	-//-
C1.935	1504.90009617862	958.770438979542	0.65041	0.0050305	0.033981	sp|Q9LVQ8|P2C80_ARATH Probable protein phosphatase 2C 80 OS=Arabidopsis thaliana GN=At5g66720 PE=2 SV=1//3.75987e-14
C1.940	3055.39356263371	1645.99482618798	0.8924	3.8554e-07	8.2915e-06	sp|Q9P6M1|GST3_SCHPO Glutathione S-transferase 3 OS=Schizosaccharomyces pombe (strain 972 / ATCC 24843) GN=gst3 PE=1 SV=3//4.45554e-13
C1.99	1030.11652898639	432.573005145298	1.2518	1.6523e-10	5.9582e-09	sp|Q12559|AMDS_ASPOR Acetamidase OS=Aspergillus oryzae (strain ATCC 42149 / RIB 40) GN=amdS PE=3 SV=2//1.29669e-10
C2.10	829.261375313911	359.777068376459	1.2047	1.6292e-09	5.1701e-08	-//-
C2.1029	8208.43941657947	5665.76661720826	0.53484	0.0019773	0.01597	sp|Q9C3Z6|RLA0_PODAS 60S acidic ribosomal protein P0 OS=Podospora anserina PE=3 SV=1//1.67706e-120
C2.1034	580.851576625459	329.437982804457	0.81816	8.0826e-05	0.0010054	sp|P23622|CYS14_NEUCR Sulfate permease 2 OS=Neurospora crassa (strain ATCC 24698 / 74-OR23-1A / CBS 708.71 / DSM 1257 / FGSC 987) GN=cys-14 PE=2 SV=3//0
C2.1066	773.093400870743	401.305172869748	0.94594	1.4451e-06	2.7152e-05	-//-
C2.1090	2718.7492737813	1794.21080563927	0.59959	0.00086329	0.0079637	sp|P21192|ACE2_YEAST Metallothionein expression activator OS=Saccharomyces cerevisiae (strain ATCC 204508 / S288c) GN=ACE2 PE=1 SV=1//1.66645e-06
C2.1113	14575.3674232705	9843.80210597658	0.56624	0.0010702	0.009612	-//-
C2.1124	1397.25754142559	950.531633459566	0.55579	0.0020029	0.01614	sp|P87159|NIF1_SCHPO Mitosis inhibitor nif1 OS=Schizosaccharomyces pombe (strain 972 / ATCC 24843) GN=nif1 PE=1 SV=1//2.27755e-15
C2.1137	1694.22662602099	1096.41635963483	0.62783	0.00043309	0.0043738	-//-
C2.114	1310.028464495	916.057437249328	0.51609	0.0046717	0.031889	sp|P38972|PUR4_YEAST Phosphoribosylformylglycinamidine synthase OS=Saccharomyces cerevisiae (strain ATCC 204508 / S288c) GN=ADE6 PE=1 SV=2//0
C2.1146	239.57372408096	133.808566904305	0.8403	0.00067925	0.0064407	sp|Q3AC64|MTAD_CARHZ 5-methylthioadenosine/S-adenosylhomocysteine deaminase OS=Carboxydothermus hydrogenoformans (strain ATCC BAA-161 / DSM 6008 / Z-2901) GN=mtaD PE=3 SV=1//6.93602e-08
C2.115	1258.28788514821	796.280830577869	0.66011	0.00027671	0.0029621	sp|Q96RT8|GCP5_HUMAN Gamma-tubulin complex component 5 OS=Homo sapiens GN=TUBGCP5 PE=1 SV=1//3.90773e-11
C2.1156	237.730268381159	95.0679285840776	1.3223	1.3171e-05	0.00020311	-//-
C2.1169	814.18528605222	457.376925631429	0.83197	1.619e-05	0.00024285	-//-
C2.123	395.086474614123	119.023862949577	1.7309	1.4006e-09	4.5252e-08	sp|Q84MB6|DIOX2_ARATH Probable 2-oxoglutarate-dependent dioxygenase At3g49630 OS=Arabidopsis thaliana GN=At3g50210 PE=2 SV=1//6.35771e-26
C2.126	4785.64068431236	677.932015923296	2.8195	4.5791e-50	1.6347e-47	-//-
C2.130	5971.63322448057	3269.18536039727	0.86919	5.4692e-07	1.1352e-05	sp|Q5AU62|NMRA_EMENI Nitrogen metabolite repression protein nmrA OS=Emericella nidulans (strain FGSC A4 / ATCC 38163 / CBS 112.46 / NRRL 194 / M139) GN=nmrA PE=1 SV=1//0
C2.14	10119.8852743895	4506.45423555524	1.1671	1.8662e-11	7.2814e-10	-//-
C2.141	12333.0463711565	8874.16799136735	0.47485	0.0059704	0.038859	sp|Q9P784|RL4B_SCHPO 60S ribosomal protein L4-B OS=Schizosaccharomyces pombe (strain 972 / ATCC 24843) GN=rpl401 PE=3 SV=1//3.4107e-107
C2.188	5807.36478720912	3376.79914783593	0.78223	7.0988e-06	0.0001176	-//-
C2.2	1286.59185478599	489.141964126692	1.3952	5.8663e-11	2.2161e-09	-//-
C2.21	9520.25382336024	1438.31208433646	2.7266	4.3679e-32	6.9304e-30	sp|P49374|HGT1_KLULA High-affinity glucose transporter OS=Kluyveromyces lactis (strain ATCC 8585 / CBS 2359 / DSM 70799 / NBRC 1267 / NRRL Y-1140 / WM37) GN=HGT1 PE=3 SV=1//1.81137e-117
C2.23	246.174088040749	92.9542846436041	1.4051	0.0018062	0.014896	sp|P38993|FET3_YEAST Iron transport multicopper oxidase FET3 OS=Saccharomyces cerevisiae (strain ATCC 204508 / S288c) GN=FET3 PE=1 SV=2//6.09923e-73
C2.26	41.2089318787885	12.22687680821	1.7529	0.00088421	0.0081252	-//-
C2.261	1316.613796555	854.237814315897	0.62412	0.0047164	0.032133	sp|B8D680|RTCA_DESK1 RNA 3&apos;-terminal phosphate cyclase OS=Desulfurococcus kamchatkensis (strain 1221n / DSM 18924) GN=rtcA PE=3 SV=1//9.43644e-27
C2.262	29034.6209636189	12708.9289261455	1.1919	9.8578e-05	0.0011991	-//-
C2.265	8688.39793277782	2934.16654586777	1.5661	1.0825e-06	2.0947e-05	sp|Q00298|CUTI_BOTFU Cutinase OS=Botryotinia fuckeliana GN=cutA PE=3 SV=1//1.85742e-19
C2.268	4336.64434517348	664.842671178622	2.7055	1.0936e-46	3.3949e-44	-//-
C2.273	358.893855003727	215.855268604417	0.73349	0.00074482	0.0069882	-//-
C2.276	8445.66650315949	5134.19370036036	0.71807	7.8052e-05	0.00097943	sp|O94528|CAF5_SCHPO Caffeine resistance protein 5 OS=Schizosaccharomyces pombe (strain 972 / ATCC 24843) GN=caf5 PE=3 SV=1//5.0174e-62
C2.289	2268.49180108611	1474.54975761746	0.62146	0.00045398	0.0045654	sp|O94564|YGD6_SCHPO Zinc-type alcohol dehydrogenase-like protein C1773.06c OS=Schizosaccharomyces pombe (strain 972 / ATCC 24843) GN=SPBC1773.06c PE=3 SV=1//2.9707e-36
C2.317	1792.6239774761	1151.20981185446	0.63892	0.00034081	0.0035838	sp|Q49W60|2NPD_STAS1 Probable nitronate monooxygenase OS=Staphylococcus saprophyticus subsp. saprophyticus (strain ATCC 15305 / DSM 20229) GN=SSP1854 PE=3 SV=1//8.95614e-26
C2.32	426.478159765497	225.725606692194	0.9179	2.2697e-05	0.00032872	-//-
C2.328	1009.48398966912	634.962250628497	0.66888	0.00053494	0.0052141	-//-
C2.33	104287.330535407	2723.12143619659	5.2592	6.4742e-146	4.6226e-142	sp|Q9Y7G5|PHACA_EMEND Phenylacetate 2-hydroxylase OS=Emericella nidulans GN=phacA PE=1 SV=1//0
C2.339	14511.2711095522	1349.96421807518	3.4262	3.6807e-21	3.1663e-19	-//-
C2.34	707.578208332138	271.508736635679	1.3819	2.2067e-11	8.5628e-10	sp|Q28379|MX1_HORSE Interferon-induced GTP-binding protein Mx1 OS=Equus caballus GN=MX1 PE=2 SV=1//1.10995e-36
C2.340	496.692271965602	264.615123456048	0.90846	0.0020471	0.016423	sp|O94493|YC7C_SCHPO Uncharacterized esterase/lipase C417.12 OS=Schizosaccharomyces pombe (strain 972 / ATCC 24843) GN=SPCC417.12 PE=3 SV=2//5.30059e-07
C2.342	1392.94903486926	786.924019619261	0.82385	7.6144e-06	0.00012527	sp|O94305|MGLL_SCHPO Putative monoglyceride lipase OS=Schizosaccharomyces pombe (strain 972 / ATCC 24843) GN=SPCC5E4.05c PE=1 SV=1//1.38706e-12
C2.357	386.870153320626	194.808554317563	0.98979	5.2451e-06	8.9167e-05	sp|Q10327|YD72_SCHPO Uncharacterized protein C32A11.02c OS=Schizosaccharomyces pombe (strain 972 / ATCC 24843) GN=SPAC32A11.02c PE=4 SV=1//3.44442e-15
C2.360	385.786966403182	247.041727265843	0.64305	0.0031613	0.023318	sp|Q6MWE5|VIT11_ORYSJ Vacuolar iron transporter 1.1 OS=Oryza sativa subsp. japonica GN=VIT1.1 PE=2 SV=1//3.36852e-29
C2.375	4111.95218713077	2885.75134060498	0.51088	0.0044038	0.030587	sp|Q4WQC5|S2538_ASPFU Solute carrier family 25 member 38 homolog OS=Neosartorya fumigata (strain ATCC MYA-4609 / Af293 / CBS 101355 / FGSC A1100) GN=AFUA_4G12340 PE=3 SV=1//4.36707e-142
C2.38	170.152558647919	92.9000355675207	0.87308	0.0018067	0.014896	sp|A2QBQ3|EGLX_ASPNC Probable endo-1,3(4)-beta-glucanase An02g00850 OS=Aspergillus niger (strain CBS 513.88 / FGSC A1513) GN=An02g00850 PE=3 SV=1//3.92286e-44
C2.394	263.487729792875	172.011005682154	0.61523	0.0072002	0.045455	-//-
C2.404	2256.02496183477	912.39608648001	1.3061	3.8876e-12	1.6621e-10	sp|P11182|ODB2_HUMAN Lipoamide acyltransferase component of branched-chain alpha-keto acid dehydrogenase complex, mitochondrial OS=Homo sapiens GN=DBT PE=1 SV=3//5.42427e-06
C2.405	3200.94516444357	814.015747933909	1.9754	1.0862e-19	8.43e-18	sp|P45723|PLC_STAAE 1-phosphatidylinositol phosphodiesterase OS=Staphylococcus aureus (strain Newman) GN=plc PE=1 SV=2//5.43192e-19
C2.424	5851.7043913002	3609.67451824113	0.69699	5.3478e-05	0.00071105	sp|P36151|YK50_YEAST Uncharacterized protein YKR070W OS=Saccharomyces cerevisiae (strain ATCC 204508 / S288c) GN=YKR070W PE=1 SV=1//3.73366e-72
C2.478	150.757684115906	63.5716833444002	1.2458	1.7285e-05	0.0002582	sp|Q9RPT1|RHLG_PSEAE Rhamnolipids biosynthesis 3-oxoacyl-[acyl-carrier-protein] reductase OS=Pseudomonas aeruginosa (strain ATCC 15692 / PAO1 / 1C / PRS 101 / LMG 12228) GN=rhlG PE=1 SV=1//3.35154e-29
C2.479	844.602394112201	388.889650357662	1.1189	2.04e-08	5.4965e-07	sp|Q4WQ08|ADMB_ASPFU Disintegrin and metalloproteinase domain-containing protein B OS=Neosartorya fumigata (strain ATCC MYA-4609 / Af293 / CBS 101355 / FGSC A1100) GN=ADM-B PE=3 SV=2//0
C2.484	580.218633254404	375.074073397941	0.62942	0.001391	0.011952	sp|Q2TBR0|PCCB_BOVIN Propionyl-CoA carboxylase beta chain, mitochondrial OS=Bos taurus GN=PCCB PE=2 SV=1//1.08854e-21
C2.487	3758.88339540468	2647.43727357507	0.50571	0.0041422	0.029196	sp|Q92406|NDUV1_ASPNG NADH-ubiquinone oxidoreductase 51 kDa subunit, mitochondrial OS=Aspergillus niger GN=NUO51 PE=3 SV=1//8.20587e-33
C2.488	307.686046073195	185.153373440496	0.73274	0.0014565	0.012456	sp|O74738|SET10_SCHPO Ribosomal lysine N-methyltransferase set10 OS=Schizosaccharomyces pombe (strain 972 / ATCC 24843) GN=set10 PE=3 SV=1//8.29857e-25
C2.494	10816.1738834985	5183.90513523512	1.0611	0.00020878	0.0023184	sp|Q05493|THIK_YARLI 3-ketoacyl-CoA thiolase, peroxisomal OS=Yarrowia lipolytica (strain CLIB 122 / E 150) GN=POT1 PE=3 SV=1//3.13257e-123
C2.510	12738.2156163505	7748.64387423272	0.71715	0.00063152	0.0060362	-//-
C2.550	709.844755121816	467.166503136289	0.60357	0.0017067	0.014219	-//-
C2.558	1046.21122153851	572.670093888564	0.8694	8.2219e-06	0.00013372	-//-
C2.566	2049.06371394793	1006.03744910962	1.0263	6.5315e-05	0.00084945	-//-
C2.578	2066.27534090253	714.786810235969	1.5314	1.3436e-15	8.3419e-14	-//-
C2.585	544.143060341321	356.27601271056	0.61099	0.0029156	0.02189	sp|Q944I4|GLYK_ARATH D-glycerate 3-kinase, chloroplastic OS=Arabidopsis thaliana GN=GLYK PE=1 SV=2//1.13352e-20
C2.590	311.57514522511	191.03809236487	0.70572	0.0039011	0.02787	sp|O42645|YF94_SCHPO RCC1 repeat-containing protein C10F6.04 OS=Schizosaccharomyces pombe (strain 972 / ATCC 24843) GN=SPAC10F6.04 PE=3 SV=1//9.79066e-19
C2.60	33428.4960907516	5928.45344633852	2.4954	6.6111e-30	9.4406e-28	-//-
C2.605	10401.2993290355	7401.26156507554	0.49092	0.0046355	0.031733	sp|P0CT65|RS16B_SCHPO 40S ribosomal protein S16-B OS=Schizosaccharomyces pombe (strain 972 / ATCC 24843) GN=rps1602 PE=3 SV=1//9.08469e-43
C2.626	841.996827787311	567.498964457028	0.5692	0.0025978	0.019966	-//-
C2.628	570.029689007072	116.276777067975	2.2935	6.5823e-24	6.7139e-22	-//-
C2.629	848.919337539791	151.435599139386	2.4869	1.3765e-30	2.0475e-28	sp|Q8L799|MIOX1_ARATH Inositol oxygenase 1 OS=Arabidopsis thaliana GN=MIOX1 PE=2 SV=1//1.64787e-73
C2.630	1167.1744622515	364.557037615618	1.6788	7.5854e-17	4.9688e-15	sp|Q3ZFI7|GAR1_HYPJE D-galacturonate reductase OS=Hypocrea jecorina GN=gar1 PE=1 SV=1//3.18593e-110
C2.642	11695.174815222	8025.19287069449	0.54331	0.0015479	0.013157	sp|P34737|RS15_PODAS 40S ribosomal protein S15 OS=Podospora anserina GN=RPS15 PE=3 SV=1//4.34145e-56
C2.697	294.762368246937	182.917975594439	0.68836	0.0022933	0.017935	-//-
C2.698	1909.3696753739	1173.18527284487	0.70267	0.0017775	0.01474	sp|P53326|YG5L_YEAST Uncharacterized protein YGR266W OS=Saccharomyces cerevisiae (strain ATCC 204508 / S288c) GN=YGR266W PE=1 SV=1//1.09377e-104
C2.706	5971.29497728775	4054.19641147094	0.55863	0.00093057	0.0084857	sp|Q9USN1|SNX12_SCHPO Sorting nexin-12 OS=Schizosaccharomyces pombe (strain 972 / ATCC 24843) GN=snx12 PE=3 SV=1//4.53133e-16
C2.708	10921.5119851069	5109.68079341819	1.0959	1.8081e-10	6.4227e-09	-//-
C2.787	2492.81885663744	348.264394092295	2.8395	3.9765e-07	8.5262e-06	-//-
C2.788	39442.5232119043	983.506854636172	5.3257	7.2364e-17	4.7841e-15	-//-
C2.827	607.091187225876	351.186256893149	0.78968	0.00015761	0.0018151	sp|Q0VCN1|NMRL1_BOVIN NmrA-like family domain-containing protein 1 OS=Bos taurus GN=NMRAL1 PE=2 SV=1//8.34644e-20
C2.829	812.254847454687	479.365642375249	0.76081	0.00012438	0.0014727	-//-
C2.84	4016.91912609811	185.53005181704	4.4364	1.1448e-06	2.1972e-05	sp|P15710|PHO4_NEUCR Phosphate-repressible phosphate permease pho-4 OS=Neurospora crassa (strain ATCC 24698 / 74-OR23-1A / CBS 708.71 / DSM 1257 / FGSC 987) GN=pho-4 PE=1 SV=1//2.36022e-91
C2.85	316.046566520517	128.139618221849	1.3024	0.00011155	0.0013275	sp|P47159|YJ94_YEAST Uncharacterized membrane protein YJR124C OS=Saccharomyces cerevisiae (strain ATCC 204508 / S288c) GN=YJR124C PE=1 SV=1//5.26557e-66
C2.853	103.467968636533	53.6742207185816	0.94688	0.0030516	0.022626	sp|Q10248|YD1K_SCHPO Uncharacterized mitochondrial carrier C4G9.20c OS=Schizosaccharomyces pombe (strain 972 / ATCC 24843) GN=SPAC4G9.20c PE=3 SV=2//4.47824e-08
C2.86	266.23090024306	104.116792058057	1.3545	1.8127e-07	4.1416e-06	-//-
C2.860	602.867821724547	331.297315305178	0.86372	1.7972e-05	0.00026622	sp|O67610|FABG_AQUAE 3-oxoacyl-[acyl-carrier-protein] reductase FabG OS=Aquifex aeolicus (strain VF5) GN=fabG PE=1 SV=1//2.45471e-25
C2.893	11937.8117165451	8383.14079626431	0.50998	0.0027299	0.020869	sp|Q8L805|RL35_WHEAT 60S ribosomal protein L35 OS=Triticum aestivum GN=RPL35 PE=1 SV=1//1.01963e-19
C2.900	1287.06188341797	854.534345140732	0.59087	0.0012991	0.011339	-//-
C2.918	1165.62599988787	546.976580927928	1.0916	0.002899	0.021811	sp|P38680|MTR_NEUCR N amino acid transport system protein OS=Neurospora crassa (strain ATCC 24698 / 74-OR23-1A / CBS 708.71 / DSM 1257 / FGSC 987) GN=mtr PE=3 SV=2//2.23899e-32
C2.939	100.487021106262	23.4707578367881	2.0981	1.2131e-08	3.41e-07	-//-
C2.971	1034.55895598256	722.865320652526	0.51722	0.0076257	0.047594	sp|Q54PQ4|GEFA_DICDI Ras guanine nucleotide exchange factor A OS=Dictyostelium discoideum GN=gefA PE=2 SV=1//1.5679e-18
C2.972	986.350810167546	577.192686531931	0.77305	0.0016713	0.013996	sp|Q9UUB8|YH9J_SCHPO NifU-like protein C1709.19c OS=Schizosaccharomyces pombe (strain 972 / ATCC 24843) GN=SPBC1709.19c PE=3 SV=1//5.70202e-56
C2.975	10025.9464513307	7106.91083922769	0.49644	0.0040933	0.028994	sp|O13418|RL15_ASPNG 60S ribosomal protein L15 OS=Aspergillus niger GN=rpl15 PE=2 SV=1//5.85529e-11
C2.979	730.191807474507	420.695682175591	0.7955	7.0773e-05	0.00090559	sp|Q1MTR5|YG66_SCHPO Uncharacterized RING finger membrane protein C15C4.06c OS=Schizosaccharomyces pombe (strain 972 / ATCC 24843) GN=SPBC15C4.06c PE=3 SV=1//6.47439e-09
C2.989	8594.00886617261	6141.26126888435	0.4848	0.007278	0.045865	sp|P0CX24|RL20B_YEAST 60S ribosomal protein L20-B OS=Saccharomyces cerevisiae (strain ATCC 204508 / S288c) GN=RPL20B PE=1 SV=1//2.88633e-11
C2.997	572.092206201706	319.689398622264	0.83958	3.5356e-05	0.00049051	-//-
C3.100	1239.12710401082	765.404158494696	0.69503	0.00016221	0.001862	sp|O13632|PVH1_SCHPO Tyrosine-protein phosphatase yvh1 OS=Schizosaccharomyces pombe (strain 972 / ATCC 24843) GN=yvh1 PE=3 SV=1//3.2575e-28
C3.1004	3992.17385097481	1333.54920761506	1.5819	4.8818e-13	2.2782e-11	sp|B5WWZ9|FAO2_LOTJA Long-chain-alcohol oxidase FAO2 OS=Lotus japonicus GN=FAO2 PE=2 SV=1//1.7739e-61
C3.1005	668.126521597814	449.700379035835	0.57116	0.002781	0.021124	sp|Q90YC0|EF1G_CARAU Elongation factor 1-gamma OS=Carassius auratus GN=eef1g PE=2 SV=1//3.16332e-28
C3.1012	621.235656094872	416.81733510194	0.57573	0.0035396	0.025736	-//-
C3.1013	27.3668237168948	2.39691901189164	3.5132	8.9883e-06	0.00014552	sp|Q1ZXQ1|FAAA_DICDI Fumarylacetoacetase OS=Dictyostelium discoideum GN=fah PE=3 SV=1//1.70567e-06
C3.1014	278.557224026037	17.262996580745	4.0122	1.4655e-36	2.9065e-34	-//-
C3.1015	61.1318236412667	12.5366633864621	2.2858	1.2466e-06	2.3672e-05	sp|P53389|HOL1_YEAST Protein HOL1 OS=Saccharomyces cerevisiae (strain ATCC 204508 / S288c) GN=HOL1 PE=1 SV=1//3.76027e-15
C3.1016	1091.11918537362	752.8409836014	0.53539	0.0058326	0.038208	sp|Q12559|AMDS_ASPOR Acetamidase OS=Aspergillus oryzae (strain ATCC 42149 / RIB 40) GN=amdS PE=3 SV=2//9.33665e-60
C3.1017	324.78431001595	62.1577601121404	2.3855	1.4579e-08	4.0503e-07	-//-
C3.1018	70.7300088738481	19.3772535524263	1.868	6.244e-06	0.00010416	sp|P17064|FCY2_YEAST Purine-cytosine permease FCY2 OS=Saccharomyces cerevisiae (strain ATCC 204508 / S288c) GN=FCY2 PE=1 SV=2//8.61191e-48
C3.1023	989.327004512019	659.456384536376	0.58517	0.0019191	0.015624	sp|Q4WFX9|LAP2_ASPFU Probable leucine aminopeptidase 2 OS=Neosartorya fumigata (strain ATCC MYA-4609 / Af293 / CBS 101355 / FGSC A1100) GN=lap2 PE=3 SV=2//1.26419e-173
C3.1031	876.42192353925	423.685049805945	1.0486	1.3754e-07	3.2199e-06	sp|Q09922|YAKB_SCHPO Uncharacterized transcriptional regulatory protein C1F7.11c OS=Schizosaccharomyces pombe (strain 972 / ATCC 24843) GN=SPAC1F7.11c PE=3 SV=1//3.35942e-06
C3.159	2690.63430183877	1924.42552660375	0.48352	0.0058656	0.038315	sp|Q2UGK2|PPIB_ASPOR Peptidyl-prolyl cis-trans isomerase B OS=Aspergillus oryzae (strain ATCC 42149 / RIB 40) GN=cpr2 PE=3 SV=1//4.58309e-12
C3.199	1567.382947617	805.681700015183	0.96008	1.8156e-07	4.1416e-06	-//-
C3.201	10986.0265175979	4610.83736874405	1.2526	6.2751e-13	2.9094e-11	-//-
C3.214	1436.85895284193	909.231941930404	0.6602	0.0002297	0.0025161	-//-
C3.230	660.146135541672	386.923658798398	0.77074	8.7221e-05	0.0010793	-//-
C3.290	997.59578887581	516.531449328591	0.9496	1.0823e-06	2.0947e-05	sp|P28348|NIRA_EMENI Nitrogen assimilation transcription factor nirA OS=Emericella nidulans (strain FGSC A4 / ATCC 38163 / CBS 112.46 / NRRL 194 / M139) GN=nirA PE=3 SV=1//1.48025e-17
C3.303	656.234637119042	383.435858885916	0.77523	0.0001551	0.0017919	sp|P45493|HIPO_CAMJE Hippurate hydrolase OS=Campylobacter jejuni subsp. jejuni serotype O:2 (strain NCTC 11168) GN=hipO PE=3 SV=2//4.79541e-62
C3.311	769.678014036268	69.806569138485	3.4628	3.6328e-20	2.882e-18	-//-
C3.312	368.809432843201	46.1604213512376	2.9981	1.2049e-29	1.6544e-27	sp|P15245|PH2M_TRICU Phenol 2-monooxygenase OS=Trichosporon cutaneum PE=1 SV=3//1.10782e-32
C3.316	706.5276993994	465.617570245028	0.6016	0.0015859	0.013416	sp|Q5AI90|SIR5_CANAL NAD-dependent protein deacylase OS=Candida albicans (strain SC5314 / ATCC MYA-2876) GN=CaO19.10480 PE=3 SV=1//3.96766e-67
C3.318	682.866502667361	446.387969073812	0.61331	0.002006	0.016147	sp|Q10439|ICP55_SCHPO Intermediate cleaving peptidase 55 OS=Schizosaccharomyces pombe (strain 972 / ATCC 24843) GN=icp55 PE=3 SV=2//7.19968e-07
C3.326	1170.05232548391	379.262207049845	1.6253	6.4422e-17	4.3807e-15	sp|P94681|TSAC_COMTE 4-formylbenzenesulfonate dehydrogenase TsaC1/TsaC2 OS=Comamonas testosteroni GN=tsaC1 PE=1 SV=1//6.56873e-47
C3.354	4264.14098975505	1339.58341801427	1.6705	1.391e-14	7.8822e-13	sp|P50136|ODBA_MOUSE 2-oxoisovalerate dehydrogenase subunit alpha, mitochondrial OS=Mus musculus GN=Bckdha PE=1 SV=1//1.14152e-102
C3.359	1804.43577124361	184.237882490364	3.2919	0.00067343	0.006394	-//-
C3.390	5560.90812354685	3667.70000193792	0.60044	0.00055849	0.0054106	sp|Q9UT46|MOC3_SCHPO Transcriptional regulatory protein moc3 OS=Schizosaccharomyces pombe (strain 972 / ATCC 24843) GN=moc3 PE=1 SV=4//4.1153e-11
C3.393	13970.0942619993	6946.6939438075	1.0079	1.6857e-07	3.895e-06	-//-
C3.409	664.897518273466	300.312758101046	1.1467	2.7443e-08	7.1773e-07	sp|Q9P5M9|MUG14_SCHPO Meiotically up-regulated gene 14 protein OS=Schizosaccharomyces pombe (strain 972 / ATCC 24843) GN=mug14 PE=1 SV=1//2.13179e-41
C3.435	1226.16890635712	267.294091476942	2.1977	1.5192e-12	6.6959e-11	-//-
C3.441	105.576353872933	44.3023149129329	1.2528	0.00019958	0.0022301	sp|Q8TUZ4|DAPA_METKA 4-hydroxy-tetrahydrodipicolinate synthase OS=Methanopyrus kandleri (strain AV19 / DSM 6324 / JCM 9639 / NBRC 100938) GN=dapA PE=3 SV=1//9.80389e-48
C3.488	1552.60553537695	1074.79351763897	0.53063	0.0029118	0.021884	sp|Q12091|DAP1_YEAST Damage response protein 1 OS=Saccharomyces cerevisiae (strain ATCC 204508 / S288c) GN=DAP1 PE=1 SV=1//2.873e-20
C3.489	120.764736646137	55.8288579817214	1.1131	0.00021526	0.0023828	sp|O94559|YF65_SCHPO Uncharacterized protein C23C4.05c OS=Schizosaccharomyces pombe (strain 972 / ATCC 24843) GN=SPAC23C4.05c PE=3 SV=1//3.69997e-09
C3.49	2778.5773043255	742.10817757716	1.9046	0.0058329	0.038208	sp|O14031|PGT1_SCHPO Glutathione transporter 1 OS=Schizosaccharomyces pombe (strain 972 / ATCC 24843) GN=pgt1 PE=1 SV=1//5.92099e-44
C3.589	8428.70447668375	5743.36903472309	0.55341	0.0014583	0.012456	-//-
C3.590	3796.30999611488	2489.59139869114	0.60869	0.00057993	0.0055654	-//-
C3.596	760.560136149656	446.280696984061	0.76911	7.362e-05	0.00092889	-//-
C3.602	7334.51813322452	4845.77458613848	0.59797	0.00054396	0.0052842	sp|O43105|RS7_NEUCR 40S ribosomal protein S7 OS=Neurospora crassa (strain ATCC 24698 / 74-OR23-1A / CBS 708.71 / DSM 1257 / FGSC 987) GN=crp-15 PE=3 SV=2//1.13796e-07
C3.606	2881.53199047341	1052.39915888694	1.4532	7.8065e-08	1.9154e-06	sp|Q9HDW7|ATC2_SCHPO Calcium-transporting ATPase 2 OS=Schizosaccharomyces pombe (strain 972 / ATCC 24843) GN=pmc1 PE=3 SV=1//7.81011e-53
C3.612	1772.56716527379	970.056539393202	0.8697	1.2425e-06	2.3657e-05	sp|A8DRH7|LGA1_ASPNG L-threo-3-deoxy-hexylosonate aldolase OS=Aspergillus niger GN=gaaC PE=3 SV=1//0
C3.613	1389.02066270411	600.033067583629	1.211	1.4465e-10	5.2692e-09	sp|Q66KD5|ING3_XENTR Inhibitor of growth protein 3 OS=Xenopus tropicalis GN=ing3 PE=2 SV=1//9.2353e-12
C3.618	4860.27957742371	2070.6899963116	1.2309	6.2996e-12	2.6304e-10	sp|Q9HFB3|PACC_ASPOR pH-response transcription factor pacC/RIM101 OS=Aspergillus oryzae (strain ATCC 42149 / RIB 40) GN=pacC PE=3 SV=2//0
C3.619	309.095062468792	167.203911904954	0.88644	0.00013784	0.0016108	-//-
C3.634	6411.69486074195	4691.94145495599	0.45052	0.007643	0.04766	sp|Q09668|RL22_SCHPO 60S ribosomal protein L22 OS=Schizosaccharomyces pombe (strain 972 / ATCC 24843) GN=rpl22 PE=1 SV=3//1.0023e-11
C3.651	729.709658285806	362.227010402019	1.0104	5.4155e-07	1.1273e-05	-//-
C3.656	432.749010561671	209.230448680371	1.0484	2.0186e-06	3.701e-05	sp|P15802|AAAA_PENCH Acyl-coenzyme A:6-aminopenicillanic-acid-acyltransferase 40 kDa form OS=Penicillium chrysogenum GN=penDE PE=1 SV=1//2.23739e-40
C3.665	965.343661987288	464.081893107185	1.0567	2.6513e-08	6.9597e-07	-//-
C3.666	9826.61029053813	3885.75274022177	1.3385	3.7003e-14	1.9285e-12	sp|Q4WDN4|OPSB_ASPFU Probable aspartic-type endopeptidase opsB OS=Neosartorya fumigata (strain ATCC MYA-4609 / Af293 / CBS 101355 / FGSC A1100) GN=opsB PE=3 SV=1//5.77928e-53
C3.667	4652.81930660564	2838.74538525794	0.71285	5.544e-05	0.00073303	-//-
C3.673	1344.99001434867	643.01424953822	1.0647	2.2778e-08	6.0684e-07	-//-
C3.674	3149.89076388052	889.679911458726	1.8239	5.3666e-23	5.249e-21	sp|A1CL82|MCA1B_ASPCL Metacaspase-1B OS=Aspergillus clavatus (strain ATCC 1007 / CBS 513.65 / DSM 816 / NCTC 3887 / NRRL 1) GN=casB PE=3 SV=1//4.1385e-137
C3.678	3694.59558893735	2229.98894865684	0.72838	4.5477e-05	0.00061848	sp|Q59LF3|RV167_CANAL Regulator of cytoskeleton and endocytosis RVS167 OS=Candida albicans (strain SC5314 / ATCC MYA-2876) GN=RVS167 PE=3 SV=1//1.11323e-103
C3.684	373.145091856044	149.684764790832	1.3178	6.62e-09	1.9372e-07	-//-
C3.687	649.539625732655	401.413671021915	0.69433	0.0013557	0.011719	sp|P34559|ECHM_CAEEL Probable enoyl-CoA hydratase, mitochondrial OS=Caenorhabditis elegans GN=ech-6 PE=3 SV=1//1.41311e-06
C3.708	616.438405321313	276.666610313798	1.1558	4.7924e-07	1.0064e-05	-//-
C3.709	1101.06375751234	583.698204675224	0.9156	1.9089e-06	3.5309e-05	-//-
C3.713	398.184468841705	168.617835137214	1.2397	3.818e-08	9.7707e-07	sp|Q9C101|YKT8_SCHPO Uncharacterized MFS-type transporter PB1E7.08c OS=Schizosaccharomyces pombe (strain 972 / ATCC 24843) GN=SPAPB1E7.08c PE=1 SV=1//5.95644e-11
C3.724	33.3287187774364	7.27151761859219	2.1964	0.001307	0.011367	-//-
C3.725	1572.31227698766	706.922843998914	1.1533	9.8399e-10	3.2377e-08	-//-
C3.739	2451.6708247002	417.827455419613	2.5528	2.5224e-08	6.6703e-07	-//-
C3.740	1091.88022649838	577.369302544805	0.91925	1.2808e-05	0.00019838	sp|Q8VHK0|ACOT8_RAT Acyl-coenzyme A thioesterase 8 OS=Rattus norvegicus GN=Acot8 PE=2 SV=1//2.1233e-37
C3.756	612.199235577799	353.972497003795	0.79036	0.00011952	0.0014175	-//-
C3.762	12435.0623666987	8893.78139635645	0.48354	0.0052351	0.035196	sp|Q7RVI1|RS5_NEUCR 40S ribosomal protein S5 OS=Neurospora crassa (strain ATCC 24698 / 74-OR23-1A / CBS 708.71 / DSM 1257 / FGSC 987) GN=rps-5 PE=3 SV=2//8.06403e-13
C3.770	2278.91085788466	745.382046341348	1.6123	0.00070244	0.006643	-//-
C3.771	7107.58230284729	5229.18148139273	0.44277	0.0079716	0.049277	sp|Q54RR5|ACDSB_DICDI Probable short/branched chain specific acyl-CoA dehydrogenase OS=Dictyostelium discoideum GN=acadsb PE=3 SV=1//9.61194e-118
C3.793	990.533833155304	308.365370041977	1.6836	6.8785e-17	4.5899e-15	sp|O59805|YJV7_SCHPO Putative amidase C550.07 OS=Schizosaccharomyces pombe (strain 972 / ATCC 24843) GN=SPCC550.07 PE=3 SV=1//1.28299e-42
C3.814	1506.70903205099	1044.89922830422	0.52804	0.0050248	0.033981	sp|P39529|YJU6_YEAST Putative transcriptional regulatory protein YJL206C OS=Saccharomyces cerevisiae (strain ATCC 204508 / S288c) GN=YJL206C PE=2 SV=1//5.06829e-17
C3.823	754.679698458653	504.425100363549	0.58122	0.0022592	0.017706	sp|O59805|YJV7_SCHPO Putative amidase C550.07 OS=Schizosaccharomyces pombe (strain 972 / ATCC 24843) GN=SPCC550.07 PE=3 SV=1//8.20791e-63
C3.829	451.417363796368	107.362310221788	2.072	1.3111e-18	9.5525e-17	sp|Q8K9J5|FABG_BUCAP 3-oxoacyl-[acyl-carrier-protein] reductase FabG OS=Buchnera aphidicola subsp. Schizaphis graminum (strain Sg) GN=fabG PE=3 SV=1//3.06591e-12
C3.830	500.280852253145	306.035342828377	0.70904	0.00056154	0.0054328	sp|P53839|GOR1_YEAST Glyoxylate reductase 1 OS=Saccharomyces cerevisiae (strain ATCC 204508 / S288c) GN=GOR1 PE=1 SV=1//7.02481e-36
C3.845	2577.86866683402	339.188406080274	2.926	3.4788e-50	1.3073e-47	sp|Q5PXQ6|CHQB_NOCSI Hydroxyquinol 1,2-dioxygenase OS=Nocardioides simplex GN=chqB PE=1 SV=1//2.91384e-41
C3.855	1991.18281771727	630.154543820089	1.6598	0.00019794	0.0022152	sp|P44094|Y1014_HAEIN Uncharacterized protein HI_1014 OS=Haemophilus influenzae (strain ATCC 51907 / DSM 11121 / KW20 / Rd) GN=HI_1014 PE=3 SV=1//2.94181e-75
C3.861	2409.32915417675	1320.69134099056	0.86734	6.3933e-05	0.00083299	-//-
C3.903	759.222298409606	487.593031235432	0.63884	0.0011242	0.010033	sp|Q9RGS8|PHLN_BURPS Non-hemolytic phospholipase C OS=Burkholderia pseudomallei (strain K96243) GN=plcN PE=1 SV=2//1.36072e-21
C3.908	7043.31089493802	2505.79309103417	1.491	6.6263e-17	4.4634e-15	-//-
C3.909	4175.00446781352	1301.78233002618	1.6813	0.00010219	0.0012409	-//-
C3.914	4310.60876416811	2729.60695524318	0.6592	0.00012756	0.0015004	-//-
C3.916	5029.59670779032	3339.23972856538	0.59092	0.00053529	0.0052141	-//-
C3.922	794.431904057348	463.879991649892	0.77617	8.7889e-05	0.0010838	sp|A1D1E6|AGDC_NEOFI Probable alpha/beta-glucosidase agdC OS=Neosartorya fischeri (strain ATCC 1020 / DSM 3700 / FGSC A1164 / NRRL 181) GN=agdC PE=3 SV=1//1.12432e-62
C3.923	3822.17683969504	2144.81664360495	0.83354	1.7781e-06	3.3062e-05	sp|Q4WRH9|AGDC_ASPFU Probable alpha/beta-glucosidase agdC OS=Neosartorya fumigata (strain ATCC MYA-4609 / Af293 / CBS 101355 / FGSC A1100) GN=agdC PE=3 SV=1//0
C3.932	2157.29916671638	1024.442510511	1.0744	5.1364e-09	1.5345e-07	-//-
C3.96	5165.03101919285	3453.91454972843	0.58054	0.0057068	0.037486	-//-
C3.961	1230.54936391139	834.618892045927	0.56011	0.001969	0.015922	-//-
C3.965	2225.7773635424	130.348504561072	4.0939	6.7957e-42	1.9409e-39	-//-
C4.1	5765.82479748192	2224.81536710047	1.3738	2.7695e-13	1.3183e-11	sp|P0C0T2|ANKS6_RAT Ankyrin repeat and SAM domain-containing protein 6 OS=Rattus norvegicus GN=Anks6 PE=1 SV=2//2.50875e-06
C4.104	3468.34516500147	2224.15909183975	0.64099	0.00024696	0.0026798	sp|O59827|GST2_SCHPO Glutathione S-transferase 2 OS=Schizosaccharomyces pombe (strain 972 / ATCC 24843) GN=gst2 PE=2 SV=1//3.46912e-58
C4.132	16341.3130728407	11665.5409334991	0.48627	0.0044236	0.030655	sp|Q8NKF4|RL3_ASPFU 60S ribosomal protein L3 OS=Neosartorya fumigata (strain ATCC MYA-4609 / Af293 / CBS 101355 / FGSC A1100) GN=rpl3 PE=1 SV=2//0
C4.139	586.681393088899	367.047972963844	0.67661	0.0013054	0.011367	-//-
C4.140	3736.6348987537	1043.52568536342	1.8403	9.5064e-24	9.4272e-22	sp|Q8GXR2|PLT6_ARATH Probable polyol transporter 6 OS=Arabidopsis thaliana GN=PLT6 PE=2 SV=2//3.60875e-40
C4.150	1346.31757337473	939.233503354904	0.51946	0.006089	0.039375	sp|Q5T9A4|ATD3B_HUMAN ATPase family AAA domain-containing protein 3B OS=Homo sapiens GN=ATAD3B PE=1 SV=1//1.5276e-09
C4.171	4074.35286815196	1597.76175421894	1.3505	1.1892e-05	0.00018579	sp|P36035|JEN1_YEAST Carboxylic acid transporter protein homolog OS=Saccharomyces cerevisiae (strain ATCC 204508 / S288c) GN=JEN1 PE=1 SV=1//5.83345e-78
C4.182	1783.63342500079	1128.72327585972	0.66013	0.00026982	0.0029058	sp|Q1MTM9|YFN1_SCHPO Uncharacterized transcriptional regulatory protein C1327.01c OS=Schizosaccharomyces pombe (strain 972 / ATCC 24843) GN=SPAC1327.01c PE=1 SV=2//1.04893e-15
C4.186	1008.0159151747	359.857828959377	1.486	3.0919e-14	1.6596e-12	sp|O42912|TAD1_SCHPO tRNA-specific adenosine deaminase 1 OS=Schizosaccharomyces pombe (strain 972 / ATCC 24843) GN=SPBC16A3.06 PE=3 SV=1//3.72036e-15
C4.188	3716.2606939445	2150.79783099049	0.78898	7.709e-06	0.00012653	-//-
C4.192	9705.02961353833	6949.90459896064	0.48174	0.0053387	0.035609	sp|O13819|YMR1_SCHPO Phosphoinositide 3-phosphatase OS=Schizosaccharomyces pombe (strain 972 / ATCC 24843) GN=SPAC19A8.03 PE=3 SV=1//5.76393e-124
C4.2	762.152624712313	490.394366193117	0.63614	0.0059984	0.038971	sp|Q6C8T3|AIM9_YARLI Altered inheritance of mitochondria protein 9, mitochondrial OS=Yarrowia lipolytica (strain CLIB 122 / E 150) GN=AIM9 PE=3 SV=1//4.26984e-19
C4.202	1759.25782752816	1144.0877857107	0.62077	0.00057628	0.0055379	sp|A8G7R4|DGOD_SERP5 D-galactonate dehydratase OS=Serratia proteamaculans (strain 568) GN=dgoD PE=3 SV=1//1.71085e-105
C4.216	657.165188011401	398.828106306147	0.72049	0.00025929	0.0028008	sp|Q9P768|YI26_SCHPO Uncharacterized amino-acid permease P7G5.06 OS=Schizosaccharomyces pombe (strain 972 / ATCC 24843) GN=SPAP7G5.06 PE=3 SV=1//8.06969e-101
C4.224	401.908811411813	44.6789932894775	3.1692	7.821e-11	2.9084e-09	sp|Q8X176|PHOA_ASPFU Acid phosphatase OS=Neosartorya fumigata (strain ATCC MYA-4609 / Af293 / CBS 101355 / FGSC A1100) GN=phoA PE=1 SV=1//4.44098e-11
C4.227	3718.22719705426	803.149771344291	2.2109	0.00099818	0.0090216	sp|B0XN12|EXGA_ASPFC Probable glucan 1,3-beta-glucosidase A OS=Neosartorya fumigata (strain CEA10 / CBS 144.89 / FGSC A1163) GN=exgA PE=3 SV=1//1.33334e-140
C4.26	1748.5324291791	727.323473622431	1.2655	8.2779e-12	3.3582e-10	sp|A6TBU6|RHMA_KLEP7 2-keto-3-deoxy-L-rhamnonate aldolase OS=Klebsiella pneumoniae subsp. pneumoniae (strain ATCC 700721 / MGH 78578) GN=rhmA PE=3 SV=1//1.38627e-09
C4.262	2078.93700053526	1335.01615386099	0.63899	0.00044083	0.0044456	-//-
C4.266	10160.0693051073	7312.63287586767	0.47445	0.0058422	0.038234	sp|O94083|IF5A_CANAL Eukaryotic translation initiation factor 5A OS=Candida albicans (strain SC5314 / ATCC MYA-2876) GN=ANB1 PE=3 SV=1//5.29915e-55
C4.276	3507.58438526949	2147.72525065239	0.70767	6.6287e-05	0.00085741	sp|Q99385|VCX1_YEAST Vacuolar calcium ion transporter OS=Saccharomyces cerevisiae (strain ATCC 204508 / S288c) GN=VCX1 PE=1 SV=1//7.39063e-101
C4.292	288.65443218984	140.99932393998	1.0337	1.15e-05	0.00018086	-//-
C4.293	43.7451613908633	15.6875521826507	1.4795	0.0018547	0.015204	-//-
C4.294	735.103193602311	336.884890373509	1.1257	2.5418e-08	6.6968e-07	sp|C8V329|FCY2_EMENI Purine-cytosine permease fcyB OS=Emericella nidulans (strain FGSC A4 / ATCC 38163 / CBS 112.46 / NRRL 194 / M139) GN=fcyB PE=1 SV=1//1.82237e-61
C4.304	1879.65823402531	755.655574312503	1.3147	0.00044443	0.0044756	sp|Q9I4V0|2NPD_PSEAE Nitronate monooxygenase OS=Pseudomonas aeruginosa (strain ATCC 15692 / PAO1 / 1C / PRS 101 / LMG 12228) GN=PA1024 PE=1 SV=1//3.54406e-72
C4.332	1855.30057979553	1305.33886083057	0.50723	0.0043303	0.030135	-//-
C4.339	18438.4639050629	8523.81033452934	1.1131	8.7384e-11	3.2328e-09	sp|Q9X0Y1|P1254_THEMA Phosphorylated carbohydrates phosphatase TM_1254 OS=Thermotoga maritima (strain ATCC 43589 / MSB8 / DSM 3109 / JCM 10099) GN=TM_1254 PE=1 SV=1//5.36874e-11
C4.355	2178.25171282567	786.830003282927	1.469	1.3767e-09	4.468e-08	sp|Q8VCW8|ACSF2_MOUSE Acyl-CoA synthetase family member 2, mitochondrial OS=Mus musculus GN=Acsf2 PE=1 SV=1//8.2283e-69
C4.365	361.348627146264	206.348353139768	0.80831	0.00023641	0.002577	-//-
C4.371	457.206065403841	190.741561540035	1.2612	5.2503e-07	1.0961e-05	-//-
C4.394	1338.49719071459	495.36359416736	1.4341	4.3613e-14	2.254e-12	sp|Q9V9A7|MCCB_DROME Probable methylcrotonoyl-CoA carboxylase beta chain, mitochondrial OS=Drosophila melanogaster GN=l(2)04524 PE=2 SV=1//2.28214e-15
C4.395	8378.17963803596	3045.31379985809	1.46	3.7771e-11	1.4422e-09	sp|Q54KE6|MCCA_DICDI Methylcrotonoyl-CoA carboxylase subunit alpha, mitochondrial OS=Dictyostelium discoideum GN=mccA PE=3 SV=1//1.96937e-129
C4.445	1435.45177828907	921.740867747617	0.63907	0.0045878	0.031618	sp|O35600|ABCA4_MOUSE Retinal-specific ATP-binding cassette transporter OS=Mus musculus GN=Abca4 PE=2 SV=1//6.69841e-28
C4.448	5931.18165004107	3220.76916000522	0.88091	4.3003e-07	9.1382e-06	-//-
C4.459	427.160654863778	235.245777910261	0.86061	5.0335e-05	0.00067555	-//-
C4.46	6624.0886198006	3565.58123022683	0.89358	0.0060938	0.039375	sp|Q8LKS5|LACS7_ARATH Long chain acyl-CoA synthetase 7, peroxisomal OS=Arabidopsis thaliana GN=LACS7 PE=1 SV=2//3.042e-109
C4.520	158.746507043309	69.3485171478153	1.1948	3.223e-05	0.00045033	sp|P78746|CHSD_ASPFU Chitin synthase D OS=Neosartorya fumigata (strain ATCC MYA-4609 / Af293 / CBS 101355 / FGSC A1100) GN=chsD PE=3 SV=1//0
C4.528	1710.74256782025	446.374713320395	1.9383	2.9612e-24	3.1093e-22	sp|Q88FY2|6HN3M_PSEPK 6-hydroxynicotinate 3-monooxygenase OS=Pseudomonas putida (strain KT2440) GN=nicC PE=1 SV=1//2.43504e-26
C4.529	56.0967957876216	17.4112619931626	1.6879	0.00016824	0.0019219	-//-
C4.538	766.241297431414	135.653417589193	2.4979	0.0012377	0.01087	sp|Q5BA89|ABFA_EMENI Probable alpha-L-arabinofuranosidase A OS=Emericella nidulans (strain FGSC A4 / ATCC 38163 / CBS 112.46 / NRRL 194 / M139) GN=abfA PE=3 SV=1//2.26288e-41
C4.541	4272.83393470905	1859.08791406376	1.2006	8.8003e-12	3.55e-10	sp|Q05493|THIK_YARLI 3-ketoacyl-CoA thiolase, peroxisomal OS=Yarrowia lipolytica (strain CLIB 122 / E 150) GN=POT1 PE=3 SV=1//1.50612e-87
C4.574	3632.15860554074	2537.41821562077	0.51747	0.0028766	0.021751	sp|P43638|MHP1_YEAST MAP-homologous protein 1 OS=Saccharomyces cerevisiae (strain ATCC 204508 / S288c) GN=MHP1 PE=1 SV=1//6.88676e-28
C4.607	5961.827503994	2941.63506069399	1.0191	0.0080879	0.049569	-//-
C4.630	8262.71699778073	6032.70731808235	0.45381	0.0077115	0.047974	sp|P40525|RL34B_YEAST 60S ribosomal protein L34-B OS=Saccharomyces cerevisiae (strain ATCC 204508 / S288c) GN=RPL34B PE=1 SV=1//2.71005e-33
C4.633	2979.60321529243	1166.88717343973	1.3525	3.8106e-09	1.1529e-07	-//-
C4.669	23384.4889778385	10867.5225243261	1.1055	1.6697e-10	5.9909e-09	sp|P87110|ITR2_SCHPO Myo-inositol transporter 2 OS=Schizosaccharomyces pombe (strain 972 / ATCC 24843) GN=itr2 PE=2 SV=1//2.0557e-47
C4.681	1506.61070093893	431.993199249045	1.8022	9.9946e-21	8.2024e-19	sp|O75881|CP7B1_HUMAN 25-hydroxycholesterol 7-alpha-hydroxylase OS=Homo sapiens GN=CYP7B1 PE=1 SV=2//4.0362e-09
C4.682	4408.80024418545	850.266676968326	2.3744	2.2328e-37	4.6889e-35	sp|O00061|CP67_UROFA Cytochrome P450 67 (Fragment) OS=Uromyces fabae GN=CYP67 PE=2 SV=1//2.7313e-28
C4.702	1040.06110112511	696.190651005882	0.57911	0.0020335	0.016332	-//-
C4.71	213.035436458902	101.356450423038	1.0717	2.0948e-05	0.00030587	sp|Q9GKT2|FXDC2_MACFA Fatty acid hydroxylase domain-containing protein 2 OS=Macaca fascicularis GN=FAXDC2 PE=2 SV=1//8.05351e-32
C4.714	677.194847757199	46.106785306362	3.8765	1.1154e-53	5.3093e-51	sp|Q10097|YAOI_SCHPO Uncharacterized transporter C11D3.18C OS=Schizosaccharomyces pombe (strain 972 / ATCC 24843) GN=SPAC11D3.18c PE=3 SV=1//8.04903e-38
C4.715	1678.41742043345	755.495279209084	1.1516	0.00014875	0.0017298	sp|P54003|SUR7_YEAST Protein SUR7 OS=Saccharomyces cerevisiae (strain ATCC 204508 / S288c) GN=SUR7 PE=1 SV=1//6.85234e-07
C4.718	912.195135745231	632.915498486316	0.52733	0.0081305	0.049744	sp|Q9UTM2|CO111_SCHPO Rsm22-cox11 tandem protein 1, mitochondrial OS=Schizosaccharomyces pombe (strain 972 / ATCC 24843) GN=cox1101 PE=1 SV=2//5.13738e-24
C4.749	806.824653310073	499.294964254679	0.69236	0.0022202	0.017505	-//-
C4.759	6973.30847686183	2945.01620154793	1.2436	4.0301e-12	1.7128e-10	sp|Q5UP73|YR614_MIMIV Putative band 7 family protein R614 OS=Acanthamoeba polyphaga mimivirus GN=MIMI_R614 PE=3 SV=1//1.74719e-40
C4.772	4932.90259372459	3451.54414222337	0.51519	0.0036062	0.026091	sp|Q4WYK1|RSSA_ASPFU 40S ribosomal protein S0 OS=Neosartorya fumigata (strain ATCC MYA-4609 / Af293 / CBS 101355 / FGSC A1100) GN=rps0 PE=3 SV=1//1.96745e-112
C4.792	818.456361438045	534.332645451715	0.61517	0.0012139	0.0107	sp|Q9SL95|MOT1_ARATH Molybdate transporter 1 OS=Arabidopsis thaliana GN=MOT1 PE=1 SV=1//5.46225e-71
C4.793	1040.93366341898	105.611475873234	3.301	1.7253e-50	6.8438e-48	-//-
C4.795	712.543899372968	107.066392428161	2.7345	1.4222e-28	1.8804e-26	-//-
C4.802	2898.13354851213	1033.83257631973	1.4871	0.0028788	0.021751	sp|P33224|AIDB_ECOLI Putative acyl-CoA dehydrogenase AidB OS=Escherichia coli (strain K12) GN=aidB PE=1 SV=3//3.10005e-27
C4.812	1000.86881839919	608.367115502355	0.71824	0.00016901	0.0019246	-//-
C4.814	148.048261150763	45.1370452801471	1.7137	4.6626e-06	8.1197e-05	sp|Q8H965|NPC6_ARATH Non-specific phospholipase C6 OS=Arabidopsis thaliana GN=NPC6 PE=2 SV=1//1.5954e-41
C4.824	877.3627531456	368.165978402476	1.2528	1.3332e-10	4.8815e-09	sp|Q5ACP5|PGA12_CANAL Phosphomutase-like protein 3 OS=Candida albicans (strain SC5314 / ATCC MYA-2876) GN=PGA12 PE=1 SV=1//2.22823e-24
C4.830	2073.21947758333	229.617209519263	3.1746	6.3202e-55	3.2233e-52	-//-
C4.831	1071.02678384354	427.186105471845	1.3261	8.1089e-12	3.3085e-10	sp|Q09922|YAKB_SCHPO Uncharacterized transcriptional regulatory protein C1F7.11c OS=Schizosaccharomyces pombe (strain 972 / ATCC 24843) GN=SPAC1F7.11c PE=3 SV=1//5.14015e-08
C4.834	2538.87488817495	164.241055781434	3.9503	2.3003e-79	2.7374e-76	sp|Q9USN4|YJA1_SCHPO Uncharacterized transporter C1529.01 OS=Schizosaccharomyces pombe (strain 972 / ATCC 24843) GN=SPCC1529.01 PE=3 SV=2//1.49711e-22
C4.840	730.613056721653	277.63451124639	1.3959	4.563e-06	7.9657e-05	-//-
C4.843	14057.7227832222	7385.90931584871	0.92852	8.2156e-08	2.0089e-06	-//-
C4.853	11528.121023144	4675.62636021113	1.3019	5.4981e-14	2.7645e-12	sp|O13755|OSM1_SCHPO Fumarate reductase OS=Schizosaccharomyces pombe (strain 972 / ATCC 24843) GN=osm1 PE=3 SV=1//2.06948e-114
C4.858	674.916952753193	314.209708674892	1.103	0.00028819	0.0030666	sp|Q5AMH6|CAS5_CANAL Cell wall integrity transcriptional regulator CAS5 OS=Candida albicans (strain SC5314 / ATCC MYA-2876) GN=CAS5 PE=3 SV=1//2.14438e-08
C4.894	78.791852299529	5.38628664224578	3.8707	1.7378e-14	9.6934e-13	-//-
C4.895	938.51513421485	374.212831523893	1.3265	0.0001675	0.0019166	sp|C3UVB0|ACD_DESML Glutaryl-CoA dehydrogenase OS=Desulfococcus multivorans GN=Acd PE=1 SV=1//1.96075e-26
C4.896	520.621309577307	200.356362125643	1.3777	1.4872e-10	5.3901e-09	sp|C8VTR6|Y0074_EMENI Putative acyl-coenzyme A synthetase OS=Emericella nidulans (strain FGSC A4 / ATCC 38163 / CBS 112.46 / NRRL 194 / M139) GN=AN10074 PE=3 SV=1//1.3845e-172
C4.904	1286.1408388972	89.1566981528696	3.8506	1.1912e-06	2.2741e-05	sp|O94639|ZRT1_SCHPO Zinc-regulated transporter 1 OS=Schizosaccharomyces pombe (strain 972 / ATCC 24843) GN=zrt1 PE=1 SV=1//2.03943e-29
C4.912	2941.28824804618	2000.58689634828	0.55602	0.0014854	0.012672	sp|Q03563|SPK1_CAEEL Serine/threonine-protein kinase spk-1 OS=Caenorhabditis elegans GN=spk-1 PE=2 SV=3//4.56921e-19
C5.102	1170.67867382644	700.621066406537	0.74064	6.7802e-05	0.00087498	sp|O31787|YMAE_BACSU Uncharacterized protein YmaE OS=Bacillus subtilis (strain 168) GN=ymaE PE=4 SV=2//2.01313e-48
C5.104	832.568152322336	547.7166819276	0.60414	0.0020931	0.016698	-//-
C5.11	1900.96851525506	137.633277933082	3.7878	5.5322e-06	9.3381e-05	sp|P49374|HGT1_KLULA High-affinity glucose transporter OS=Kluyveromyces lactis (strain ATCC 8585 / CBS 2359 / DSM 70799 / NBRC 1267 / NRRL Y-1140 / WM37) GN=HGT1 PE=3 SV=1//2.33314e-10
C5.114	180.305913567478	91.0280603445913	0.98606	0.00017508	0.0019873	sp|D7UQ40|SOL5_ALTSO Bifunctional solanapyrone synthase OS=Alternaria solani GN=sol5 PE=1 SV=1//1.72396e-20
C5.126	1267.6061089444	844.219210815702	0.58642	0.0053619	0.035649	sp|Q1RMI3|GABP1_BOVIN GA-binding protein subunit beta-1 OS=Bos taurus GN=GABPB1 PE=2 SV=1//4.51263e-08
C5.148	4180.52396188305	2940.5635658589	0.50759	0.0035455	0.025752	sp|O74893|RS20_SCHPO 40S ribosomal protein S20 OS=Schizosaccharomyces pombe (strain 972 / ATCC 24843) GN=rps20 PE=1 SV=1//5.27863e-38
C5.170	2163.04568396755	961.773675394521	1.1693	1.8399e-10	6.5033e-09	-//-
C5.211	3173.02976606823	1837.44875115844	0.78816	0.00085334	0.0078923	sp|Q2UHA7|NCPR_ASPOR NADPH--cytochrome P450 reductase OS=Aspergillus oryzae (strain ATCC 42149 / RIB 40) GN=cprA PE=3 SV=1//4.48458e-41
C5.217	121.08212925303	54.4553150409203	1.1528	0.00022327	0.0024601	sp|Q9C0V0|YQD2_SCHPO Probable amino-acid permease PB1C11.02 OS=Schizosaccharomyces pombe (strain 972 / ATCC 24843) GN=SPCPB1C11.02 PE=3 SV=1//3.35921e-20
C5.258	1104.1448779974	694.750216266788	0.66836	0.0004848	0.0048124	-//-
C5.259	1296.79767277584	784.418602455203	0.72526	7.3963e-05	0.00092975	-//-
C5.273	5861.67855205404	1835.80702799326	1.6749	1.2927e-09	4.2145e-08	-//-
C5.276	897.939145707116	440.153083279727	1.0286	8.6362e-08	2.1045e-06	sp|Q8X0J4|CYB5L_NEUCR Putative cytochrome b5 B11H24.095 OS=Neurospora crassa (strain ATCC 24698 / 74-OR23-1A / CBS 708.71 / DSM 1257 / FGSC 987) GN=B11H24.095 PE=3 SV=1//4.43658e-18
C5.33	1607.68479737448	1078.22461635054	0.57633	0.0020808	0.016637	-//-
C5.336	1627.09363430594	1068.07345531617	0.60729	0.00094618	0.008606	sp|Q2UB56|MVP1_ASPOR Sorting nexin mvp1 OS=Aspergillus oryzae (strain ATCC 42149 / RIB 40) GN=mvp1 PE=3 SV=1//1.90555e-107
C5.337	9908.65675393373	4306.17434279406	1.2023	2.9642e-06	5.2911e-05	sp|O14123|NAH2_SCHPO Probable Na(+)/H(+) antiporter C3A11.09 OS=Schizosaccharomyces pombe (strain 972 / ATCC 24843) GN=sod22 PE=1 SV=1//1.83916e-164
C5.354	2953.1232134268	1626.13055701322	0.8608	1.6981e-06	3.1656e-05	sp|Q9P7I1|KHA1_SCHPO K(+)/H(+) antiporter 1 OS=Schizosaccharomyces pombe (strain 972 / ATCC 24843) GN=kha1 PE=3 SV=2//6.51722e-89
C5.361	562.840407875262	289.59382086143	0.9587	2.6271e-06	4.7851e-05	sp|Q12645|PID9_FUSSO Pisatin demethylase OS=Fusarium solani subsp. pisi GN=PDAT9 PE=3 SV=1//1.77344e-74
C5.395	2530.43950538662	1056.04847996526	1.2607	4.3925e-12	1.8558e-10	-//-
C5.408	1122.42465996966	795.406945981612	0.49685	0.0080386	0.049394	-//-
C5.412	18440.6835745468	3244.94760795593	2.5066	4.8668e-06	8.3532e-05	-//-
C5.427	106.212980929449	30.8634163297562	1.783	2.8941e-07	6.3193e-06	-//-
C5.429	3399.85455046079	2031.62692869091	0.74284	2.0316e-05	0.00029785	-//-
C5.433	24608.9981978209	12326.424266088	0.99743	7.8741e-09	2.2762e-07	-//-
C5.44	266.669023232727	166.692223869409	0.67786	0.003151	0.023266	sp|Q12062|AFLK_ASPPA Versicolorin B synthase OS=Aspergillus parasiticus GN=vbs PE=1 SV=1//4.12007e-35
C5.449	2871.27816544112	1509.666973335	0.92746	1.51e-07	3.5119e-06	sp|Q5ZHT1|ACD11_CHICK Acyl-CoA dehydrogenase family member 11 OS=Gallus gallus GN=ACAD11 PE=2 SV=1//1.21975e-106
C5.458	1248.12240967192	852.379707877592	0.55019	0.0034872	0.025413	-//-
C5.468	3695.27517269256	2424.90538809536	0.60775	0.00051622	0.0050839	sp|Q4WTW3|YOP1_ASPFU Protein yop1 OS=Neosartorya fumigata (strain ATCC MYA-4609 / Af293 / CBS 101355 / FGSC A1100) GN=yop1 PE=3 SV=1//1.03072e-20
C5.471	4219.52433557065	2785.75579040054	0.59901	0.00051437	0.0050726	sp|Q9US44|YIZG_SCHPO Uncharacterized transporter C1002.16c OS=Schizosaccharomyces pombe (strain 972 / ATCC 24843) GN=SPAC1002.16c PE=3 SV=1//3.56795e-26
C5.48	1154.08786968616	770.372773437731	0.58312	0.0021763	0.017227	sp|O94443|YFE9_SCHPO Uncharacterized exonuclease C637.09 OS=Schizosaccharomyces pombe (strain 972 / ATCC 24843) GN=SPAC637.09 PE=3 SV=2//1.19821e-106
C5.489	1541.06187964704	980.03414957073	0.65302	0.00027715	0.0029623	sp|O14091|SUT1_SCHPO General alpha-glucoside permease OS=Schizosaccharomyces pombe (strain 972 / ATCC 24843) GN=sut1 PE=3 SV=1//9.34467e-67
C5.493	3028.750646029	2079.38501472863	0.54257	0.0025243	0.019464	sp|P38092|HEM1_EMENI 5-aminolevulinate synthase, mitochondrial OS=Emericella nidulans (strain FGSC A4 / ATCC 38163 / CBS 112.46 / NRRL 194 / M139) GN=hemA PE=3 SV=2//0
C5.497	9388.62299487017	5239.09503399485	0.8416	1.492e-06	2.7888e-05	sp|O14019|HAL4_SCHPO Serine/threonine-protein kinase hal4 OS=Schizosaccharomyces pombe (strain 972 / ATCC 24843) GN=hal4 PE=1 SV=1//1.15057e-09
C5.498	586.090634074147	385.833390929015	0.60315	0.0075286	0.047112	-//-
C5.52	795.373803164034	287.599478701709	1.4676	0.00056747	0.0054679	sp|Q7RVX9|PHO5_NEUCR Repressible high-affinity phosphate permease OS=Neurospora crassa (strain ATCC 24698 / 74-OR23-1A / CBS 708.71 / DSM 1257 / FGSC 987) GN=pho-5 PE=1 SV=2//4.59523e-08
C5.556	2071.1943915592	1478.60288161036	0.48623	0.0075797	0.04739	sp|Q08225|DPP3_YEAST Probable dipeptidyl peptidase 3 OS=Saccharomyces cerevisiae (strain ATCC 204508 / S288c) GN=YOL057W PE=1 SV=1//3.6404e-151
C5.557	481.524446620381	127.74907106068	1.9143	0.0009006	0.0082545	sp|P04762|CATA_RAT Catalase OS=Rattus norvegicus GN=Cat PE=1 SV=3//6.71319e-88
C5.566	1300.66068897158	696.849378391429	0.90033	0.0010599	0.0095347	sp|Q92412|LYS4_EMENI Homoaconitase, mitochondrial OS=Emericella nidulans (strain FGSC A4 / ATCC 38163 / CBS 112.46 / NRRL 194 / M139) GN=lys4 PE=3 SV=2//0
C5.567	174.279434879919	107.106159688411	0.70236	0.0080237	0.049371	sp|P16157|ANK1_HUMAN Ankyrin-1 OS=Homo sapiens GN=ANK1 PE=1 SV=3//1.18412e-07
C5.570	1990.61493315768	280.733603091326	2.8259	0.00061056	0.0058515	sp|Q03134|FDH_EMENI Probable formate dehydrogenase OS=Emericella nidulans (strain FGSC A4 / ATCC 38163 / CBS 112.46 / NRRL 194 / M139) GN=aciA PE=2 SV=3//0
C5.578	1204.02795003186	491.512984662958	1.2926	7.4262e-08	1.8475e-06	sp|O74628|YQ53_SCHPO Uncharacterized oxidoreductase C162.03 OS=Schizosaccharomyces pombe (strain 972 / ATCC 24843) GN=SPCC162.03 PE=3 SV=1//7.50856e-25
C5.584	1780.23675375157	1179.47502074624	0.59392	0.00082072	0.00765	sp|A1CM86|MMM1_ASPCL Maintenance of mitochondrial morphology protein 1 OS=Aspergillus clavatus (strain ATCC 1007 / CBS 513.65 / DSM 816 / NCTC 3887 / NRRL 1) GN=mmm1 PE=3 SV=1//0
C5.592	2216.9507953065	1459.60169340327	0.603	0.00096501	0.008755	sp|Q59KJ7|MNN21_CANAL Alpha-1,2-mannosyltransferase MNN21 OS=Candida albicans (strain SC5314 / ATCC MYA-2876) GN=MNN21 PE=3 SV=1//2.3657e-58
C5.613	973.848381588434	427.604390202264	1.1874	1.2507e-09	4.0963e-08	-//-
C5.63	251.490919173514	130.415396359365	0.94739	0.00052877	0.005186	-//-
C5.64	123.618358765105	53.9032467139164	1.1974	8.9353e-05	0.0010981	sp|O23300|ECI3_ARATH Enoyl-CoA delta isomerase 3 OS=Arabidopsis thaliana GN=ECI3 PE=1 SV=1//3.6153e-13
C5.640	823.657987716229	434.834914498189	0.92158	0.0014872	0.012672	sp|Q05871|ECI1_YEAST 3,2-trans-enoyl-CoA isomerase OS=Saccharomyces cerevisiae (strain ATCC 204508 / S288c) GN=ECI1 PE=1 SV=1//1.16986e-32
C5.674	252.543269948983	44.5849769531433	2.5019	1.1642e-18	8.6587e-17	-//-
C5.693	2347.55072192291	1186.11187036129	0.98492	0.00087855	0.008094	sp|P04046|PUR1_YEAST Amidophosphoribosyltransferase OS=Saccharomyces cerevisiae (strain ATCC 204508 / S288c) GN=ADE4 PE=1 SV=2//1.00643e-144
C5.701	232.330138036125	129.97121315332	0.83798	0.00079679	0.0074465	sp|Q9UTM9|FAP2_SCHPO L-saccharopine oxidase OS=Schizosaccharomyces pombe (strain 972 / ATCC 24843) GN=fap2 PE=1 SV=1//1.38674e-33
C5.719	1699.73168250661	374.616634438479	2.1818	5.846e-29	7.8755e-27	sp|Q75DG6|DCW1_ASHGO Mannan endo-1,6-alpha-mannosidase DCW1 OS=Ashbya gossypii (strain ATCC 10895 / CBS 109.51 / FGSC 9923 / NRRL Y-1056) GN=DCW1 PE=3 SV=2//5.64401e-90
C5.721	1492.62623546594	860.756588212608	0.79418	1.5557e-05	0.00023433	sp|Q09897|CHR3_SCHPO Chitin synthase regulatory factor 3 OS=Schizosaccharomyces pombe (strain 972 / ATCC 24843) GN=chr3 PE=1 SV=1//2.62216e-57
C5.722	2861.01542835311	1894.16720161467	0.59496	0.0010424	0.0093976	sp|P33181|SUC1_CANAL Probable sucrose utilization protein SUC1 OS=Candida albicans (strain SC5314 / ATCC MYA-2876) GN=SUC1 PE=3 SV=2//1.214e-30
C5.726	1249.0698343068	344.102771947226	1.8599	2.5582e-21	2.255e-19	sp|O74741|DIOXL_SCHPO 4,5-DOPA dioxygenase extradiol-like protein OS=Schizosaccharomyces pombe (strain 972 / ATCC 24843) GN=SPBC1709.16c PE=3 SV=2//1.91167e-25
C5.729	1277.42442517215	846.616129827594	0.59346	0.0016595	0.013923	sp|Q00730|STCW_EMENI Putative sterigmatocystin biosynthesis monooxygenase stcW OS=Emericella nidulans (strain FGSC A4 / ATCC 38163 / CBS 112.46 / NRRL 194 / M139) GN=stcW PE=3 SV=2//2.01608e-06
C5.730	842.320815422733	231.125762119065	1.8657	3.2384e-19	2.4863e-17	sp|P15245|PH2M_TRICU Phenol 2-monooxygenase OS=Trichosporon cutaneum PE=1 SV=3//4.04416e-73
C5.78	393.940545912393	255.983318650071	0.62193	0.0035674	0.025859	sp|Q9ULJ7|ANR50_HUMAN Ankyrin repeat domain-containing protein 50 OS=Homo sapiens GN=ANKRD50 PE=1 SV=4//6.42417e-08
C5.787	10042.2411926344	1609.9608934579	2.641	4.4126e-47	1.4321e-44	sp|Q4WAW5|FTMC_ASPFU Tryprostatin B 6-hydroxylase OS=Neosartorya fumigata (strain ATCC MYA-4609 / Af293 / CBS 101355 / FGSC A1100) GN=ftmP450-1 PE=3 SV=2//8.45114e-55
C5.817	191.240094697379	60.9861186286324	1.6488	2.441e-09	7.5778e-08	-//-
C5.822	3457.27337974628	2327.98241822901	0.57055	0.0012285	0.010814	sp|P36126|SPO14_YEAST Phospholipase D1 OS=Saccharomyces cerevisiae (strain ATCC 204508 / S288c) GN=SPO14 PE=1 SV=3//1.41702e-14
C5.825	106.212980929449	55.8692382731801	0.92683	0.0031994	0.023575	sp|P38699|STB5_YEAST Protein STB5 OS=Saccharomyces cerevisiae (strain ATCC 204508 / S288c) GN=STB5 PE=1 SV=1//1.88556e-08
C5.829	1245.61701630182	568.521727496911	1.1316	1.6191e-09	5.1658e-08	sp|B9W6S2|AIM9_CANDC Altered inheritance of mitochondria protein 9, mitochondrial OS=Candida dubliniensis (strain CD36 / ATCC MYA-646 / CBS 7987 / NCPF 3949 / NRRL Y-17841) GN=AIM9 PE=3 SV=1//5.10619e-10
C6.115	3391.58285475393	1812.40377498597	0.90405	0.00085314	0.0078923	sp|O42633|FAT1_COCHE Fatty acid transporter protein OS=Cochliobolus heterostrophus GN=FAT1 PE=3 SV=1//1.44378e-99
C6.116	2543.86190898616	1074.09257086834	1.2439	0.0019574	0.015882	sp|P32573|SPS19_YEAST Peroxisomal 2,4-dienoyl-CoA reductase SPS19 OS=Saccharomyces cerevisiae (strain ATCC 204508 / S288c) GN=SPS19 PE=1 SV=4//9.20055e-48
C6.120	2725.00693452041	1641.2805226847	0.73144	3.6932e-05	0.00051103	-//-
C6.157	752.369125469941	495.564882593445	0.60237	0.0022135	0.017483	-//-
C6.170	32279.7201798809	4096.68958267394	2.9781	1.6606e-58	1.1857e-55	sp|Q7S6U4|CVNH_NEUCR Cyanovirin-N homolog OS=Neurospora crassa (strain ATCC 24698 / 74-OR23-1A / CBS 708.71 / DSM 1257 / FGSC 987) GN=NCU05495 PE=1 SV=2//1.03763e-14
C6.172	1506.13698862149	927.503832766407	0.69943	0.00016853	0.0019222	sp|P80193|BODG_PSESK Gamma-butyrobetaine dioxygenase OS=Pseudomonas sp. (strain AK-1) PE=1 SV=1//5.62994e-38
C6.173	3289.66103145383	2198.19678562353	0.58162	0.0015502	0.013161	sp|P06738|PHSG_YEAST Glycogen phosphorylase OS=Saccharomyces cerevisiae (strain ATCC 204508 / S288c) GN=GPH1 PE=1 SV=4//3.4148e-15
C6.175	374.291020557774	130.684802646158	1.5181	3.6795e-11	1.4125e-09	sp|Q59093|ELH1_ACIAD 3-oxoadipate enol-lactonase 1 OS=Acinetobacter baylyi (strain ATCC 33305 / BD413 / ADP1) GN=pcaD PE=4 SV=2//7.07607e-17
C6.189	1883.38180425302	1001.82157788846	0.9107	6.7508e-07	1.3616e-05	-//-
C6.19	354.121914843949	230.573080760853	0.61902	0.00424	0.029709	sp|P38677|CMLE_NEUCR Carboxy-cis,cis-muconate cyclase OS=Neurospora crassa (strain ATCC 24698 / 74-OR23-1A / CBS 708.71 / DSM 1257 / FGSC 987) GN=NCU04071 PE=1 SV=3//2.31802e-132
C6.220	422.870863892701	201.474367564275	1.0696	8.9022e-07	1.7558e-05	-//-
C6.221	6092.50152060902	2156.47229695382	1.4984	6.6743e-07	1.35e-05	sp|Q9US44|YIZG_SCHPO Uncharacterized transporter C1002.16c OS=Schizosaccharomyces pombe (strain 972 / ATCC 24843) GN=SPAC1002.16c PE=3 SV=1//1.14377e-07
C6.241	81.7727998297999	41.0839212872439	0.99305	0.0050173	0.033981	-//-
C6.242	1428.6033585352	972.520350203386	0.55481	0.0022312	0.017545	sp|Q4UMH6|Y381_RICFE Putative ankyrin repeat protein RF_0381 OS=Rickettsia felis (strain ATCC VR-1525 / URRWXCal2) GN=RF_0381 PE=3 SV=1//1.01701e-06
C6.271	6161.27084905924	4324.00978889656	0.51086	0.0045412	0.031327	sp|P0CJ44|ALF_COCIM Putative fructose-bisphosphate aldolase OS=Coccidioides immitis (strain RS) GN=CIMG_05755 PE=1 SV=1//8.47756e-135
C6.278	1150.35140655933	613.025943867137	0.90805	2.3803e-06	4.3467e-05	sp|P87136|YDM5_SCHPO Uncharacterized protein C57A7.05 OS=Schizosaccharomyces pombe (strain 972 / ATCC 24843) GN=SPAC57A7.05 PE=4 SV=1//2.23377e-10
C6.279	438.549832725867	210.994538782342	1.0555	8.4823e-06	0.00013764	sp|A1CPX0|QUTD_ASPCL Probable quinate permease OS=Aspergillus clavatus (strain ATCC 1007 / CBS 513.65 / DSM 816 / NCTC 3887 / NRRL 1) GN=qutD PE=3 SV=1//1.77913e-74
C6.299	1624.95518526996	923.614069032962	0.81504	0.00037143	0.0038435	sp|O18404|HCD2_DROME 3-hydroxyacyl-CoA dehydrogenase type-2 OS=Drosophila melanogaster GN=scu PE=1 SV=1//3.69522e-47
C6.312	6555.18424251512	4091.9155128137	0.67986	0.00013688	0.0016021	sp|Q09766|YA7D_SCHPO Uncharacterized membrane protein C24H6.13 OS=Schizosaccharomyces pombe (strain 972 / ATCC 24843) GN=SPAC24H6.13 PE=1 SV=1//2.13755e-120
C6.327	235.175323283832	133.135357702926	0.82084	0.00074263	0.0069768	sp|Q6Q2C2|HYES_PIG Bifunctional epoxide hydrolase 2 OS=Sus scrofa GN=EPHX2 PE=2 SV=1//7.16617e-06
C6.363	14481.2715081588	7153.04390510774	1.0176	8.7966e-07	1.7398e-05	sp|P36126|SPO14_YEAST Phospholipase D1 OS=Saccharomyces cerevisiae (strain ATCC 204508 / S288c) GN=SPO14 PE=1 SV=3//5.35651e-14
C6.375	774.475264809827	490.622779157244	0.6586	0.00057127	0.0054971	-//-
C6.398	924.161882565012	594.955954488427	0.63536	0.00078637	0.0073587	-//-
C6.406	244.255769999939	154.384586478281	0.66186	0.0046891	0.031977	sp|P87125|URED_SCHPO Uncharacterized urease accessory protein ureD-like OS=Schizosaccharomyces pombe (strain 972 / ATCC 24843) GN=SPAC3A12.09c PE=3 SV=1//1.05202e-20
C6.414	1686.46161777422	1190.34222339827	0.50262	0.0063292	0.040675	-//-
C6.419	874.442705556885	472.444291626368	0.88822	4.8535e-06	8.3503e-05	sp|Q4WZS3|Y5950_ASPFU Putative aspergillopepsin A-like aspartic endopeptidase AFUA_2G15950 OS=Neosartorya fumigata (strain ATCC MYA-4609 / Af293 / CBS 101355 / FGSC A1100) GN=AFUA_2G15950 PE=3 SV=2//2.28559e-121
C6.42	1776.42727012646	888.845181091512	0.99897	4.5043e-08	1.1445e-06	-//-
C6.426	639.693384705997	438.429373469215	0.54504	0.0070077	0.044436	sp|P53265|YG2W_YEAST Uncharacterized protein YGR111W OS=Saccharomyces cerevisiae (strain ATCC 204508 / S288c) GN=YGR111W PE=1 SV=1//6.89908e-12
C6.434	787.470121291632	455.28979319779	0.79044	7.2989e-05	0.00092565	sp|Q9RX93|TAM_DEIRA Trans-aconitate 2-methyltransferase OS=Deinococcus radiodurans (strain ATCC 13939 / DSM 20539 / JCM 16871 / LMG 4051 / NBRC 15346 / NCIMB 9279 / R1 / VKM B-1422) GN=tam PE=3 SV=1//1.77458e-08
C6.442	3463.95228973254	1454.43179003415	1.252	2.0892e-10	7.3484e-09	sp|O94524|GTO2_SCHPO Glutathione S-transferase omega-like 2 OS=Schizosaccharomyces pombe (strain 972 / ATCC 24843) GN=gto2 PE=3 SV=1//5.28672e-16
C6.461	885.886188331998	622.856514694663	0.50822	0.007449	0.046695	sp|Q58087|Y674_METJA Uncharacterized protein MJ0674 OS=Methanocaldococcus jannaschii (strain ATCC 43067 / DSM 2661 / JAL-1 / JCM 10045 / NBRC 100440) GN=MJ0674 PE=4 SV=1//5.64699e-11
C6.47	4296.24416430395	2315.98518044735	0.89145	0.00011126	0.0013262	sp|O33730|Y1503_SHEFN Uncharacterized oxidoreductase Sfri_1503 OS=Shewanella frigidimarina (strain NCIMB 400) GN=Sfri_1503 PE=3 SV=2//7.68791e-18
C6.519	317.902142777041	206.011442023474	0.62586	0.0051851	0.034926	sp|Q63688|CP7B1_RAT 25-hydroxycholesterol 7-alpha-hydroxylase (Fragment) OS=Rattus norvegicus GN=Cyp7b1 PE=1 SV=1//4.70636e-11
C6.532	1041.2679297684	394.571854793535	1.4	1.0541e-12	4.7636e-11	sp|P09437|CYB2_HANAN Cytochrome b2, mitochondrial OS=Hansenula anomala GN=CYB2 PE=1 SV=2//8.03236e-85
C6.570	4757.69629163777	1460.75946610216	1.7035	4.4866e-21	3.8136e-19	sp|Q2UJE8|KYNU2_ASPOR Kynureninase 2 OS=Aspergillus oryzae (strain ATCC 42149 / RIB 40) GN=bna5-2 PE=3 SV=1//0
C6.574	3012.00245267785	1924.78894922688	0.64602	0.00032533	0.0034464	sp|Q93XX5|Y5713_ARATH PI-PLC X domain-containing protein At5g67130 OS=Arabidopsis thaliana GN=At5g67130 PE=1 SV=1//8.17437e-07
C6.58	2954.29231374164	1032.54040699305	1.5166	1.0743e-07	2.5654e-06	sp|Q9PU58|NIPS2_DANRE Protein NipSnap homolog 2 OS=Danio rerio GN=gbas PE=2 SV=2//2.26003e-37
C6.580	274.712151073156	118.929233582035	1.2078	6.507e-07	1.3199e-05	sp|P39709|SEO1_YEAST Probable transporter SEO1 OS=Saccharomyces cerevisiae (strain ATCC 204508 / S288c) GN=SEO1 PE=1 SV=1//1.16222e-88
C6.584	647.099885489909	255.592771488902	1.3401	6.7733e-09	1.9739e-07	sp|Q9UV10|HET6_NEUCR Heterokaryon incompatibility protein 6, OR allele OS=Neurospora crassa (strain ATCC 24698 / 74-OR23-1A / CBS 708.71 / DSM 1257 / FGSC 987) GN=het-6 PE=4 SV=1//1.2956e-15
C6.585	410.052112207032	146.93767890923	1.4806	0.00047014	0.0046908	sp|Q0DWH7|NMNAT_ORYSJ Nicotinamide/nicotinic acid mononucleotide adenylyltransferase OS=Oryza sativa subsp. japonica GN=Os02g0814900 PE=3 SV=2//1.1202e-13
C6.586	1836.00772006104	961.128816793598	0.93377	2.0424e-07	4.6147e-06	sp|Q7D9A2|Y0809_MYCTO KsdD-like steroid dehydrogenase MT0809 OS=Mycobacterium tuberculosis (strain CDC 1551 / Oshkosh) GN=MT0809 PE=3 SV=1//0
C6.594	828.889677793993	581.771980376212	0.51073	0.0071473	0.045161	sp|Q12563|MNS1B_ASPPH Mannosyl-oligosaccharide alpha-1,2-mannosidase 1B OS=Aspergillus phoenicis GN=mns1B PE=2 SV=1//1.24728e-37
C6.605	905.880258750023	478.087341833198	0.92205	2.773e-06	5.0075e-05	sp|Q7JK39|DHDH_MACFU Trans-1,2-dihydrobenzene-1,2-diol dehydrogenase OS=Macaca fuscata fuscata GN=DHDH PE=1 SV=1//1.11181e-38
C6.624	4743.89529833184	3031.85612824062	0.64587	0.00021175	0.0023476	sp|P49374|HGT1_KLULA High-affinity glucose transporter OS=Kluyveromyces lactis (strain ATCC 8585 / CBS 2359 / DSM 70799 / NBRC 1267 / NRRL Y-1140 / WM37) GN=HGT1 PE=3 SV=1//6.27295e-47
C6.68	2099.45986052614	1147.42732021077	0.87162	7.4429e-06	0.00012273	sp|Q4QQW3|HOT_RAT Hydroxyacid-oxoacid transhydrogenase, mitochondrial OS=Rattus norvegicus GN=Adhfe1 PE=1 SV=1//1.15793e-114
C6.686	3855.41120820382	2330.56798294478	0.7262	6.0785e-05	0.00079634	-//-
C6.698	1364.19482168509	797.155941236542	0.77512	4.0724e-05	0.00055917	sp|P94459|PPSD_BACSU Plipastatin synthase subunit D OS=Bacillus subtilis (strain 168) GN=ppsD PE=1 SV=2//1.57074e-34
C6.7	559.195680831961	368.947072724815	0.59994	0.0024666	0.019101	sp|O74467|SET5_SCHPO SET domain-containing protein 5 OS=Schizosaccharomyces pombe (strain 972 / ATCC 24843) GN=set5 PE=1 SV=1//4.13643e-29
C6.736	5056.80798413906	2859.17559154433	0.82263	0.00017716	0.0020078	sp|P0CL53|FADH_ASPOR S-(hydroxymethyl)glutathione dehydrogenase OS=Aspergillus oryzae (strain ATCC 42149 / RIB 40) GN=FDH1 PE=3 SV=1//9.62052e-167
C6.740	18559.3503826971	7875.89903516288	1.2366	2.0216e-06	3.701e-05	-//-
C6.748	49340.4760150495	27968.0500374007	0.81899	2.6415e-06	4.7991e-05	sp|P0C7S9|GEL1_ASPFU 1,3-beta-glucanosyltransferase gel1 OS=Neosartorya fumigata (strain ATCC MYA-4609 / Af293 / CBS 101355 / FGSC A1100) GN=gel1 PE=3 SV=1//0
C6.752	5318.72669414033	3843.82757615718	0.46854	0.0053723	0.035649	sp|Q9US41|URG1_SCHPO Uracil-regulated protein 1 OS=Schizosaccharomyces pombe (strain 972 / ATCC 24843) GN=urg1 PE=2 SV=1//1.60579e-160
C6.755	4603.5646327013	2149.97329122066	1.0984	2.9323e-07	6.3832e-06	sp|C8ZI10|RSB1_YEAS8 Sphingoid long-chain base transporter RSB1 OS=Saccharomyces cerevisiae (strain Lalvin EC1118 / Prise de mousse) GN=RSB1 PE=3 SV=1//4.84105e-31
C6.756	2575.02348158632	1593.74778445508	0.69216	9.266e-05	0.0011368	-//-
C6.779	127.471868589247	69.5907988965671	0.87321	0.003017	0.022439	sp|Q23498|ASM2_CAEEL Sphingomyelin phosphodiesterase 2 OS=Caenorhabditis elegans GN=asm-2 PE=1 SV=3//3.41188e-41
C6.793	5551.59619762125	3596.07164636729	0.62648	0.00027239	0.0029202	sp|P83775|GRP2_CANAL Putative NADPH-dependent methylglyoxal reductase GRP2 OS=Candida albicans (strain SC5314 / ATCC MYA-2876) GN=GRP2 PE=1 SV=2//1.70952e-48
C6.795	617.200515946402	384.189828670213	0.68392	0.00054123	0.0052648	sp|Q44470|TUB4_AGRVI Putative tartrate transporter OS=Agrobacterium vitis GN=ttuB PE=2 SV=1//1.83614e-24
C6.796	864.224767010308	378.897558364301	1.1896	2.4537e-09	7.5843e-08	sp|P40047|ALDH5_YEAST Aldehyde dehydrogenase 5, mitochondrial OS=Saccharomyces cerevisiae (strain ATCC 204508 / S288c) GN=ALD5 PE=1 SV=4//4.09055e-80
C6.800	781.182396752937	522.038876845212	0.5815	0.002522	0.019464	sp|Q5BD77|HOGA1_EMENI Probable 4-hydroxy-2-oxoglutarate aldolase, mitochondrial OS=Emericella nidulans (strain FGSC A4 / ATCC 38163 / CBS 112.46 / NRRL 194 / M139) GN=AN1503 PE=1 SV=1//9.70575e-133
C6.816	218.016159399522	119.83146877875	0.86343	0.00042449	0.0042991	sp|Q2TPA8|HSDL2_MOUSE Hydroxysteroid dehydrogenase-like protein 2 OS=Mus musculus GN=Hsdl2 PE=1 SV=1//5.15071e-14
C6.820	57.1238359493087	9.87033808777698	2.5329	2.3661e-07	5.263e-06	-//-
C6.829	1374.54008564297	894.339965885925	0.62005	0.00096493	0.008755	sp|P46634|CP7A1_CRIGR Cholesterol 7-alpha-monooxygenase OS=Cricetulus griseus GN=CYP7A1 PE=3 SV=1//2.29851e-11
C6.831	312.04885754255	188.816563303437	0.72479	0.0017277	0.014344	sp|Q01262|HYUA_PSESN Hydantoin utilization protein A OS=Pseudomonas sp. (strain NS671) GN=hyuA PE=3 SV=1//2.57127e-88
C6.860	6490.02850780829	3123.62980686575	1.055	0.0036213	0.026118	sp|P9WNF9|ETHA_MYCTU FAD-containing monooxygenase EthA OS=Mycobacterium tuberculosis (strain ATCC 25618 / H37Rv) GN=ethA PE=1 SV=1//3.95402e-152
C6.861	3851.06283431837	1288.06383455883	1.5801	0.00036938	0.0038279	sp|Q93VK5|LUT5_ARATH Protein LUTEIN DEFICIENT 5, chloroplastic OS=Arabidopsis thaliana GN=CYP97A3 PE=1 SV=1//2.7522e-20
C6.864	5063.78450164663	1497.45580440503	1.7577	0.00017184	0.0019537	sp|Q05A13|S16C6_MOUSE Short-chain dehydrogenase/reductase family 16C member 6 OS=Mus musculus GN=Sdr16c6 PE=2 SV=1//8.27191e-23
C6.866	649.476883948369	269.422217233248	1.2694	1.4569e-06	2.7303e-05	sp|P40586|YIW2_YEAST Uncharacterized protein YIR042C OS=Saccharomyces cerevisiae (strain ATCC 204508 / S288c) GN=YIR042C PE=3 SV=1//3.48172e-08
C7.10	783.462133599674	96.7916383945895	3.0169	2.8071e-40	7.7087e-38	sp|O74923|YJ7D_SCHPO Uncharacterized transporter C757.13 OS=Schizosaccharomyces pombe (strain 972 / ATCC 24843) GN=SPCC757.13 PE=3 SV=1//1.17931e-51
C7.12	1683.44508091617	869.655347180546	0.9529	2.2428e-07	5.0044e-06	sp|O74969|GHT2_SCHPO High-affinity glucose transporter ght2 OS=Schizosaccharomyces pombe (strain 972 / ATCC 24843) GN=ght2 PE=1 SV=1//3.30092e-20
C7.131	10669.4306040765	6281.392607607	0.76433	1.0169e-05	0.00016427	-//-
C7.136	1741.2437474349	855.099669221153	1.026	0.0072921	0.045913	-//-
C7.137	5150.04405182957	1962.48927753535	1.3919	2.1638e-15	1.3093e-13	sp|P0C582|M2OM_NEUCR Putative mitochondrial 2-oxoglutarate/malate carrier protein OS=Neurospora crassa (strain ATCC 24698 / 74-OR23-1A / CBS 708.71 / DSM 1257 / FGSC 987) GN=mic-33 PE=3 SV=1//3.80315e-113
C7.156	337.916770623049	131.088605560745	1.3661	3.9896e-09	1.2019e-07	-//-
C7.164	1432.21249625073	991.00985037493	0.53127	0.0033571	0.024635	sp|Q9US38|YFZ3_SCHPO AB hydrolase superfamily protein C1039.03 OS=Schizosaccharomyces pombe (strain 972 / ATCC 24843) GN=SPAC1039.03 PE=3 SV=1//2.14557e-28
C7.166	11186.9020506718	1580.73981332453	2.8231	2.7035e-39	6.894e-37	sp|O42764|HPPD_ZYMTR 4-hydroxyphenylpyruvate dioxygenase OS=Zymoseptoria tritici GN=HPPD PE=3 SV=1//1.76805e-123
C7.167	2818.17259589776	366.820173030924	2.9416	2.493e-51	1.1125e-48	-//-
C7.168	33931.5756658948	1612.94007049088	4.3949	1.5563e-109	3.704e-106	sp|Q00667|HGD_EMENI Homogentisate 1,2-dioxygenase OS=Emericella nidulans (strain FGSC A4 / ATCC 38163 / CBS 112.46 / NRRL 194 / M139) GN=hmgA PE=2 SV=1//0
C7.169	26541.1333360198	2084.9522086022	3.6701	2.5681e-82	3.6672e-79	sp|Q00770|FAAA_EMENI Fumarylacetoacetase OS=Emericella nidulans (strain FGSC A4 / ATCC 38163 / CBS 112.46 / NRRL 194 / M139) GN=fahA PE=1 SV=3//0
C7.170	9108.94669744097	5546.51863251301	0.7157	4.0188e-05	0.00055287	sp|O43123|MAAI_EMENI Maleylacetoacetate isomerase OS=Emericella nidulans (strain FGSC A4 / ATCC 38163 / CBS 112.46 / NRRL 194 / M139) GN=maiA PE=1 SV=1//2.77949e-82
C7.171	1230.01106796694	579.846982139614	1.0849	8.1635e-09	2.3503e-07	sp|Q04052|ARO80_YEAST Transcriptional activator ARO80 OS=Saccharomyces cerevisiae (strain ATCC 204508 / S288c) GN=ARO80 PE=1 SV=1//3.37183e-07
C7.185	4886.45430723917	1888.36508236683	1.3717	8.9697e-15	5.2068e-13	sp|Q55FN7|ODBB_DICDI 2-oxoisovalerate dehydrogenase subunit beta, mitochondrial OS=Dictyostelium discoideum GN=bkdB PE=3 SV=1//9.50466e-111
C7.187	2430.44782352612	1550.41275744353	0.64857	0.000352	0.0036798	sp|G0S920|REI1_CHATD Cytoplasmic 60S subunit biogenesis factor REI1 homolog OS=Chaetomium thermophilum (strain DSM 1495 / CBS 144.50 / IMI 039719) GN=CTHT_0044240 PE=3 SV=2//3.20913e-81
C7.196	1601.01034341607	1148.9617712862	0.47865	0.0079683	0.049277	sp|Q9P5L0|CYB5_NEUCR Probable cytochrome b5 OS=Neurospora crassa (strain ATCC 24698 / 74-OR23-1A / CBS 708.71 / DSM 1257 / FGSC 987) GN=B23L21.190 PE=3 SV=2//4.18604e-29
C7.242	264.10564126414	64.6354397069493	2.0307	1.3317e-14	7.6069e-13	sp|P07046|3SHD_NEUCR 3-dehydroshikimate dehydratase OS=Neurospora crassa (strain ATCC 24698 / 74-OR23-1A / CBS 708.71 / DSM 1257 / FGSC 987) GN=qa-4 PE=4 SV=1//3.59926e-18
C7.245	1379.08529977905	526.146249914199	1.3902	0.0011448	0.010191	sp|P86029|HQD2_CANAL Catechol 1,2-dioxygenase OS=Candida albicans (strain SC5314 / ATCC MYA-2876) GN=HQD2 PE=1 SV=1//3.90211e-57
C7.255	380.78752787731	40.8548952919091	3.2204	8.8394e-33	1.4678e-30	sp|Q8KWT4|BACC2_BACIU Bacilysin biosynthesis oxidoreductase BacC OS=Bacillus subtilis GN=bacC PE=3 SV=1//1.56674e-11
C7.256	853.41791129171	58.1046361192372	3.8765	4.8844e-56	2.9062e-53	-//-
C7.257	48.2165826862695	12.1864965167514	1.9842	7.2781e-05	0.00092465	sp|P56216|VAOX_PENSI Vanillyl-alcohol oxidase OS=Penicillium simplicissimum GN=VAOA PE=1 SV=1//1.55889e-13
C7.275	2331.73230712172	797.708009563546	1.5475	0.00048538	0.0048124	-//-
C7.287	447.59284827147	247.998211538641	0.85186	5.2071e-05	0.00069493	sp|Q9KD39|GCH1L_BACHD GTP cyclohydrolase 1 type 2 homolog OS=Bacillus halodurans (strain ATCC BAA-125 / DSM 18197 / FERM 7344 / JCM 9153 / C-125) GN=BH1380 PE=3 SV=1//1.19708e-15
C7.290	3882.59931293945	1269.08915785857	1.6132	1.343e-11	5.3273e-10	-//-
C7.30	2144.02910198398	1265.42474193322	0.7607	3.3281e-05	0.00046321	sp|A1D858|MET3_NEOFI Sulfate adenylyltransferase OS=Neosartorya fischeri (strain ATCC 1020 / DSM 3700 / FGSC A1164 / NRRL 181) GN=met3 PE=3 SV=1//9.87421e-22
C7.311	626.917589719026	397.656464822639	0.65675	0.0013429	0.011637	sp|Q6NMR9|GDL84_ARATH GDSL esterase/lipase At5g45920 OS=Arabidopsis thaliana GN=At5g45920 PE=2 SV=1//1.75155e-16
C7.316	92.8155907857516	37.6232459128032	1.3027	0.00022977	0.0025161	-//-
C7.320	858.264713792497	242.140617152308	1.8256	5.9894e-19	4.5494e-17	-//-
C7.367	77.3556834474192	16.7109282537412	2.2107	9.8248e-08	2.3779e-06	sp|Q9RKB5|BVMO2_STRCO Baeyer-Villiger monooxygenase OS=Streptomyces coelicolor (strain ATCC BAA-471 / A3(2) / M145) GN=SCO3172 PE=1 SV=1//2.07694e-27
C7.368	509.497061251817	219.62573055711	1.214	1.0217e-08	2.9062e-07	-//-
C7.372	5292.03666196701	886.218623053078	2.5781	5.9386e-06	9.9714e-05	sp|D2XNQ8|FLOT1_MEDTR Flotillin-like protein 1 OS=Medicago truncatula GN=FLOT1 PE=2 SV=1//1.2837e-72
C7.391	11216.7046337881	8114.75398479316	0.46703	0.0080522	0.049435	-//-
C7.400	963.306455406435	643.674816017391	0.58166	0.0019009	0.015494	sp|Q945M1|NDUB9_ARATH NADH dehydrogenase [ubiquinone] 1 beta subcomplex subunit 9 OS=Arabidopsis thaliana GN=CIB22 PE=1 SV=1//7.49777e-09
C7.419	4671.06379640807	2727.41009859496	0.77622	0.001659	0.013923	sp|O94614|CHR4_SCHPO Chitin synthase regulatory factor 4 OS=Schizosaccharomyces pombe (strain 972 / ATCC 24843) GN=chr4 PE=1 SV=4//8.61392e-06
C7.434	2568.91447602888	1645.1184894669	0.64297	0.0039123	0.027878	sp|Q6AXM8|PON2_RAT Serum paraoxonase/arylesterase 2 OS=Rattus norvegicus GN=Pon2 PE=2 SV=1//8.08214e-08
C7.456	1745.53936109211	1132.92343920263	0.62362	0.00065468	0.0062242	sp|Q60759|GCDH_MOUSE Glutaryl-CoA dehydrogenase, mitochondrial OS=Mus musculus GN=Gcdh PE=1 SV=2//1.24612e-118
C7.509	1473.97475597376	782.546627232273	0.91346	7.8402e-07	1.555e-05	sp|P80402|DBD23_ASPOR 2,3-dihydroxybenzoate decarboxylase OS=Aspergillus oryzae (strain ATCC 42149 / RIB 40) GN=AO090005000447 PE=1 SV=2//1.03759e-115
C7.511	441.311718761304	91.9170397878889	2.2634	1.8362e-21	1.6388e-19	sp|P80402|DBD23_ASPOR 2,3-dihydroxybenzoate decarboxylase OS=Aspergillus oryzae (strain ATCC 42149 / RIB 40) GN=AO090005000447 PE=1 SV=2//2.14784e-46
C7.526	12211.3220893188	8743.57046171424	0.48192	0.0053077	0.035517	sp|P87158|RS4A_SCHPO 40S ribosomal protein S4-A OS=Schizosaccharomyces pombe (strain 972 / ATCC 24843) GN=rps401 PE=2 SV=2//3.92579e-96
C7.533	3033.20703542462	1505.73253809164	1.0104	1.6632e-08	4.5152e-07	-//-
C7.534	8820.09346402634	5956.25432176265	0.56639	0.00086289	0.0079637	sp|Q02753|RL21A_YEAST 60S ribosomal protein L21-A OS=Saccharomyces cerevisiae (strain ATCC 204508 / S288c) GN=RPL21A PE=1 SV=1//1.60018e-47
C7.535	7018.18055421123	4579.90399545996	0.61578	0.00041284	0.004201	sp|O59675|RS9B_SCHPO 40S ribosomal protein S9-B OS=Schizosaccharomyces pombe (strain 972 / ATCC 24843) GN=rps902 PE=1 SV=3//6.79456e-61
C7.538	155.066190672235	68.6210588703522	1.1762	2.388e-05	0.00034445	sp|P56739|Y212_BOTFU Uncharacterized 21.2 kDa protein OS=Botryotinia fuckeliana PE=2 SV=1//9.3501e-11
C7.541	1382.13005859394	828.920979731805	0.73759	6.3918e-05	0.00083299	-//-
C7.542	971.666975853756	550.571652930162	0.81953	1.6187e-05	0.00024285	-//-
C7.548	3515.7387371211	2087.70887204997	0.75191	1.3778e-05	0.00021111	sp|P53389|HOL1_YEAST Protein HOL1 OS=Saccharomyces cerevisiae (strain ATCC 204508 / S288c) GN=HOL1 PE=1 SV=1//9.95296e-08
C7.55	1452.4949649764	929.777771810299	0.64358	0.00045597	0.0045789	sp|Q92259|SREP_PENCH GATA factor SREP OS=Penicillium chrysogenum GN=SREP PE=3 SV=1//5.64081e-06
C7.550	1228.17420729566	463.934240725975	1.4045	2.617e-13	1.2541e-11	sp|P38067|UGA2_YEAST Succinate-semialdehyde dehydrogenase [NADP(+)] OS=Saccharomyces cerevisiae (strain ATCC 204508 / S288c) GN=UGA2 PE=1 SV=2//1.07166e-133
C7.577	5418.91135453949	917.782373122255	2.5618	1.6652e-43	4.954e-41	sp|P43083|CP52V_CANAP Cytochrome P450 52E1 OS=Candida apicola GN=CYP52E1 PE=3 SV=1//3.71305e-16
C7.578	240.156046224451	92.132196998599	1.3822	5.4558e-08	1.3668e-06	sp|Q57749|DHPSL_METJA 7,8-dihydropterin-6-methyl-4-(beta-D-ribofuranosyl)-aminobenzene-5&apos;-phosphate synthase OS=Methanocaldococcus jannaschii (strain ATCC 43067 / DSM 2661 / JAL-1 / JCM 10045 / NBRC 100440) GN=MJ0301 PE=1 SV=1//6.76043e-10
C7.579	295.607778084296	189.085969590231	0.64464	0.0046687	0.031889	-//-
C7.615	1147.24022227469	528.78606370605	1.1174	9.8817e-07	1.9277e-05	sp|Q12358|JLP1_YEAST Alpha-ketoglutarate-dependent sulfonate dioxygenase OS=Saccharomyces cerevisiae (strain ATCC 204508 / S288c) GN=JLP1 PE=1 SV=1//6.11353e-66
C7.628	3097.66250981683	2182.07524083221	0.50548	0.0050024	0.03392	sp|Q9UT61|MAN1_SCHPO Alpha-mannosidase OS=Schizosaccharomyces pombe (strain 972 / ATCC 24843) GN=ams1 PE=3 SV=1//0
C7.632	484.184317858296	323.123562489871	0.58347	0.0046032	0.031633	-//-
C7.634	235.275496238622	117.313408892482	1.004	5.0806e-05	0.00068059	sp|Q08902|YO378_YEAST Drug resistance protein YOR378W OS=Saccharomyces cerevisiae (strain ATCC 204508 / S288c) GN=YOR378W PE=1 SV=1//1.08616e-136
C7.644	89.0163858746353	39.8990240503189	1.1577	0.0011967	0.010572	sp|Q42777|MCCA_SOYBN Methylcrotonoyl-CoA carboxylase subunit alpha, mitochondrial OS=Glycine max GN=MCCA PE=1 SV=2//4.6572e-124
C7.645	555.975114378874	274.229924041656	1.0196	0.00010458	0.0012635	sp|P45857|ACDB_BACSU Acyl-CoA dehydrogenase OS=Bacillus subtilis (strain 168) GN=mmgC PE=2 SV=3//1.1606e-23
C7.646	1028.38352495537	390.937015531051	1.3954	7.3674e-13	3.3937e-11	sp|O59746|YN2B_SCHPO Uncharacterized transcriptional regulatory protein C530.11c OS=Schizosaccharomyces pombe (strain 972 / ATCC 24843) GN=SPBC530.11c PE=1 SV=1//8.81228e-14
C7.666	1605.14565651934	1106.38316618377	0.53685	0.0030138	0.022439	sp|O14091|SUT1_SCHPO General alpha-glucoside permease OS=Schizosaccharomyces pombe (strain 972 / ATCC 24843) GN=sut1 PE=3 SV=1//3.89494e-15
C7.677	168.762257837574	93.6943856432764	0.84896	0.001987	0.016031	sp|Q9CA40|NUDT1_ARATH Nudix hydrolase 1 OS=Arabidopsis thaliana GN=NUDT1 PE=1 SV=1//4.97731e-29
C7.691	11892.1134201281	7252.60569363667	0.71343	2.4923e-05	0.00035805	-//-
C7.698	500.182521141086	220.999273497911	1.1784	8.8071e-05	0.0010842	sp|Q45FA5|SRPK_PHYPO Serine/threonine-protein kinase SRPK OS=Physarum polycephalum PE=1 SV=1//5.82499e-19
C7.73	1619.83501636132	959.163438265542	0.756	3.1195e-05	0.00043938	sp|P38230|QOR_YEAST Probable quinone oxidoreductase OS=Saccharomyces cerevisiae (strain ATCC 204508 / S288c) GN=ZTA1 PE=1 SV=1//1.0856e-68
C8.14	498.644337491455	156.377702575587	1.673	5.3335e-14	2.7008e-12	sp|P49374|HGT1_KLULA High-affinity glucose transporter OS=Kluyveromyces lactis (strain ATCC 8585 / CBS 2359 / DSM 70799 / NBRC 1267 / NRRL Y-1140 / WM37) GN=HGT1 PE=3 SV=1//4.33739e-23
C8.151	666.800804414487	339.861002250446	0.97231	0.00030553	0.0032414	sp|Q9P6J0|YHDC_SCHPO Uncharacterized transporter C1683.12 OS=Schizosaccharomyces pombe (strain 972 / ATCC 24843) GN=SPBC1683.12 PE=3 SV=1//5.69265e-21
C8.159	5554.53894163862	1290.98508432847	2.1052	1.1056e-30	1.6796e-28	-//-
C8.170	2649.23453042199	1786.84404562192	0.56816	0.001791	0.014813	sp|P78617|TREA_EMENI Acid trehalase OS=Emericella nidulans (strain FGSC A4 / ATCC 38163 / CBS 112.46 / NRRL 194 / M139) GN=treA PE=3 SV=1//0
C8.171	1620.91267775057	871.810597474894	0.89472	1.3919e-06	2.6291e-05	sp|Q877A8|CATB_ASPOR Catalase B OS=Aspergillus oryzae (strain ATCC 42149 / RIB 40) GN=catB PE=2 SV=1//0
C8.173	196.765708610985	117.016878067647	0.74976	0.002954	0.022109	-//-
C8.175	1159.47296813141	642.771967789469	0.85109	4.4821e-06	7.8436e-05	sp|P22781|DDC_CAVPO Aromatic-L-amino-acid decarboxylase OS=Cavia porcellus GN=DDC PE=2 SV=1//9.34245e-117
C8.177	4198.04977294354	1438.79909995879	1.5449	0.00015204	0.0017651	sp|Q9Y757|CP52L_DEBHN Cytochrome P450 52A12 OS=Debaryomyces hansenii GN=CYP52A12 PE=2 SV=2//5.60388e-110
C8.192	391.894902460279	255.901945035946	0.61488	0.0041789	0.029367	sp|Q08777|MCH5_YEAST Riboflavin transporter MCH5 OS=Saccharomyces cerevisiae (strain ATCC 204508 / S288c) GN=MCH5 PE=1 SV=2//9.86292e-07
C8.193	428.321615465298	197.797921947917	1.1147	1.1489e-05	0.00018086	sp|Q00808|HETE1_PODAS Vegetative incompatibility protein HET-E-1 OS=Podospora anserina GN=HET-E1 PE=3 SV=1//1.52398e-50
C8.194	127.40728496223	40.0738009695704	1.6687	0.00099171	0.0089744	sp|P33413|DUR3_YEAST Urea active transporter OS=Saccharomyces cerevisiae (strain ATCC 204508 / S288c) GN=DUR3 PE=1 SV=2//8.0792e-19
C8.2	17106.0584901102	5116.41595058803	1.7413	7.4321e-12	3.0674e-10	-//-
C8.21	643.312801135515	347.658076689208	0.88785	1.0274e-05	0.00016485	-//-
C8.210	3605.25153174183	1422.94696145427	1.3412	1.0427e-13	5.1699e-12	sp|O13621|YNG5_SCHPO Uncharacterized protein C691.05c OS=Schizosaccharomyces pombe (strain 972 / ATCC 24843) GN=pi030 PE=4 SV=1//5.72023e-54
C8.216	4562.59133890192	1660.44016690159	1.4583	2.5509e-16	1.6262e-14	sp|O13657|YBCC_SCHPO Putative metal ion transporter C27B12.12c OS=Schizosaccharomyces pombe (strain 972 / ATCC 24843) GN=pi066 PE=1 SV=1//1.12091e-65
C8.218	6057.44698714498	3048.48039653252	0.99062	3.0276e-08	7.8895e-07	sp|Q99385|VCX1_YEAST Vacuolar calcium ion transporter OS=Saccharomyces cerevisiae (strain ATCC 204508 / S288c) GN=VCX1 PE=1 SV=1//1.27725e-11
C8.219	8766.85979672928	4421.21565173627	0.98762	1.3189e-08	3.6928e-07	-//-
C8.220	3346.13136660411	511.184929946596	2.7106	7.217e-33	1.2269e-30	sp|B8NWY6|AGALC_ASPFN Probable alpha-galactosidase C OS=Aspergillus flavus (strain ATCC 200026 / FGSC A1120 / NRRL 3357 / JCM 12722 / SRRC 167) GN=aglC PE=3 SV=2//0
C8.222	104.668202251288	28.0759501566952	1.8984	5.3182e-08	1.337e-06	sp|Q04212|ARA2_YEAST D-arabinose 1-dehydrogenase OS=Saccharomyces cerevisiae (strain ATCC 204508 / S288c) GN=ARA2 PE=1 SV=1//5.92518e-45
C8.225	155.738407056525	77.9935777072087	0.9977	0.00038059	0.0039044	sp|Q9US38|YFZ3_SCHPO AB hydrolase superfamily protein C1039.03 OS=Schizosaccharomyces pombe (strain 972 / ATCC 24843) GN=SPAC1039.03 PE=3 SV=1//4.68901e-15
C8.235	4353.82513598611	2274.60166317923	0.93667	1.2798e-07	3.0259e-06	sp|P09437|CYB2_HANAN Cytochrome b2, mitochondrial OS=Hansenula anomala GN=CYB2 PE=1 SV=2//0
C8.241	1981.13593362309	1327.32941666802	0.5778	0.0012664	0.011095	-//-
C8.265	9140.62666176857	3428.95378139297	1.4145	0.001275	0.011156	sp|P15651|ACADS_RAT Short-chain specific acyl-CoA dehydrogenase, mitochondrial OS=Rattus norvegicus GN=Acads PE=1 SV=2//7.3114e-29
C8.286	5640.03269751101	2787.6542771303	1.0167	0.00071713	0.006764	sp|P39457|PLB1_PENCH Lysophospholipase (Fragment) OS=Penicillium chrysogenum PE=1 SV=1//0
C8.3	7543.88858237008	2348.83803468716	1.6834	6.8514e-21	5.7551e-19	-//-
C8.302	999.332476592292	691.127406695305	0.53201	0.0052902	0.035467	sp|Q9UUA6|DPP1_SCHPO Probable diacylglycerol pyrophosphate phosphatase 1 OS=Schizosaccharomyces pombe (strain 972 / ATCC 24843) GN=dpp1 PE=3 SV=1//8.46609e-28
C8.310	3361.49110098765	2388.4923248639	0.493	0.0070676	0.044697	sp|Q59KZ1|APE2_CANAL Aminopeptidase 2 OS=Candida albicans (strain SC5314 / ATCC MYA-2876) GN=APE2 PE=1 SV=2//1.01225e-06
C8.311	475.840671153496	300.823220074175	0.66156	0.0011766	0.010423	sp|P50276|MUP1_YEAST High-affinity methionine permease OS=Saccharomyces cerevisiae (strain ATCC 204508 / S288c) GN=MUP1 PE=1 SV=1//1.19483e-130
C8.314	2702.89895333779	1108.61672493621	1.2857	1.4672e-12	6.5065e-11	sp|Q4WPF8|CCPR_ASPFU Cytochrome c peroxidase, mitochondrial OS=Neosartorya fumigata (strain ATCC MYA-4609 / Af293 / CBS 101355 / FGSC A1100) GN=ccp1 PE=3 SV=1//6.28691e-21
C8.318	634.589020039536	239.958855351127	1.403	6.0489e-09	1.7847e-07	sp|A0QZE3|Y3995_MYCS2 Putative hydrolase MSMEG_3995/MSMEI_3903 OS=Mycobacterium smegmatis (strain ATCC 700084 / mc(2)155) GN=MSMEG_3995 PE=1 SV=1//5.29265e-46
C8.322	2263.82294522419	1164.93014641543	0.95852	1.3452e-07	3.1594e-06	sp|Q92413|OAT_EMENI Ornithine aminotransferase OS=Emericella nidulans (strain FGSC A4 / ATCC 38163 / CBS 112.46 / NRRL 194 / M139) GN=otaA PE=3 SV=2//7.60727e-18
C8.336	180.777784042187	106.244304783155	0.76683	0.0039029	0.02787	-//-
C8.338	10716.0243372426	5791.53705398747	0.88775	2.0691e-07	4.6604e-06	-//-
C8.351	2628.72456333023	876.698451835011	1.5842	8.8895e-18	6.1622e-16	sp|Q4WN99|DPH2_ASPFU Diphthamide biosynthesis protein 2 OS=Neosartorya fumigata (strain ATCC MYA-4609 / Af293 / CBS 101355 / FGSC A1100) GN=dph2 PE=3 SV=1//0
C8.4	4465.62094708526	2328.68213893723	0.93935	1.7306e-07	3.9859e-06	-//-
C8.40	2587.68591356144	991.426296011726	1.3841	2.1125e-14	1.1692e-12	sp|O24145|4CL1_TOBAC 4-coumarate--CoA ligase 1 OS=Nicotiana tabacum GN=4CL1 PE=2 SV=1//7.72948e-43
C8.407	178.124507832801	84.5780173397964	1.0745	5.7933e-05	0.00076317	-//-
C8.441	2885.19436360163	1449.71809956208	0.9929	3.8076e-08	9.7707e-07	-//-
C8.442	427.330164631384	62.7230841925612	2.7683	1.5676e-08	4.3202e-07	-//-
C8.443	574.531174102058	58.6970847376997	3.291	6.7891e-05	0.00087498	sp|Q9C101|YKT8_SCHPO Uncharacterized MFS-type transporter PB1E7.08c OS=Schizosaccharomyces pombe (strain 972 / ATCC 24843) GN=SPAPB1E7.08c PE=1 SV=1//2.88996e-06
C8.444	2013.38330732581	1319.1550508215	0.61001	0.00064805	0.0061695	sp|O94547|SRK1_SCHPO Serine/threonine-protein kinase srk1 OS=Schizosaccharomyces pombe (strain 972 / ATCC 24843) GN=srk1 PE=1 SV=1//6.16329e-123
C8.458	8678.76920856121	6160.59262486445	0.49442	0.003411	0.024928	sp|P0CX42|RL23B_YEAST 60S ribosomal protein L23-B OS=Saccharomyces cerevisiae (strain ATCC 204508 / S288c) GN=RPL23B PE=1 SV=1//2.75297e-40
C8.46	1100.40841487057	417.55804913282	1.398	1.0961e-12	4.9223e-11	sp|Q50940|CAH_NEIGO Carbonic anhydrase OS=Neisseria gonorrhoeae GN=cah PE=1 SV=2//2.23938e-19
C8.462	1439.5048616804	942.316274290385	0.61129	0.0011978	0.010572	sp|P40977|PLC1_SCHPO 1-phosphatidylinositol 4,5-bisphosphate phosphodiesterase 1 OS=Schizosaccharomyces pombe (strain 972 / ATCC 24843) GN=plc1 PE=1 SV=1//7.15163e-50
C8.476	3591.14051319993	2340.85292757573	0.61741	0.00034143	0.003585	sp|Q8CG45|ARK72_RAT Aflatoxin B1 aldehyde reductase member 2 OS=Rattus norvegicus GN=Akr7a2 PE=1 SV=2//1.11935e-70
C8.502	971.383330731906	520.260917958617	0.90081	3.5987e-06	6.3444e-05	sp|Q59516|DHGY_METEA Glycerate dehydrogenase OS=Methylobacterium extorquens (strain ATCC 14718 / DSM 1338 / AM1) GN=hprA PE=1 SV=3//2.95103e-37
C8.503	292.743877251336	187.0114798788	0.64651	0.005103	0.034405	sp|Q9UTN0|YII3_SCHPO Uncharacterized transcriptional regulatory protein C139.03 OS=Schizosaccharomyces pombe (strain 972 / ATCC 24843) GN=SPAC139.03 PE=3 SV=1//4.07935e-08
C8.543	282.982777279678	126.40265265792	1.1627	1.421e-06	2.6769e-05	sp|P14262|PLC_BACCE 1-phosphatidylinositol phosphodiesterase OS=Bacillus cereus PE=1 SV=1//7.07223e-15
C8.544	337.680835385695	153.40159069865	1.1383	5.544e-07	1.1474e-05	sp|A3R044|SSU1_ARTBC Sulfite efflux pump SSU1 OS=Arthroderma benhamiae (strain ATCC MYA-4681 / CBS 112371) GN=SSU1 PE=2 SV=1//1.48707e-26
C8.545	1564.35351785984	184.723059019075	3.0821	1.5372e-09	4.9438e-08	sp|Q9US44|YIZG_SCHPO Uncharacterized transporter C1002.16c OS=Schizosaccharomyces pombe (strain 972 / ATCC 24843) GN=SPAC1002.16c PE=3 SV=1//2.57151e-09
C8.561	4319.95491276321	1944.69237263068	1.1515	0.00015306	0.0017741	sp|Q07950|YEH2_YEAST Sterol esterase 2 OS=Saccharomyces cerevisiae (strain ATCC 204508 / S288c) GN=YEH2 PE=1 SV=1//2.53297e-61
C8.562	5490.0842395888	1635.58628855783	1.747	1.643e-22	1.5436e-20	-//-
C8.577	11257.3970746773	5729.813286484	0.97431	1.3771e-08	3.8408e-07	sp|O94323|YGK5_SCHPO Uncharacterized pyrophosphatase/phosphodiesterase C725.05c OS=Schizosaccharomyces pombe (strain 972 / ATCC 24843) GN=SPBC725.05c PE=3 SV=1//1.38976e-94
C8.60	13576.9541493563	9873.58874112352	0.45951	0.0080094	0.049371	-//-
C8.78	9103.51757279669	6606.01085391205	0.46264	0.0079119	0.048995	sp|P0CT67|RS18B_SCHPO 40S ribosomal protein S18-B OS=Schizosaccharomyces pombe (strain 972 / ATCC 24843) GN=rps1802 PE=3 SV=1//8.86612e-62
C8.95	18819.0838252517	5170.21537246629	1.8639	0.00027117	0.0029159	sp|P00365|DHE2_NEUCR NAD-specific glutamate dehydrogenase OS=Neurospora crassa (strain ATCC 24698 / 74-OR23-1A / CBS 708.71 / DSM 1257 / FGSC 987) GN=gdh-1 PE=1 SV=4//4.80434e-09
scaffold00023.19	1223.9163219669	486.044711375379	1.3323	7.5629e-12	3.1034e-10	sp|P17489|LAC1_EMENI Laccase-1 OS=Emericella nidulans (strain FGSC A4 / ATCC 38163 / CBS 112.46 / NRRL 194 / M139) GN=yA PE=2 SV=3//3.8945e-100
scaffold00023.25	2929.63307114716	211.196440239635	3.7941	3.4227e-36	6.4932e-34	sp|P40332|IOLX_BACSU scyllo-inositol 2-dehydrogenase (NAD(+)) OS=Bacillus subtilis (strain 168) GN=iolX PE=1 SV=2//5.9674e-07
scaffold00023.26	194.613297175551	24.9250613605066	2.9649	0.00034209	0.0035866	sp|Q10286|ITR1_SCHPO Myo-inositol transporter 1 OS=Schizosaccharomyces pombe (strain 972 / ATCC 24843) GN=itr1 PE=3 SV=1//3.93151e-104
scaffold00023.28	249.092293786734	12.3480176825859	4.3343	1.0929e-07	2.5926e-06	-//-
scaffold00023.29	68.5486031391705	19.9293218794302	1.7822	1.7604e-05	0.0002624	sp|P17549|CP53_ASPNG Benzoate 4-monooxygenase OS=Aspergillus niger GN=bphA PE=1 SV=1//2.86328e-37
scaffold00023.49	267.723215850927	176.535437419144	0.60078	0.0081012	0.049608	-//-
scaffold00023.52	2892.64673242731	771.559509768279	1.9065	1.757e-24	1.9299e-22	-//-
scaffold00026.1	879.56287446553	331.553465838554	1.4075	1.7483e-07	4.0138e-06	sp|P38096|LAMB_EMENI Lactam utilization protein lamB OS=Emericella nidulans (strain FGSC A4 / ATCC 38163 / CBS 112.46 / NRRL 194 / M139) GN=lamB PE=2 SV=2//8.18254e-120
scaffold00026.2	704.561671474094	368.892823648731	0.93352	3.2376e-06	5.7647e-05	sp|P38095|LAMA_EMENI Putative urea carboxylase OS=Emericella nidulans (strain FGSC A4 / ATCC 38163 / CBS 112.46 / NRRL 194 / M139) GN=lamA PE=2 SV=2//7.83295e-14
scaffold00026.9	3114.28337775668	1923.115197274	0.69546	0.00015708	0.0018119	sp|Q4WRP2|MS116_ASPFU ATP-dependent RNA helicase mss116, mitochondrial OS=Neosartorya fumigata (strain ATCC MYA-4609 / Af293 / CBS 101355 / FGSC A1100) GN=mss116 PE=3 SV=1//2.80959e-14
scaffold00041.1	124.163249738092	71.5567904558308	0.79508	0.008028	0.049371	sp|Q9ZRF9|RPK1_ARATH Probable LRR receptor-like serine/threonine-protein kinase RPK1 OS=Arabidopsis thaliana GN=RPK1 PE=1 SV=1//9.87045e-08
