# Supplementary material for: The molecular mechanisms of Monascus purpureus M9 responses to blue light based on the transcriptome analysis
Source: Sci Rep. 2017 Jul 17;7:5537. doi: 10.1038/s41598-017-05990-x (PMC5514072; doi:10.1038/s41598-017-05990-x)
Supplement: Supplementary file 14 — Dataset S13 [file 41598_2017_5990_MOESM14_ESM.xls]

Gene_id	readcount_B15	readcount_D	log2FoldChange	pval	padj	Blast swiss prot
C1.1014	917.989362880898	1655.37692259101	-0.85061	6.6891e-06	0.00011107	sp|Q9C167|RIR2_NEUCR Ribonucleoside-diphosphate reductase small chain OS=Neurospora crassa (strain ATCC 24698 / 74-OR23-1A / CBS 708.71 / DSM 1257 / FGSC 987) GN=rnr-2 PE=3 SV=2//6.48642e-162
C1.1030	868.620256464369	1427.6890025268	-0.71688	0.00018345	0.0020693	-//-
C1.105	358.484726313304	546.936200636469	-0.60946	0.0034016	0.024884	-//-
C1.1058	726.27739770881	1541.28619854267	-1.0855	9.3585e-09	2.6835e-07	sp|O74959|YJCD_SCHPO Uncharacterized oxidoreductase C736.13 OS=Schizosaccharomyces pombe (strain 972 / ATCC 24843) GN=SPCC736.13 PE=3 SV=1//2.30111e-22
C1.1109	375.579306570597	548.76779556794	-0.54708	0.0053594	0.035649	sp|Q9Y7X4|YGRG_SCHPO Uncharacterized membrane protein C365.16 OS=Schizosaccharomyces pombe (strain 972 / ATCC 24843) GN=SPBC365.16 PE=4 SV=1//2.71839e-42
C1.1114	1479.06040505497	2062.5957780168	-0.47978	0.0062012	0.040033	sp|P58283|RN216_MOUSE E3 ubiquitin-protein ligase RNF216 OS=Mus musculus GN=Rnf216 PE=1 SV=3//2.27655e-11
C1.1146	690.310434621777	1008.24388332401	-0.54653	0.0038927	0.02787	sp|P41003|SMC2_SCHPO Structural maintenance of chromosomes protein 2 OS=Schizosaccharomyces pombe (strain 972 / ATCC 24843) GN=cut14 PE=1 SV=2//0
C1.1172	1653.81539409506	5185.07248550018	-1.6486	6.6486e-20	5.2166e-18	sp|P53128|MTHR2_YEAST Methylenetetrahydrofolate reductase 2 OS=Saccharomyces cerevisiae (strain ATCC 204508 / S288c) GN=MET13 PE=1 SV=2//8.31625e-09
C1.1193	6268.51930702164	20031.4797172304	-1.6761	0.0010603	0.0095347	sp|O74969|GHT2_SCHPO High-affinity glucose transporter ght2 OS=Schizosaccharomyces pombe (strain 972 / ATCC 24843) GN=ght2 PE=1 SV=1//2.83031e-101
C1.1206	730.845308273545	1223.96536833184	-0.74392	4.9253e-05	0.00066227	-//-
C1.122	259.170786365285	400.160042893074	-0.62667	0.0052831	0.035452	-//-
C1.1227	4160.42157879692	6801.63375740207	-0.70915	0.00038614	0.0039499	sp|Q12618|ACO1_AJECA Acyl-CoA desaturase OS=Ajellomyces capsulatus GN=OLE1 PE=3 SV=1//5.68882e-19
C1.1241	142.196817759003	1006.23751147329	-2.823	5.2817e-38	1.2165e-35	sp|Q12358|JLP1_YEAST Alpha-ketoglutarate-dependent sulfonate dioxygenase OS=Saccharomyces cerevisiae (strain ATCC 204508 / S288c) GN=JLP1 PE=1 SV=1//6.85904e-63
C1.137	229.40533726161	420.265367754171	-0.8734	0.0045988	0.031633	-//-
C1.151	2514.82725918115	4207.49318220467	-0.7425	0.00019538	0.00219	sp|Q6CA53|APT_YARLI Adenine phosphoribosyltransferase OS=Yarrowia lipolytica (strain CLIB 122 / E 150) GN=APT1 PE=3 SV=1//9.41685e-61
C1.157	135.124583324505	222.722983308423	-0.72096	0.0033188	0.024379	-//-
C1.169	4888.52050811927	9695.74197924536	-0.98795	2.5039e-08	6.6462e-07	sp|A1CFY8|XYL2_ASPCL Probable D-xylulose reductase A OS=Aspergillus clavatus (strain ATCC 1007 / CBS 513.65 / DSM 816 / NCTC 3887 / NRRL 1) GN=xdhA PE=3 SV=2//4.13229e-17
C1.18	40.2549122153792	196.411123253699	-2.2866	3.1146e-14	1.6596e-12	sp|Q01284|2NPD_NEUCR Nitronate monooxygenase OS=Neurospora crassa (strain ATCC 24698 / 74-OR23-1A / CBS 708.71 / DSM 1257 / FGSC 987) GN=ncd-2 PE=1 SV=1//8.01104e-30
C1.187	250.818702789224	438.335970164089	-0.80539	0.00047039	0.0046908	sp|O59790|ARK1_SCHPO Serine/threonine-protein kinase ark1 OS=Schizosaccharomyces pombe (strain 972 / ATCC 24843) GN=ark1 PE=1 SV=2//3.73528e-124
C1.218	979.008893010651	1454.21479372982	-0.57085	0.0016329	0.013765	-//-
C1.225	3231.49328160032	4503.96674746111	-0.479	0.0045962	0.031633	sp|P40233|CKI1_SCHPO Casein kinase I homolog 1 OS=Schizosaccharomyces pombe (strain 972 / ATCC 24843) GN=cki1 PE=1 SV=2//8.91262e-129
C1.252	618.89501930658	1879.99126718786	-1.603	1.0718e-06	2.0852e-05	-//-
C1.258	724.968554268004	1346.73195566486	-0.89347	2.845e-06	5.1039e-05	sp|P32331|YMC1_YEAST Carrier protein YMC1, mitochondrial OS=Saccharomyces cerevisiae (strain ATCC 204508 / S288c) GN=YMC1 PE=3 SV=2//1.37412e-52
C1.26	314.760122350424	723.350497181237	-1.2004	6.7998e-07	1.3638e-05	-//-
C1.269	199.456415990876	318.315242650255	-0.67438	0.0041277	0.029151	-//-
C1.277	2844.52004398183	4557.02913349573	-0.67991	0.00028301	0.0030159	sp|O13965|MUG70_SCHPO Meiotically up-regulated gene 70 protein OS=Schizosaccharomyces pombe (strain 972 / ATCC 24843) GN=mug70 PE=1 SV=1//5.86803e-11
C1.290	68.2855154453033	128.961092835647	-0.91728	0.0042179	0.029612	-//-
C1.302	920.471287479947	1312.46211303675	-0.51183	0.0074953	0.046944	sp|O13752|YF22_SCHPO Uncharacterized TLC domain-containing protein C17A2.02c OS=Schizosaccharomyces pombe (strain 972 / ATCC 24843) GN=SPAC17A2.02c PE=3 SV=1//4.27276e-32
C1.303	659.38693625965	1056.28830958918	-0.67981	0.0076569	0.047705	-//-
C1.305	2992.7338340568	6013.40492573392	-1.0067	1.183e-05	0.00018523	-//-
C1.344	138.197266938306	624.969545603929	-2.1771	3.4362e-22	3.1863e-20	sp|Q4WQU0|SED4_ASPFU Tripeptidyl-peptidase sed4 OS=Neosartorya fumigata (strain ATCC MYA-4609 / Af293 / CBS 101355 / FGSC A1100) GN=sed4 PE=1 SV=1//5.24725e-11
C1.358	1314.06728832893	2763.51031009213	-1.0725	5.901e-09	1.7483e-07	sp|P19541|RDS2_YEAST Regulator of drug sensitivity 2 OS=Saccharomyces cerevisiae (strain ATCC 204508 / S288c) GN=RDS2 PE=1 SV=2//1.03973e-63
C1.379	357.09442550296	1019.24854775988	-1.5131	1.0992e-06	2.1155e-05	-//-
C1.380	1044.92846105388	5584.45572528937	-2.418	8.036e-38	1.793e-35	sp|O59814|YCT4_SCHPO Uncharacterized transporter C794.04c OS=Schizosaccharomyces pombe (strain 972 / ATCC 24843) GN=SPCC794.04c PE=3 SV=1//7.53538e-34
C1.382	830.295010504128	1204.37111847508	-0.53658	0.0028948	0.021802	-//-
C1.384	543.262061176189	926.669715430401	-0.77041	7.2341e-05	0.0009207	-//-
C1.408	112.784350589995	289.660712659722	-1.3608	3.511e-08	9.0827e-07	sp|Q10082|YAO3_SCHPO Uncharacterized protein C11D3.03c OS=Schizosaccharomyces pombe (strain 972 / ATCC 24843) GN=SPAC11D3.03c PE=4 SV=1//4.22718e-07
C1.409	696.000805117191	1076.48887684903	-0.62917	0.00092945	0.0084857	-//-
C1.425	41.7996908935401	104.022775721723	-1.3153	6.0106e-05	0.00078889	sp|P26642|EF1GA_XENLA Elongation factor 1-gamma-A OS=Xenopus laevis GN=eef1g-a PE=1 SV=1//1.03362e-33
C1.453	461.852521995047	667.857937284602	-0.53211	0.0080184	0.049371	sp|Q14527|HLTF_HUMAN Helicase-like transcription factor OS=Homo sapiens GN=HLTF PE=1 SV=2//7.36238e-06
C1.48	84.0272260627552	186.257510094503	-1.1484	3.538e-05	0.00049051	-//-
C1.49	265.378895377173	541.563782778848	-1.0291	1.9282e-06	3.5482e-05	sp|Q9Y8C2|MOC2A_EMENI Molybdopterin synthase sulfur carrier subunit OS=Emericella nidulans (strain FGSC A4 / ATCC 38163 / CBS 112.46 / NRRL 194 / M139) GN=cnxG PE=1 SV=1//7.50442e-17
C1.51	1078.10561330657	1835.61776925818	-0.76777	2.2434e-05	0.00032557	sp|P38716|YHR2_YEAST Uncharacterized trans-sulfuration enzyme YHR112C OS=Saccharomyces cerevisiae (strain ATCC 204508 / S288c) GN=YHR112C PE=1 SV=1//5.52632e-103
C1.512	815.599055633615	1197.27621686937	-0.55382	0.0022213	0.017505	-//-
C1.556	2574.1171718074	4960.74655115756	-0.94648	6.7859e-07	1.3638e-05	sp|Q2UIE6|EGLX_ASPOR Probable endo-1,3(4)-beta-glucanase AO090023000083 OS=Aspergillus oryzae (strain ATCC 42149 / RIB 40) GN=AO090023000083 PE=3 SV=1//4.46768e-124
C1.57	33.1199359965948	71.5700462092477	-1.1117	0.0035518	0.025772	sp|O50584|LTAE_PSEUN Low specificity L-threonine aldolase OS=Pseudomonas sp. (strain NCIMB 10558) GN=ltaE PE=1 SV=1//3.1774e-47
C1.584	364.986759161034	1245.65755425083	-1.771	1.5883e-11	6.2653e-10	sp|O60113|YG64_SCHPO Uncharacterized amino-acid permease C15C4.04c OS=Schizosaccharomyces pombe (strain 972 / ATCC 24843) GN=SPBC15C4.04c PE=3 SV=1//5.15089e-33
C1.593	389.942836934427	775.892843676562	-0.99259	1.5166e-05	0.00022942	sp|Q09788|ASL1_SCHPO Alkali-sensitive linkage protein 1 OS=Schizosaccharomyces pombe (strain 972 / ATCC 24843) GN=asl1 PE=1 SV=1//2.51274e-14
C1.596	14760.4434940502	32154.1333136286	-1.1233	0.00013001	0.0015268	sp|Q4WMX7|THI4_ASPFU Thiamine thiazole synthase OS=Neosartorya fumigata (strain ATCC MYA-4609 / Af293 / CBS 101355 / FGSC A1100) GN=thiA PE=3 SV=1//1.48413e-153
C1.602	368.857142727697	3436.59669104039	-3.2198	1.9298e-58	1.2526e-55	sp|P38680|MTR_NEUCR N amino acid transport system protein OS=Neurospora crassa (strain ATCC 24698 / 74-OR23-1A / CBS 708.71 / DSM 1257 / FGSC 987) GN=mtr PE=3 SV=2//3.70782e-37
C1.62	13633.8235125095	31370.5905062599	-1.2022	9.0797e-12	3.6421e-10	-//-
C1.635	521.583766111977	867.715254096909	-0.73432	0.0001392	0.0016241	sp|O94751|BUB1_SCHPO Checkpoint serine/threonine-protein kinase bub1 OS=Schizosaccharomyces pombe (strain 972 / ATCC 24843) GN=bub1 PE=1 SV=1//3.22384e-15
C1.639	332.554071448519	959.095933436042	-1.5281	2.2381e-14	1.2198e-12	-//-
C1.640	3636.12013087505	33512.4463637681	-3.2042	1.3623e-63	1.0808e-60	sp|Q9HFR6|DHE4_TUBBO NADP-specific glutamate dehydrogenase OS=Tuber borchii GN=GDH PE=3 SV=1//1.39179e-163
C1.645	118.556178454947	196.316493886157	-0.72761	0.0067276	0.042812	-//-
C1.678	48.9346671123245	94.91966317166	-0.95585	0.0044609	0.030833	-//-
C1.70	111.212419455321	233.899972538709	-1.0726	0.006954	0.044134	sp|Q92452|GOX_TALFL Glucose oxidase OS=Talaromyces flavus GN=GOX PE=3 SV=1//1.81087e-08
C1.734	391.130949992459	596.625415222856	-0.60917	0.0020543	0.016462	-//-
C1.743	13279.2484427761	28143.9030617788	-1.0836	0.00025344	0.002746	sp|Q86ZF1|ACEA_LEPMC Isocitrate lyase OS=Leptosphaeria maculans GN=ICL1 PE=2 SV=1//0
C1.75	177.571179988553	345.28766918415	-0.9594	0.00026956	0.0029058	-//-
C1.81	4116.04240453466	5735.95821622705	-0.47878	0.0060162	0.03905	sp|O59699|YN42_SCHPO Uncharacterized transporter C36.02c OS=Schizosaccharomyces pombe (strain 972 / ATCC 24843) GN=SPBC36.02c PE=3 SV=1//1.31853e-54
C1.813	134.487956267988	211.936541239307	-0.65616	0.0068099	0.043297	sp|Q5I0E8|KIF22_RAT Kinesin-like protein KIF22 OS=Rattus norvegicus GN=Kif22 PE=2 SV=1//1.47395e-50
C1.815	1623.40488106361	2437.96515617716	-0.58665	0.0011468	0.010197	sp|Q2ULH4|ATM1_ASPOR Iron-sulfur clusters transporter atm1, mitochondrial OS=Aspergillus oryzae (strain ATCC 42149 / RIB 40) GN=atm1 PE=3 SV=1//0
C1.817	153.020547220122	253.262744275303	-0.72691	0.0023573	0.018394	sp|P41410|RAD54_SCHPO DNA repair protein rhp54 OS=Schizosaccharomyces pombe (strain 972 / ATCC 24843) GN=rhp54 PE=1 SV=2//7.36929e-13
C1.830	214.680388091854	460.015513360865	-1.0995	6.0995e-07	1.2443e-05	sp|Q9CXR1|DHRS7_MOUSE Dehydrogenase/reductase SDR family member 7 OS=Mus musculus GN=Dhrs7 PE=2 SV=2//4.24963e-12
C1.85	7.78004014656152	28.4261170264059	-1.8694	0.0025304	0.01949	-//-
C1.88	245.03659621028	1567.85298306836	-2.6777	7.429e-40	1.9646e-37	sp|O42887|SPEB2_SCHPO Putative agmatinase 2 OS=Schizosaccharomyces pombe (strain 972 / ATCC 24843) GN=SPBC8E4.03 PE=3 SV=1//1.16334e-09
C1.881	2746.8473719813	7945.275671978	-1.5323	3.2099e-09	9.8364e-08	sp|Q9ZPS3|DCE4_ARATH Glutamate decarboxylase 4 OS=Arabidopsis thaliana GN=GAD4 PE=1 SV=1//3.87887e-06
C1.882	3169.04970317518	5640.20137056334	-0.8317	1.916e-06	3.5349e-05	sp|A1DG01|ACUK_NEOFI Transcription activator of gluconeogenesis acuK OS=Neosartorya fischeri (strain ATCC 1020 / DSM 3700 / FGSC A1164 / NRRL 181) GN=acuK PE=3 SV=1//0
C1.891	3394.91048634828	4793.2279484247	-0.49762	0.004137	0.029188	sp|Q870L3|MIRC_EMENI Siderophore iron transporter mirC OS=Emericella nidulans (strain FGSC A4 / ATCC 38163 / CBS 112.46 / NRRL 194 / M139) GN=mirC PE=3 SV=1//2.88627e-08
C1.904	1574.8474369994	2588.37737924545	-0.71684	0.00010734	0.0012902	sp|Q9US44|YIZG_SCHPO Uncharacterized transporter C1002.16c OS=Schizosaccharomyces pombe (strain 972 / ATCC 24843) GN=SPAC1002.16c PE=3 SV=1//1.78213e-58
C1.905	782.773043472863	1300.01946598662	-0.73187	0.00010561	0.0012737	-//-
C1.909	103.977270281746	175.727218558764	-0.75707	0.0056155	0.036919	-//-
C1.91	1689.49687021751	3456.92736370958	-1.0329	6.5203e-09	1.9158e-07	sp|Q42598|THRC_SCHPO Threonine synthase OS=Schizosaccharomyces pombe (strain 972 / ATCC 24843) GN=thrc PE=1 SV=1//1.68446e-124
C1.93	289.791924020309	513.636711065779	-0.82573	0.0018419	0.015134	sp|Q2VEQ7|DDH_HALMT D-2-hydroxyacid dehydrogenase OS=Haloferax mediterranei (strain ATCC 33500 / DSM 1411 / JCM 8866 / NBRC 14739 / NCIMB 2177 / R-4) GN=ddh PE=1 SV=1//5.5956e-26
C1.975	36.764663039895	110.378189358976	-1.5861	3.4792e-06	6.1641e-05	sp|P45364|HBD_PEPDI 3-hydroxybutyryl-CoA dehydrogenase OS=Peptoclostridium difficile GN=hbd PE=3 SV=1//1.20519e-14
C1.979	155.293689038329	306.425889989547	-0.98054	4.6387e-05	0.00062967	-//-
C1.998	2517.56537928759	7570.81649842006	-1.5884	1.085e-18	8.1546e-17	sp|P19145|GAP1_YEAST General amino-acid permease GAP1 OS=Saccharomyces cerevisiae (strain ATCC 204508 / S288c) GN=GAP1 PE=1 SV=2//5.46126e-136
C2.100	908.831142480714	1673.24991476209	-0.88057	3.7416e-05	0.00051673	-//-
C2.1012	776.566776303706	2795.69731150506	-1.848	7.428e-23	7.167e-21	sp|O94469|DUR31_SCHPO Probable urea active transporter 1 OS=Schizosaccharomyces pombe (strain 972 / ATCC 24843) GN=dur3-1 PE=3 SV=1//8.3791e-166
C2.1077	6.41689179272942	28.1838352776542	-2.1349	0.005445	0.036031	sp|Q9P900|OMTB_ASPFL Demethylsterigmatocystin 6-O-methyltransferase OS=Aspergillus flavus GN=omtB PE=3 SV=1//5.40659e-39
C2.1092	238.066376573304	400.981517506871	-0.75217	0.00083934	0.0078033	sp|Q6MVL2|DUT_NEUCR Deoxyuridine 5&apos;-triphosphate nucleotidohydrolase OS=Neurospora crassa (strain ATCC 24698 / 74-OR23-1A / CBS 708.71 / DSM 1257 / FGSC 987) GN=dut-1 PE=3 SV=1//1.20888e-39
C2.1101	1361.53495044717	2214.05972775664	-0.70146	9.688e-05	0.0011804	-//-
C2.112	218.252094636876	589.392438802099	-1.4332	1.1786e-05	0.00018495	sp|Q06451|TPO3_YEAST Polyamine transporter 3 OS=Saccharomyces cerevisiae (strain ATCC 204508 / S288c) GN=TPO3 PE=1 SV=1//3.94644e-84
C2.1121	763.573761664633	1525.66676422073	-0.9986	0.002681	0.020539	sp|Q70DX9|SED1_ASPFU Tripeptidyl-peptidase sed1 OS=Neosartorya fumigata (strain ATCC MYA-4609 / Af293 / CBS 101355 / FGSC A1100) GN=sed1 PE=1 SV=1//0
C2.1128	81.1548883585355	161.736864679791	-0.9949	0.00036618	0.0038001	sp|P06608|ASPG_DICCH L-asparaginase OS=Dickeya chrysanthemi GN=ansB PE=1 SV=1//3.19698e-71
C2.1132	56.2784261119505	102.662488534339	-0.86726	0.0066954	0.042683	sp|O59700|YN43_SCHPO Uncharacterized transporter C36.03c OS=Schizosaccharomyces pombe (strain 972 / ATCC 24843) GN=SPBC36.03c PE=3 SV=1//3.22951e-99
C2.1136	360.323428827308	1103.39318552221	-1.6146	4.5486e-14	2.3198e-12	sp|Q5UQ35|YR811_MIMIV Putative ariadne-like RING finger protein R811 OS=Acanthamoeba polyphaga mimivirus GN=MIMI_R811 PE=3 SV=1//1.81872e-81
C2.1139	341.259136959246	531.572916847903	-0.6394	0.0023121	0.018062	sp|A5PJM4|AIFM2_BOVIN Apoptosis-inducing factor 2 OS=Bos taurus GN=AIFM2 PE=2 SV=1//7.78602e-06
C2.1140	103.885534198216	182.029609182349	-0.80918	0.0013009	0.011341	-//-
C2.1141	124.363595647673	268.412709946782	-1.1099	0.0022347	0.017553	sp|O94574|YGDH_SCHPO Putative 2-hydroxyacid dehydrogenase C1773.17c OS=Schizosaccharomyces pombe (strain 972 / ATCC 24843) GN=SPBC1773.17c PE=3 SV=3//2.85493e-53
C2.1148	387.642542659706	1033.78913087223	-1.4151	1.1919e-12	5.3188e-11	sp|P36091|DCW1_YEAST Mannan endo-1,6-alpha-mannosidase DCW1 OS=Saccharomyces cerevisiae (strain ATCC 204508 / S288c) GN=DCW1 PE=1 SV=1//1.3704e-71
C2.1150	94.2246071813487	255.189581605523	-1.4374	0.004108	0.029069	sp|O86365|Y584_MYCTU Uncharacterized glycosidase Rv0584 OS=Mycobacterium tuberculosis (strain ATCC 25618 / H37Rv) GN=Rv0584 PE=3 SV=1//3.54048e-10
C2.1152	78.4913334351574	133.094977411467	-0.76185	0.0062126	0.040068	sp|P49426|EXG1_COCCA Glucan 1,3-beta-glucosidase OS=Cochliobolus carbonum GN=EXG1 PE=1 SV=1//2.52429e-103
C2.146	196.247970094511	328.266954352157	-0.74219	0.0013309	0.01156	sp|Q5BLX8|WDR83_RAT WD repeat domain-containing protein 83 OS=Rattus norvegicus GN=Wdr83 PE=1 SV=1//4.85941e-36
C2.152	586.842465985244	1321.20118993248	-1.1708	6.0644e-10	2.0328e-08	sp|P51599|GCH1_NEUCR GTP cyclohydrolase 1 OS=Neurospora crassa (strain ATCC 24698 / 74-OR23-1A / CBS 708.71 / DSM 1257 / FGSC 987) GN=gch-1 PE=2 SV=2//6.19527e-101
C2.164	768.768020571893	1157.36455009684	-0.59022	0.0021275	0.016916	-//-
C2.183	479.865532587975	1192.13098591346	-1.3128	7.191e-12	2.9851e-10	sp|Q1QJC0|TAM_NITHX Trans-aconitate 2-methyltransferase OS=Nitrobacter hamburgensis (strain X14 / DSM 10229) GN=tam PE=3 SV=1//1.06689e-86
C2.19	1522.54984612289	2310.79650404394	-0.6019	0.0012298	0.010814	-//-
C2.215	1604.83301709824	3019.65760203287	-0.91196	2.5946e-07	5.721e-06	-//-
C2.219	120.510085823531	232.795222853493	-0.94991	0.00019063	0.0021468	sp|Q9Y5K1|SPO11_HUMAN Meiotic recombination protein SPO11 OS=Homo sapiens GN=SPO11 PE=2 SV=1//3.34727e-17
C2.232	2871.24073427062	4549.33527086142	-0.66398	0.00019161	0.0021545	sp|O13716|AGN1_SCHPO Glucan endo-1,3-alpha-glucosidase agn1 OS=Schizosaccharomyces pombe (strain 972 / ATCC 24843) GN=agn1 PE=1 SV=2//2.56533e-46
C2.248	475.638483401184	753.365314359155	-0.66348	0.00049269	0.0048723	sp|Q9C1W3|ERG1_SCHPO Probable squalene monooxygenase OS=Schizosaccharomyces pombe (strain 972 / ATCC 24843) GN=erg1 PE=3 SV=1//3.53554e-06
C2.252	566.591902901882	850.385978749079	-0.58581	0.0020752	0.016611	sp|Q2MHH3|KU70_ASPSO ATP-dependent DNA helicase II subunit 1 OS=Aspergillus sojae GN=ku70 PE=3 SV=1//3.22171e-07
C2.253	135.051562826227	230.559211976228	-0.77163	0.0072712	0.045863	sp|Q2MHH4|KU70_ASPOR ATP-dependent DNA helicase II subunit 1 OS=Aspergillus oryzae (strain ATCC 42149 / RIB 40) GN=ku70 PE=3 SV=1//6.60768e-09
C2.269	296.509334677411	1949.28430919717	-2.7168	3.4558e-36	6.4932e-34	sp|Q92342|YDI4_SCHPO Uncharacterized protein C1F8.04c OS=Schizosaccharomyces pombe (strain 972 / ATCC 24843) GN=SPAC1F8.04c PE=3 SV=1//2.74996e-19
C2.270	545.178537374268	2289.05006904887	-2.0699	7.543e-28	9.6174e-26	sp|P48777|UAPC_EMENI Purine permease OS=Emericella nidulans (strain FGSC A4 / ATCC 38163 / CBS 112.46 / NRRL 194 / M139) GN=uapC PE=2 SV=2//9.90366e-161
C2.297	772.920207417675	1542.29325370431	-0.99669	1.045e-07	2.5123e-06	sp|O42615|THDH_BLAAD Threonine dehydratase, mitochondrial OS=Blastobotrys adeninivorans GN=ILV1 PE=3 SV=1//7.73749e-166
C2.303	377.90675330183	572.157792821811	-0.59838	0.0027996	0.021242	sp|O13492|FOLE_NEUCR Folylpolyglutamate synthase OS=Neurospora crassa (strain ATCC 24698 / 74-OR23-1A / CBS 708.71 / DSM 1257 / FGSC 987) GN=met-6 PE=1 SV=2//6.29337e-127
C2.324	264.886467474481	455.651989758502	-0.78256	0.000216	0.0023873	sp|Q9C2H9|SYMM_NEUCR Probable methionine--tRNA ligase, mitochondrial OS=Neurospora crassa (strain ATCC 24698 / 74-OR23-1A / CBS 708.71 / DSM 1257 / FGSC 987) GN=93G11.130 PE=3 SV=1//6.7349e-11
C2.326	1511.4255977974	2247.13203042562	-0.57217	0.0021982	0.017381	sp|P29702|FNTA_BOVIN Protein farnesyltransferase/geranylgeranyltransferase type-1 subunit alpha OS=Bos taurus GN=FNTA PE=2 SV=2//1.9132e-40
C2.370	1096.48265689055	3002.96054256375	-1.4535	9.6209e-15	5.5398e-13	sp|P36631|STE11_SCHPO Transcription factor ste11 OS=Schizosaccharomyces pombe (strain 972 / ATCC 24843) GN=ste11 PE=1 SV=2//6.34272e-09
C2.378	83.1275113123714	170.071525629724	-1.0327	0.00047892	0.0047625	sp|P19807|HNM1_YEAST Choline transport protein OS=Saccharomyces cerevisiae (strain ATCC 204508 / S288c) GN=HNM1 PE=1 SV=1//1.27948e-41
C2.396	1037.395704359	1701.72660267733	-0.71403	8.0667e-05	0.0010054	sp|P30284|CG21_EMENI G2/mitotic-specific cyclin-B OS=Emericella nidulans (strain FGSC A4 / ATCC 38163 / CBS 112.46 / NRRL 194 / M139) GN=nimE PE=2 SV=1//3.37201e-24
C2.436	2820.23879677786	4051.60372131383	-0.52268	0.0041749	0.029367	sp|P00447|SODM_YEAST Superoxide dismutase [Mn], mitochondrial OS=Saccharomyces cerevisiae (strain ATCC 204508 / S288c) GN=SOD2 PE=1 SV=1//9.68966e-49
C2.440	2740.94607970438	5504.02730040364	-1.0058	2.0837e-08	5.593e-07	sp|Q9P4R4|LYS9_MAGO7 Saccharopine dehydrogenase [NADP(+), L-glutamate-forming] OS=Magnaporthe oryzae (strain 70-15 / ATCC MYA-4617 / FGSC 8958) GN=LYS3 PE=1 SV=2//8.16089e-169
C2.450	1917.61314912391	2641.41815802291	-0.462	0.0062179	0.040068	sp|P40995|SCD1_SCHPO Rho guanine nucleotide exchange factor scd1 OS=Schizosaccharomyces pombe (strain 972 / ATCC 24843) GN=scd1 PE=1 SV=2//4.47603e-10
C2.451	3291.54269066654	9700.23193006982	-1.5593	1.4329e-18	1.0334e-16	sp|O67781|AAT_AQUAE Aspartate aminotransferase OS=Aquifex aeolicus (strain VF5) GN=aspC PE=3 SV=1//2.37522e-18
C2.455	131.880548100367	243.756441841861	-0.88621	0.00046167	0.0046296	sp|O74732|ERG27_SCHPO 3-keto-steroid reductase OS=Schizosaccharomyces pombe (strain 972 / ATCC 24843) GN=erg27 PE=2 SV=1//2.19542e-33
C2.459	5884.36748872187	10232.0000050317	-0.79813	5.9493e-06	9.9714e-05	sp|Q54VT8|GLPK_DICDI Probable glycerol kinase OS=Dictyostelium discoideum GN=gk PE=3 SV=1//2.16678e-112
C2.460	3520.77192313201	5099.58694661595	-0.53449	0.0026845	0.020544	-//-
C2.463	4742.66500091751	7219.44098279182	-0.60619	0.00064711	0.0061687	sp|P09201|F16P_YEAST Fructose-1,6-bisphosphatase OS=Saccharomyces cerevisiae (strain ATCC 204508 / S288c) GN=FBP1 PE=1 SV=2//6.23463e-117
C2.467	1897.12926498831	3370.06092551006	-0.82896	4.7533e-06	8.2575e-05	sp|O94255|CAN_SCHPO Carbonic anhydrase OS=Schizosaccharomyces pombe (strain 972 / ATCC 24843) GN=SPBP8B7.05c PE=1 SV=2//8.06798e-49
C2.468	2139.75250106997	3756.66744135571	-0.81201	0.0036515	0.026309	sp|O74298|LYS2_PENCH L-aminoadipate-semialdehyde dehydrogenase large subunit OS=Penicillium chrysogenum GN=lys2 PE=3 SV=1//1.86497e-31
C2.483	8555.32802409257	24620.9051099709	-1.525	8.0717e-05	0.0010054	sp|P36333|ACSA_PENCH Acetyl-coenzyme A synthetase OS=Penicillium chrysogenum GN=facA PE=3 SV=1//1.03533e-17
C2.525	6766.86544267591	9586.57090741169	-0.50253	0.0044175	0.030652	sp|P05202|AATM_MOUSE Aspartate aminotransferase, mitochondrial OS=Mus musculus GN=Got2 PE=1 SV=1//2.41004e-134
C2.559	1381.21347010104	2421.59236510213	-0.81002	7.8219e-06	0.00012809	-//-
C2.570	450.853757238129	1025.84440405226	-1.1861	6.8485e-10	2.2743e-08	sp|P80324|OXDA_RHOTO D-amino-acid oxidase OS=Rhodosporidium toruloides GN=DAO1 PE=1 SV=1//4.43711e-26
C2.572	266.959263383107	795.271936322612	-1.5748	1.5704e-14	8.829e-13	sp|P9WK87|NLHH_MYCTU Carboxylesterase NlhH OS=Mycobacterium tuberculosis (strain ATCC 25618 / H37Rv) GN=nlhH PE=1 SV=1//2.81158e-14
C2.58	15372.1375279576	25566.0765148003	-0.73391	2.1368e-05	0.00031136	sp|P53430|G3P_MONPU Glyceraldehyde-3-phosphate dehydrogenase OS=Monascus purpureus GN=GPD1 PE=3 SV=3//2.32431e-31
C2.581	25.9306548647849	56.4213066001839	-1.1216	0.0077957	0.048401	-//-
C2.603	741.027657492348	1663.13545583194	-1.1663	5.1524e-10	1.7435e-08	sp|Q00511|URIC_ASPFL Uricase OS=Aspergillus flavus GN=uaZ PE=1 SV=3//2.75325e-14
C2.61	2274.15977231081	3312.39679440962	-0.54254	0.0023642	0.018428	sp|O14077|MU138_SCHPO Putative zinc protease mug138 OS=Schizosaccharomyces pombe (strain 972 / ATCC 24843) GN=mug138 PE=1 SV=1//4.69267e-15
C2.632	2462.10550771443	3737.58204531161	-0.60221	0.00052685	0.0051743	-//-
C2.638	534.409112826175	864.389588381469	-0.69374	0.00038053	0.0039044	sp|O75001|MCM7_SCHPO DNA replication licensing factor mcm7 OS=Schizosaccharomyces pombe (strain 972 / ATCC 24843) GN=mcm7 PE=1 SV=1//0
C2.644	224.404056893008	333.612860702944	-0.57208	0.0074404	0.046695	sp|Q9CWR2|SMYD3_MOUSE Histone-lysine N-methyltransferase SMYD3 OS=Mus musculus GN=Smyd3 PE=2 SV=1//7.15945e-17
C2.666	662.018585540717	1022.12696511323	-0.62663	0.0013489	0.011674	-//-
C2.7	283.602530593674	494.836811284774	-0.80308	0.0079851	0.049277	-//-
C2.705	514.679971944749	836.072582538437	-0.69995	0.0018841	0.015374	sp|P05375|PEM2_YEAST Phosphatidyl-N-methylethanolamine N-methyltransferase OS=Saccharomyces cerevisiae (strain ATCC 204508 / S288c) GN=OPI3 PE=1 SV=1//4.24957e-45
C2.73	950.771348842617	1606.90218190442	-0.75711	4.1014e-05	0.00056207	sp|P50867|CYSK_EMENI Cysteine synthase OS=Emericella nidulans (strain FGSC A4 / ATCC 38163 / CBS 112.46 / NRRL 194 / M139) GN=cysB PE=3 SV=2//0
C2.747	1529.53985084546	2141.33068278609	-0.48541	0.0053413	0.035609	sp|Q870L2|MIRB_EMENI Siderophore iron transporter mirB OS=Emericella nidulans (strain FGSC A4 / ATCC 38163 / CBS 112.46 / NRRL 194 / M139) GN=mirB PE=3 SV=1//8.10693e-08
C2.75	54.6877793920245	128.462660553518	-1.2321	5.5222e-05	0.00073151	sp|Q9US44|YIZG_SCHPO Uncharacterized transporter C1002.16c OS=Schizosaccharomyces pombe (strain 972 / ATCC 24843) GN=SPAC1002.16c PE=3 SV=1//1.26914e-88
C2.760	190.603467640862	317.561272865958	-0.73646	0.0014584	0.012456	sp|P12461|TYSY_CANAL Thymidylate synthase OS=Candida albicans (strain SC5314 / ATCC MYA-2876) GN=TMP1 PE=3 SV=3//1.05222e-143
C2.764	712.197512466831	1244.21589344932	-0.80489	2.3855e-05	0.00034445	sp|P30584|CHSA_EMENI Chitin synthase A OS=Emericella nidulans (strain FGSC A4 / ATCC 38163 / CBS 112.46 / NRRL 194 / M139) GN=chsA PE=3 SV=2//0
C2.766	1202.39618845596	1767.48249994775	-0.55578	0.0019236	0.015643	sp|B6H3H1|LAP1_PENCW Leucine aminopeptidase 1 OS=Penicillium chrysogenum (strain ATCC 28089 / DSM 1075 / Wisconsin 54-1255) GN=lap1 PE=3 SV=1//7.67728e-161
C2.768	721.904307525463	1059.49528655507	-0.5535	0.0036159	0.026105	sp|P32317|AFG1_YEAST Protein AFG1 OS=Saccharomyces cerevisiae (strain ATCC 204508 / S288c) GN=AFG1 PE=1 SV=1//9.47691e-91
C2.770	1882.79811545125	16272.7115853579	-3.1115	1.4487e-55	7.9565e-53	sp|A1CBR4|PEPA_ASPCL Aspartic protease pep1 OS=Aspergillus clavatus (strain ATCC 1007 / CBS 513.65 / DSM 816 / NCTC 3887 / NRRL 1) GN=pep1 PE=3 SV=1//8.7256e-35
C2.784	142.422474282366	262.836551538244	-0.88399	0.0005225	0.0051386	sp|Q9NWK9|BCD1_HUMAN Box C/D snoRNA protein 1 OS=Homo sapiens GN=ZNHIT6 PE=1 SV=1//9.068e-12
C2.785	2951.79458490041	6164.82274696828	-1.0625	2.2823e-09	7.116e-08	sp|P32901|PTR2_YEAST Peptide transporter PTR2 OS=Saccharomyces cerevisiae (strain ATCC 204508 / S288c) GN=PTR2 PE=1 SV=2//1.04093e-125
C2.79	750.153972250221	1080.47510904364	-0.52641	0.0066329	0.042361	sp|O61122|SVKA_DICDI Serine/threonine-protein kinase svkA OS=Dictyostelium discoideum GN=svkA PE=1 SV=1//1.19699e-95
C2.791	188.831190596607	327.391843693484	-0.79392	0.00053159	0.0052065	sp|Q08485|NRT1_YEAST Nicotinamide riboside transporter 1 OS=Saccharomyces cerevisiae (strain ATCC 204508 / S288c) GN=NRT1 PE=1 SV=1//4.56968e-77
C2.8	2101.59724006179	3312.64091525199	-0.6565	0.00040071	0.0040931	-//-
C2.80	786.108814780531	1233.57710376141	-0.65005	0.006403	0.041076	sp|Q9USW3|YHZ7_SCHPO Probable glycosidase C21B10.07 OS=Schizosaccharomyces pombe (strain 972 / ATCC 24843) GN=SPBC21B10.07 PE=3 SV=1//1.72182e-62
C2.828	448.526310506896	675.816532889199	-0.59144	0.0019514	0.015851	sp|O94343|YHMA_SCHPO Uncharacterized MFS-type transporter C1271.10c OS=Schizosaccharomyces pombe (strain 972 / ATCC 24843) GN=SPBC1271.10c PE=1 SV=1//0
C2.845	677.495366621571	991.158115787348	-0.5489	0.0034881	0.025413	sp|P14065|GCY1_YEAST Glycerol 2-dehydrogenase (NADP(+)) OS=Saccharomyces cerevisiae (strain ATCC 204508 / S288c) GN=GCY1 PE=1 SV=1//3.48898e-60
C2.857	11504.7500665624	39699.6079145817	-1.7869	9.2568e-24	9.3089e-22	sp|P83783|SAHH_CANAL Adenosylhomocysteinase OS=Candida albicans (strain SC5314 / ATCC MYA-2876) GN=SAH1 PE=1 SV=2//0
C2.875	3563.42653023451	5872.42697811796	-0.72069	3.7839e-05	0.00052157	sp|P41756|PGK_ASPOR Phosphoglycerate kinase OS=Aspergillus oryzae (strain ATCC 42149 / RIB 40) GN=pgkA PE=3 SV=1//0
C2.904	11621.4592836586	51753.9024936502	-2.1549	1.6295e-32	2.6442e-30	sp|P48466|METK_NEUCR S-adenosylmethionine synthase OS=Neurospora crassa (strain ATCC 24698 / 74-OR23-1A / CBS 708.71 / DSM 1257 / FGSC 987) GN=eth-1 PE=2 SV=1//6.30144e-176
C2.913	160.028198027603	276.208558323129	-0.78743	0.00083105	0.0077363	-//-
C2.919	271.749919128137	1337.06413206559	-2.2987	1.0876e-29	1.5226e-27	sp|P48015|GCST_YEAST Aminomethyltransferase, mitochondrial OS=Saccharomyces cerevisiae (strain ATCC 204508 / S288c) GN=GCV1 PE=1 SV=2//1.86664e-86
C2.931	181.888123416144	2308.50747015301	-3.6658	6.5988e-68	6.7307e-65	sp|Q9C0V1|AMT1_SCHPO Ammonium transporter 1 OS=Schizosaccharomyces pombe (strain 972 / ATCC 24843) GN=amt1 PE=3 SV=1//2.03524e-140
C2.977	337.117228827456	806.63573216315	-1.2587	6.7474e-10	2.2512e-08	sp|Q4R0J7|ARD1_UROFA D-arabinitol dehydrogenase 1 OS=Uromyces fabae GN=ARD1 PE=1 SV=1//1.73659e-13
C2.98	7844.46038767899	15981.2038008216	-1.0266	9.4131e-09	2.6884e-07	sp|P42882|NMT1_ASPPA 4-amino-5-hydroxymethyl-2-methylpyrimidine phosphate synthase OS=Aspergillus parasiticus GN=nmt1 PE=2 SV=1//5.70488e-29
C2.99	475.210639125509	696.042385593464	-0.55061	0.0030919	0.022853	sp|P36619|PMD1_SCHPO Leptomycin B resistance protein pmd1 OS=Schizosaccharomyces pombe (strain 972 / ATCC 24843) GN=pmd1 PE=3 SV=2//2.42928e-13
C2.996	70.2207072286348	125.217755420995	-0.83447	0.0043155	0.030135	-//-
C3.114	1098.38517068918	1566.81757730627	-0.51245	0.0053224	0.035582	sp|P25605|ILV6_YEAST Acetolactate synthase small subunit, mitochondrial OS=Saccharomyces cerevisiae (strain ATCC 204508 / S288c) GN=ILV6 PE=1 SV=2//9.73533e-09
C3.122	25.367048306546	56.8654898062288	-1.1646	0.0053634	0.035649	sp|P52719|PEPS_ASPPH Carboxypeptidase cpdS OS=Aspergillus phoenicis GN=cpdS PE=2 SV=1//6.06377e-30
C3.123	715.154991226051	1316.09756533044	-0.87994	1.3957e-05	0.0002134	sp|P90893|YM9I_CAEEL Putative serine protease F56F10.1 OS=Caenorhabditis elegans GN=F56F10.1 PE=1 SV=2//4.46615e-14
C3.126	2705.92761075256	3840.5422907332	-0.50519	0.0039073	0.02787	sp|Q10423|CCE1_SCHPO Cruciform cutting endonuclease 1, mitochondrial OS=Schizosaccharomyces pombe (strain 972 / ATCC 24843) GN=cce1 PE=1 SV=1//1.16628e-08
C3.131	13599.9354651752	69658.8566216156	-2.3567	3.6889e-39	9.0824e-37	sp|Q9UT19|METE_SCHPO Probable 5-methyltetrahydropteroyltriglutamate--homocysteine methyltransferase OS=Schizosaccharomyces pombe (strain 972 / ATCC 24843) GN=met26 PE=1 SV=1//8.17549e-32
C3.16	1121.76088045663	2355.30907191792	-1.0702	7.6264e-07	1.521e-05	sp|P55809|SCOT1_HUMAN Succinyl-CoA:3-ketoacid coenzyme A transferase 1, mitochondrial OS=Homo sapiens GN=OXCT1 PE=1 SV=1//1.75619e-40
C3.166	428.623976172401	741.408456868946	-0.79056	7.9635e-05	0.00099753	sp|P42935|ELP2_YEAST Elongator complex protein 2 OS=Saccharomyces cerevisiae (strain ATCC 204508 / S288c) GN=ELP2 PE=1 SV=1//1.16181e-156
C3.17	493.519415397011	856.770356017997	-0.7958	0.00012731	0.0015004	sp|Q0TVF9|ALG3_PHANO Dol-P-Man:Man(5)GlcNAc(2)-PP-Dol alpha-1,3-mannosyltransferase OS=Phaeosphaeria nodorum (strain SN15 / ATCC MYA-4574 / FGSC 10173) GN=ALG3 PE=3 SV=2//8.89312e-90
C3.173	1343.30947338794	2263.27334338049	-0.75262	2.5395e-05	0.00036265	sp|Q7SBB6|ERG3_NEUCR Probable C-5 sterol desaturase OS=Neurospora crassa (strain ATCC 24698 / 74-OR23-1A / CBS 708.71 / DSM 1257 / FGSC 987) GN=NCU06207 PE=3 SV=1//1.27283e-10
C3.209	1921.61531412973	3030.66042737511	-0.65731	0.00029685	0.0031541	-//-
C3.215	1009.72176674921	1526.59367183065	-0.59636	0.0011515	0.010226	-//-
C3.232	197.911637312715	311.394504932582	-0.65389	0.0059414	0.038706	-//-
C3.262	539.408551352047	1041.93575914949	-0.94982	9.5994e-07	1.8778e-05	sp|Q12559|AMDS_ASPOR Acetamidase OS=Aspergillus oryzae (strain ATCC 42149 / RIB 40) GN=amdS PE=3 SV=2//2.85208e-63
C3.263	1071.29646656594	1494.51884675714	-0.48032	0.0065849	0.042129	sp|Q4WVG8|DNLI4_ASPFU DNA ligase 4 OS=Neosartorya fumigata (strain ATCC MYA-4609 / Af293 / CBS 101355 / FGSC A1100) GN=lig4 PE=3 SV=1//8.97941e-61
C3.264	860.21677931835	1452.06138252909	-0.75533	3.2039e-05	0.00044855	-//-
C3.279	5670.14530586321	9082.54409268186	-0.67971	5.9274e-05	0.0007794	sp|Q08732|HRK1_YEAST Serine/threonine-protein kinase HRK1 OS=Saccharomyces cerevisiae (strain ATCC 204508 / S288c) GN=HRK1 PE=1 SV=1//2.91601e-13
C3.286	2113.87508161787	5637.75571975624	-1.4152	1.4966e-15	9.2119e-14	sp|A1CTF4|CRED_ASPCL Probable HECT-type ubiquitin ligase-interacting protein creD OS=Aspergillus clavatus (strain ATCC 1007 / CBS 513.65 / DSM 816 / NCTC 3887 / NRRL 1) GN=creD PE=3 SV=2//0
C3.313	181.714929963075	289.957243484557	-0.67416	0.0046116	0.03166	sp|Q4WMP0|EXGD_ASPFU Probable glucan 1,3-beta-glucosidase D OS=Neosartorya fumigata (strain ATCC MYA-4609 / Af293 / CBS 101355 / FGSC A1100) GN=exgD PE=3 SV=1//0
C3.363	445.565920404608	772.42013861112	-0.79375	7.2293e-05	0.0009207	sp|P18696|PUTX_EMENI Proline-specific permease OS=Emericella nidulans (strain FGSC A4 / ATCC 38163 / CBS 112.46 / NRRL 194 / M139) GN=prnB PE=2 SV=2//0
C3.389	661.677724162774	1850.97086244937	-1.4841	5.2878e-08	1.3341e-06	-//-
C3.402	585.109461954225	1160.2195210994	-0.98762	4.4675e-07	9.4373e-06	-//-
C3.419	647.181342859447	1132.92343920263	-0.80781	1.0654e-05	0.00016941	-//-
C3.423	184.476815998513	446.442218149895	-1.275	4.4604e-09	1.3381e-07	-//-
C3.431	353.704349282266	561.843271527989	-0.66762	0.0013826	0.011908	sp|Q0IHH1|NAA30_XENLA N-alpha-acetyltransferase 30 OS=Xenopus laevis GN=naa30 PE=2 SV=1//3.02009e-43
C3.492	9.21620899867139	246.152747822545	-4.7392	1.9239e-38	4.5789e-36	sp|Q5A6K2|ATG22_CANAL Autophagy-related protein 22 OS=Candida albicans (strain SC5314 / ATCC MYA-2876) GN=ATG22 PE=3 SV=1//4.12394e-79
C3.493	24.54035405444	231.838738580695	-3.2399	4.2668e-24	4.4153e-22	sp|P38125|DTR1_YEAST Dityrosine transporter 1 OS=Saccharomyces cerevisiae (strain ATCC 204508 / S288c) GN=DTR1 PE=1 SV=1//1.21239e-22
C3.526	1591.85396485862	2653.32444462428	-0.73709	6.9847e-05	0.00089857	sp|Q4WY33|NHP6_ASPFU Non-histone chromosomal protein 6 OS=Neosartorya fumigata (strain ATCC MYA-4609 / Af293 / CBS 101355 / FGSC A1100) GN=nhp6 PE=3 SV=1//1.05382e-27
C3.555	406.555268003018	662.162477095312	-0.70373	0.00041506	0.0042145	sp|O14258|ACE2_SCHPO Metallothionein expression activator OS=Schizosaccharomyces pombe (strain 972 / ATCC 24843) GN=ace2 PE=3 SV=1//6.65732e-31
C3.573	725.202647662627	1131.76444044133	-0.64212	0.00064374	0.0061448	sp|Q4WXX5|ASF1_ASPFU Histone chaperone asf1 OS=Neosartorya fumigata (strain ATCC MYA-4609 / Af293 / CBS 101355 / FGSC A1100) GN=asf1 PE=3 SV=1//4.15415e-89
C3.581	1112.14950516699	2104.38493729313	-0.92005	0.0026702	0.020479	-//-
C3.598	82.6182096671581	174.609826151339	-1.0796	9.4026e-05	0.0011515	sp|P31843|RRPO_OENBE RNA-directed DNA polymerase homolog OS=Oenothera berteroana PE=4 SV=1//8.07537e-08
C3.616	405.565659011836	729.654113867238	-0.84728	0.00023455	0.0025607	-//-
C3.622	384.114862313718	583.818732518393	-0.60398	0.0028846	0.021771	sp|O74508|SPP1_SCHPO Set1 complex component spp1 OS=Schizosaccharomyces pombe (strain 972 / ATCC 24843) GN=spp1 PE=3 SV=1//3.64398e-20
C3.628	372.364265645703	666.404859823299	-0.83968	4.4932e-05	0.00061224	-//-
C3.645	676.812871523289	1113.02062883003	-0.71765	0.00012736	0.0015004	sp|Q9Y7J5|YOI9_SCHPO TBC domain-containing protein C1778.09 OS=Schizosaccharomyces pombe (strain 972 / ATCC 24843) GN=SPBC1778.09 PE=3 SV=1//1.89611e-12
C3.65	9117.39865681388	15152.4476383448	-0.73286	2.8747e-05	0.00040888	sp|O42799|ALL7_ASPFU Allergen Asp f 7 OS=Neosartorya fumigata (strain ATCC MYA-4609 / Af293 / CBS 101355 / FGSC A1100) GN=AFUA_4G06670 PE=1 SV=2//3.58752e-36
C3.66	1170.53738601568	1754.29546067949	-0.58372	0.0042659	0.029832	sp|Q9UW15|RIR1_NEUCR Ribonucleoside-diphosphate reductase large chain OS=Neurospora crassa (strain ATCC 24698 / 74-OR23-1A / CBS 708.71 / DSM 1257 / FGSC 987) GN=rnr-1 PE=1 SV=2//0
C3.671	23.1041852023301	56.1790248514321	-1.2819	0.0039043	0.02787	-//-
C3.689	436.168081081608	685.296323815806	-0.65184	0.0013882	0.011942	sp|Q00619|MAM2_SCHPO Pheromone P-factor receptor OS=Schizosaccharomyces pombe (strain 972 / ATCC 24843) GN=mam2 PE=3 SV=1//7.91318e-07
C3.715	65.0040490506608	173.263407748579	-1.4144	9.0938e-07	1.7838e-05	sp|P40902|ISP7_SCHPO Sexual differentiation process protein isp7 OS=Schizosaccharomyces pombe (strain 972 / ATCC 24843) GN=isp7 PE=2 SV=1//4.89415e-38
C3.718	238.383769180196	383.517232500041	-0.68601	0.0016803	0.014049	sp|Q6SSJ6|MOBA_COMTE 3-hydroxybenzoate 4-monooxygenase OS=Comamonas testosteroni GN=mobA PE=1 SV=1//1.46094e-49
C3.719	64.8767236393575	117.784716636569	-0.86038	0.0053311	0.035607	sp|Q12559|AMDS_ASPOR Acetamidase OS=Aspergillus oryzae (strain ATCC 42149 / RIB 40) GN=amdS PE=3 SV=2//5.3099e-78
C3.721	170.398772599265	264.264956586337	-0.63307	0.0070495	0.044661	sp|B5ZA76|PGDAE_HELPG Peptidoglycan deacetylase OS=Helicobacter pylori (strain G27) GN=pgdA PE=1 SV=1//1.23605e-13
C3.736	503.00714896081	812.49393958069	-0.69178	0.00041303	0.004201	sp|P17489|LAC1_EMENI Laccase-1 OS=Emericella nidulans (strain FGSC A4 / ATCC 38163 / CBS 112.46 / NRRL 194 / M139) GN=yA PE=2 SV=3//2.29464e-97
C3.737	356.366062362913	653.571052580794	-0.87498	1.2837e-05	0.00019839	sp|P19571|AMT6_BACS7 Glucan 1,4-alpha-maltohexaosidase OS=Bacillus sp. (strain 707) PE=1 SV=1//7.24702e-26
C3.738	5808.02993338043	9557.64451900953	-0.71861	2.0035e-05	0.00029494	sp|P23641|MPCP_YEAST Mitochondrial phosphate carrier protein OS=Saccharomyces cerevisiae (strain ATCC 204508 / S288c) GN=MIR1 PE=1 SV=1//7.08699e-88
C3.778	2030.17921056146	4005.41740148697	-0.98035	3.7184e-08	9.5845e-07	-//-
C3.79	1983.63289012193	2895.78442592101	-0.54581	0.0021594	0.017112	sp|O74976|FAT2_SCHPO Putative peroxisomal-coenzyme A synthetase OS=Schizosaccharomyces pombe (strain 972 / ATCC 24843) GN=SPCC1827.03c PE=1 SV=1//0
C3.795	503.952731752959	727.673027460934	-0.53	0.007981	0.049277	sp|P78972|SLP1_SCHPO WD repeat-containing protein slp1 OS=Schizosaccharomyces pombe (strain 972 / ATCC 24843) GN=slp1 PE=1 SV=1//1.85313e-157
C3.8	2476.04564983044	3681.59166616405	-0.57229	0.0013769	0.011873	sp|Q7S5N8|GLYM_NEUCR Putative serine hydroxymethyltransferase, mitochondrial OS=Neurospora crassa (strain ATCC 24698 / 74-OR23-1A / CBS 708.71 / DSM 1257 / FGSC 987) GN=cbs-2 PE=3 SV=2//5.34311e-09
C3.819	1598.41612530551	2358.05677083073	-0.56096	0.0015785	0.01337	sp|O14368|HSP16_SCHPO Heat shock protein 16 OS=Schizosaccharomyces pombe (strain 972 / ATCC 24843) GN=hsp16 PE=1 SV=1//4.15854e-09
C3.82	586.141255301711	1216.42260533283	-1.0533	5.0107e-08	1.2687e-06	sp|P49090|ASNS2_YEAST Asparagine synthetase [glutamine-hydrolyzing] 2 OS=Saccharomyces cerevisiae (strain ATCC 204508 / S288c) GN=ASN2 PE=1 SV=2//0
C3.820	102.950230120059	888.896365011556	-3.1101	2.6593e-20	2.1334e-18	sp|Q55CD9|NDH_DICDI Probable NADH dehydrogenase OS=Dictyostelium discoideum GN=DDB_G0270104 PE=3 SV=2//2.22506e-66
C3.866	628.652435592776	1505.65484266476	-1.2601	2.9177e-11	1.1261e-09	-//-
C3.874	2316.41998546473	3682.68499918948	-0.66886	0.0002086	0.0023184	sp|P87256|LEU3A_ASPNG 3-isopropylmalate dehydrogenase A OS=Aspergillus niger GN=leu2A PE=2 SV=1//8.48994e-148
C3.89	235.229628196857	402.934253312718	-0.77647	0.00033838	0.0035635	sp|Q96UP6|RAD52_EMENI DNA repair and recombination protein radC OS=Emericella nidulans (strain FGSC A4 / ATCC 38163 / CBS 112.46 / NRRL 194 / M139) GN=radC PE=3 SV=1//5.21338e-37
C3.911	2211.94660359483	3431.77695454098	-0.63364	0.00033533	0.0035423	-//-
C3.933	797.895000776319	1956.44365047635	-1.294	2.4617e-12	1.0717e-10	sp|Q8K268|ABCF3_MOUSE ATP-binding cassette sub-family F member 3 OS=Mus musculus GN=Abcf3 PE=1 SV=1//1.30671e-08
C3.947	380.97100004437	590.753952051899	-0.63288	0.0022241	0.017509	-//-
C3.954	315.058799372065	550.168463046783	-0.80425	0.00016116	0.001853	-//-
C3.969	932.495250555821	1926.39274422543	-1.0467	1.5792e-08	4.3202e-07	sp|O94562|YGD3_SCHPO Uncharacterized aminotransferase C1771.03c OS=Schizosaccharomyces pombe (strain 972 / ATCC 24843) GN=SPBC1773.03c PE=3 SV=1//1.5759e-107
C3.980	643.233185608708	945.602172745574	-0.55589	0.0057924	0.038012	-//-
C3.983	338.969121398518	734.796892698317	-1.1162	1.4703e-08	4.0689e-07	sp|Q9P7V2|ABC4_SCHPO ATP-binding cassette transporter abc4 OS=Schizosaccharomyces pombe (strain 972 / ATCC 24843) GN=abc4 PE=3 SV=1//1.94482e-99
C3.998	1237.93714911005	2369.49297575043	-0.93664	3.2238e-07	6.9963e-06	sp|Q9Y7M3|YNT3_SCHPO FYVE-type zinc finger-containing protein C9B6.03 OS=Schizosaccharomyces pombe (strain 972 / ATCC 24843) GN=SPBC9B6.03 PE=1 SV=1//5.35394e-15
C4.10	91.8887235788551	178.151262108697	-0.95514	0.00037749	0.0038864	-//-
C4.11	547.725045600335	806.677338517024	-0.55854	0.0044587	0.030833	-//-
C4.128	2414.18914673459	3763.54128637179	-0.64055	0.00041554	0.0042145	sp|Q9P6P9|PDK_SCHPO [Pyruvate dehydrogenase (acetyl-transferring)] kinase, mitochondrial OS=Schizosaccharomyces pombe (strain 972 / ATCC 24843) GN=pkp1 PE=3 SV=1//9.86302e-91
C4.129	975.917493811598	1495.24262684736	-0.61555	0.0030792	0.022783	sp|O13941|YEPB_SCHPO Uncharacterized beta-glucan synthesis-associated protein C23H3.11c OS=Schizosaccharomyces pombe (strain 972 / ATCC 24843) GN=SPAC23H3.11c PE=3 SV=1//1.4691e-138
C4.151	5899.45124251243	8432.36621064601	-0.51536	0.0027433	0.020926	sp|P17505|MDHM_YEAST Malate dehydrogenase, mitochondrial OS=Saccharomyces cerevisiae (strain ATCC 204508 / S288c) GN=MDH1 PE=1 SV=2//3.74228e-99
C4.153	4795.9044909007	7655.47550727593	-0.67469	0.00010871	0.0012988	sp|P20285|ODP2_NEUCR Dihydrolipoyllysine-residue acetyltransferase component of pyruvate dehydrogenase complex, mitochondrial OS=Neurospora crassa (strain ATCC 24698 / 74-OR23-1A / CBS 708.71 / DSM 1257 / FGSC 987) GN=mrp-3 PE=1 SV=2//7.60057e-136
C4.172	345.89531483646	700.808486047998	-1.0187	3.2356e-07	7.0007e-06	sp|Q0CIV4|BST1_ASPTN GPI inositol-deacylase OS=Aspergillus terreus (strain NIH 2624 / FGSC A1156) GN=bst1 PE=3 SV=2//1.60109e-24
C4.18	209.209079091273	402.072398407462	-0.94251	3.1311e-05	0.00044008	sp|P32320|CDD_HUMAN Cytidine deaminase OS=Homo sapiens GN=CDA PE=1 SV=2//3.56686e-16
C4.212	45917.9245662341	66310.2560218063	-0.53017	0.0016329	0.013765	sp|P02723|ADT_NEUCR ADP,ATP carrier protein OS=Neurospora crassa (strain ATCC 24698 / 74-OR23-1A / CBS 708.71 / DSM 1257 / FGSC 987) GN=aac PE=3 SV=1//1.32079e-119
C4.214	378.407618075783	677.877766847212	-0.84108	3.0997e-05	0.00043825	sp|Q1PF50|EDA2_ARATH Probable serine protease EDA2 OS=Arabidopsis thaliana GN=EDA2 PE=2 SV=2//1.75697e-23
C4.217	2065.79978674236	3320.15900583779	-0.68455	0.00013664	0.001602	-//-
C4.218	1298.5747030059	2189.84396467052	-0.7539	2.8742e-05	0.00040888	-//-
C4.222	686.688106849192	1484.70582290149	-1.1125	0.0029773	0.022213	-//-
C4.229	2263.27621240847	3414.61939095636	-0.59331	0.00062068	0.0059406	-//-
C4.23	1527.77601067246	3968.495715376	-1.3772	8.2864e-15	4.8496e-13	sp|Q9UTC4|YIDF_SCHPO Uncharacterized protein C227.15 OS=Schizosaccharomyces pombe (strain 972 / ATCC 24843) GN=SPAC227.15 PE=4 SV=1//7.43675e-30
C4.231	1118.32861987964	1662.55626296689	-0.57206	0.0025891	0.019921	sp|O05619|VDH_PSEUH Vanillin dehydrogenase OS=Pseudomonas sp. (strain HR199 / DSM 7063) GN=vdh PE=1 SV=1//3.51555e-70
C4.234	409.256254096901	791.58100889042	-0.95173	2.7843e-06	5.0075e-05	sp|P38254|TTL_YEAST Probable tubulin--tyrosine ligase PBY1 OS=Saccharomyces cerevisiae (strain ATCC 204508 / S288c) GN=PBY1 PE=1 SV=2//8.37875e-31
C4.246	2638.41448464634	3716.428058935	-0.49425	0.00467	0.031889	sp|Q9UTN0|YII3_SCHPO Uncharacterized transcriptional regulatory protein C139.03 OS=Schizosaccharomyces pombe (strain 972 / ATCC 24843) GN=SPAC139.03 PE=3 SV=1//2.30193e-14
C4.251	1448.3633355586	2154.35007057644	-0.57283	0.0018504	0.015186	sp|Q06157|AMDR_ASPOR Acetamidase regulatory protein OS=Aspergillus oryzae (strain ATCC 42149 / RIB 40) GN=amdR PE=2 SV=2//0
C4.254	2623.93866077099	3621.77596295651	-0.46496	0.0060577	0.039249	sp|O14249|CLD1_SCHPO probable cardiolipin-specific deacylase, mitochondrial OS=Schizosaccharomyces pombe (strain 972 / ATCC 24843) GN=SPAC6G10.03c PE=3 SV=1//2.93803e-74
C4.299	2616.95893476242	3858.23376264174	-0.56005	0.0016557	0.013923	sp|Q869T9|EKIA_DICDI Probable ethanolamine kinase A OS=Dictyostelium discoideum GN=etnkA PE=3 SV=1//1.97641e-22
C4.313	1445.62967148001	2249.80854632168	-0.6381	0.00025522	0.002761	sp|Q04608|YD124_YEAST Uncharacterized protein YDR124W OS=Saccharomyces cerevisiae (strain ATCC 204508 / S288c) GN=YDR124W PE=1 SV=1//4.99333e-11
C4.333	309.485475573963	626.235203423771	-1.0168	5.9454e-07	1.2163e-05	sp|C8VDI1|Y1006_EMENI Uncharacterized protein AN11006 OS=Emericella nidulans (strain FGSC A4 / ATCC 38163 / CBS 112.46 / NRRL 194 / M139) GN=AN11006 PE=4 SV=1//6.29714e-54
C4.367	867.737415456506	1255.66474109123	-0.53312	0.0052552	0.035299	sp|Q5A4E3|OCH1_CANAL Initiation-specific alpha-1,6-mannosyltransferase OS=Candida albicans (strain SC5314 / ATCC MYA-2876) GN=OCH1 PE=3 SV=1//5.83996e-87
C4.373	1278.07133094266	2216.02204112866	-0.794	1.2072e-05	0.00018819	sp|Q5ANA3|CDR1_CANAL Pleiotropic ABC efflux transporter of multiple drugs CDR1 OS=Candida albicans (strain SC5314 / ATCC MYA-2876) GN=CDR1 PE=1 SV=1//0
C4.384	1864.0346396055	2710.21460684372	-0.53998	0.0028431	0.021527	-//-
C4.385	615.901951219587	976.896516527958	-0.66551	0.00073443	0.0069088	-//-
C4.386	3421.40290592857	4879.82681943105	-0.51224	0.002939	0.02202	-//-
C4.396	2543.31333432771	7090.05999706529	-1.4791	3.8728e-16	2.4256e-14	sp|P50167|ARDH_PICST D-arabinitol 2-dehydrogenase [ribulose-forming] OS=Scheffersomyces stipitis (strain ATCC 58785 / CBS 6054 / NBRC 10063 / NRRL Y-11545) GN=ARDH PE=2 SV=1//1.66716e-60
C4.433	3416.91140238964	9174.04959108261	-1.4249	5.1852e-15	3.0852e-13	-//-
C4.464	396.683716362578	686.211814765938	-0.79066	5.3441e-05	0.00071105	-//-
C4.476	1776.64264793583	3324.89614266066	-0.90416	4.1338e-07	8.8261e-06	sp|F2Z699|NDH2_YARLI External alternative NADH-ubiquinone oxidoreductase, mitochondrial OS=Yarrowia lipolytica (strain CLIB 122 / E 150) GN=NDH2 PE=1 SV=1//3.66612e-52
C4.490	1670.55408107462	4550.50813840734	-1.4457	2.1143e-15	1.2903e-13	sp|O43085|DSC1_SCHPO DSC E3 ubiquitin ligase complex subunit 1 OS=Schizosaccharomyces pombe (strain 972 / ATCC 24843) GN=dsc1 PE=1 SV=2//2.20008e-52
C4.503	236.302536400309	603.49374295807	-1.3527	1.9293e-07	4.3871e-06	sp|Q9P380|PTR2_SCHPO Probable peptide transporter ptr2 OS=Schizosaccharomyces pombe (strain 972 / ATCC 24843) GN=ptr2 PE=1 SV=1//3.88286e-08
C4.511	274.394758466263	674.741359866856	-1.2981	0.00020022	0.0022337	sp|P36029|TPO5_YEAST Polyamine transporter TPO5 OS=Saccharomyces cerevisiae (strain ATCC 204508 / S288c) GN=TPO5 PE=1 SV=1//4.34553e-68
C4.537	649.548062603916	1003.66704160456	-0.62777	0.0011071	0.0098931	sp|P35786|VA5_VESSQ Venom allergen 5 OS=Vespula squamosa PE=1 SV=1//7.27631e-07
C4.56	11627.0706329431	20026.2461467556	-0.7844	8.1809e-06	0.00013336	sp|P51044|CISY_ASPNG Citrate synthase, mitochondrial OS=Aspergillus niger GN=cit-1 PE=2 SV=1//3.24271e-21
C4.560	45.4902859786053	129.526416916067	-1.5096	3.9806e-06	7.0003e-05	sp|O22788|PXG3_ARATH Probable peroxygenase 3 OS=Arabidopsis thaliana GN=PXG3 PE=1 SV=1//7.01396e-29
C4.564	433.765772009366	690.022043978882	-0.66973	0.0014405	0.012347	sp|Q9XFH4|DDM1_ARATH ATP-dependent DNA helicase DDM1 OS=Arabidopsis thaliana GN=DDM1 PE=1 SV=1//3.36548e-42
C4.57	4324.94038888963	8098.14358528588	-0.90491	4.4915e-07	9.4599e-06	sp|Q04013|YHM2_YEAST Citrate/oxoglutarate carrier protein OS=Saccharomyces cerevisiae (strain ATCC 204508 / S288c) GN=YHM2 PE=1 SV=1//5.76974e-108
C4.578	840.514790893436	4209.28033655938	-2.3242	4.388e-14	2.254e-12	sp|P22152|CRNA_EMENI Nitrate transporter OS=Emericella nidulans (strain FGSC A4 / ATCC 38163 / CBS 112.46 / NRRL 194 / M139) GN=crnA PE=2 SV=2//1.08139e-145
C4.579	768.874788555212	3851.07442136256	-2.3244	1.6098e-35	2.9472e-33	sp|P36858|NIA_ASPNG Nitrate reductase [NADPH] OS=Aspergillus niger GN=niaD PE=3 SV=1//7.07857e-35
C4.580	322.546757525515	5755.24819678642	-4.1573	6.9403e-93	1.2388e-89	sp|P38681|NIR_NEUCR Nitrite reductase [NAD(P)H] OS=Neurospora crassa (strain ATCC 24698 / 74-OR23-1A / CBS 708.71 / DSM 1257 / FGSC 987) GN=nit-6 PE=2 SV=2//3.15666e-14
C4.583	3343.97236014014	6206.52808050565	-0.89222	2.8552e-07	6.2533e-06	sp|Q9USP8|IDH2_SCHPO Isocitrate dehydrogenase [NAD] subunit 2, mitochondrial OS=Schizosaccharomyces pombe (strain 972 / ATCC 24843) GN=idh2 PE=1 SV=2//1.29595e-18
C4.612	176.86996930502	293.87535781846	-0.73252	0.0016359	0.013774	-//-
C4.668	594.695526630084	923.895505010757	-0.63558	0.00090598	0.0082932	-//-
C4.704	840.409864752847	1608.16845275547	-0.93625	2.9187e-06	5.223e-05	-//-
C4.726	2767.36286460127	3821.83089000766	-0.46575	0.006891	0.043774	sp|Q2U0C3|ATG26_ASPOR Sterol 3-beta-glucosyltransferase OS=Aspergillus oryzae (strain ATCC 42149 / RIB 40) GN=atg26 PE=3 SV=2//8.94677e-122
C4.733	6430.59760452921	22435.9980421571	-1.8028	2.3447e-24	2.4986e-22	sp|P34898|GLYC_NEUCR Serine hydroxymethyltransferase, cytosolic OS=Neurospora crassa (strain ATCC 24698 / 74-OR23-1A / CBS 708.71 / DSM 1257 / FGSC 987) GN=for PE=3 SV=2//0
C4.735	2449.99979011108	4781.45851057595	-0.96467	7.6204e-08	1.8827e-06	sp|I6LDA6|GPMI_ONCVO 2,3-bisphosphoglycerate-independent phosphoglycerate mutase OS=Onchocerca volvulus GN=ipgm-1 PE=1 SV=1//2.49084e-147
C4.739	440.192942516087	680.717029971525	-0.62892	0.0016967	0.01416	-//-
C4.74	355.174265619418	555.20396978811	-0.64449	0.0010109	0.0091247	sp|P33144|BIMB_EMENI Separin OS=Emericella nidulans (strain FGSC A4 / ATCC 38163 / CBS 112.46 / NRRL 194 / M139) GN=bimB PE=4 SV=2//0
C4.75	1426.53163212691	3251.98557742758	-1.1888	0.00085137	0.0078923	sp|Q9QXX4|CMC2_MOUSE Calcium-binding mitochondrial carrier protein Aralar2 OS=Mus musculus GN=Slc25a13 PE=1 SV=1//2.83382e-114
C4.770	128.84345381434	209.189455357705	-0.69919	0.003535	0.025728	sp|Q92887|MRP2_HUMAN Canalicular multispecific organic anion transporter 1 OS=Homo sapiens GN=ABCC2 PE=1 SV=3//1.98601e-06
C4.800	1004.94982658943	2226.48298874127	-1.1476	9.9241e-08	2.3939e-06	sp|P54839|HMCS_YEAST Hydroxymethylglutaryl-CoA synthase OS=Saccharomyces cerevisiae (strain ATCC 204508 / S288c) GN=ERG13 PE=1 SV=1//1.78958e-143
C4.810	437.032206504218	1527.74776634229	-1.8056	4.4571e-07	9.4373e-06	sp|O74829|YN2F_SCHPO Uncharacterized MFS-type transporter C530.15c OS=Schizosaccharomyces pombe (strain 972 / ATCC 24843) GN=SPBC530.15c PE=1 SV=2//5.01929e-81
C4.819	606.902961873018	1001.53952887946	-0.72268	0.00018106	0.0020455	sp|O94701|INN1_SCHPO Ingression protein fic1 OS=Schizosaccharomyces pombe (strain 972 / ATCC 24843) GN=fic1 PE=1 SV=1//5.57252e-14
C4.826	2005.46643539635	3339.32294127313	-0.73562	0.00068399	0.0064771	sp|Q9RX93|TAM_DEIRA Trans-aconitate 2-methyltransferase OS=Deinococcus radiodurans (strain ATCC 13939 / DSM 20539 / JCM 16871 / LMG 4051 / NBRC 15346 / NCIMB 9279 / R1 / VKM B-1422) GN=tam PE=3 SV=1//1.25571e-06
C4.848	744.989777142541	2222.14475058333	-1.5767	2.5034e-05	0.00035892	-//-
C4.849	3195.889282004	7982.32486020858	-1.3206	1.2157e-13	5.9861e-12	sp|P15937|ACH1_NEUCR Acetyl-CoA hydrolase OS=Neurospora crassa (strain ATCC 24698 / 74-OR23-1A / CBS 708.71 / DSM 1257 / FGSC 987) GN=acu-8 PE=3 SV=2//4.57142e-13
C4.859	514.367332523654	779.81218407288	-0.60033	0.0018636	0.015253	-//-
C4.88	3094.73402535685	4397.52054122066	-0.50687	0.0028947	0.021802	sp|O14239|RAX2_SCHPO Polarized growth protein rax2 OS=Schizosaccharomyces pombe (strain 972 / ATCC 24843) GN=rax2 PE=1 SV=1//1.3303e-42
C4.906	541.092775998234	1118.51541362444	-1.0476	2.5961e-07	5.721e-06	sp|Q12679|GUNA_ASPKW Endoglucanase A OS=Aspergillus kawachii (strain NBRC 4308) GN=cekA PE=2 SV=2//4.23053e-07
C4.907	1077.17767659934	2950.5748129846	-1.4537	3.9998e-10	1.3796e-08	sp|B8NER4|XYNF1_ASPFN Probable endo-1,4-beta-xylanase F1 OS=Aspergillus flavus (strain ATCC 200026 / FGSC A1120 / NRRL 3357 / JCM 12722 / SRRC 167) GN=xynF1 PE=3 SV=1//6.5203e-75
C5.106	778.53571557208	1414.81665408646	-0.86178	2.6835e-06	4.8629e-05	-//-
C5.108	264.20581421893	482.449639373145	-0.86872	5.3911e-05	0.00071547	sp|Q9USU5|GAS2_SCHPO 1,3-beta-glucanosyltransferase gas2 OS=Schizosaccharomyces pombe (strain 972 / ATCC 24843) GN=gas2 PE=2 SV=1//2.24373e-59
C5.119	420.017241773733	614.507984960105	-0.54898	0.0077265	0.048013	sp|O43029|FAP1_SCHPO L-pipecolate oxidase OS=Schizosaccharomyces pombe (strain 972 / ATCC 24843) GN=fap1 PE=1 SV=1//4.70586e-38
C5.127	32220.4609253701	45930.0425846264	-0.51146	0.0021514	0.017068	sp|P07149|FAS1_YEAST Fatty acid synthase subunit beta OS=Saccharomyces cerevisiae (strain ATCC 204508 / S288c) GN=FAS1 PE=1 SV=2//8.55412e-22
C5.129	42743.7076963718	65488.0440782071	-0.61552	0.0048021	0.032654	sp|Q09922|YAKB_SCHPO Uncharacterized transcriptional regulatory protein C1F7.11c OS=Schizosaccharomyces pombe (strain 972 / ATCC 24843) GN=SPAC1F7.11c PE=3 SV=1//1.37993e-15
C5.13	2022.06567640788	3735.18819145576	-0.88535	0.00042683	0.0043167	sp|Q0KDL6|ADH_CUPNH Alcohol dehydrogenase OS=Cupriavidus necator (strain ATCC 17699 / H16 / DSM 428 / Stanier 337) GN=adh PE=1 SV=1//1.4458e-40
C5.132	20010.2667612739	30825.3020079358	-0.62337	0.0029359	0.022019	sp|B8NI10|CPAO_ASPFN Beta-cyclopiazonate dehydrogenase OS=Aspergillus flavus (strain ATCC 200026 / FGSC A1120 / NRRL 3357 / JCM 12722 / SRRC 167) GN=cpaO PE=1 SV=1//6.60065e-48
C5.137	29191.5858652729	61462.4712260933	-1.0742	2.9975e-10	1.044e-08	sp|Q03149|WA_EMENI Conidial yellow pigment biosynthesis polyketide synthase OS=Emericella nidulans (strain FGSC A4 / ATCC 38163 / CBS 112.46 / NRRL 194 / M139) GN=wA PE=1 SV=2//1.84041e-114
C5.153	463.952470360186	687.088151487026	-0.56652	0.0046211	0.031686	sp|Q8J0P4|CRF1_ASPFU Probable glycosidase crf1 OS=Neosartorya fumigata (strain ATCC MYA-4609 / Af293 / CBS 101355 / FGSC A1100) GN=crf1 PE=1 SV=2//2.97251e-65
C5.196	1846.60870434186	2667.10983188992	-0.5304	0.0029608	0.022113	sp|Q8WZJ7|C1TC_SCHPO C-1-tetrahydrofolate synthase, cytoplasmic OS=Schizosaccharomyces pombe (strain 972 / ATCC 24843) GN=SPBC839.16 PE=3 SV=1//0
C5.202	529.029539909125	1401.87434869179	-1.4059	3.0671e-13	1.4503e-11	sp|Q4WB37|CSN_ASPFU Endo-chitosanase OS=Neosartorya fumigata (strain ATCC MYA-4609 / Af293 / CBS 101355 / FGSC A1100) GN=csn PE=3 SV=1//5.01445e-15
C5.222	114.448017808199	244.389270751782	-1.0945	2.0157e-05	0.00029614	sp|P38767|ERC1_YEAST Ethionine resistance-conferring protein 1 OS=Saccharomyces cerevisiae (strain ATCC 204508 / S288c) GN=ERC1 PE=1 SV=1//5.54484e-100
C5.227	881.867921926049	1396.1909181935	-0.66286	0.00033586	0.0035423	-//-
C5.242	1945.1979648353	2990.52034763845	-0.62048	0.00050412	0.0049785	sp|P35848|TOM20_NEUCR Mitochondrial import receptor subunit tom20 OS=Neurospora crassa (strain ATCC 24698 / 74-OR23-1A / CBS 708.71 / DSM 1257 / FGSC 987) GN=tom20 PE=3 SV=1//1.28335e-26
C5.243	2259.38895509929	3619.97026650067	-0.68005	0.0001132	0.0013449	sp|P0C954|GEL2_ASPFU 1,3-beta-glucanosyltransferase gel2 OS=Neosartorya fumigata (strain ATCC MYA-4609 / Af293 / CBS 101355 / FGSC A1100) GN=gel2 PE=3 SV=1//8.11277e-159
C5.249	81.3823867246293	157.144928113301	-0.94931	0.00097368	0.0088224	-//-
C5.25	792.111824697039	2808.53111874757	-1.826	9.9403e-22	8.984e-20	-//-
C5.250	1184.88404263699	1802.40087936403	-0.60517	0.00088185	0.008114	-//-
C5.251	20987.6529827909	43659.0721706623	-1.0567	0.0055558	0.036595	sp|P41751|ALDH_ASPNG Aldehyde dehydrogenase OS=Aspergillus niger GN=aldA PE=3 SV=1//0
C5.263	692.917842789399	2125.11757378327	-1.6168	2.7846e-18	1.9685e-16	sp|Q9HGP1|YNK4_SCHPO Uncharacterized protein C29B5.04c OS=Schizosaccharomyces pombe (strain 972 / ATCC 24843) GN=SPBC29B5.04c PE=4 SV=1//4.79172e-42
C5.264	2449.24980004271	6406.23774493675	-1.3871	2.1397e-14	1.1752e-12	sp|P78591|FET3_CANAX Iron transport multicopper oxidase FET3 OS=Candida albicans GN=FET3 PE=3 SV=1//0
C5.265	1923.23863883436	5163.57323650352	-1.4248	6.9651e-15	4.11e-13	sp|P40088|FTR1_YEAST Plasma membrane iron permease OS=Saccharomyces cerevisiae (strain ATCC 204508 / S288c) GN=FTR1 PE=1 SV=1//5.26973e-96
C5.266	544.754376784055	1020.30923896639	-0.90533	5.0712e-06	8.6623e-05	-//-
C5.27	680.152326516419	3689.8045732084	-2.4396	1.9851e-37	4.2951e-35	sp|P40900|ISP4_SCHPO Sexual differentiation process protein isp4 OS=Schizosaccharomyces pombe (strain 972 / ATCC 24843) GN=isp4 PE=2 SV=2//0
C5.272	152.448503790622	288.98811648955	-0.92269	0.00046328	0.0046393	sp|O74885|YQE1_SCHPO Putative dioxygenase C576.01c OS=Schizosaccharomyces pombe (strain 972 / ATCC 24843) GN=SPCC576.01c PE=3 SV=2//4.05844e-22
C5.293	1388.21452587999	2086.5517123823	-0.58789	0.0015668	0.013286	sp|P38910|CH10_YEAST 10 kDa heat shock protein, mitochondrial OS=Saccharomyces cerevisiae (strain ATCC 204508 / S288c) GN=HSP10 PE=1 SV=1//1.17467e-20
C5.338	895.618294004413	1313.35047944884	-0.5523	0.0023762	0.018502	sp|P25344|STE50_YEAST Protein STE50 OS=Saccharomyces cerevisiae (strain ATCC 204508 / S288c) GN=STE50 PE=1 SV=1//4.64846e-16
C5.345	1947.3914911267	3242.14075571737	-0.7354	4.7567e-05	0.00064324	-//-
C5.35	438.913093374524	800.443065754147	-0.86686	1.4181e-05	0.0002159	-//-
C5.359	15368.2884741613	24571.3958872548	-0.67702	0.00010878	0.0012988	sp|P0C956|GEL4_ASPFU 1,3-beta-glucanosyltransferase gel4 OS=Neosartorya fumigata (strain ATCC MYA-4609 / Af293 / CBS 101355 / FGSC A1100) GN=gel4 PE=3 SV=1//1.61655e-133
C5.360	128.563492377951	266.890288562355	-1.0538	4.7402e-05	0.00064223	-//-
C5.366	276.856125637329	700.754236971914	-1.3398	4.8391e-11	1.8378e-09	sp|Q9P7F2|CAO1_SCHPO Copper amine oxidase 1 OS=Schizosaccharomyces pombe (strain 972 / ATCC 24843) GN=cao1 PE=1 SV=1//0
C5.375	651.846515035905	922.779338665747	-0.50145	0.0078125	0.048463	sp|Q9Y834|PGLR1_PENOL Polygalacturonase 1 OS=Penicillium olsonii GN=PG1 PE=3 SV=1//2.2573e-104
C5.403	297.334187086785	438.08043266192	-0.55911	0.0076245	0.047594	-//-
C5.404	821.316578585542	1160.56784887549	-0.49882	0.0064979	0.041647	sp|Q9Y875|MET2_EMENI Homoserine O-acetyltransferase OS=Emericella nidulans (strain FGSC A4 / ATCC 38163 / CBS 112.46 / NRRL 194 / M139) GN=metE PE=3 SV=1//0
C5.437	237.719989667167	380.985303829149	-0.68047	0.0017241	0.01433	sp|Q9FIY7|SM3L3_ARATH Putative SWI/SNF-related matrix-associated actin-dependent regulator of chromatin subfamily A member 3-like 3 OS=Arabidopsis thaliana GN=At5g43530 PE=3 SV=1//5.60994e-88
C5.460	2723.96088161553	8915.7170900866	-1.7106	8.3453e-21	6.9285e-19	sp|Q9LZG0|ADK2_ARATH Adenosine kinase 2 OS=Arabidopsis thaliana GN=ADK2 PE=1 SV=1//7.10002e-07
C5.529	1698.24596192727	2951.80315566902	-0.79755	4.7871e-06	8.276e-05	sp|O60163|AK_SCHPO Probable aspartokinase OS=Schizosaccharomyces pombe (strain 972 / ATCC 24843) GN=SPBC19F5.04 PE=1 SV=1//5.87145e-162
C5.536	1975.90715488839	3490.7493449444	-0.82102	6.4909e-06	0.00010803	sp|P40510|SER33_YEAST D-3-phosphoglycerate dehydrogenase 2 OS=Saccharomyces cerevisiae (strain ATCC 204508 / S288c) GN=SER33 PE=1 SV=1//5.60953e-13
C5.554	371.838090257968	838.699753608079	-1.1735	0.00020281	0.0022591	-//-
C5.559	10817.1448960358	22361.1071547138	-1.0477	0.00036121	0.0037541	sp|O93918|PYC_ASPTE Pyruvate carboxylase OS=Aspergillus terreus GN=pyc PE=2 SV=1//0
C5.598	1748.83187854314	4415.01601105083	-1.336	0.00035935	0.0037457	sp|P35571|GPDM_RAT Glycerol-3-phosphate dehydrogenase, mitochondrial OS=Rattus norvegicus GN=Gpd2 PE=1 SV=1//0
C5.600	1252.00491379531	2094.13362961035	-0.74211	4.2044e-05	0.00057509	-//-
C5.651	161.681586531815	253.438134225762	-0.64848	0.0041607	0.029297	sp|O94495|ELP5_SCHPO Elongator complex protein 5 OS=Schizosaccharomyces pombe (strain 972 / ATCC 24843) GN=iki1 PE=3 SV=1//1.29188e-09
C5.68	700.528373168354	1197.1002138877	-0.77303	6.0944e-05	0.00079696	sp|Q9US44|YIZG_SCHPO Uncharacterized transporter C1002.16c OS=Schizosaccharomyces pombe (strain 972 / ATCC 24843) GN=SPAC1002.16c PE=3 SV=1//2.38573e-38
C5.683	1097.15778461791	1580.77651542874	-0.52686	0.0077134	0.047974	sp|P78574|CATA_ASPFU Catalase A OS=Neosartorya fumigata (strain ATCC MYA-4609 / Af293 / CBS 101355 / FGSC A1100) GN=catA PE=3 SV=2//0
C5.69	673.399326531545	1348.03921983858	-1.0013	2.1585e-07	4.8312e-06	sp|Q57725|ILVB_METJA Probable acetolactate synthase large subunit OS=Methanocaldococcus jannaschii (strain ATCC 43067 / DSM 2661 / JAL-1 / JCM 10045 / NBRC 100440) GN=ilvB PE=3 SV=1//5.0593e-11
C5.698	980.202531596877	1867.74561734536	-0.93015	5.5657e-07	1.1485e-05	sp|B0F481|BIODA_ARATH Bifunctional dethiobiotin synthetase/7,8-diamino-pelargonic acid aminotransferase, mitochondrial OS=Arabidopsis thaliana GN=BIO3-BIO1 PE=1 SV=1//3.81508e-106
C5.706	1549.16590742903	3973.59933997804	-1.359	3.4442e-14	1.8082e-12	sp|A1DLJ5|BGLE_NEOFI Probable beta-glucosidase E OS=Neosartorya fischeri (strain ATCC 1020 / DSM 3700 / FGSC A1164 / NRRL 181) GN=bglE PE=3 SV=1//0
C5.707	325.65503046709	593.327487076665	-0.86548	0.0032235	0.023727	sp|Q10487|MFS1_SCHPO Transporter mfs1 OS=Schizosaccharomyces pombe (strain 972 / ATCC 24843) GN=mfs1 PE=3 SV=1//1.72785e-30
C5.708	235.484279019464	738.029768139838	-1.648	7.2681e-11	2.717e-09	sp|Q9C0V1|AMT1_SCHPO Ammonium transporter 1 OS=Schizosaccharomyces pombe (strain 972 / ATCC 24843) GN=amt1 PE=3 SV=1//3.9271e-90
C5.712	10653.9139556666	30897.295927553	-1.5361	7.3248e-18	5.1274e-16	sp|P28344|MASY_EMENI Malate synthase, glyoxysomal OS=Emericella nidulans (strain FGSC A4 / ATCC 38163 / CBS 112.46 / NRRL 194 / M139) GN=acuE PE=3 SV=3//1.26231e-34
C5.714	917.04562193148	2752.97411917747	-1.5859	4.1717e-10	1.432e-08	sp|P0C7B6|GLNA2_DICDI Type-1 glutamine synthetase 2 OS=Dictyostelium discoideum GN=glnA2 PE=1 SV=1//4.32961e-79
C5.737	156.928361957289	417.289868908442	-1.4109	4.7913e-05	0.00064547	sp|P23623|OXLA_NEUCR L-amino-acid oxidase OS=Neurospora crassa (strain ATCC 24698 / 74-OR23-1A / CBS 708.71 / DSM 1257 / FGSC 987) GN=lox PE=1 SV=2//1.05294e-124
C5.743	850.939670378123	1277.87106717059	-0.58661	0.005483	0.036248	-//-
C5.744	677.094674802408	1341.71093073937	-0.98664	1.09e-07	2.5926e-06	sp|O14035|YEME_SCHPO Uncharacterized permease C29B12.14c OS=Schizosaccharomyces pombe (strain 972 / ATCC 24843) GN=SPAC29B12.14c PE=3 SV=2//1.25848e-71
C5.745	2234.13788398972	4297.22378687487	-0.94369	1.2734e-05	0.00019766	-//-
C5.749	503.361972738207	1444.80434672634	-1.5212	2.4091e-15	1.4454e-13	sp|P16932|DGDA_BURCE 2,2-dialkylglycine decarboxylase OS=Burkholderia cepacia GN=dgdA PE=1 SV=3//5.23292e-150
C5.756	322.01874029505	471.111128977025	-0.54892	0.00661	0.042252	sp|P11837|NIMA_EMENI G2-specific protein kinase nimA OS=Emericella nidulans (strain FGSC A4 / ATCC 38163 / CBS 112.46 / NRRL 194 / M139) GN=nimA PE=1 SV=1//0
C5.759	3046.29178614722	4296.93254239775	-0.49625	0.0037044	0.026663	sp|Q09838|PRZ1_SCHPO Transcriptional regulator prz1 OS=Schizosaccharomyces pombe (strain 972 / ATCC 24843) GN=prz1 PE=1 SV=1//7.59498e-09
C5.761	1651.37197016685	2522.23277390749	-0.61104	0.00034563	0.0036185	sp|P17429|AREA_EMENI Nitrogen regulatory protein areA OS=Emericella nidulans (strain FGSC A4 / ATCC 38163 / CBS 112.46 / NRRL 194 / M139) GN=areA PE=1 SV=2//1.29111e-27
C5.764	220.732177393195	528.112241473463	-1.2585	1.8275e-09	5.7483e-08	sp|O14035|YEME_SCHPO Uncharacterized permease C29B12.14c OS=Schizosaccharomyces pombe (strain 972 / ATCC 24843) GN=SPAC29B12.14c PE=3 SV=2//2.84647e-83
C5.765	4956.82473914982	9523.02228832003	-0.942	1.0579e-07	2.5346e-06	-//-
C5.79	112.383658770833	357.003470988023	-1.6675	1.794e-09	5.6679e-08	sp|Q12546|PPA_ASPFI Acid phosphatase OS=Aspergillus ficuum GN=aphA PE=1 SV=1//7.34903e-46
C5.794	2518.79092351613	5080.19827640373	-1.0122	1.2018e-08	3.3917e-07	-//-
C5.80	447.382223647897	1300.76263214233	-1.5398	2.8952e-10	1.0133e-08	sp|Q12546|PPA_ASPFI Acid phosphatase OS=Aspergillus ficuum GN=aphA PE=1 SV=1//3.37281e-176
C5.804	4721.55981878313	7596.31240114185	-0.68604	7.3199e-05	0.00092667	sp|P08417|FUMH_YEAST Fumarate hydratase, mitochondrial OS=Saccharomyces cerevisiae (strain ATCC 204508 / S288c) GN=FUM1 PE=1 SV=2//0
C5.805	1711.56926207236	2980.60472500956	-0.80029	1.0553e-05	0.00016856	sp|O42652|AATC_SCHPO Aspartate aminotransferase, cytoplasmic OS=Schizosaccharomyces pombe (strain 972 / ATCC 24843) GN=aat2 PE=3 SV=1//1.80785e-102
C5.89	358.148618121159	625.091299509513	-0.80351	9.4806e-05	0.0011591	-//-
C5.91	11788.2964504003	16655.7286262504	-0.49866	0.0040823	0.028945	sp|P32839|BCS1_YEAST Mitochondrial chaperone BCS1 OS=Saccharomyces cerevisiae (strain ATCC 204508 / S288c) GN=BCS1 PE=1 SV=2//2.31384e-124
C6.10	116.366335849009	608.784174170358	-2.3873	8.474e-25	9.4538e-23	sp|O59947|TRI5_STACH Trichodiene synthase OS=Stachybotrys chartarum GN=TRI5 PE=3 SV=1//1.21438e-106
C6.104	780.443754898899	1123.21462228068	-0.52527	0.0041167	0.029102	sp|Q5K8R6|CXT1_CRYNJ Beta-1,2-xylosyltransferase 1 OS=Cryptococcus neoformans var. neoformans serotype D (strain JEC21 / ATCC MYA-565) GN=CXT1 PE=1 SV=1//2.9102e-49
C6.11	130.772050569142	500.452736953563	-1.9362	8.0475e-17	5.2236e-15	sp|Q12612|TRI4_FUSSP Trichodiene oxygenase OS=Fusarium sporotrichioides GN=TRI4 PE=3 SV=1//1.79936e-16
C6.110	1626.81367286956	2362.53247077251	-0.53829	0.0028056	0.021265	sp|O14192|AATR1_SCHPO Aromatic amino acid aminotransferase C56E4.03 OS=Schizosaccharomyces pombe (strain 972 / ATCC 24843) GN=SPAC56E4.03 PE=3 SV=1//1.13331e-50
C6.111	1398.55901749547	2108.48679308124	-0.59227	0.00070654	0.0066729	sp|P40514|YIG7_YEAST Uncharacterized protein YIL067C OS=Saccharomyces cerevisiae (strain ATCC 204508 / S288c) GN=YIL067C PE=1 SV=1//1.301e-51
C6.114	241.656798703578	469.104757126303	-0.95695	1.5364e-05	0.00023192	-//-
C6.123	371.744512331707	804.953628706512	-1.1146	1.6103e-08	4.3884e-07	sp|Q03149|WA_EMENI Conidial yellow pigment biosynthesis polyketide synthase OS=Emericella nidulans (strain FGSC A4 / ATCC 38163 / CBS 112.46 / NRRL 194 / M139) GN=wA PE=1 SV=2//5.71549e-130
C6.124	190.313227490482	427.86054073564	-1.1688	0.0016977	0.01416	sp|Q0C8M2|LOVG_ASPTN Esterase LovG OS=Aspergillus terreus (strain NIH 2624 / FGSC A1156) GN=lovG PE=3 SV=1//4.48033e-17
C6.125	232.530483945706	807.958091183907	-1.7969	4.8512e-06	8.3503e-05	sp|Q54RA4|Y3291_DICDI Probable iron/ascorbate oxidoreductase DDB_G0283291 OS=Dictyostelium discoideum GN=DDB_G0283291 PE=3 SV=1//4.99652e-38
C6.126	360.847762372311	656.412767829939	-0.86321	2.2017e-05	0.00032017	-//-
C6.127	506.256709713141	2374.02905508037	-2.2294	0.0040343	0.028662	sp|Q7A1Y7|ALDA_STAAW Putative aldehyde dehydrogenase AldA OS=Staphylococcus aureus (strain MW2) GN=aldA PE=3 SV=1//1.15462e-96
C6.128	815.817047628113	2838.83963252743	-1.799	0.007821	0.048474	-//-
C6.129	593.716196352893	2005.48149405169	-1.7561	0.00036061	0.0037533	sp|A7MFA8|BETA_CROS8 Oxygen-dependent choline dehydrogenase OS=Cronobacter sakazakii (strain ATCC BAA-894) GN=betA PE=3 SV=1//1.46598e-43
C6.13	112.684177635204	256.158095569323	-1.1847	1.9025e-06	3.5283e-05	sp|O94142|KO1_GIBFU Ent-kaurene oxidase OS=Gibberella fujikuroi GN=CYP503A1 PE=1 SV=1//1.39904e-24
C6.142	138.823615280831	221.335571582997	-0.67298	0.0059886	0.038942	sp|Q2YAC5|PHK_NITMU Probable phosphoketolase OS=Nitrosospira multiformis (strain ATCC 25196 / NCIMB 11849) GN=Nmul_A0993 PE=3 SV=1//8.57154e-165
C6.145	180.32462915273	415.310008564553	-1.2036	5.0973e-06	8.6861e-05	sp|Q10085|YAO6_SCHPO Uncharacterized transporter C11D3.06 OS=Schizosaccharomyces pombe (strain 972 / ATCC 24843) GN=SPAC11D3.06 PE=3 SV=1//1.46558e-62
C6.147	688.988401123912	1143.35971440203	-0.73073	0.0029605	0.022113	sp|P21373|UTR1_YEAST NAD(+) kinase OS=Saccharomyces cerevisiae (strain ATCC 204508 / S288c) GN=UTR1 PE=1 SV=2//1.25475e-52
C6.16	258.933009285199	474.531424060007	-0.87392	2.8973e-05	0.00041127	sp|P36150|SUMT_YEAST Uroporphyrinogen-III C-methyltransferase OS=Saccharomyces cerevisiae (strain ATCC 204508 / S288c) GN=MET1 PE=1 SV=1//6.29001e-132
C6.161	233.62210773441	483.512169673279	-1.0494	0.00010652	0.0012825	sp|P25351|YCR3_YEAST Uncharacterized membrane protein YCR023C OS=Saccharomyces cerevisiae (strain ATCC 204508 / S288c) GN=YCR023C PE=1 SV=2//6.33368e-07
C6.176	4965.43759339256	8106.75071767865	-0.7072	2.535e-05	0.00036265	sp|Q9P8W3|ACE1_HYPJE Zinc finger transcription factor ace1 OS=Hypocrea jecorina GN=ace1 PE=3 SV=1//1.63027e-42
C6.188	1506.28302961804	2847.67494695117	-0.91879	2.3879e-07	5.295e-06	sp|Q7Z8E7|GPD_COLGL Glycerol-3-phosphate dehydrogenase [NAD(+)] OS=Colletotrichum gloeosporioides PE=2 SV=1//0
C6.2	2171.46235117063	3056.504657873	-0.49322	0.0043301	0.030135	-//-
C6.20	43.2087072891372	136.326626790573	-1.6577	1.9973e-07	4.5272e-06	sp|Q7LL04|YQK1_SCHPO UPF0676 protein C1494.01 OS=Schizosaccharomyces pombe (strain 972 / ATCC 24843) GN=SPCC1494.01 PE=3 SV=2//2.74066e-26
C6.208	4941.25010214136	9956.49300651044	-1.0108	0.0011389	0.010152	sp|P32804|ZRT1_YEAST Zinc-regulated transporter 1 OS=Saccharomyces cerevisiae (strain ATCC 204508 / S288c) GN=ZRT1 PE=1 SV=1//1.65596e-136
C6.219	1543.59626731639	2305.5338104009	-0.57881	0.0013358	0.011588	-//-
C6.22	2518.69336474647	5670.52375312783	-1.1708	9.0133e-07	1.7729e-05	sp|Q54NM6|MOCS1_DICDI Molybdenum cofactor biosynthesis protein 1 OS=Dictyostelium discoideum GN=mocs1 PE=3 SV=1//2.9704e-20
C6.231	896.682765336604	1339.16390722144	-0.57866	0.0017163	0.014282	sp|P40373|HIS1_SCHPO ATP phosphoribosyltransferase OS=Schizosaccharomyces pombe (strain 972 / ATCC 24843) GN=his1 PE=2 SV=1//1.84465e-79
C6.24	62.513687580351	129.890452570403	-1.0551	0.00056266	0.0054362	sp|P11435|CPPM_STRHY Carboxyvinyl-carboxyphosphonate phosphorylmutase OS=Streptomyces hygroscopicus GN=bcpA PE=1 SV=3//8.40699e-44
C6.254	843.203656430596	1244.31113584807	-0.56139	0.0024911	0.01925	sp|Q870L2|MIRB_EMENI Siderophore iron transporter mirB OS=Emericella nidulans (strain FGSC A4 / ATCC 38163 / CBS 112.46 / NRRL 194 / M139) GN=mirB PE=3 SV=1//9.35687e-72
C6.255	247.927649499752	381.214329824483	-0.62068	0.0055155	0.03638	-//-
C6.256	455.608823655386	826.458394984037	-0.85915	1.3336e-05	0.00020521	sp|O14194|GGT2_SCHPO Gamma-glutamyltranspeptidase 2 OS=Schizosaccharomyces pombe (strain 972 / ATCC 24843) GN=ggt2 PE=2 SV=1//1.19832e-62
C6.263	275.874953517407	439.8571654861	-0.67302	0.001376	0.011873	sp|O14031|PGT1_SCHPO Glutathione transporter 1 OS=Schizosaccharomyces pombe (strain 972 / ATCC 24843) GN=pgt1 PE=1 SV=1//8.89226e-11
C6.267	17.5598557034718	48.6381009460465	-1.4698	0.0021505	0.017068	-//-
C6.277	247.428626568531	522.279932531549	-1.0778	0.00023196	0.0025363	-//-
C6.285	177.91756689469	503.334832494166	-1.5003	2.4559e-05	0.00035354	-//-
C6.292	1171.40810646682	2149.7858715792	-0.87595	6.345e-07	1.2907e-05	sp|Q10451|PPR5_SCHPO Pentatricopeptide repeat-containing protein 5, mitochondrial OS=Schizosaccharomyces pombe (strain 972 / ATCC 24843) GN=ppr5 PE=3 SV=2//1.27278e-74
C6.323	71.066117065993	167.163531613495	-1.234	1.1482e-05	0.00018086	sp|Q05131|YMS4_YEAST Uncharacterized membrane protein YMR034C OS=Saccharomyces cerevisiae (strain ATCC 204508 / S288c) GN=YMR034C PE=1 SV=1//6.26823e-54
C6.324	1933.61396659182	4559.45562917049	-1.2376	9.8408e-12	3.9253e-10	sp|P33303|SFC1_YEAST Succinate/fumarate mitochondrial transporter OS=Saccharomyces cerevisiae (strain ATCC 204508 / S288c) GN=SFC1 PE=1 SV=2//6.82901e-07
C6.35	161.201279185845	259.753780602764	-0.68828	0.0048686	0.033075	sp|O59805|YJV7_SCHPO Putative amidase C550.07 OS=Schizosaccharomyces pombe (strain 972 / ATCC 24843) GN=SPCC550.07 PE=3 SV=1//4.86017e-73
C6.36	312.059136256542	498.770633496925	-0.67656	0.0030642	0.022695	sp|O74923|YJ7D_SCHPO Uncharacterized transporter C757.13 OS=Schizosaccharomyces pombe (strain 972 / ATCC 24843) GN=SPCC757.13 PE=3 SV=1//8.18154e-58
C6.365	1147.50990499709	1619.81674972984	-0.49732	0.0066534	0.042454	-//-
C6.37	2797.90884275734	9870.04891332663	-1.8187	2.0491e-13	9.8855e-12	sp|P80235|CACM_YEAST Putative mitochondrial carnitine O-acetyltransferase OS=Saccharomyces cerevisiae (strain ATCC 204508 / S288c) GN=YAT1 PE=1 SV=2//3.66943e-20
C6.38	107.65758665282	344.574079691312	-1.6784	1.5746e-12	6.8974e-11	sp|P77619|YFEW_ECOLI UPF0214 protein YfeW OS=Escherichia coli (strain K12) GN=yfeW PE=3 SV=2//1.07077e-36
C6.385	273.012894527179	420.331646521256	-0.62256	0.0046242	0.031686	sp|Q9HDY1|ASE1_SCHPO Anaphase spindle elongation protein 1 OS=Schizosaccharomyces pombe (strain 972 / ATCC 24843) GN=ase1 PE=1 SV=1//1.82228e-48
C6.392	490.517910438756	791.674412195547	-0.6906	0.00037775	0.0038864	sp|Q5A0A9|CG24_CANAL G2/mitotic-specific cyclin-4 OS=Candida albicans (strain SC5314 / ATCC MYA-2876) GN=CLB4 PE=1 SV=1//2.4766e-06
C6.409	290.67951821397	430.161604317574	-0.56545	0.0047516	0.032342	-//-
C6.417	1495.30666413184	2594.41220267587	-0.79497	1.0625e-05	0.00016934	sp|Q2UDE5|CHO2_ASPOR Phosphatidylethanolamine N-methyltransferase OS=Aspergillus oryzae (strain ATCC 42149 / RIB 40) GN=cho2 PE=3 SV=1//6.41338e-07
C6.421	1608.02643109482	4081.04792806361	-1.3436	1.3578e-05	0.00020849	sp|P46672|ARC1_YEAST tRNA-aminoacylation cofactor ARC1 OS=Saccharomyces cerevisiae (strain ATCC 204508 / S288c) GN=ARC1 PE=1 SV=2//8.58096e-45
C6.422	173.753259492185	760.814674053037	-2.1305	3.5786e-06	6.3246e-05	sp|P96587|YDAM_BACSU Uncharacterized glycosyltransferase YdaM OS=Bacillus subtilis (strain 168) GN=ydaM PE=3 SV=1//1.46773e-13
C6.423	231.730942150112	656.198223650436	-1.5017	1.0132e-12	4.6076e-11	-//-
C6.424	324.366744454266	616.082816326992	-0.9255	5.1892e-05	0.00069384	sp|Q07346|DCE_PETHY Glutamate decarboxylase OS=Petunia hybrida GN=GAD PE=1 SV=1//2.23999e-122
C6.430	1795.90176018528	5044.2402000069	-1.4899	8.7911e-17	5.6548e-15	sp|Q870L2|MIRB_EMENI Siderophore iron transporter mirB OS=Emericella nidulans (strain FGSC A4 / ATCC 38163 / CBS 112.46 / NRRL 194 / M139) GN=mirB PE=3 SV=1//6.03993e-107
C6.459	183.378597181279	303.907830103279	-0.72881	0.0023999	0.018646	-//-
C6.483	841.43797441487	2017.80828657515	-1.2619	3.7706e-12	1.6218e-10	sp|C8V329|FCY2_EMENI Purine-cytosine permease fcyB OS=Emericella nidulans (strain FGSC A4 / ATCC 38163 / CBS 112.46 / NRRL 194 / M139) GN=fcyB PE=1 SV=1//5.3483e-15
C6.490	462.380539225512	902.081565186188	-0.96418	1.0916e-06	2.1065e-05	-//-
C6.501	1540.71917642637	2390.13956530995	-0.63349	0.0045226	0.031229	sp|P19878|NCF2_HUMAN Neutrophil cytosol factor 2 OS=Homo sapiens GN=NCF2 PE=1 SV=2//2.62938e-17
C6.513	1863.8691106813	3507.79779734564	-0.91227	1.4031e-05	0.00021406	sp|Q09744|YB63_SCHPO Uncharacterized FAD-binding protein C12C2.03c OS=Schizosaccharomyces pombe (strain 972 / ATCC 24843) GN=SPBC12C2.03c PE=3 SV=1//9.42743e-125
C6.514	2273.00647623816	3828.74756744003	-0.75227	1.0527e-05	0.00016852	sp|A7BJS7|PRTT_ASPOR Transcriptional activator of proteases prtT OS=Aspergillus oryzae (strain ATCC 42149 / RIB 40) GN=prtT PE=3 SV=1//4.74123e-33
C6.555	4191.02370370875	6742.87384115138	-0.68606	0.00010292	0.0012473	sp|P16387|ODPA_YEAST Pyruvate dehydrogenase E1 component subunit alpha, mitochondrial OS=Saccharomyces cerevisiae (strain ATCC 204508 / S288c) GN=PDA1 PE=1 SV=2//2.82366e-119
C6.576	33.092783540082	177.08689271494	-2.4199	4.8808e-06	8.357e-05	-//-
C6.577	154.129044751347	247.526290763346	-0.68344	0.0036067	0.026091	sp|A1CWW9|MDM34_NEOFI Mitochondrial distribution and morphology protein 34 OS=Neosartorya fischeri (strain ATCC 1020 / DSM 3700 / FGSC A1164 / NRRL 181) GN=mdm34 PE=3 SV=1//4.84827e-62
C6.587	1826.14383294946	2932.13059735418	-0.68315	7.3764e-05	0.00092889	sp|Q9Y7M7|MDL1_SCHPO ATP-dependent permease MDL1, mitochondrial OS=Schizosaccharomyces pombe (strain 972 / ATCC 24843) GN=mdl1 PE=3 SV=1//3.80518e-152
C6.606	1317.81218832703	2086.7782862528	-0.66313	0.0004019	0.0040994	sp|Q4WJ21|KAD2_ASPFU Adenylate kinase OS=Neosartorya fumigata (strain ATCC MYA-4609 / Af293 / CBS 101355 / FGSC A1100) GN=adk1 PE=3 SV=1//1.73023e-19
C6.64	926.501449852968	1750.62391931279	-0.918	0.00037682	0.0038864	sp|P24867|PCL1_YEAST PHO85 cyclin-1 OS=Saccharomyces cerevisiae (strain ATCC 204508 / S288c) GN=PCL1 PE=1 SV=1//5.00353e-36
C6.707	314.303283775506	519.359908824318	-0.72458	0.0017925	0.014813	sp|P50537|MAE1_SCHPO Malic acid transport protein OS=Schizosaccharomyces pombe (strain 972 / ATCC 24843) GN=mae1 PE=1 SV=1//1.42153e-63
C6.713	467.987610508657	759.897344009282	-0.69933	0.00038223	0.0039156	sp|Q8J1M3|DPP5_ARTBE Dipeptidyl-peptidase 5 OS=Arthroderma benhamiae GN=DPPV PE=1 SV=1//8.63474e-24
C6.718	289.762929721066	465.199898545817	-0.68298	0.0010791	0.0096794	sp|O13843|ALLA_SCHPO Ureidoglycolate lyase OS=Schizosaccharomyces pombe (strain 972 / ATCC 24843) GN=SPAC19G12.04 PE=3 SV=1//1.03897e-18
C6.73	100.677088301851	166.557214210408	-0.72628	0.0044265	0.030655	-//-
C6.733	504.445159655651	949.655909769685	-0.91271	4.7844e-06	8.276e-05	sp|O14169|PGC1_SCHPO Phosphatidylglycerol phospholipase C OS=Schizosaccharomyces pombe (strain 972 / ATCC 24843) GN=SPAC4D7.02c PE=3 SV=2//5.46002e-26
C6.735	4116.94027744231	16034.832736999	-1.9616	4.4469e-28	5.7728e-26	sp|Q6DDT1|INO1B_XENLA Inositol-3-phosphate synthase 1-B OS=Xenopus laevis GN=isyna1-b PE=2 SV=2//3.66287e-09
C6.754	2003.49012875705	2957.89222817552	-0.56205	0.0022491	0.017647	-//-
C6.767	498.51517023742	960.656282987096	-0.94638	5.9078e-07	1.2121e-05	sp|P96587|YDAM_BACSU Uncharacterized glycosyltransferase YdaM OS=Bacillus subtilis (strain 168) GN=ydaM PE=3 SV=1//2.6027e-12
C6.774	2677.07031327053	4222.59073789369	-0.65747	0.00017882	0.0020235	sp|O13863|YDU2_SCHPO Uncharacterized kinase C1B1.02c OS=Schizosaccharomyces pombe (strain 972 / ATCC 24843) GN=SPAC1B1.02c PE=1 SV=1//2.00223e-54
C6.784	4436.99453449685	9112.61155077539	-1.0383	5.4086e-09	1.6091e-07	-//-
C6.791	88.1353867095037	149.563623916456	-0.76297	0.0080864	0.049569	-//-
C6.811	254.04402242811	383.220701675206	-0.5931	0.0067191	0.042796	sp|P19807|HNM1_YEAST Choline transport protein OS=Saccharomyces cerevisiae (strain ATCC 204508 / S288c) GN=HNM1 PE=1 SV=1//6.60558e-06
C6.818	12326.9666570562	18146.1420901971	-0.55785	0.0011584	0.010275	-//-
C6.824	1239.08967284031	3135.7481855218	-1.3395	1.426e-13	6.9261e-12	sp|Q9F131|3HBH1_PSEAC 3-hydroxybenzoate 6-hydroxylase 1 OS=Pseudomonas alcaligenes GN=xlnD PE=1 SV=1//1.04465e-09
C6.825	661.56543065126	2410.25508076842	-1.8652	1.0253e-22	9.761e-21	sp|Q84MB6|DIOX2_ARATH Probable 2-oxoglutarate-dependent dioxygenase At3g49630 OS=Arabidopsis thaliana GN=At3g50210 PE=2 SV=1//7.14424e-15
C6.826	4882.05774828477	7504.86360394201	-0.62034	0.00053377	0.0052141	sp|Q54H55|Y8969_DICDI FAD-linked oxidoreductase DDB_G0289697 OS=Dictyostelium discoideum GN=DDB_G0289697 PE=2 SV=1//2.56269e-16
C6.833	38.4826351711243	230.924473692979	-2.5851	0.00072233	0.006804	sp|Q6H4M2|HAK19_ORYSJ Potassium transporter 19 OS=Oryza sativa subsp. japonica GN=HAK19 PE=2 SV=1//5.79705e-20
C6.839	451.665419590445	912.664879735595	-1.0148	4.1411e-07	8.8261e-06	sp|Q9UTR6|OCH1_SCHPO Initiation-specific alpha-1,6-mannosyltransferase OS=Schizosaccharomyces pombe (strain 972 / ATCC 24843) GN=och1 PE=1 SV=2//4.35273e-16
C6.85	418.333017127546	613.847418480934	-0.55323	0.0039559	0.028133	sp|Q9P7K9|YOSF_SCHPO Putative aldehyde dehydrogenase-like protein C21C3 OS=Schizosaccharomyces pombe (strain 972 / ATCC 24843) GN=SPBC21C3.15c PE=3 SV=1//1.35463e-177
C6.851	12.4518073515489	48.9611432777155	-1.9753	8.1939e-05	0.0010175	sp|Q92342|YDI4_SCHPO Uncharacterized protein C1F8.04c OS=Schizosaccharomyces pombe (strain 972 / ATCC 24843) GN=SPAC1F8.04c PE=3 SV=1//1.21259e-73
C6.853	332.927610811169	529.080755437262	-0.66828	0.0018816	0.015371	-//-
C6.856	166.572415231636	955.911789789734	-2.5207	0.0030246	0.022472	sp|Q2U2Y9|QUTD_ASPOR Probable quinate permease OS=Aspergillus oryzae (strain ATCC 42149 / RIB 40) GN=qutD PE=3 SV=1//2.41614e-22
C6.858	50.915726937421	139.719797335513	-1.4564	3.3046e-05	0.00046084	sp|A1D9C9|XYL2_NEOFI Probable D-xylulose reductase A OS=Neosartorya fischeri (strain ATCC 1020 / DSM 3700 / FGSC A1164 / NRRL 181) GN=xdhA PE=3 SV=1//5.84524e-11
C6.859	61.25914905257	296.944259969316	-2.2772	0.0024154	0.018725	sp|Q04585|YDR09_YEAST Uncharacterized sugar kinase YDR109C OS=Saccharomyces cerevisiae (strain ATCC 204508 / S288c) GN=YDR109C PE=1 SV=1//8.899e-120
C6.90	1762.57779459365	3227.74414679898	-0.87284	5.8859e-07	1.2111e-05	sp|P21657|DAL81_YEAST Transcriptional activator protein DAL81 OS=Saccharomyces cerevisiae (strain ATCC 204508 / S288c) GN=DAL81 PE=1 SV=3//2.19496e-70
C6.98	3619.08734203313	6132.08858147801	-0.76075	9.6299e-05	0.0011753	sp|O14267|YFPC_SCHPO Uncharacterized UPF0442 protein C7D4.12c OS=Schizosaccharomyces pombe (strain 972 / ATCC 24843) GN=SPAC7D4.12c PE=3 SV=1//5.57231e-163
C7.106	396.829757359134	628.485083085661	-0.66336	0.00079816	0.0074495	sp|P36209|STS1_SCHPO Delta(24(24(1)))-sterol reductase OS=Schizosaccharomyces pombe (strain 972 / ATCC 24843) GN=sts1 PE=1 SV=2//2.94007e-152
C7.123	5829.26612461157	11409.5718657317	-0.96886	2.0951e-08	5.6027e-07	sp|P52893|ALAM_YEAST Probable alanine aminotransferase, mitochondrial OS=Saccharomyces cerevisiae (strain ATCC 204508 / S288c) GN=ALT1 PE=1 SV=1//3.75102e-134
C7.128	20113.774360318	40389.6540977108	-1.0058	2.1532e-09	6.7429e-08	sp|Q96UL8|PCKA_EMENI Phosphoenolpyruvate carboxykinase [ATP] OS=Emericella nidulans (strain FGSC A4 / ATCC 38163 / CBS 112.46 / NRRL 194 / M139) GN=acuF PE=3 SV=3//2.16481e-15
C7.132	185.768785696798	296.339781659852	-0.67374	0.0050298	0.033981	sp|Q9UTM9|FAP2_SCHPO L-saccharopine oxidase OS=Schizosaccharomyces pombe (strain 972 / ATCC 24843) GN=fap2 PE=1 SV=1//1.68892e-33
C7.16	423.033778631777	1076.43462777294	-1.3474	5.7172e-12	2.4012e-10	sp|O59833|YCUD_SCHPO Uncharacterized transporter C965.13 OS=Schizosaccharomyces pombe (strain 972 / ATCC 24843) GN=SPCC965.13 PE=3 SV=1//6.76664e-96
C7.160	1208.60322796752	2329.66636077928	-0.94678	0.0033942	0.024856	-//-
C7.161	130.335769422206	231.650705908027	-0.82972	0.0034282	0.025028	sp|Q88FY2|6HN3M_PSEPK 6-hydroxynicotinate 3-monooxygenase OS=Pseudomonas putida (strain KT2440) GN=nicC PE=1 SV=1//1.89508e-06
C7.180	1876.76088286525	3377.06364987306	-0.84752	1.1598e-06	2.22e-05	sp|P22768|ASSY_YEAST Argininosuccinate synthase OS=Saccharomyces cerevisiae (strain ATCC 204508 / S288c) GN=ARG1 PE=1 SV=3//3.04672e-12
C7.182	905.696786582963	1325.24105817196	-0.54915	0.0021262	0.016916	sp|P38149|DUG2_YEAST Probable di- and tripeptidase DUG2 OS=Saccharomyces cerevisiae (strain ATCC 204508 / S288c) GN=DUG2 PE=1 SV=1//1.30812e-12
C7.208	124.445053017211	203.251100388455	-0.70775	0.0050848	0.034315	-//-
C7.230	220.669435608908	347.886489653335	-0.65673	0.0032449	0.023861	sp|Q09927|AZET_SCHPO L-azetidine-2-carboxylic acid acetyltransferase OS=Schizosaccharomyces pombe (strain 972 / ATCC 24843) GN=ppr1 PE=1 SV=1//1.9935e-22
C7.265	1027.46034143394	1625.0011349148	-0.66136	0.0029942	0.022316	sp|O13848|I3ACR_SCHPO NAD/NADP-dependent indole-3-acetaldehyde reductase OS=Schizosaccharomyces pombe (strain 972 / ATCC 24843) GN=SPAC19G12.09 PE=1 SV=1//2.41734e-37
C7.266	499.625509611377	794.7867597939	-0.66972	0.00054735	0.0053099	sp|Q07123|AMO2_ARTS1 Copper methylamine oxidase OS=Arthrobacter sp. (strain P1) GN=maoII PE=1 SV=1//1.0515e-90
C7.323	263.806964242499	508.464968603035	-0.94667	1.7918e-05	0.00026598	-//-
C7.359	369.245713990137	677.997681659172	-0.8767	1.5066e-05	0.00022839	sp|O94491|YC7A_SCHPO Uncharacterized transporter C417.10 OS=Schizosaccharomyces pombe (strain 972 / ATCC 24843) GN=SPCC417.10 PE=3 SV=1//4.56151e-78
C7.364	4073.94403661948	11098.4220946727	-1.4459	2.5872e-16	1.6348e-14	sp|Q6TU48|MAOX_DICDI NADP-dependent malic enzyme OS=Dictyostelium discoideum GN=malA PE=2 SV=1//4.86376e-111
C7.398	4860.74348621161	6894.95613798531	-0.50436	0.0058707	0.038315	sp|Q2U5A9|H2B_ASPOR Histone H2B OS=Aspergillus oryzae (strain ATCC 42149 / RIB 40) GN=htb1 PE=3 SV=3//1.81298e-32
C7.464	788.305252414998	1143.25060321866	-0.53632	0.0033617	0.024644	sp|Q7S565|COQ1_NEUCR Probable hexaprenyl pyrophosphate synthase, mitochondrial OS=Neurospora crassa (strain ATCC 24698 / 74-OR23-1A / CBS 708.71 / DSM 1257 / FGSC 987) GN=NCU02305 PE=3 SV=1//0
C7.467	386.206373807596	724.239476624535	-0.90709	8.1584e-06	0.0001333	sp|O59851|MAT1_FUSOX Mating-type protein MAT-1 OS=Fusarium oxysporum GN=MAT1 PE=3 SV=2//1.64408e-13
C7.474	1655.62801365289	2827.59245540966	-0.7722	1.0226e-05	0.00016481	sp|Q2U513|SRB8_ASPOR Mediator of RNA polymerase II transcription subunit 12 OS=Aspergillus oryzae (strain ATCC 42149 / RIB 40) GN=srb8 PE=3 SV=2//5.48773e-25
C7.483	905.464535031071	1476.11133323093	-0.70507	0.00016331	0.0018717	sp|Q9Y810|SHY1_SCHPO Cytochrome oxidase assembly protein shy1 OS=Schizosaccharomyces pombe (strain 972 / ATCC 24843) GN=shy1 PE=3 SV=1//1.47102e-37
C7.490	251.008769984814	393.575603260486	-0.6489	0.0036114	0.026099	sp|Q8TUY2|Y1619_METKA DNA-binding protein MK1619 OS=Methanopyrus kandleri (strain AV19 / DSM 6324 / JCM 9639 / NBRC 100938) GN=MK1619 PE=3 SV=1//1.19243e-11
C7.51	774.748631217686	1127.01159574021	-0.5407	0.005419	0.035926	sp|Q9P7B4|YI13_SCHPO Uncharacterized oxidoreductase C521.03 OS=Schizosaccharomyces pombe (strain 972 / ATCC 24843) GN=SPAC521.03 PE=1 SV=1//1.9395e-69
C7.525	1273.87511789784	1849.9854145449	-0.53829	0.0038908	0.02787	sp|P78780|DHAS_SCHPO Probable aspartate-semialdehyde dehydrogenase OS=Schizosaccharomyces pombe (strain 972 / ATCC 24843) GN=SPCC1827.06c PE=1 SV=2//2.61481e-130
C7.53	265.305874878895	465.118524931692	-0.80994	0.00022447	0.0024695	-//-
C7.572	198.738331564821	377.483635132041	-0.92554	4.7696e-05	0.00064376	-//-
C7.576	17312.4627264673	25627.1879143569	-0.56586	0.0038771	0.027822	sp|P07038|PMA1_NEUCR Plasma membrane ATPase OS=Neurospora crassa (strain ATCC 24698 / 74-OR23-1A / CBS 708.71 / DSM 1257 / FGSC 987) GN=pma-1 PE=1 SV=1//0
C7.584	414.854888508785	725.613632596544	-0.80659	7.0248e-05	0.00090049	sp|Q12287|COX17_YEAST Cytochrome c oxidase copper chaperone OS=Saccharomyces cerevisiae (strain ATCC 204508 / S288c) GN=COX17 PE=1 SV=3//2.10915e-10
C7.59	494.191631781301	1292.14224399615	-1.3866	8.6261e-13	3.9481e-11	sp|P24552|OXDA_FUSSO D-amino-acid oxidase OS=Fusarium solani subsp. pisi PE=1 SV=1//2.4599e-78
C7.591	298.953828105955	473.925719688128	-0.66474	0.0055178	0.03638	-//-
C7.602	196.830292238002	325.870035340266	-0.72734	0.0022882	0.017914	sp|P05316|FUR4_YEAST Uracil permease OS=Saccharomyces cerevisiae (strain ATCC 204508 / S288c) GN=FUR4 PE=3 SV=2//1.36565e-15
C7.609	223.470594657582	2170.04130094633	-3.2796	5.2858e-51	2.22e-48	sp|Q9ZU50|BAT1_ARATH Amino-acid permease BAT1 OS=Arabidopsis thaliana GN=BAT1 PE=2 SV=2//6.32925e-07
C7.619	268.90473388043	446.697755652064	-0.7322	0.0007605	0.007126	sp|O94235|MPH1L_SCHPO Serine/threonine-protein kinase mph1 OS=Schizosaccharomyces pombe (strain 972 / ATCC 24843) GN=mph1 PE=2 SV=1//8.58132e-78
C7.620	10237.3872602263	22200.6777137442	-1.1168	1.7473e-10	6.2377e-09	-//-
C7.623	832.233885972922	1239.50404207087	-0.5747	0.0021134	0.016841	sp|Q9P7L4|YOS9_SCHPO Uncharacterized hydrolase C21C3.09c OS=Schizosaccharomyces pombe (strain 972 / ATCC 24843) GN=SPBC21C3.09c PE=3 SV=1//9.79698e-48
C7.649	584.297799601909	849.631395933574	-0.54013	0.0052305	0.035196	sp|O94673|YG75_SCHPO Uncharacterized membrane protein C776.05 OS=Schizosaccharomyces pombe (strain 972 / ATCC 24843) GN=SPBC776.05 PE=4 SV=2//1.11773e-81
C7.657	7591.6282442379	15578.6872192081	-1.0371	3.3504e-09	1.0223e-07	sp|P16000|ATP9_EMENI ATP synthase subunit 9, mitochondrial OS=Emericella nidulans (strain FGSC A4 / ATCC 38163 / CBS 112.46 / NRRL 194 / M139) GN=atp9 PE=3 SV=2//1.99121e-43
C7.664	669.953103555095	1005.30999083216	-0.58551	0.0024906	0.01925	sp|Q00472|PNPP_SCHPO 4-nitrophenylphosphatase OS=Schizosaccharomyces pombe (strain 972 / ATCC 24843) GN=pho2 PE=4 SV=2//1.85497e-72
C7.665	538.980707076372	999.14015774274	-0.89045	4.2985e-06	7.5408e-05	sp|Q5AF03|HSP31_CANAL Glyoxalase 3 OS=Candida albicans (strain SC5314 / ATCC MYA-2876) GN=GLX3 PE=1 SV=1//1.84254e-08
C7.667	4659.26596504001	6862.47383180996	-0.55863	0.0016056	0.013566	sp|P48826|G6PD_ASPNG Glucose-6-phosphate 1-dehydrogenase OS=Aspergillus niger GN=gsdA PE=2 SV=1//2.9855e-07
C7.671	584.39137752817	1253.24192360371	-1.1007	1.2388e-05	0.0001927	-//-
C8.138	3485.6970102665	7105.91274860102	-1.0276	1.0777e-08	3.0535e-07	sp|P32473|ODPB_YEAST Pyruvate dehydrogenase E1 component subunit beta, mitochondrial OS=Saccharomyces cerevisiae (strain ATCC 204508 / S288c) GN=PDB1 PE=1 SV=2//4.99785e-110
C8.15	437.397308995607	2686.80238930147	-2.6189	4.2321e-27	5.1216e-25	-//-
C8.156	358.394832072506	636.699216192426	-0.82906	7.0205e-05	0.00090049	-//-
C8.16	505.601367071372	2842.28866030893	-2.491	3.3885e-37	6.9125e-35	sp|P23262|NHG1_PSEPU Salicylate hydroxylase OS=Pseudomonas putida GN=nahG PE=1 SV=4//8.55749e-60
C8.179	1785.93187743278	7839.52083494201	-2.1341	3.4906e-27	4.297e-25	sp|Q09785|GCSP_SCHPO Putative glycine dehydrogenase (decarboxylating), mitochondrial OS=Schizosaccharomyces pombe (strain 972 / ATCC 24843) GN=gcv2 PE=3 SV=2//0
C8.191	302.241889529127	532.527562027078	-0.81715	8.0412e-05	0.0010054	-//-
C8.201	279.573985473733	802.50184758733	-1.5213	6.2477e-14	3.1195e-12	sp|Q09887|YC9D_SCHPO Uncharacterized amino-acid permease C584.13 OS=Schizosaccharomyces pombe (strain 972 / ATCC 24843) GN=SPCC584.13 PE=3 SV=1//7.27164e-44
C8.204	1175.95147876017	5131.80513285222	-2.1256	1.643e-30	2.394e-28	sp|Q0CNV1|PDC_ASPTN Pyruvate decarboxylase OS=Aspergillus terreus (strain NIH 2624 / FGSC A1156) GN=pdcA PE=3 SV=1//0
C8.205	12305.0861742397	19601.6715044751	-0.67172	8.6783e-05	0.0010757	sp|Q7TTP2|HMP_BORPA Flavohemoprotein OS=Bordetella parapertussis (strain 12822 / ATCC BAA-587 / NCTC 13253) GN=hmp PE=3 SV=1//3.97476e-108
C8.22	355.568362410051	760.824251619208	-1.0974	0.00012567	0.0014856	-//-
C8.247	5252.60279934412	11717.0789792874	-1.1575	0.0043724	0.030398	-//-
C8.287	425.931426949779	676.232978525994	-0.6669	0.0030426	0.022583	-//-
C8.31	1717.4412628921	2718.94104101724	-0.66278	0.00027807	0.0029678	-//-
C8.312	2993.28638955865	4307.71469324841	-0.52519	0.002395	0.018628	sp|A1CX69|ATG1_NEOFI Serine/threonine-protein kinase atg1 OS=Neosartorya fischeri (strain ATCC 1020 / DSM 3700 / FGSC A1164 / NRRL 181) GN=atg1 PE=3 SV=1//0
C8.32	1450.30696421319	2790.54127692056	-0.94419	1.5325e-07	3.5527e-06	sp|O34313|NTPES_BACSU Trifunctional nucleotide phosphoesterase protein YfkN OS=Bacillus subtilis (strain 168) GN=yfkN PE=1 SV=1//1.55979e-24
C8.33	2885.00429640604	4066.26728439419	-0.49513	0.004325	0.030135	sp|Q10094|YAOF_SCHPO Uncharacterized protein C11D3.15 OS=Schizosaccharomyces pombe (strain 972 / ATCC 24843) GN=SPAC11D3.15 PE=3 SV=1//0
C8.339	1810.17171262285	2552.99014420992	-0.49606	0.0053676	0.035649	sp|O74653|POB1_SCHPO Protein pob1 OS=Schizosaccharomyces pombe (strain 972 / ATCC 24843) GN=pob1 PE=1 SV=1//4.47996e-09
C8.342	524.819364464854	867.742991666158	-0.72545	0.00015383	0.0017802	sp|P78612|PALF_EMENI pH-response regulator protein palF/RIM8 OS=Emericella nidulans (strain FGSC A4 / ATCC 38163 / CBS 112.46 / NRRL 194 / M139) GN=palF PE=2 SV=1//2.19129e-56
C8.356	263.696512573717	401.076146874413	-0.605	0.0055182	0.03638	sp|Q9P567|SUCB_NEUCR Probable succinyl-CoA ligase [GDP-forming] subunit beta, mitochondrial OS=Neurospora crassa (strain ATCC 24698 / 74-OR23-1A / CBS 708.71 / DSM 1257 / FGSC 987) GN=B9J10.140 PE=3 SV=1//9.21045e-48
C8.364	148.221454603831	235.366918784636	-0.66716	0.0053062	0.035517	sp|O27472|Y1421_METTH Uncharacterized protein MTH_1421 OS=Methanothermobacter thermautotrophicus (strain ATCC 29096 / DSM 1053 / JCM 10044 / NBRC 100330 / Delta H) GN=MTH_1421 PE=4 SV=1//2.29561e-59
C8.370	485.238510476496	901.945329464771	-0.89435	5.4983e-06	9.3028e-05	sp|O59726|FNX2_SCHPO Vacuolar membrane amino acid uptake transporter fnx2 OS=Schizosaccharomyces pombe (strain 972 / ATCC 24843) GN=fnx2 PE=3 SV=1//2.6973e-25
C8.396	3734.69020059878	5325.87787738857	-0.51203	0.0042521	0.029764	sp|O60024|ALL4_ASPFU Allergen Asp f 4 OS=Neosartorya fumigata (strain ATCC MYA-4609 / Af293 / CBS 101355 / FGSC A1100) GN=AFUA_2G03830 PE=1 SV=2//1.73024e-116
C8.417	1154.84891081092	1707.42635408508	-0.56412	0.0038761	0.027822	-//-
C8.42	228.313713472906	441.0281939384	-0.94985	1.784e-05	0.00026537	-//-
C8.424	42.899751553505	87.4462440957747	-1.0274	0.0037711	0.027116	sp|O94491|YC7A_SCHPO Uncharacterized transporter C417.10 OS=Schizosaccharomyces pombe (strain 972 / ATCC 24843) GN=SPCC417.10 PE=3 SV=1//1.82061e-63
C8.440	838.999006514519	3241.0871899522	-1.9497	2.7847e-25	3.156e-23	sp|P52718|PEPF_ASPNG Serine-type carboxypeptidase F OS=Aspergillus niger GN=pepF PE=1 SV=3//0
C8.452	749.152242702315	1285.90735820207	-0.77946	3.12e-05	0.00043938	-//-
C8.459	170.526098010568	542.358745885812	-1.6693	2.9324e-14	1.5862e-12	sp|O14035|YEME_SCHPO Uncharacterized permease C29B12.14c OS=Schizosaccharomyces pombe (strain 972 / ATCC 24843) GN=SPAC29B12.14c PE=3 SV=2//5.72337e-113
C8.470	353.994589432646	1573.89738406494	-2.1525	9.1462e-28	1.1457e-25	sp|F4I907|GLYR2_ARATH Glyoxylate/succinic semialdehyde reductase 2, chloroplastic OS=Arabidopsis thaliana GN=GLYR2 PE=1 SV=1//8.5436e-11
C8.475	196.602793871908	325.506612717138	-0.7274	0.0019605	0.015889	sp|P25340|ERG4_YEAST Delta(24(24(1)))-sterol reductase OS=Saccharomyces cerevisiae (strain ATCC 204508 / S288c) GN=ERG4 PE=1 SV=2//4.89786e-113
C8.479	4380.30145416628	7133.48597525713	-0.70358	7.1008e-05	0.00090697	sp|Q08422|TMC1_YEAST AN1-type zinc finger protein TMC1 OS=Saccharomyces cerevisiae (strain ATCC 204508 / S288c) GN=TMC1 PE=1 SV=1//6.65642e-16
C8.500	1504.5379050303	4083.30286314006	-1.4404	1.4215e-05	0.00021595	sp|P87000|ACU15_NEUCR Transcriptional activator protein acu-15 OS=Neurospora crassa (strain ATCC 24698 / 74-OR23-1A / CBS 708.71 / DSM 1257 / FGSC 987) GN=acu-15 PE=1 SV=2//3.16869e-142
C8.517	908.443640718611	1614.65887605173	-0.82976	6.1787e-06	0.00010332	sp|Q5AP90|MNN23_CANAL Alpha-1,2-mannosyltransferase MNN23 OS=Candida albicans (strain SC5314 / ATCC MYA-2876) GN=MNN23 PE=3 SV=1//2.90522e-12
C8.520	4602.4030777839	7611.61308435058	-0.72581	6.6237e-05	0.00085741	sp|Q76MU7|H4_ASPOR Histone H4 OS=Aspergillus oryzae (strain ATCC 42149 / RIB 40) GN=hhfA PE=3 SV=3//1.85635e-46
C8.555	237.813567593428	797.723104410587	-1.7461	1.3037e-07	3.072e-06	sp|O74529|YJ48_SCHPO Uncharacterized methyltransferase C70.08c OS=Schizosaccharomyces pombe (strain 972 / ATCC 24843) GN=SPCC70.08c PE=3 SV=1//9.73841e-08
C8.62	373.746129584787	652.885200657205	-0.80477	0.0001082	0.0012984	sp|Q4WLB9|CFMA_ASPFU GPI-anchored CFEM domain protein A OS=Neosartorya fumigata (strain ATCC MYA-4609 / Af293 / CBS 101355 / FGSC A1100) GN=cfmA PE=1 SV=1//1.13058e-14
C8.8	409.062503215849	618.615358029092	-0.59672	0.0018371	0.015111	sp|O94343|YHMA_SCHPO Uncharacterized MFS-type transporter C1271.10c OS=Schizosaccharomyces pombe (strain 972 / ATCC 24843) GN=SPBC1271.10c PE=1 SV=1//1.71302e-07
C8.86	156.765447218213	1350.0570083491	-3.1063	2.4864e-48	8.4537e-46	sp|P40260|MEP1_YEAST Ammonium transporter MEP1 OS=Saccharomyces cerevisiae (strain ATCC 204508 / S288c) GN=MEP1 PE=1 SV=1//4.31104e-123
scaffold00023.1	140.514434955547	263.052321780162	-0.90463	0.00019371	0.0021747	sp|P34754|PHYB_ASPNG 3-phytase B OS=Aspergillus niger GN=phyB PE=1 SV=1//8.56472e-08
scaffold00023.10	1862.43846735738	6191.55350478463	-1.7331	3.5084e-22	3.2116e-20	sp|P18631|RAG1_KLULA Low-affinity glucose transporter OS=Kluyveromyces lactis (strain ATCC 8585 / CBS 2359 / DSM 70799 / NBRC 1267 / NRRL Y-1140 / WM37) GN=RAG1 PE=1 SV=1//6.02048e-95
scaffold00023.11	550.004782447072	1330.98831531251	-1.275	7.1701e-09	2.0811e-07	sp|P40896|YJV3_YEAST Uncharacterized protein YJL213W OS=Saccharomyces cerevisiae (strain ATCC 204508 / S288c) GN=YJL213W PE=4 SV=1//4.5098e-114
scaffold00023.15	70.1664023156092	201.163967954815	-1.5195	3.9203e-08	9.9968e-07	sp|Q9C0U9|YQD3_SCHPO Uncharacterized transporter PB1C11.03 OS=Schizosaccharomyces pombe (strain 972 / ATCC 24843) GN=SPCPB1C11.03 PE=1 SV=1//2.03117e-162
scaffold00023.37	97.9695071794395	183.079496760273	-0.90207	0.00093203	0.0084881	sp|Q2JJQ1|LDH_SYNJB L-lactate dehydrogenase OS=Synechococcus sp. (strain JA-2-3B&apos;a(2-13)) GN=ldh PE=3 SV=1//1.49275e-37
scaffold00023.50	144.532701361497	298.763825209785	-1.0476	3.0173e-05	0.00042745	-//-
scaffold00026.16	385.849708187468	636.914373403136	-0.72306	0.00021809	0.0024067	-//-
scaffold00042.1	1147.56236806738	1780.16865480904	-0.63344	0.00037648	0.0038864	-//-
scaffold00045.1	1264.69265638421	2551.86256120511	-1.0128	1.8421e-08	4.982e-07	sp|Q92407|HXKG_ASPNG Glucokinase OS=Aspergillus niger GN=glkA PE=1 SV=1//1.10566e-12
scaffold00046.1	1186.627325382	1762.71149524355	-0.57093	0.0020126	0.016183	sp|O94342|YHM9_SCHPO Probable metabolite transport protein C1271.09 OS=Schizosaccharomyces pombe (strain 972 / ATCC 24843) GN=SPBC1271.09 PE=3 SV=1//1.22457e-87
scaffold00048.1	275.557560910514	522.968236579969	-0.92437	1.1468e-05	0.00018086	sp|O06997|YVDP_BACSU Uncharacterized FAD-linked oxidoreductase YvdP OS=Bacillus subtilis (strain 168) GN=yvdP PE=1 SV=1//1.04528e-10
