# Supplementary material for: The molecular mechanisms of Monascus purpureus M9 responses to blue light based on the transcriptome analysis
Source: Sci Rep. 2017 Jul 17;7:5537. doi: 10.1038/s41598-017-05990-x (PMC5514072; doi:10.1038/s41598-017-05990-x)
Supplement: Supplementary file 15 — Dataset S14 [file 41598_2017_5990_MOESM15_ESM.xls]

Gene_id	readcount_B60	readcount_B15	log2FoldChange	pval	padj	Blast swiss prot
C1.10	1157.67644689292	630.908305775077	0.87573	0.00014875	0.0017775	sp|O74944|POLK_SCHPO DNA polymerase kappa OS=Schizosaccharomyces pombe (strain 972 / ATCC 24843) GN=mug40 PE=1 SV=3//1.65957e-104
C1.1014	1823.51669349573	931.667619819109	0.96884	0.00023916	0.0026888	sp|Q9C167|RIR2_NEUCR Ribonucleoside-diphosphate reductase small chain OS=Neurospora crassa (strain ATCC 24698 / 74-OR23-1A / CBS 708.71 / DSM 1257 / FGSC 987) GN=rnr-2 PE=3 SV=2//6.48642e-162
C1.1046	3065.54465221685	1858.78393938048	0.72178	0.0011627	0.010061	sp|O13902|DAK1_SCHPO Dihydroxyacetone kinase 1 OS=Schizosaccharomyces pombe (strain 972 / ATCC 24843) GN=dak1 PE=3 SV=1//3.9212e-107
C1.1058	2324.94641235714	737.11078120968	1.6572	0.0013964	0.011798	sp|O74959|YJCD_SCHPO Uncharacterized oxidoreductase C736.13 OS=Schizosaccharomyces pombe (strain 972 / ATCC 24843) GN=SPCC736.13 PE=3 SV=1//2.30111e-22
C1.1114	2466.65000343424	1500.96100969421	0.71667	0.00082962	0.0075627	sp|P58283|RN216_MOUSE E3 ubiquitin-protein ligase RNF216 OS=Mus musculus GN=Rnf216 PE=1 SV=3//2.27655e-11
C1.112	7455.79172123477	4011.91706425499	0.89407	7.5629e-05	0.00097108	sp|Q9USI5|STI1_SCHPO Heat shock protein sti1 homolog OS=Schizosaccharomyces pombe (strain 972 / ATCC 24843) GN=sti1 PE=3 SV=1//5.04481e-139
C1.1140	1595.02031192172	882.57910361579	0.85378	0.00016928	0.0019812	sp|Q9UNE7|CHIP_HUMAN E3 ubiquitin-protein ligase CHIP OS=Homo sapiens GN=STUB1 PE=1 SV=2//1.21589e-24
C1.1172	6020.21307931569	1678.37828433656	1.8427	1.0729e-16	9.0114e-15	sp|P53128|MTHR2_YEAST Methylenetetrahydrofolate reductase 2 OS=Saccharomyces cerevisiae (strain ATCC 204508 / S288c) GN=MET13 PE=1 SV=2//8.31625e-09
C1.1193	37041.5276327465	6361.16542377632	2.5418	0.0023512	0.018107	sp|O74969|GHT2_SCHPO High-affinity glucose transporter ght2 OS=Schizosaccharomyces pombe (strain 972 / ATCC 24843) GN=ght2 PE=1 SV=1//2.83031e-101
C1.1221	1287.90076888166	860.601800345777	0.5816	0.0078788	0.048405	sp|C8V213|MDJ1_EMENI DnaJ homolog 1, mitochondrial OS=Emericella nidulans (strain FGSC A4 / ATCC 38163 / CBS 112.46 / NRRL 194 / M139) GN=AN10778 PE=3 SV=1//0
C1.1227	8621.83477447774	4221.94670333359	1.0301	9.6713e-07	1.8864e-05	sp|Q12618|ACO1_AJECA Acyl-CoA desaturase OS=Ajellomyces capsulatus GN=OLE1 PE=3 SV=1//5.68882e-19
C1.1239	2549.37877316839	1462.42086068871	0.80179	0.0040643	0.028335	sp|P17164|FUCO_RAT Tissue alpha-L-fucosidase OS=Rattus norvegicus GN=Fuca1 PE=1 SV=1//6.43394e-32
C1.1241	1103.87719353009	144.3338247247	2.9351	2.1523e-09	7.0807e-08	sp|Q12358|JLP1_YEAST Alpha-ketoglutarate-dependent sulfonate dioxygenase OS=Saccharomyces cerevisiae (strain ATCC 204508 / S288c) GN=JLP1 PE=1 SV=1//6.85904e-63
C1.1259	1727.2474905018	525.666518331736	1.7163	0.0042557	0.029325	sp|O74631|FD123_TRAVE Protein FDD123 OS=Trametes versicolor GN=FDD123 PE=2 SV=1//3.18999e-15
C1.1262	392.632984895942	210.182458954227	0.90154	0.0030798	0.02269	-//-
C1.137	452.855166132747	232.851160843622	0.95964	0.0012794	0.010925	-//-
C1.169	9941.13533591992	4961.42937794597	1.0027	4.2338e-06	7.2831e-05	sp|A1CFY8|XYL2_ASPCL Probable D-xylulose reductase A OS=Aspergillus clavatus (strain ATCC 1007 / CBS 513.65 / DSM 816 / NCTC 3887 / NRRL 1) GN=xdhA PE=3 SV=2//4.13229e-17
C1.18	123.685538196766	40.8574369246278	1.598	8.6953e-06	0.0001406	sp|Q01284|2NPD_NEUCR Nitronate monooxygenase OS=Neurospora crassa (strain ATCC 24698 / 74-OR23-1A / CBS 708.71 / DSM 1257 / FGSC 987) GN=ncd-2 PE=1 SV=1//8.01104e-30
C1.187	454.70144983596	254.580848233862	0.8368	0.0013148	0.011187	sp|O59790|ARK1_SCHPO Serine/threonine-protein kinase ark1 OS=Schizosaccharomyces pombe (strain 972 / ATCC 24843) GN=ark1 PE=1 SV=2//3.73528e-124
C1.252	1590.11991851732	628.203207955071	1.3398	8.6451e-07	1.7002e-05	-//-
C1.269	340.67034939616	202.433301902981	0.75093	0.0049695	0.033438	-//-
C1.277	5986.57054810101	2886.66591967223	1.0523	1.0285e-06	1.9898e-05	sp|O13965|MUG70_SCHPO Meiotically up-regulated gene 70 protein OS=Schizosaccharomyces pombe (strain 972 / ATCC 24843) GN=mug70 PE=1 SV=1//5.86803e-11
C1.302	1517.13126186336	934.202064412596	0.69954	0.001915	0.015258	sp|O13752|YF22_SCHPO Uncharacterized TLC domain-containing protein C17A2.02c OS=Schizosaccharomyces pombe (strain 972 / ATCC 24843) GN=SPAC17A2.02c PE=3 SV=1//4.27276e-32
C1.305	7059.85202042598	3037.32591368883	1.2168	2.1625e-08	5.5734e-07	-//-
C1.308	4277.19625704106	1857.77043501411	1.2031	3.1276e-08	7.8896e-07	sp|Q9UU82|AREH2_SCHPO Probable sterol O-acyltransferase 2 OS=Schizosaccharomyces pombe (strain 972 / ATCC 24843) GN=are2 PE=1 SV=1//6.57095e-07
C1.309	2240.86826695227	1195.87949424374	0.90599	5.9888e-05	0.00079321	sp|Q09875|YAGC_SCHPO Uncharacterized protein C12G12.12 OS=Schizosaccharomyces pombe (strain 972 / ATCC 24843) GN=SPAC12G12.12 PE=4 SV=1//7.46032e-30
C1.341	1850.77464765803	1118.5364817124	0.72652	0.00083818	0.0076033	sp|Q9HGM9|DNJC7_SCHPO DnaJ homolog subfamily C member 7 homolog OS=Schizosaccharomyces pombe (strain 972 / ATCC 24843) GN=SPBC543.02c PE=3 SV=1//7.92415e-64
C1.344	546.995053159967	140.264446694405	1.9634	1.8423e-05	0.00027925	sp|Q4WQU0|SED4_ASPFU Tripeptidyl-peptidase sed4 OS=Neosartorya fumigata (strain ATCC MYA-4609 / Af293 / CBS 101355 / FGSC A1100) GN=sed4 PE=1 SV=1//5.24725e-11
C1.358	4177.64846511958	1333.67698960702	1.6473	1.5386e-13	9.0777e-12	sp|P19541|RDS2_YEAST Regulator of drug sensitivity 2 OS=Saccharomyces cerevisiae (strain ATCC 204508 / S288c) GN=RDS2 PE=1 SV=2//1.03973e-63
C1.368	1865.58563425386	1129.47129145593	0.72398	0.0014241	0.011989	-//-
C1.379	1832.26080273746	362.417576928215	2.3379	0.0004957	0.0049772	-//-
C1.380	11006.2864005708	1060.57762030852	3.3754	3.7388e-22	4.9428e-20	sp|O59814|YCT4_SCHPO Uncharacterized transporter C794.04c OS=Schizosaccharomyces pombe (strain 972 / ATCC 24843) GN=SPCC794.04c PE=3 SV=1//7.53538e-34
C1.382	1328.39860051232	842.558888581329	0.65684	0.0062124	0.039955	-//-
C1.384	1067.40534437966	551.345274114805	0.95308	0.0041996	0.029051	-//-
C1.408	247.152021624387	114.46538127387	1.1105	9.7662e-05	0.0012253	sp|Q10082|YAO3_SCHPO Uncharacterized protein C11D3.03c OS=Schizosaccharomyces pombe (strain 972 / ATCC 24843) GN=SPAC11D3.03c PE=4 SV=1//4.22718e-07
C1.453	802.685723940993	468.719372185759	0.77611	0.0010409	0.0091857	sp|Q14527|HLTF_HUMAN Helicase-like transcription factor OS=Homo sapiens GN=HLTF PE=1 SV=2//7.36238e-06
C1.48	175.382352421911	85.2844963012108	1.0401	0.0072164	0.045033	-//-
C1.5	236.587567891259	134.110719737492	0.81895	0.0033297	0.024234	sp|Q9C1T1|PHYA_ASPOR 3-phytase A OS=Aspergillus oryzae (strain ATCC 42149 / RIB 40) GN=phyA PE=2 SV=1//2.44725e-24
C1.500	1270.03748073704	538.715030776417	1.2373	9.804e-08	2.3253e-06	sp|Q75A82|ANT1_ASHGO Peroxisomal adenine nucleotide transporter 1 OS=Ashbya gossypii (strain ATCC 10895 / CBS 109.51 / FGSC 9923 / NRRL Y-1056) GN=ANT1 PE=3 SV=1//1.32828e-17
C1.51	1771.95868317372	1094.09469989731	0.69561	0.0014767	0.012362	sp|P38716|YHR2_YEAST Uncharacterized trans-sulfuration enzyme YHR112C OS=Saccharomyces cerevisiae (strain ATCC 204508 / S288c) GN=YHR112C PE=1 SV=1//5.52632e-103
C1.546	1852.65441572175	1217.7270184854	0.6054	0.0055453	0.036386	sp|Q6C6M5|DPB3_YARLI DNA polymerase epsilon subunit C OS=Yarrowia lipolytica (strain CLIB 122 / E 150) GN=DPB3 PE=3 SV=1//4.86107e-21
C1.556	4946.03331046419	2612.48418538985	0.92085	3.1242e-05	0.00045149	sp|Q2UIE6|EGLX_ASPOR Probable endo-1,3(4)-beta-glucanase AO090023000083 OS=Aspergillus oryzae (strain ATCC 42149 / RIB 40) GN=AO090023000083 PE=3 SV=1//4.46768e-124
C1.584	903.897845461864	370.502832936122	1.2867	6.3878e-05	0.00084138	sp|O60113|YG64_SCHPO Uncharacterized amino-acid permease C15C4.04c OS=Schizosaccharomyces pombe (strain 972 / ATCC 24843) GN=SPBC15C4.04c PE=3 SV=1//5.15089e-33
C1.593	789.623246654436	395.781152963794	0.99646	5.467e-05	0.00073088	sp|Q09788|ASL1_SCHPO Alkali-sensitive linkage protein 1 OS=Schizosaccharomyces pombe (strain 972 / ATCC 24843) GN=asl1 PE=1 SV=1//2.51274e-14
C1.601	64.0906532116943	21.9919801572778	1.5431	0.0014702	0.012333	-//-
C1.602	3898.26876105893	374.395244812639	3.3802	2.8639e-12	1.4004e-10	sp|P38680|MTR_NEUCR N amino acid transport system protein OS=Neurospora crassa (strain ATCC 24698 / 74-OR23-1A / CBS 708.71 / DSM 1257 / FGSC 987) GN=mtr PE=3 SV=2//3.70782e-37
C1.62	37502.4463277852	13837.1556215882	1.4384	3.4257e-11	1.4557e-09	-//-
C1.639	1505.7041837377	337.504709631734	2.1575	1.6298e-05	0.00025023	-//-
C1.640	45620.8279236335	3690.95615948171	3.6276	7.5555e-09	2.1838e-07	sp|Q9HFR6|DHE4_TUBBO NADP-specific glutamate dehydrogenase OS=Tuber borchii GN=GDH PE=3 SV=1//1.39179e-163
C1.657	671.30607945606	339.901011236862	0.98186	4.1679e-05	0.00058001	sp|P58932|BCSA_XANAC Cellulose synthase catalytic subunit [UDP-forming] OS=Xanthomonas axonopodis pv. citri (strain 306) GN=bcsA PE=3 SV=1//1.97089e-22
C1.679	527.255613256437	324.325050803535	0.70106	0.0044101	0.030157	-//-
C1.69	3244.71609628284	2094.19821491453	0.63169	0.0033597	0.024375	-//-
C1.690	310.54055217556	184.078437460024	0.75446	0.0036147	0.025909	-//-
C1.743	21773.5150241432	13477.3361423747	0.69204	0.0013573	0.011522	sp|Q86ZF1|ACEA_LEPMC Isocitrate lyase OS=Leptosphaeria maculans GN=ICL1 PE=2 SV=1//0
C1.782	1271.08960438208	755.827258242617	0.74994	0.0040622	0.028335	sp|O14313|PMP20_SCHPO Putative peroxiredoxin pmp20 OS=Schizosaccharomyces pombe (strain 972 / ATCC 24843) GN=pmp20 PE=2 SV=2//3.23078e-11
C1.79	10562.8340706826	6569.91132351481	0.68505	0.0015125	0.012541	sp|O95154|ARK73_HUMAN Aflatoxin B1 aldehyde reductase member 3 OS=Homo sapiens GN=AKR7A3 PE=1 SV=2//7.70554e-44
C1.81	9341.15876251858	4177.17065722155	1.1611	0.000137	0.0016605	sp|O59699|YN42_SCHPO Uncharacterized transporter C36.02c OS=Schizosaccharomyces pombe (strain 972 / ATCC 24843) GN=SPBC36.02c PE=3 SV=1//1.31853e-54
C1.815	2565.49174385132	1647.53831614842	0.63892	0.0035382	0.025514	sp|Q2ULH4|ATM1_ASPOR Iron-sulfur clusters transporter atm1, mitochondrial OS=Aspergillus oryzae (strain ATCC 42149 / RIB 40) GN=atm1 PE=3 SV=1//0
C1.817	259.800520432069	155.290991637921	0.74243	0.006055	0.039049	sp|P41410|RAD54_SCHPO DNA repair protein rhp54 OS=Schizosaccharomyces pombe (strain 972 / ATCC 24843) GN=rhp54 PE=1 SV=2//7.36929e-13
C1.823	3616.62935281232	1774.4174677639	1.0273	3.5589e-06	6.3045e-05	sp|Q00075|TPSA_ASPNG Alpha,alpha-trehalose-phosphate synthase [UDP-forming] 1 OS=Aspergillus niger GN=tpsA PE=3 SV=1//0
C1.830	395.861191013188	217.88511255763	0.86143	0.00096511	0.0085909	sp|Q9CXR1|DHRS7_MOUSE Dehydrogenase/reductase SDR family member 7 OS=Mus musculus GN=Dhrs7 PE=2 SV=2//4.24963e-12
C1.836	1130.84968219835	586.867688944209	0.9463	4.0252e-05	0.00056455	sp|P76049|YCJY_ECOLI Uncharacterized protein YcjY OS=Escherichia coli (strain K12) GN=ycjY PE=4 SV=2//7.26033e-52
C1.875	3176.3083251826	1966.13490570617	0.69199	0.0018205	0.014603	sp|Q10169|DSK2_SCHPO Deubiquitination-protection protein dph1 OS=Schizosaccharomyces pombe (strain 972 / ATCC 24843) GN=dph1 PE=3 SV=1//2.316e-16
C1.881	15657.3793948413	2787.46138968955	2.4898	0.00047059	0.0047789	sp|Q9ZPS3|DCE4_ARATH Glutamate decarboxylase 4 OS=Arabidopsis thaliana GN=GAD4 PE=1 SV=1//3.87887e-06
C1.882	6451.84973381507	3216.0528630579	1.0044	3.3509e-06	6.0106e-05	sp|A1DG01|ACUK_NEOFI Transcription activator of gluconeogenesis acuK OS=Neosartorya fischeri (strain ATCC 1020 / DSM 3700 / FGSC A1164 / NRRL 181) GN=acuK PE=3 SV=1//0
C1.903	1478.0325636356	954.492298047758	0.63087	0.0069833	0.043847	-//-
C1.904	3043.43632682286	1598.36762979547	0.9291	3.6592e-05	0.00051832	sp|Q9US44|YIZG_SCHPO Uncharacterized transporter C1002.16c OS=Schizosaccharomyces pombe (strain 972 / ATCC 24843) GN=SPAC1002.16c PE=3 SV=1//1.78213e-58
C1.905	1416.2338488141	794.423380086848	0.83408	0.0002502	0.0027794	-//-
C1.91	2622.71593519353	1714.55327461993	0.61323	0.0041372	0.028787	sp|Q42598|THRC_SCHPO Threonine synthase OS=Schizosaccharomyces pombe (strain 972 / ATCC 24843) GN=thrc PE=1 SV=1//1.68446e-124
C1.919	3634.33269722106	1907.98892508005	0.92964	2.4266e-05	0.00035719	sp|M1BYJ7|ENDB1_SOLTU External alternative NAD(P)H-ubiquinone oxidoreductase B1, mitochondrial OS=Solanum tuberosum GN=NDB1 PE=3 SV=1//2.01845e-76
C1.926	1798.28728967952	935.736997849404	0.94245	2.8323e-05	0.00041382	-//-
C1.927	2890.84752400567	1140.53161833331	1.3418	1.563e-09	5.3644e-08	sp|P53275|YG37_YEAST Uncharacterized protein YGR127W OS=Saccharomyces cerevisiae (strain ATCC 204508 / S288c) GN=YGR127W PE=1 SV=1//9.49054e-13
C1.957	184.117420901618	102.583193071176	0.84383	0.004671	0.031789	sp|Q59ZX3|RBE1_CANAL Repressed by EFG1 protein 1 OS=Candida albicans (strain SC5314 / ATCC MYA-2876) GN=RBE1 PE=1 SV=1//5.26498e-16
C1.965	1003.05791065536	610.586245579338	0.71614	0.0016083	0.013213	sp|Q06538|CSC1_YEAST Calcium permeable stress-gated cation channel 1 OS=Saccharomyces cerevisiae (strain ATCC 204508 / S288c) GN=CSC1 PE=1 SV=1//6.17855e-102
C1.966	2583.84745318841	1311.75949931695	0.97802	1.185e-05	0.00018799	sp|Q06625|GDE_YEAST Glycogen debranching enzyme OS=Saccharomyces cerevisiae (strain ATCC 204508 / S288c) GN=GDB1 PE=1 SV=1//0
C1.975	111.364717466598	37.312644428408	1.5776	0.0014991	0.012488	sp|P45364|HBD_PEPDI 3-hydroxybutyryl-CoA dehydrogenase OS=Peptoclostridium difficile GN=hbd PE=3 SV=1//1.20519e-14
C1.979	280.485581363749	157.619799980683	0.83148	0.0038754	0.027392	-//-
C1.998	8263.82199765381	2555.07610683095	1.6934	4.4438e-06	7.626e-05	sp|P19145|GAP1_YEAST General amino-acid permease GAP1 OS=Saccharomyces cerevisiae (strain ATCC 204508 / S288c) GN=GAP1 PE=1 SV=2//5.46126e-136
C2.100	1469.40973476907	922.45417905705	0.67169	0.0068147	0.043248	-//-
C2.1013	1810.84256801529	1174.90554227162	0.62412	0.0058733	0.038118	sp|Q9HFC7|SC61B_YARLI Protein transport protein Sec61 subunit beta OS=Yarrowia lipolytica (strain CLIB 122 / E 150) GN=SBH1 PE=3 SV=1//8.0666e-12
C2.1033	10219.736974919	6180.03270341123	0.72567	0.0017898	0.014438	sp|O74752|MAS5_SCHPO Mitochondrial protein import protein mas5 OS=Schizosaccharomyces pombe (strain 972 / ATCC 24843) GN=mas5 PE=3 SV=1//3.8581e-07
C2.112	708.229007750695	221.504394921057	1.6769	0.0053165	0.035176	sp|Q06451|TPO3_YEAST Polyamine transporter 3 OS=Saccharomyces cerevisiae (strain ATCC 204508 / S288c) GN=TPO3 PE=1 SV=1//3.94644e-84
C2.1128	362.780482942553	82.3636091620084	2.139	0.00031079	0.0033516	sp|P06608|ASPG_DICCH L-asparaginase OS=Dickeya chrysanthemi GN=ansB PE=1 SV=1//3.19698e-71
C2.1132	165.973221184979	57.113959231284	1.539	0.00078351	0.0072548	sp|O59700|YN43_SCHPO Uncharacterized transporter C36.03c OS=Schizosaccharomyces pombe (strain 972 / ATCC 24843) GN=SPBC36.03c PE=3 SV=1//3.22951e-99
C2.1136	818.234438249338	365.752893032497	1.1616	0.0032571	0.023824	sp|Q5UQ35|YR811_MIMIV Putative ariadne-like RING finger protein R811 OS=Acanthamoeba polyphaga mimivirus GN=MIMI_R811 PE=3 SV=1//1.81872e-81
C2.1139	680.406239217675	346.289044541448	0.97442	2.2173e-05	0.00032909	sp|A5PJM4|AIFM2_BOVIN Apoptosis-inducing factor 2 OS=Bos taurus GN=AIFM2 PE=2 SV=1//7.78602e-06
C2.1140	242.712373204355	105.41559713349	1.2032	0.0006438	0.0062026	-//-
C2.1141	328.787638204282	126.216423093045	1.3813	3.8902e-07	8.1924e-06	sp|O94574|YGDH_SCHPO Putative 2-hydroxyacid dehydrogenase C1773.17c OS=Schizosaccharomyces pombe (strain 972 / ATCC 24843) GN=SPBC1773.17c PE=3 SV=3//2.85493e-53
C2.1147	87.8503385991635	35.4091017967794	1.3109	0.00055829	0.0055051	sp|A8G7R4|DGOD_SERP5 D-galactonate dehydratase OS=Serratia proteamaculans (strain 568) GN=dgoD PE=3 SV=1//2.72518e-97
C2.1148	1646.77474156679	393.427514665296	2.0655	0.0001535	0.0018173	sp|P36091|DCW1_YEAST Mannan endo-1,6-alpha-mannosidase DCW1 OS=Saccharomyces cerevisiae (strain ATCC 204508 / S288c) GN=DCW1 PE=1 SV=1//1.3704e-71
C2.1167	326.166213584167	167.017203501361	0.96561	0.00024578	0.0027422	-//-
C2.143	1020.66653897884	666.356914414857	0.61514	0.0052836	0.035038	sp|Q5XGU5|DNJ6B_XENLA DnaJ homolog subfamily B member 6-B OS=Xenopus laevis GN=dnajb6-b PE=2 SV=1//2.24964e-12
C2.146	422.369630931338	199.175632129535	1.0845	2.7941e-05	0.00040959	sp|Q5BLX8|WDR83_RAT WD repeat domain-containing protein 83 OS=Rattus norvegicus GN=Wdr83 PE=1 SV=1//4.85941e-36
C2.152	1340.58242549175	595.552704030981	1.1706	2.3071e-07	5.0522e-06	sp|P51599|GCH1_NEUCR GTP cyclohydrolase 1 OS=Neurospora crassa (strain ATCC 24698 / 74-OR23-1A / CBS 708.71 / DSM 1257 / FGSC 987) GN=gch-1 PE=2 SV=2//6.19527e-101
C2.162	1162.49415620077	374.370414856903	1.6347	0.00034691	0.003669	-//-
C2.164	1377.28629901724	780.233373355916	0.81985	0.0040448	0.028254	-//-
C2.19	2481.91961432297	1545.2912220339	0.68358	0.006918	0.04359	-//-
C2.215	3044.23559879918	1628.61304640113	0.90244	2.8373e-05	0.00041382	-//-
C2.232	4831.75777403956	2913.98455796473	0.72955	0.00071967	0.006778	sp|O13716|AGN1_SCHPO Glucan endo-1,3-alpha-glucosidase agn1 OS=Schizosaccharomyces pombe (strain 972 / ATCC 24843) GN=agn1 PE=1 SV=2//2.56533e-46
C2.238	1025.35149391891	614.896242884564	0.7377	0.0020915	0.016496	sp|P06783|STE3_YEAST Pheromone a factor receptor OS=Saccharomyces cerevisiae (strain ATCC 204508 / S288c) GN=STE3 PE=1 SV=1//3.60236e-15
C2.269	1866.90420425168	300.968106758386	2.633	5.3283e-09	1.5916e-07	sp|Q92342|YDI4_SCHPO Uncharacterized protein C1F8.04c OS=Schizosaccharomyces pombe (strain 972 / ATCC 24843) GN=SPAC1F8.04c PE=3 SV=1//2.74996e-19
C2.270	2677.39870732457	553.259653492487	2.2748	0.0060173	0.038841	sp|P48777|UAPC_EMENI Purine permease OS=Emericella nidulans (strain FGSC A4 / ATCC 38163 / CBS 112.46 / NRRL 194 / M139) GN=uapC PE=2 SV=2//9.90366e-161
C2.297	1556.99998908988	784.412907955206	0.98908	1.2037e-05	0.00019054	sp|O42615|THDH_BLAAD Threonine dehydratase, mitochondrial OS=Blastobotrys adeninivorans GN=ILV1 PE=3 SV=1//7.73749e-166
C2.370	2418.24293959015	1112.94479609981	1.1196	3.1003e-06	5.6319e-05	sp|P36631|STE11_SCHPO Transcription factor ste11 OS=Schizosaccharomyces pombe (strain 972 / ATCC 24843) GN=ste11 PE=1 SV=2//6.34272e-09
C2.396	1637.26877355313	1052.76233735008	0.63711	0.0036217	0.025922	sp|P30284|CG21_EMENI G2/mitotic-specific cyclin-B OS=Emericella nidulans (strain FGSC A4 / ATCC 38163 / CBS 112.46 / NRRL 194 / M139) GN=nimE PE=2 SV=1//3.37201e-24
C2.430	12624.549354714	6980.62269823379	0.8548	0.0015176	0.012569	sp|P20967|ODO1_YEAST 2-oxoglutarate dehydrogenase, mitochondrial OS=Saccharomyces cerevisiae (strain ATCC 204508 / S288c) GN=KGD1 PE=1 SV=2//4.03467e-108
C2.436	4933.65724046263	2862.34308013945	0.78546	0.00034012	0.0036295	sp|P00447|SODM_YEAST Superoxide dismutase [Mn], mitochondrial OS=Saccharomyces cerevisiae (strain ATCC 204508 / S288c) GN=SOD2 PE=1 SV=1//9.68966e-49
C2.439	2890.86049361158	1015.89663212491	1.5087	6.5227e-12	3.0635e-10	sp|Q9P782|YNY8_SCHPO Uncharacterized protein C1711.08 OS=Schizosaccharomyces pombe (strain 972 / ATCC 24843) GN=SPBC1711.08 PE=2 SV=1//1.58253e-55
C2.440	5375.28025217945	2781.84419044365	0.9503	1.6898e-05	0.00025776	sp|Q9P4R4|LYS9_MAGO7 Saccharopine dehydrogenase [NADP(+), L-glutamate-forming] OS=Magnaporthe oryzae (strain 70-15 / ATCC MYA-4617 / FGSC 8958) GN=LYS3 PE=1 SV=2//8.16089e-169
C2.450	3494.86130842274	1945.91668915217	0.84479	0.0011936	0.010291	sp|P40995|SCD1_SCHPO Rho guanine nucleotide exchange factor scd1 OS=Schizosaccharomyces pombe (strain 972 / ATCC 24843) GN=scd1 PE=1 SV=2//4.47603e-10
C2.451	17692.1540447877	3340.41156328958	2.405	7.2764e-07	1.4592e-05	sp|O67781|AAT_AQUAE Aspartate aminotransferase OS=Aquifex aeolicus (strain VF5) GN=aspC PE=3 SV=1//2.37522e-18
C2.455	283.842925543966	133.855423575295	1.0844	0.00011103	0.0013761	sp|O74732|ERG27_SCHPO 3-keto-steroid reductase OS=Schizosaccharomyces pombe (strain 972 / ATCC 24843) GN=erg27 PE=2 SV=1//2.19542e-33
C2.459	17281.2107998218	5971.94516820539	1.5329	2.208e-12	1.1023e-10	sp|Q54VT8|GLPK_DICDI Probable glycerol kinase OS=Dictyostelium discoideum GN=gk PE=3 SV=1//2.16678e-112
C2.460	5975.76197092211	3573.21937714899	0.7419	0.00064934	0.0062223	-//-
C2.463	10424.3505154959	4813.26432167986	1.1149	2.5675e-07	5.6054e-06	sp|P09201|F16P_YEAST Fructose-1,6-bisphosphatase OS=Saccharomyces cerevisiae (strain ATCC 204508 / S288c) GN=FBP1 PE=1 SV=2//6.23463e-117
C2.467	4768.66162905298	1925.40477502385	1.3084	2.7485e-09	8.7595e-08	sp|O94255|CAN_SCHPO Carbonic anhydrase OS=Schizosaccharomyces pombe (strain 972 / ATCC 24843) GN=SPBP8B7.05c PE=1 SV=2//8.06798e-49
C2.468	3320.04769921543	2171.29950274006	0.61265	0.0030262	0.022388	sp|O74298|LYS2_PENCH L-aminoadipate-semialdehyde dehydrogenase large subunit OS=Penicillium chrysogenum GN=lys2 PE=3 SV=1//1.86497e-31
C2.483	24757.1639755018	8682.52242674378	1.5117	2.7017e-12	1.3394e-10	sp|P36333|ACSA_PENCH Acetyl-coenzyme A synthetase OS=Penicillium chrysogenum GN=facA PE=3 SV=1//1.03533e-17
C2.5	2356.6352196345	1555.63216387253	0.59923	0.0058043	0.037704	-//-
C2.561	2275.48086279358	1489.46458035965	0.61138	0.005545	0.036386	sp|Q9C0W1|NRK1_SCHPO Nicotinamide riboside kinase OS=Schizosaccharomyces pombe (strain 972 / ATCC 24843) GN=nrk1 PE=3 SV=1//1.90523e-16
C2.570	973.871613771432	457.528582602448	1.0899	0.0038832	0.027408	sp|P80324|OXDA_RHOTO D-amino-acid oxidase OS=Rhodosporidium toruloides GN=DAO1 PE=1 SV=1//4.43711e-26
C2.572	1205.06667960489	270.929693758619	2.1531	3.6159e-19	3.5362e-17	sp|P9WK87|NLHH_MYCTU Carboxylesterase NlhH OS=Mycobacterium tuberculosis (strain ATCC 25618 / H37Rv) GN=nlhH PE=1 SV=1//2.81158e-14
C2.58	32693.3523402093	15600.6168680408	1.0674	5.3124e-07	1.0929e-05	sp|P53430|G3P_MONPU Glyceraldehyde-3-phosphate dehydrogenase OS=Monascus purpureus GN=GPD1 PE=3 SV=3//2.32431e-31
C2.581	69.3504009017151	26.3166543497692	1.3979	0.0021478	0.016777	-//-
C2.603	1960.16755966325	752.055839681148	1.3821	1.1108e-09	3.9065e-08	sp|Q00511|URIC_ASPFL Uricase OS=Aspergillus flavus GN=uaZ PE=1 SV=3//2.75325e-14
C2.652	11541.6338923047	6080.0426624826	0.92469	3.242e-05	0.00046757	sp|Q5B0C0|HSP7M_EMENI Heat shock 70 kDa protein OS=Emericella nidulans (strain FGSC A4 / ATCC 38163 / CBS 112.46 / NRRL 194 / M139) GN=AN6010 PE=1 SV=1//4.14077e-12
C2.666	1106.38606599796	671.889892478383	0.71956	0.0019458	0.015437	-//-
C2.690	570.269862503654	359.085417287562	0.66732	0.0066583	0.042365	sp|Q6GMA4|CHM6A_XENLA Charged multivesicular body protein 6-A OS=Xenopus laevis GN=chmp6-a PE=2 SV=3//2.30397e-16
C2.7	698.997901773702	287.855941192552	1.2799	6.5785e-06	0.00010922	-//-
C2.718	770.645978061898	480.101804810113	0.68273	0.0036004	0.025842	sp|Q9CR50|ZN363_MOUSE RING finger and CHY zinc finger domain-containing protein 1 OS=Mus musculus GN=Rchy1 PE=1 SV=1//1.85804e-06
C2.73	1571.0807931219	964.896893007539	0.70331	0.0015116	0.012541	sp|P50867|CYSK_EMENI Cysteine synthase OS=Emericella nidulans (strain FGSC A4 / ATCC 38163 / CBS 112.46 / NRRL 194 / M139) GN=cysB PE=3 SV=2//0
C2.75	132.229611810623	55.4975393224285	1.2525	0.00017761	0.0020684	sp|Q9US44|YIZG_SCHPO Uncharacterized transporter C1002.16c OS=Schizosaccharomyces pombe (strain 972 / ATCC 24843) GN=SPAC1002.16c PE=3 SV=1//1.26914e-88
C2.766	1938.44696099725	1220.22963651831	0.66775	0.002289	0.017762	sp|B6H3H1|LAP1_PENCW Leucine aminopeptidase 1 OS=Penicillium chrysogenum (strain ATCC 28089 / DSM 1075 / Wisconsin 54-1255) GN=lap1 PE=3 SV=1//7.67728e-161
C2.770	19059.2292390331	1911.34317996611	3.3178	1.0076e-09	3.6147e-08	sp|A1CBR4|PEPA_ASPCL Aspartic protease pep1 OS=Aspergillus clavatus (strain ATCC 1007 / CBS 513.65 / DSM 816 / NCTC 3887 / NRRL 1) GN=pep1 PE=3 SV=1//8.7256e-35
C2.778	74.2188055589384	34.0301446992259	1.125	0.0059935	0.038757	sp|Q75E59|AIM6_ASHGO Altered inheritance of mitochondria protein 6 OS=Ashbya gossypii (strain ATCC 10895 / CBS 109.51 / FGSC 9923 / NRRL Y-1056) GN=AIM6 PE=3 SV=1//1.68113e-25
C2.791	346.660279649997	191.642948075068	0.8551	0.0025328	0.019277	sp|Q08485|NRT1_YEAST Nicotinamide riboside transporter 1 OS=Saccharomyces cerevisiae (strain ATCC 204508 / S288c) GN=NRT1 PE=1 SV=1//4.56968e-77
C2.794	3281.78206986356	2135.13398184758	0.62015	0.0043111	0.029621	sp|Q11118|WOS2_SCHPO Protein wos2 OS=Schizosaccharomyces pombe (strain 972 / ATCC 24843) GN=wos2 PE=2 SV=1//8.77584e-20
C2.8	4581.59148914892	2133.00944240038	1.103	6.8486e-07	1.3811e-05	-//-
C2.850	662.432519612283	375.292279682747	0.81976	0.00074793	0.0069889	sp|Q10442|YDE9_SCHPO Uncharacterized mitochondrial carrier C12B10.09 OS=Schizosaccharomyces pombe (strain 972 / ATCC 24843) GN=SPAC12B10.09 PE=3 SV=1//4.86583e-15
C2.857	38596.3901143027	11676.0336659894	1.7249	3.0645e-15	2.1878e-13	sp|P83783|SAHH_CANAL Adenosylhomocysteinase OS=Candida albicans (strain SC5314 / ATCC MYA-2876) GN=SAH1 PE=1 SV=2//0
C2.875	7632.82355841575	3616.30067334376	1.0777	1.7997e-06	3.39e-05	sp|P41756|PGK_ASPOR Phosphoglycerate kinase OS=Aspergillus oryzae (strain ATCC 42149 / RIB 40) GN=pgkA PE=3 SV=1//0
C2.9	471.965501632138	206.477849977541	1.1927	0.00021154	0.0024048	-//-
C2.904	51596.9693611038	11795.5299567914	2.129	1.5337e-21	1.9552e-19	sp|P48466|METK_NEUCR S-adenosylmethionine synthase OS=Neurospora crassa (strain ATCC 24698 / 74-OR23-1A / CBS 708.71 / DSM 1257 / FGSC 987) GN=eth-1 PE=2 SV=1//6.30144e-176
C2.919	1317.16370032678	275.810780045763	2.2557	1.6326e-20	1.8799e-18	sp|P48015|GCST_YEAST Aminomethyltransferase, mitochondrial OS=Saccharomyces cerevisiae (strain ATCC 204508 / S288c) GN=GCV1 PE=1 SV=2//1.86664e-86
C2.931	2010.86113744032	184.617016203782	3.4452	7.3519e-10	2.6508e-08	sp|Q9C0V1|AMT1_SCHPO Ammonium transporter 1 OS=Schizosaccharomyces pombe (strain 972 / ATCC 24843) GN=amt1 PE=3 SV=1//2.03524e-140
C2.948	5245.77102245714	3318.26292311546	0.66073	0.0023056	0.017833	sp|P40902|ISP7_SCHPO Sexual differentiation process protein isp7 OS=Schizosaccharomyces pombe (strain 972 / ATCC 24843) GN=isp7 PE=2 SV=1//1.26275e-29
C2.965	2381.78830142858	1463.51406241866	0.70261	0.00093199	0.0083273	-//-
C2.968	3796.48483801478	2258.45682054321	0.74933	0.00081999	0.007505	sp|Q9P3S1|PPN1_NEUCR Endopolyphosphatase OS=Neurospora crassa (strain ATCC 24698 / 74-OR23-1A / CBS 708.71 / DSM 1257 / FGSC 987) GN=epp-1 PE=3 SV=3//1.01326e-152
C2.977	2037.82065650267	342.148333107576	2.5743	8.4722e-21	1.0081e-18	sp|Q4R0J7|ARD1_UROFA D-arabinitol dehydrogenase 1 OS=Uromyces fabae GN=ARD1 PE=1 SV=1//1.73659e-13
C3.1	23.1043292324404	5.05489597729198	2.1924	0.0048074	0.032562	-//-
C3.114	1705.05953931994	1114.72871277156	0.61313	0.0068851	0.043459	sp|P25605|ILV6_YEAST Acetolactate synthase small subunit, mitochondrial OS=Saccharomyces cerevisiae (strain ATCC 204508 / S288c) GN=ILV6 PE=1 SV=2//9.73533e-09
C3.124	820.386077123056	528.236629627012	0.63512	0.0073299	0.045624	-//-
C3.131	76731.1560858004	13802.0027615555	2.4749	1.7526e-28	4.036e-26	sp|Q9UT19|METE_SCHPO Probable 5-methyltetrahydropteroyltriglutamate--homocysteine methyltransferase OS=Schizosaccharomyces pombe (strain 972 / ATCC 24843) GN=met26 PE=1 SV=1//8.17549e-32
C3.137	3306.53744655042	1821.29432879829	0.86036	6.6112e-05	0.0008676	sp|P0DMC6|RCSC_ECOLX Sensor histidine kinase RcsC OS=Escherichia coli GN=rcsC PE=1 SV=1//1.16168e-10
C3.16	3177.48565804674	1138.42943605579	1.4808	2.4241e-11	1.0617e-09	sp|P55809|SCOT1_HUMAN Succinyl-CoA:3-ketoacid coenzyme A transferase 1, mitochondrial OS=Homo sapiens GN=OXCT1 PE=1 SV=1//1.75619e-40
C3.166	736.34416184831	435.008176769883	0.75934	0.001225	0.010511	sp|P42935|ELP2_YEAST Elongator complex protein 2 OS=Saccharomyces cerevisiae (strain ATCC 204508 / S288c) GN=ELP2 PE=1 SV=1//1.16181e-156
C3.17	964.177954657666	500.884797418775	0.94482	0.00026222	0.0029023	sp|Q0TVF9|ALG3_PHANO Dol-P-Man:Man(5)GlcNAc(2)-PP-Dol alpha-1,3-mannosyltransferase OS=Phaeosphaeria nodorum (strain SN15 / ATCC MYA-4574 / FGSC 10173) GN=ALG3 PE=3 SV=2//8.89312e-90
C3.173	2215.34286126666	1363.2131742424	0.70052	0.0010989	0.0096019	sp|Q7SBB6|ERG3_NEUCR Probable C-5 sterol desaturase OS=Neurospora crassa (strain ATCC 24698 / 74-OR23-1A / CBS 708.71 / DSM 1257 / FGSC 987) GN=NCU06207 PE=3 SV=1//1.27283e-10
C3.21	1175.74220389596	753.725759642686	0.64146	0.004162	0.028932	-//-
C3.213	3420.21312154848	1991.92381805824	0.77992	0.00030416	0.0033042	sp|O14081|TPSX_SCHPO Putative alpha,alpha-trehalose-phosphate synthase [UDP-forming] 106 kDa subunit OS=Schizosaccharomyces pombe (strain 972 / ATCC 24843) GN=SPAC2E11.16c PE=1 SV=1//0
C3.215	1673.13596189791	1024.71910652246	0.70733	0.0016796	0.013719	-//-
C3.263	1809.31791285424	1087.14709803444	0.7349	0.00060531	0.0058954	sp|Q4WVG8|DNLI4_ASPFU DNA ligase 4 OS=Neosartorya fumigata (strain ATCC MYA-4609 / Af293 / CBS 101355 / FGSC A1100) GN=lig4 PE=3 SV=1//8.97941e-61
C3.264	1814.16973160074	872.951917566234	1.0553	1.8264e-06	3.4222e-05	-//-
C3.279	11579.2348122004	5753.96415421273	1.0089	1.8855e-06	3.5054e-05	sp|Q08732|HRK1_YEAST Serine/threonine-protein kinase HRK1 OS=Saccharomyces cerevisiae (strain ATCC 204508 / S288c) GN=HRK1 PE=1 SV=1//2.91601e-13
C3.286	7548.9563646352	2145.22278398764	1.8151	1.1078e-16	9.0904e-15	sp|A1CTF4|CRED_ASPCL Probable HECT-type ubiquitin ligase-interacting protein creD OS=Aspergillus clavatus (strain ATCC 1007 / CBS 513.65 / DSM 816 / NCTC 3887 / NRRL 1) GN=creD PE=3 SV=2//0
C3.313	306.692594955274	184.429213303951	0.73373	0.0065851	0.041936	sp|Q4WMP0|EXGD_ASPFU Probable glucan 1,3-beta-glucosidase D OS=Neosartorya fumigata (strain ATCC MYA-4609 / Af293 / CBS 101355 / FGSC A1100) GN=exgD PE=3 SV=1//0
C3.33	3058.71859477843	1581.80930787877	0.95135	0.0064858	0.041378	sp|L7IP31|ERG6_MAGOY Sterol 24-C-methyltransferase OS=Magnaporthe oryzae (strain Y34) GN=ERG6 PE=2 SV=1//1.60549e-21
C3.353	600.826607809039	378.525119500458	0.66656	0.0068295	0.0433	sp|P87230|COQ5_SCHPO 2-methoxy-6-polyprenyl-1,4-benzoquinol methylase, mitochondrial OS=Schizosaccharomyces pombe (strain 972 / ATCC 24843) GN=coq5 PE=3 SV=1//6.79552e-94
C3.389	2229.42547345108	671.651745989498	1.7309	1.2259e-06	2.3536e-05	-//-
C3.402	978.416269195021	593.864950718548	0.72031	0.0024677	0.018923	-//-
C3.419	1229.46482269759	656.73288482893	0.90465	3.5682e-05	0.00050744	-//-
C3.42	136.225413696079	67.223751185868	1.019	0.0015074	0.012541	sp|Q08777|MCH5_YEAST Riboflavin transporter MCH5 OS=Saccharomyces cerevisiae (strain ATCC 204508 / S288c) GN=MCH5 PE=1 SV=2//1.34519e-25
C3.432	1415.38356894934	902.660544536598	0.64894	0.0038031	0.027015	sp|O94680|PDAT_SCHPO Phospholipid:diacylglycerol acyltransferase OS=Schizosaccharomyces pombe (strain 972 / ATCC 24843) GN=plh1 PE=1 SV=2//5.37441e-171
C3.434	7050.43534404035	4701.2970346201	0.58465	0.0071913	0.044955	-//-
C3.436	305.353822741921	177.920870361899	0.77925	0.0056367	0.036883	sp|P47818|CCC1_YEAST Protein CCC1 OS=Saccharomyces cerevisiae (strain ATCC 204508 / S288c) GN=CCC1 PE=1 SV=1//2.26992e-33
C3.490	407.732740751561	85.4653025962007	2.2542	0.0017216	0.013935	sp|P21623|DIT1_YEAST Spore wall maturation protein DIT1 OS=Saccharomyces cerevisiae (strain ATCC 204508 / S288c) GN=DIT1 PE=1 SV=2//1.15957e-64
C3.492	772.440070802401	9.35474021404784	6.3676	9.9179e-07	1.9293e-05	sp|Q5A6K2|ATG22_CANAL Autophagy-related protein 22 OS=Candida albicans (strain SC5314 / ATCC MYA-2876) GN=ATG22 PE=3 SV=1//4.12394e-79
C3.493	645.455116384413	24.9128672964802	4.6954	1.2295e-07	2.8133e-06	sp|P38125|DTR1_YEAST Dityrosine transporter 1 OS=Saccharomyces cerevisiae (strain ATCC 204508 / S288c) GN=DTR1 PE=1 SV=1//1.21239e-22
C3.495	256.988100946105	148.364379589577	0.79256	0.0046867	0.031865	-//-
C3.522	925.697199380534	501.101270415553	0.88544	0.00013951	0.0016859	sp|Q5SNQ7|SRAC1_DANRE Protein SERAC1 OS=Danio rerio GN=serac1 PE=3 SV=1//3.77726e-09
C3.526	2792.68102942008	1615.65548981938	0.78953	0.0042621	0.029341	sp|Q4WY33|NHP6_ASPFU Non-histone chromosomal protein 6 OS=Neosartorya fumigata (strain ATCC MYA-4609 / Af293 / CBS 101355 / FGSC A1100) GN=nhp6 PE=3 SV=1//1.05382e-27
C3.586	872.064184746004	484.933231185786	0.84665	0.00034669	0.003669	-//-
C3.616	1004.77474375653	411.612409559317	1.2875	0.0012283	0.010527	-//-
C3.622	615.785751609112	389.819069047923	0.65962	0.0057173	0.037173	sp|O74508|SPP1_SCHPO Set1 complex component spp1 OS=Schizosaccharomyces pombe (strain 972 / ATCC 24843) GN=spp1 PE=3 SV=1//3.64398e-20
C3.628	655.245924813976	377.926044099176	0.79393	0.001549	0.012799	-//-
C3.65	16614.0855346637	9253.25953226848	0.84437	0.00058069	0.0056788	sp|O42799|ALL7_ASPFU Allergen Asp f 7 OS=Neosartorya fumigata (strain ATCC MYA-4609 / Af293 / CBS 101355 / FGSC A1100) GN=AFUA_4G06670 PE=1 SV=2//3.58752e-36
C3.715	144.050466199624	65.9759404718334	1.1266	0.00068346	0.0064797	sp|P40902|ISP7_SCHPO Sexual differentiation process protein isp7 OS=Schizosaccharomyces pombe (strain 972 / ATCC 24843) GN=isp7 PE=2 SV=1//4.89415e-38
C3.734	2185.70760593001	1083.46731901349	1.0124	4.5293e-06	7.7355e-05	-//-
C3.737	618.835932466419	361.648531977996	0.77497	0.00097945	0.0087077	sp|P19571|AMT6_BACS7 Glucan 1,4-alpha-maltohexaosidase OS=Bacillus sp. (strain 707) PE=1 SV=1//7.24702e-26
C3.738	11570.5389650775	5893.82500868811	0.97318	3.839e-06	6.7174e-05	sp|P23641|MPCP_YEAST Mitochondrial phosphate carrier protein OS=Saccharomyces cerevisiae (strain ATCC 204508 / S288c) GN=MIR1 PE=1 SV=1//7.08699e-88
C3.745	1657.19920832251	906.063353903246	0.87106	0.00013441	0.0016374	sp|Q6CBS9|ATG27_YARLI Autophagy-related protein 27 OS=Yarrowia lipolytica (strain CLIB 122 / E 150) GN=ATG27 PE=3 SV=1//3.97283e-12
C3.747	4239.36692907507	2623.41541691645	0.6924	0.00073182	0.0068653	sp|O14130|YF54_SCHPO Uncharacterized transcriptional regulatory protein C3C7.04 OS=Schizosaccharomyces pombe (strain 972 / ATCC 24843) GN=SPAC3C7.04 PE=3 SV=1//2.02708e-09
C3.778	4698.32607322725	2060.37370646603	1.1892	4.4442e-08	1.094e-06	-//-
C3.78	2970.38974220991	1964.0659173444	0.59681	0.0048596	0.032822	sp|P32629|ANP1_YEAST Mannan polymerase II complex ANP1 subunit OS=Saccharomyces cerevisiae (strain ATCC 204508 / S288c) GN=ANP1 PE=1 SV=3//1.00605e-76
C3.788	18952.8410586179	10408.6910729806	0.86463	5.2522e-05	0.0007088	-//-
C3.79	3393.36765025171	2013.08625660777	0.75331	0.00050237	0.0050182	sp|O74976|FAT2_SCHPO Putative peroxisomal-coenzyme A synthetase OS=Schizosaccharomyces pombe (strain 972 / ATCC 24843) GN=SPCC1827.03c PE=1 SV=1//0
C3.795	800.996638204049	511.45552178628	0.64719	0.0056957	0.037134	sp|P78972|SLP1_SCHPO WD repeat-containing protein slp1 OS=Schizosaccharomyces pombe (strain 972 / ATCC 24843) GN=slp1 PE=1 SV=1//1.85313e-157
C3.819	2970.51432635086	1622.09770685423	0.87285	0.0031375	0.02302	sp|O14368|HSP16_SCHPO Heat shock protein 16 OS=Schizosaccharomyces pombe (strain 972 / ATCC 24843) GN=hsp16 PE=1 SV=1//4.15854e-09
C3.82	1246.95004995439	594.808489036498	1.0679	2.0304e-06	3.7649e-05	sp|P49090|ASNS2_YEAST Asparagine synthetase [glutamine-hydrolyzing] 2 OS=Saccharomyces cerevisiae (strain ATCC 204508 / S288c) GN=ASN2 PE=1 SV=2//0
C3.820	1363.57208188047	104.486735702805	3.706	0.00018032	0.0020966	sp|Q55CD9|NDH_DICDI Probable NADH dehydrogenase OS=Dictyostelium discoideum GN=DDB_G0270104 PE=3 SV=2//2.22506e-66
C3.839	1191.13010393322	628.430517697902	0.92251	7.938e-05	0.0010156	sp|P49426|EXG1_COCCA Glucan 1,3-beta-glucosidase OS=Cochliobolus carbonum GN=EXG1 PE=1 SV=1//1.89851e-70
C3.842	3789.14316594168	2477.67712146088	0.61288	0.0036548	0.026117	sp|Q5ANA3|CDR1_CANAL Pleiotropic ABC efflux transporter of multiple drugs CDR1 OS=Candida albicans (strain SC5314 / ATCC MYA-2876) GN=CDR1 PE=1 SV=1//8.70021e-16
C3.857	782.691311677262	410.318779075023	0.9317	0.0049108	0.033105	sp|Q9C0Y6|YKM8_SCHPO Zinc-type alcohol dehydrogenase-like protein PB24D3.08c OS=Schizosaccharomyces pombe (strain 972 / ATCC 24843) GN=SPAPB24D3.08c PE=3 SV=1//7.43677e-92
C3.866	1212.28675876371	638.00872751357	0.92608	0.00044844	0.0045932	-//-
C3.874	3679.2463587514	2350.96588836159	0.64616	0.0040213	0.028166	sp|P87256|LEU3A_ASPNG 3-isopropylmalate dehydrogenase A OS=Aspergillus niger GN=leu2A PE=2 SV=1//8.48994e-148
C3.886	1834.36630018382	1179.7586421394	0.63679	0.0039344	0.027696	sp|Q03529|SCS7_YEAST Ceramide very long chain fatty acid hydroxylase SCS7 OS=Saccharomyces cerevisiae (strain ATCC 204508 / S288c) GN=SCS7 PE=1 SV=1//4.01269e-34
C3.89	388.818824575238	238.721605218974	0.70377	0.0049357	0.033242	sp|Q96UP6|RAD52_EMENI DNA repair and recombination protein radC OS=Emericella nidulans (strain FGSC A4 / ATCC 38163 / CBS 112.46 / NRRL 194 / M139) GN=radC PE=3 SV=1//5.21338e-37
C3.911	3993.31803898417	2244.8067599112	0.831	0.00012888	0.0015781	-//-
C3.917	466.541010827157	282.549589194276	0.7235	0.0032113	0.023514	sp|F6IBC7|CARD_GIBF5 Beta-apo-4&apos;-carotenal oxygenase OS=Gibberella fujikuroi (strain CBS 195.34 / IMI 58289 / NRRL A-6831) GN=carD PE=1 SV=2//3.47975e-07
C3.920	1854.0604691952	1245.30232029525	0.57419	0.0068418	0.043301	sp|Q941I0|ENOXC_FRAAN 2-methylene-furan-3-one reductase OS=Fragaria ananassa GN=EO PE=1 SV=2//7.00132e-17
C3.933	1642.84291717569	809.723054543455	1.0207	4.0218e-06	6.952e-05	sp|Q8K268|ABCF3_MOUSE ATP-binding cassette sub-family F member 3 OS=Mus musculus GN=Abcf3 PE=1 SV=1//1.30671e-08
C3.969	2028.94104712354	946.389208688957	1.1002	9.1698e-07	1.7935e-05	sp|O94562|YGD3_SCHPO Uncharacterized aminotransferase C1771.03c OS=Schizosaccharomyces pombe (strain 972 / ATCC 24843) GN=SPBC1773.03c PE=3 SV=1//1.5759e-107
C3.983	629.072708122032	343.974229408369	0.87093	0.00018076	0.0020983	sp|Q9P7V2|ABC4_SCHPO ATP-binding cassette transporter abc4 OS=Schizosaccharomyces pombe (strain 972 / ATCC 24843) GN=abc4 PE=3 SV=1//1.94482e-99
C3.998	2779.71663906653	1256.37911316836	1.1457	2.8619e-07	6.1355e-06	sp|Q9Y7M3|YNT3_SCHPO FYVE-type zinc finger-containing protein C9B6.03 OS=Schizosaccharomyces pombe (strain 972 / ATCC 24843) GN=SPBC9B6.03 PE=1 SV=1//5.35394e-15
C4.11	906.629701542754	555.882581162863	0.70573	0.0022187	0.017254	-//-
C4.116	2866.65303284565	1518.08521309645	0.91711	3.2795e-05	0.00047013	sp|P40035|PIC2_YEAST Mitochondrial phosphate carrier protein 2 OS=Saccharomyces cerevisiae (strain ATCC 204508 / S288c) GN=PIC2 PE=1 SV=1//8.63131e-13
C4.151	11286.4284101065	5986.94509408471	0.9147	1.9657e-05	0.00029669	sp|P17505|MDHM_YEAST Malate dehydrogenase, mitochondrial OS=Saccharomyces cerevisiae (strain ATCC 204508 / S288c) GN=MDH1 PE=1 SV=2//3.74228e-99
C4.153	8926.08428261191	4867.216774497	0.87493	4.7288e-05	0.00064672	sp|P20285|ODP2_NEUCR Dihydrolipoyllysine-residue acetyltransferase component of pyruvate dehydrogenase complex, mitochondrial OS=Neurospora crassa (strain ATCC 24698 / 74-OR23-1A / CBS 708.71 / DSM 1257 / FGSC 987) GN=mrp-3 PE=1 SV=2//7.60057e-136
C4.172	704.735292897881	351.014154489337	1.0056	2.1401e-05	0.0003183	sp|Q0CIV4|BST1_ASPTN GPI inositol-deacylase OS=Aspergillus terreus (strain NIH 2624 / FGSC A1156) GN=bst1 PE=3 SV=2//1.60109e-24
C4.18	414.615788531769	212.33745760684	0.96542	0.00023114	0.0026109	sp|P32320|CDD_HUMAN Cytidine deaminase OS=Homo sapiens GN=CDA PE=1 SV=2//3.56686e-16
C4.189	341.162770588634	200.97285833338	0.76346	0.0037043	0.026392	-//-
C4.212	76324.0386535229	46598.5668728924	0.71185	0.00068996	0.0065327	sp|P02723|ADT_NEUCR ADP,ATP carrier protein OS=Neurospora crassa (strain ATCC 24698 / 74-OR23-1A / CBS 708.71 / DSM 1257 / FGSC 987) GN=aac PE=3 SV=1//1.32079e-119
C4.217	3237.32797024332	2096.55185321303	0.62679	0.0046031	0.031416	-//-
C4.222	2476.33006786396	696.979725928641	1.829	0.0001885	0.0021705	-//-
C4.229	4383.62198482459	2296.79201697556	0.9325	1.4328e-05	0.00022236	-//-
C4.23	4226.38171142785	1550.37931192694	1.4468	3.1333e-11	1.3395e-09	sp|Q9UTC4|YIDF_SCHPO Uncharacterized protein C227.15 OS=Schizosaccharomyces pombe (strain 972 / ATCC 24843) GN=SPAC227.15 PE=4 SV=1//7.43675e-30
C4.234	1108.85752526143	415.369834911103	1.4166	6.4174e-06	0.00010704	sp|P38254|TTL_YEAST Probable tubulin--tyrosine ligase PBY1 OS=Saccharomyces cerevisiae (strain ATCC 204508 / S288c) GN=PBY1 PE=1 SV=2//8.37875e-31
C4.246	4587.66771980412	2677.57845155642	0.77683	0.0003001	0.0032658	sp|Q9UTN0|YII3_SCHPO Uncharacterized transcriptional regulatory protein C139.03 OS=Schizosaccharomyces pombe (strain 972 / ATCC 24843) GN=SPAC139.03 PE=3 SV=1//2.30193e-14
C4.298	2627.17429021576	1471.82910095544	0.8359	0.00014406	0.0017285	sp|Q7T3F7|CHRD1_DANRE Cysteine and histidine-rich domain-containing protein 1 OS=Danio rerio GN=chordc1 PE=2 SV=1//2.33601e-08
C4.299	4036.94991864296	2655.88374719038	0.60407	0.0052464	0.034906	sp|Q869T9|EKIA_DICDI Probable ethanolamine kinase A OS=Dictyostelium discoideum GN=etnkA PE=3 SV=1//1.97641e-22
C4.373	2925.35118399954	1297.05258733437	1.1734	1.0266e-07	2.3952e-06	sp|Q5ANA3|CDR1_CANAL Pleiotropic ABC efflux transporter of multiple drugs CDR1 OS=Candida albicans (strain SC5314 / ATCC MYA-2876) GN=CDR1 PE=1 SV=1//0
C4.384	3128.98294050019	1891.77190961639	0.72596	0.00080523	0.0074079	-//-
C4.387	993.579377466855	567.814429277028	0.80722	0.00042323	0.0043793	sp|Q4WUK1|PFA5_ASPFU Palmitoyltransferase pfa5 OS=Neosartorya fumigata (strain ATCC MYA-4609 / Af293 / CBS 101355 / FGSC A1100) GN=pfa5 PE=3 SV=2//3.51542e-118
C4.396	16779.3730849349	2581.4022305716	2.7005	2.7682e-32	7.3193e-30	sp|P50167|ARDH_PICST D-arabinitol 2-dehydrogenase [ribulose-forming] OS=Scheffersomyces stipitis (strain ATCC 58785 / CBS 6054 / NBRC 10063 / NRRL Y-11545) GN=ARDH PE=2 SV=1//1.66716e-60
C4.409	5831.79238066663	3326.81431903267	0.8098	0.00014107	0.0016983	sp|P38739|WSC4_YEAST Cell wall integrity and stress response component 4 OS=Saccharomyces cerevisiae (strain ATCC 204508 / S288c) GN=WSC4 PE=1 SV=1//9.91513e-08
C4.453	5219.00493149119	3288.74030993647	0.66624	0.001738	0.014051	sp|Q09925|LCB2_SCHPO Serine palmitoyltransferase 2 OS=Schizosaccharomyces pombe (strain 972 / ATCC 24843) GN=lcb2 PE=3 SV=1//0
C4.464	748.436574508234	402.548632209254	0.89472	9.5249e-05	0.0011971	-//-
C4.476	3773.19375529944	1803.02794743222	1.0654	0.00039177	0.004089	sp|F2Z699|NDH2_YARLI External alternative NADH-ubiquinone oxidoreductase, mitochondrial OS=Yarrowia lipolytica (strain CLIB 122 / E 150) GN=NDH2 PE=1 SV=1//3.66612e-52
C4.48	1280.42571736264	788.102840044627	0.70017	0.0021089	0.016581	-//-
C4.490	3943.69741214582	1695.50948434364	1.2178	4.1103e-08	1.0224e-06	sp|O43085|DSC1_SCHPO DSC E3 ubiquitin ligase complex subunit 1 OS=Schizosaccharomyces pombe (strain 972 / ATCC 24843) GN=dsc1 PE=1 SV=2//2.20008e-52
C4.537	1131.72409312253	659.220825974576	0.77969	0.00061029	0.0059277	sp|P35786|VA5_VESSQ Venom allergen 5 OS=Vespula squamosa PE=1 SV=1//7.27631e-07
C4.539	1139.51927757037	616.615822757574	0.88598	0.00011234	0.00139	sp|O94580|YQ77_SCHPO Ubiquitin and WLM domain-containing metalloprotease SPCC1442.07c OS=Schizosaccharomyces pombe (strain 972 / ATCC 24843) GN=SPCC1442.07c PE=3 SV=1//2.94526e-46
C4.56	25110.2245475797	11800.4406587774	1.0894	4.7538e-07	9.9232e-06	sp|P51044|CISY_ASPNG Citrate synthase, mitochondrial OS=Aspergillus niger GN=cit-1 PE=2 SV=1//3.24271e-21
C4.560	136.362096907743	46.1746256689574	1.5623	0.0019413	0.015433	sp|O22788|PXG3_ARATH Probable peroxygenase 3 OS=Arabidopsis thaliana GN=PXG3 PE=1 SV=1//7.01396e-29
C4.57	7772.62057168211	4389.57671352164	0.82432	0.00018241	0.002114	sp|Q04013|YHM2_YEAST Citrate/oxoglutarate carrier protein OS=Saccharomyces cerevisiae (strain ATCC 204508 / S288c) GN=YHM2 PE=1 SV=1//5.76974e-108
C4.570	665.025884329103	393.519837883397	0.75697	0.0013983	0.0118	sp|O13943|AVL9_SCHPO Late secretory pathway protein avl9 OS=Schizosaccharomyces pombe (strain 972 / ATCC 24843) GN=avl9 PE=3 SV=2//5.99385e-12
C4.572	1390.75159332917	890.924179604688	0.64249	0.0035596	0.025617	sp|Q9HFW7|GPA3_NEUCR Guanine nucleotide-binding protein alpha-3 subunit OS=Neurospora crassa (strain ATCC 24698 / 74-OR23-1A / CBS 708.71 / DSM 1257 / FGSC 987) GN=gna-3 PE=3 SV=1//3.67613e-129
C4.580	6446.23132399958	327.338261160838	4.2996	0.0027626	0.020739	sp|P38681|NIR_NEUCR Nitrite reductase [NAD(P)H] OS=Neurospora crassa (strain ATCC 24698 / 74-OR23-1A / CBS 708.71 / DSM 1257 / FGSC 987) GN=nit-6 PE=2 SV=2//3.15666e-14
C4.583	7957.3565606125	3393.5204812893	1.2295	1.0816e-08	2.9779e-07	sp|Q9USP8|IDH2_SCHPO Isocitrate dehydrogenase [NAD] subunit 2, mitochondrial OS=Schizosaccharomyces pombe (strain 972 / ATCC 24843) GN=idh2 PE=1 SV=2//1.29595e-18
C4.586	1810.13439581941	1086.16789301471	0.73685	0.0011244	0.0097772	sp|Q10140|YAS4_SCHPO Uncharacterized protein C3H8.04 OS=Schizosaccharomyces pombe (strain 972 / ATCC 24843) GN=SPAC3H8.04 PE=4 SV=1//1.3348e-21
C4.625	1291.67389969316	728.040007254776	0.82715	0.00024235	0.0027161	sp|Q02592|HMT1_SCHPO Heavy metal tolerance protein OS=Schizosaccharomyces pombe (strain 972 / ATCC 24843) GN=hmt1 PE=2 SV=3//1.6004e-177
C4.646	5435.89495952332	3021.29849023347	0.84735	0.0001404	0.0016931	sp|Q9ESC7|YPEL1_MOUSE Protein yippee-like 1 OS=Mus musculus GN=Ypel1 PE=2 SV=1//5.71126e-19
C4.653	4081.67077715505	2556.7498669337	0.67485	0.0038927	0.027433	-//-
C4.658	4167.17274501836	2641.35132857553	0.65779	0.0018957	0.015138	sp|P40341|YTA12_YEAST Mitochondrial respiratory chain complexes assembly protein YTA12 OS=Saccharomyces cerevisiae (strain ATCC 204508 / S288c) GN=YTA12 PE=1 SV=2//0
C4.673	688.849234671855	347.727814618943	0.98623	5.5528e-05	0.00073958	sp|O74509|VAM7_SCHPO Vacuolar morphogenesis protein 7 homolog OS=Schizosaccharomyces pombe (strain 972 / ATCC 24843) GN=SPCC594.06c PE=3 SV=1//1.50219e-09
C4.704	2098.63452893922	853.014932561045	1.2988	4.2253e-06	7.2831e-05	-//-
C4.726	4966.38888516595	2808.32586877026	0.82249	0.00011944	0.0014702	sp|Q2U0C3|ATG26_ASPOR Sterol 3-beta-glucosyltransferase OS=Aspergillus oryzae (strain ATCC 42149 / RIB 40) GN=atg26 PE=3 SV=2//8.94677e-122
C4.733	20712.6578839386	6525.98991089053	1.6662	1.4809e-14	9.9739e-13	sp|P34898|GLYC_NEUCR Serine hydroxymethyltransferase, cytosolic OS=Neurospora crassa (strain ATCC 24698 / 74-OR23-1A / CBS 708.71 / DSM 1257 / FGSC 987) GN=for PE=3 SV=2//0
C4.735	5587.83744694752	2486.53705166868	1.1682	1.3855e-05	0.00021691	sp|I6LDA6|GPMI_ONCVO 2,3-bisphosphoglycerate-independent phosphoglycerate mutase OS=Onchocerca volvulus GN=ipgm-1 PE=1 SV=1//2.49084e-147
C4.75	3014.6622002654	1447.55549958083	1.0584	7.4768e-07	1.4952e-05	sp|Q9QXX4|CMC2_MOUSE Calcium-binding mitochondrial carrier protein Aralar2 OS=Mus musculus GN=Slc25a13 PE=1 SV=1//2.83382e-114
C4.750	4891.80978770418	2438.60717942492	1.0043	5.7662e-06	9.7547e-05	sp|Q64419|EST1_MESAU Liver carboxylesterase OS=Mesocricetus auratus PE=2 SV=1//4.85766e-40
C4.752	943.245779053546	570.660826549024	0.725	0.0018869	0.015102	sp|O13786|PEP7_SCHPO Vacuolar segregation protein pep7 OS=Schizosaccharomyces pombe (strain 972 / ATCC 24843) GN=pep7 PE=3 SV=1//4.5271e-11
C4.800	2216.3838234582	1019.86984679589	1.1198	3.4509e-07	7.3104e-06	sp|P54839|HMCS_YEAST Hydroxymethylglutaryl-CoA synthase OS=Saccharomyces cerevisiae (strain ATCC 204508 / S288c) GN=ERG13 PE=1 SV=1//1.78958e-143
C4.810	1515.00406658813	443.565201936765	1.7721	4.8606e-07	1.0058e-05	sp|O74829|YN2F_SCHPO Uncharacterized MFS-type transporter C530.15c OS=Schizosaccharomyces pombe (strain 972 / ATCC 24843) GN=SPBC530.15c PE=1 SV=2//5.01929e-81
C4.819	1048.82272258566	615.942257489085	0.7679	0.00083965	0.0076069	sp|O94701|INN1_SCHPO Ingression protein fic1 OS=Schizosaccharomyces pombe (strain 972 / ATCC 24843) GN=fic1 PE=1 SV=1//5.57252e-14
C4.826	3612.9077878854	2035.50913172586	0.82777	0.0056417	0.036883	sp|Q9RX93|TAM_DEIRA Trans-aconitate 2-methyltransferase OS=Deinococcus radiodurans (strain ATCC 13939 / DSM 20539 / JCM 16871 / LMG 4051 / NBRC 15346 / NCIMB 9279 / R1 / VKM B-1422) GN=tam PE=3 SV=1//1.25571e-06
C4.848	4867.32110282717	756.061564590289	2.6866	5.8583e-12	2.7697e-10	-//-
C4.849	9523.34989430804	3243.50964433876	1.5539	1.5967e-12	8.1418e-11	sp|P15937|ACH1_NEUCR Acetyl-CoA hydrolase OS=Neurospora crassa (strain ATCC 24698 / 74-OR23-1A / CBS 708.71 / DSM 1257 / FGSC 987) GN=acu-8 PE=3 SV=2//4.57142e-13
C4.859	876.848409693341	521.994419593209	0.74829	0.0012645	0.010824	-//-
C4.88	5364.07946143256	3140.51722979888	0.77233	0.00027637	0.0030448	sp|O14239|RAX2_SCHPO Polarized growth protein rax2 OS=Schizosaccharomyces pombe (strain 972 / ATCC 24843) GN=rax2 PE=1 SV=1//1.3303e-42
C4.901	1403.46344455307	550.968984637561	1.3489	1.1104e-06	2.1424e-05	-//-
C4.910	561.896269001044	359.670499479161	0.64363	0.0073306	0.045624	-//-
C5.106	1863.70767434254	790.077716079833	1.2381	3.255e-08	8.1822e-07	-//-
C5.108	575.7918151635	268.146949607777	1.1025	9.9999e-06	0.00015935	sp|Q9USU5|GAS2_SCHPO 1,3-beta-glucanosyltransferase gas2 OS=Schizosaccharomyces pombe (strain 972 / ATCC 24843) GN=gas2 PE=2 SV=1//2.24373e-59
C5.129	73035.3606104843	43381.4961992121	0.75152	0.00049359	0.0049731	sp|Q09922|YAKB_SCHPO Uncharacterized transcriptional regulatory protein C1F7.11c OS=Schizosaccharomyces pombe (strain 972 / ATCC 24843) GN=SPAC1F7.11c PE=3 SV=1//1.37993e-15
C5.13	3882.63100057961	2052.42454241374	0.91971	5.3563e-05	0.00071742	sp|Q0KDL6|ADH_CUPNH Alcohol dehydrogenase OS=Cupriavidus necator (strain ATCC 17699 / H16 / DSM 428 / Stanier 337) GN=adh PE=1 SV=1//1.4458e-40
C5.132	32562.8830913216	20309.857073444	0.68105	0.0021878	0.01707	sp|B8NI10|CPAO_ASPFN Beta-cyclopiazonate dehydrogenase OS=Aspergillus flavus (strain ATCC 200026 / FGSC A1120 / NRRL 3357 / JCM 12722 / SRRC 167) GN=cpaO PE=1 SV=1//6.60065e-48
C5.138	3041.57314466986	1743.75830587074	0.80262	0.00029502	0.0032303	sp|Q4WIF3|PPID_ASPFU Peptidyl-prolyl cis-trans isomerase D OS=Neosartorya fumigata (strain ATCC MYA-4609 / Af293 / CBS 101355 / FGSC A1100) GN=cpr6 PE=3 SV=1//7.87736e-17
C5.142	9416.65747471466	6312.2087376341	0.57707	0.0051035	0.034178	sp|O00087|DLDH_SCHPO Dihydrolipoyl dehydrogenase, mitochondrial OS=Schizosaccharomyces pombe (strain 972 / ATCC 24843) GN=dld1 PE=2 SV=2//1.90755e-169
C5.155	567.723264292327	321.397167059491	0.82083	0.00058684	0.0057236	-//-
C5.156	1614.9039801856	640.561005457951	1.334	4.8242e-09	1.4593e-07	-//-
C5.162	486.85162717583	294.233137751085	0.72652	0.0039921	0.02805	sp|Q4WXD3|SLD2_ASPFU DNA replication regulator sld2 OS=Neosartorya fumigata (strain ATCC MYA-4609 / Af293 / CBS 101355 / FGSC A1100) GN=sld2 PE=3 SV=1//7.79075e-101
C5.18	921.244268815523	536.27606586466	0.78061	0.0019039	0.015187	sp|P0C0Y4|MTDH_ALTAL Probable NADP-dependent mannitol dehydrogenase OS=Alternaria alternata PE=1 SV=2//7.84639e-151
C5.198	4477.70363135375	2189.08122716835	1.0324	3.4915e-06	6.2315e-05	sp|Q4WX89|MBF1_ASPFU Multiprotein-bridging factor 1 OS=Neosartorya fumigata (strain ATCC MYA-4609 / Af293 / CBS 101355 / FGSC A1100) GN=mbf1 PE=3 SV=1//2.0472e-89
C5.20	4813.50376794028	3213.54188106499	0.58292	0.0081222	0.049559	sp|A1DI95|AT222_NEOFI Autophagy-related protein 22-2 OS=Neosartorya fischeri (strain ATCC 1020 / DSM 3700 / FGSC A1164 / NRRL 181) GN=atg22-2 PE=3 SV=1//5.2475e-12
C5.202	1262.02685782486	536.917804572571	1.233	3.2686e-05	0.00046951	sp|Q4WB37|CSN_ASPFU Endo-chitosanase OS=Neosartorya fumigata (strain ATCC MYA-4609 / Af293 / CBS 101355 / FGSC A1100) GN=csn PE=3 SV=1//5.01445e-15
C5.218	361.529506743898	214.808249079174	0.75106	0.0080165	0.04904	-//-
C5.219	298.247791348688	167.928231581151	0.82867	0.0017089	0.013874	-//-
C5.222	258.261400051768	116.163287654773	1.1527	0.00064698	0.006208	sp|P38767|ERC1_YEAST Ethionine resistance-conferring protein 1 OS=Saccharomyces cerevisiae (strain ATCC 204508 / S288c) GN=ERC1 PE=1 SV=1//5.54484e-100
C5.227	1432.56917803192	894.957890933194	0.67871	0.0023337	0.017992	-//-
C5.242	3400.72802892701	1974.12852217356	0.78463	0.00029742	0.0032416	sp|P35848|TOM20_NEUCR Mitochondrial import receptor subunit tom20 OS=Neurospora crassa (strain ATCC 24698 / 74-OR23-1A / CBS 708.71 / DSM 1257 / FGSC 987) GN=tom20 PE=3 SV=1//1.28335e-26
C5.243	3832.47149858236	2292.91359830873	0.74109	0.00056737	0.0055715	sp|P0C954|GEL2_ASPFU 1,3-beta-glucanosyltransferase gel2 OS=Neosartorya fumigata (strain ATCC MYA-4609 / Af293 / CBS 101355 / FGSC A1100) GN=gel2 PE=3 SV=1//8.11277e-159
C5.248	602.826473173707	390.12402512159	0.62781	0.0078407	0.048338	-//-
C5.25	3948.13313172197	804.007902829774	2.2959	2.1593e-20	2.4469e-18	-//-
C5.250	1973.82172814955	1202.50883050084	0.71494	0.001496	0.012476	-//-
C5.263	2102.2555737026	703.176799869766	1.58	1.8042e-12	9.135e-11	sp|Q9HGP1|YNK4_SCHPO Uncharacterized protein C29B5.04c OS=Schizosaccharomyces pombe (strain 972 / ATCC 24843) GN=SPBC29B5.04c PE=4 SV=1//4.79172e-42
C5.264	5889.79501669149	2485.8806360735	1.2445	1.8207e-08	4.7963e-07	sp|P78591|FET3_CANAX Iron transport multicopper oxidase FET3 OS=Candida albicans GN=FET3 PE=3 SV=1//0
C5.265	4762.31140689631	1952.04669158423	1.2867	0.00065882	0.0062879	sp|P40088|FTR1_YEAST Plasma membrane iron permease OS=Saccharomyces cerevisiae (strain ATCC 204508 / S288c) GN=FTR1 PE=1 SV=1//5.26973e-96
C5.266	907.384327705054	552.901197366137	0.71469	0.0025623	0.019418	-//-
C5.272	316.328326110044	154.723742797216	1.0317	0.00015857	0.001868	sp|O74885|YQE1_SCHPO Putative dioxygenase C576.01c OS=Schizosaccharomyces pombe (strain 972 / ATCC 24843) GN=SPCC576.01c PE=3 SV=2//4.05844e-22
C5.293	3611.76786822565	1408.92618382086	1.3581	1.0503e-09	3.7305e-08	sp|P38910|CH10_YEAST 10 kDa heat shock protein, mitochondrial OS=Saccharomyces cerevisiae (strain ATCC 204508 / S288c) GN=HSP10 PE=1 SV=1//1.17467e-20
C5.31	1989.8233297545	1189.81109390008	0.74191	0.00085419	0.0077288	sp|Q6FL81|RPE_CANGA Ribulose-phosphate 3-epimerase OS=Candida glabrata (strain ATCC 2001 / CBS 138 / JCM 3761 / NBRC 0622 / NRRL Y-65) GN=RPE1 PE=3 SV=1//1.30506e-58
C5.327	717.668319582397	471.363973348242	0.60648	0.0080164	0.04904	sp|A6ZSP9|LAG1_YEAS7 Sphingosine N-acyltransferase LAG1 OS=Saccharomyces cerevisiae (strain YJM789) GN=LAG1 PE=3 SV=1//3.44688e-84
C5.338	1391.37315258462	908.885604897089	0.61434	0.0053551	0.035366	sp|P25344|STE50_YEAST Protein STE50 OS=Saccharomyces cerevisiae (strain ATCC 204508 / S288c) GN=STE50 PE=1 SV=1//4.64846e-16
C5.345	3715.80026692025	1976.42866041938	0.91078	3.902e-05	0.00054943	-//-
C5.359	25151.8818760075	15597.0381979512	0.68939	0.0012019	0.01035	sp|P0C956|GEL4_ASPFU 1,3-beta-glucanosyltransferase gel4 OS=Neosartorya fumigata (strain ATCC MYA-4609 / Af293 / CBS 101355 / FGSC A1100) GN=gel4 PE=3 SV=1//1.61655e-133
C5.366	753.537316079581	280.951002636314	1.4234	3.1427e-09	9.8001e-08	sp|Q9P7F2|CAO1_SCHPO Copper amine oxidase 1 OS=Schizosaccharomyces pombe (strain 972 / ATCC 24843) GN=cao1 PE=1 SV=1//0
C5.398	4215.23853610088	2781.00381208985	0.60001	0.0073606	0.045733	-//-
C5.404	1308.10095376955	833.480434344001	0.65025	0.0032783	0.02393	sp|Q9Y875|MET2_EMENI Homoserine O-acetyltransferase OS=Emericella nidulans (strain FGSC A4 / ATCC 38163 / CBS 112.46 / NRRL 194 / M139) GN=metE PE=3 SV=1//0
C5.417	3299.8571801677	2011.75064649443	0.71395	0.00081222	0.007453	sp|Q09912|PSI1_SCHPO Protein psi1 OS=Schizosaccharomyces pombe (strain 972 / ATCC 24843) GN=psi1 PE=2 SV=2//2.31799e-18
C5.460	9169.93233409306	2764.87007220671	1.7297	1.285e-10	5.0963e-09	sp|Q9LZG0|ADK2_ARATH Adenosine kinase 2 OS=Arabidopsis thaliana GN=ADK2 PE=1 SV=1//7.10002e-07
C5.476	276.798750953611	166.368468188608	0.73446	0.0072064	0.04501	sp|Q5BAX7|SMP3_EMENI GPI mannosyltransferase 4 OS=Emericella nidulans (strain FGSC A4 / ATCC 38163 / CBS 112.46 / NRRL 194 / M139) GN=smp3 PE=3 SV=2//0
C5.478	41963.2999086926	20941.6078529671	1.0028	0.00095658	0.0085256	sp|P36619|PMD1_SCHPO Leptomycin B resistance protein pmd1 OS=Schizosaccharomyces pombe (strain 972 / ATCC 24843) GN=pmd1 PE=3 SV=2//0
C5.529	2915.20582066343	1723.3484462757	0.75838	0.00031078	0.0033516	sp|O60163|AK_SCHPO Probable aspartokinase OS=Schizosaccharomyces pombe (strain 972 / ATCC 24843) GN=SPBC19F5.04 PE=1 SV=1//5.87145e-162
C5.536	3287.03034356101	2005.2416198748	0.71301	0.00093487	0.0083425	sp|P40510|SER33_YEAST D-3-phosphoglycerate dehydrogenase 2 OS=Saccharomyces cerevisiae (strain ATCC 204508 / S288c) GN=SER33 PE=1 SV=1//5.60953e-13
C5.547	3477.86064467066	2063.02214776973	0.75344	0.00045929	0.0046841	sp|Q9P7B3|YI14_SCHPO Putative cation exchanger C521.04c OS=Schizosaccharomyces pombe (strain 972 / ATCC 24843) GN=SPAC521.04c PE=1 SV=1//6.21536e-140
C5.554	703.137932019515	377.415451774783	0.89765	0.00089096	0.008031	-//-
C5.559	22179.8775177193	10977.4944385925	1.0147	0.0015574	0.012839	sp|O93918|PYC_ASPTE Pyruvate carboxylase OS=Aspergillus terreus GN=pyc PE=2 SV=1//0
C5.598	5184.49577995809	1775.0508425118	1.5463	3.9138e-06	6.8315e-05	sp|P35571|GPDM_RAT Glycerol-3-phosphate dehydrogenase, mitochondrial OS=Rattus norvegicus GN=Gpd2 PE=1 SV=1//0
C5.600	2268.70612578267	1270.61178320592	0.83635	0.00013054	0.0015957	-//-
C5.620	987.147721369916	523.586009546329	0.91484	7.7692e-05	0.00099577	sp|Q2U9E2|FES1_ASPOR Hsp70 nucleotide exchange factor fes1 OS=Aspergillus oryzae (strain ATCC 42149 / RIB 40) GN=fes1 PE=3 SV=1//1.36156e-67
C5.663	1475.13203559586	898.311040388371	0.71556	0.0014841	0.012406	-//-
C5.666	2236.85407100368	1499.56106278214	0.57693	0.0068384	0.043301	sp|P40527|ATC7_YEAST Probable phospholipid-transporting ATPase NEO1 OS=Saccharomyces cerevisiae (strain ATCC 204508 / S288c) GN=NEO1 PE=1 SV=1//0
C5.669	94.0744139195305	41.6124886651639	1.1768	0.0017986	0.014492	sp|P80581|HXK_EMENI Hexokinase OS=Emericella nidulans (strain FGSC A4 / ATCC 38163 / CBS 112.46 / NRRL 194 / M139) GN=hxkA PE=1 SV=2//1.64931e-110
C5.69	1173.50064831607	683.47412121225	0.77986	0.00083093	0.0075627	sp|Q57725|ILVB_METJA Probable acetolactate synthase large subunit OS=Methanocaldococcus jannaschii (strain ATCC 43067 / DSM 2661 / JAL-1 / JCM 10045 / NBRC 100440) GN=ilvB PE=3 SV=1//5.0593e-11
C5.706	6434.15592108249	1572.17580890196	2.033	0.0011426	0.0099113	sp|A1DLJ5|BGLE_NEOFI Probable beta-glucosidase E OS=Neosartorya fischeri (strain ATCC 1020 / DSM 3700 / FGSC A1164 / NRRL 181) GN=bglE PE=3 SV=1//0
C5.707	847.036624710089	330.489614506502	1.3578	0.0001946	0.0022299	sp|Q10487|MFS1_SCHPO Transporter mfs1 OS=Schizosaccharomyces pombe (strain 972 / ATCC 24843) GN=mfs1 PE=3 SV=1//1.72785e-30
C5.708	919.115577926951	238.983897986012	1.9433	1.9018e-07	4.2034e-06	sp|Q9C0V1|AMT1_SCHPO Ammonium transporter 1 OS=Schizosaccharomyces pombe (strain 972 / ATCC 24843) GN=amt1 PE=3 SV=1//3.9271e-90
C5.712	27740.6132037716	10813.0576592839	1.3592	5.2178e-10	1.9201e-08	sp|P28344|MASY_EMENI Malate synthase, glyoxysomal OS=Emericella nidulans (strain FGSC A4 / ATCC 38163 / CBS 112.46 / NRRL 194 / M139) GN=acuE PE=3 SV=3//1.26231e-34
C5.714	3509.9532065906	930.745754993265	1.915	5.0996e-17	4.3863e-15	sp|P0C7B6|GLNA2_DICDI Type-1 glutamine synthetase 2 OS=Dictyostelium discoideum GN=glnA2 PE=1 SV=1//4.32961e-79
C5.724	3558.20936746084	2209.40081457805	0.6875	0.004311	0.029621	sp|P07921|LACP_KLULA Lactose permease OS=Kluyveromyces lactis (strain ATCC 8585 / CBS 2359 / DSM 70799 / NBRC 1267 / NRRL Y-1140 / WM37) GN=LAC12 PE=3 SV=1//2.20128e-55
C5.744	1264.30944291396	687.132910418677	0.87969	7.3878e-05	0.00095201	sp|O14035|YEME_SCHPO Uncharacterized permease C29B12.14c OS=Schizosaccharomyces pombe (strain 972 / ATCC 24843) GN=SPAC29B12.14c PE=3 SV=2//1.25848e-71
C5.745	3848.44111144014	2267.45378830848	0.7632	0.0031055	0.022816	-//-
C5.749	1440.49318800366	510.856446384999	1.4956	8.6974e-08	2.0766e-06	sp|P16932|DGDA_BURCE 2,2-dialkylglycine decarboxylase OS=Burkholderia cepacia GN=dgdA PE=1 SV=3//5.23292e-150
C5.764	623.861847628978	223.993019744285	1.4778	0.0052942	0.035061	sp|O14035|YEME_SCHPO Uncharacterized permease C29B12.14c OS=Schizosaccharomyces pombe (strain 972 / ATCC 24843) GN=SPAC29B12.14c PE=3 SV=2//2.84647e-83
C5.765	13827.7817155224	5030.77630122387	1.4587	2.2985e-11	1.0192e-09	-//-
C5.79	322.906331258814	114.040115562737	1.5016	4.814e-06	8.2021e-05	sp|Q12546|PPA_ASPFI Acid phosphatase OS=Aspergillus ficuum GN=aphA PE=1 SV=1//7.34903e-46
C5.792	225.066331676478	111.863443418018	1.0086	0.00065807	0.0062879	sp|Q12263|GIN4_YEAST Serine/threonine-protein kinase GIN4 OS=Saccharomyces cerevisiae (strain ATCC 204508 / S288c) GN=GIN4 PE=1 SV=1//2.1597e-79
C5.794	5140.37147910683	2556.28509437956	1.0078	3.2447e-06	5.8792e-05	-//-
C5.80	1108.51326127319	454.015616666805	1.2878	2.7049e-08	6.8966e-07	sp|Q12546|PPA_ASPFI Acid phosphatase OS=Aspergillus ficuum GN=aphA PE=1 SV=1//3.37281e-176
C5.804	8829.19327490547	4791.61049151199	0.88177	0.00021973	0.0024899	sp|P08417|FUMH_YEAST Fumarate hydratase, mitochondrial OS=Saccharomyces cerevisiae (strain ATCC 204508 / S288c) GN=FUM1 PE=1 SV=2//0
C5.805	2941.53049832536	1737.06216002886	0.75992	0.0075395	0.046763	sp|O42652|AATC_SCHPO Aspartate aminotransferase, cytoplasmic OS=Schizosaccharomyces pombe (strain 972 / ATCC 24843) GN=aat2 PE=3 SV=1//1.80785e-102
C5.812	2815.80980225101	1559.59454179746	0.85238	0.00012337	0.0015133	sp|P36136|SHB17_YEAST Sedoheptulose 1,7-bisphosphatase OS=Saccharomyces cerevisiae (strain ATCC 204508 / S288c) GN=SHB17 PE=1 SV=1//3.64305e-26
C5.91	21776.393541815	11963.7941275002	0.86409	5.5136e-05	0.00073573	sp|P32839|BCS1_YEAST Mitochondrial chaperone BCS1 OS=Saccharomyces cerevisiae (strain ATCC 204508 / S288c) GN=BCS1 PE=1 SV=2//2.31384e-124
C6.10	456.67867975455	118.123486802714	1.9509	0.00019114	0.0021938	sp|O59947|TRI5_STACH Trichodiene synthase OS=Stachybotrys chartarum GN=TRI5 PE=3 SV=1//1.21438e-106
C6.104	1470.70386116841	791.999092062356	0.89294	6.1346e-05	0.00080952	sp|Q5K8R6|CXT1_CRYNJ Beta-1,2-xylosyltransferase 1 OS=Cryptococcus neoformans var. neoformans serotype D (strain JEC21 / ATCC MYA-565) GN=CXT1 PE=1 SV=1//2.9102e-49
C6.11	402.306129255105	132.73875924478	1.5997	4.3747e-05	0.00060525	sp|Q12612|TRI4_FUSSP Trichodiene oxygenase OS=Fusarium sporotrichioides GN=TRI4 PE=3 SV=1//1.79936e-16
C6.110	2685.05234209966	1651.00861877743	0.7016	0.0014444	0.012145	sp|O14192|AATR1_SCHPO Aromatic amino acid aminotransferase C56E4.03 OS=Schizosaccharomyces pombe (strain 972 / ATCC 24843) GN=SPAC56E4.03 PE=3 SV=1//1.13331e-50
C6.111	2535.47842762685	1419.23913924012	0.83714	0.00055001	0.0054308	sp|P40514|YIG7_YEAST Uncharacterized protein YIL067C OS=Saccharomyces cerevisiae (strain ATCC 204508 / S288c) GN=YIL067C PE=1 SV=1//1.301e-51
C6.126	741.418651668768	366.217665586631	1.0176	2.0911e-05	0.00031362	-//-
C6.13	198.741341475484	114.359064846087	0.79732	0.0054293	0.035789	sp|O94142|KO1_GIBFU Ent-kaurene oxidase OS=Gibberella fujikuroi GN=CYP503A1 PE=1 SV=1//1.39904e-24
C6.142	263.904945625894	140.881355446581	0.90554	0.00081794	0.0074958	sp|Q2YAC5|PHK_NITMU Probable phosphoketolase OS=Nitrosospira multiformis (strain ATCC 25196 / NCIMB 11849) GN=Nmul_A0993 PE=3 SV=1//8.57154e-165
C6.143	2234.27005958796	1355.30104424706	0.72119	0.0010114	0.008947	sp|Q9C1X2|YN53_SCHPO Putative D-lactate dehydrogenase C713.03, mitochondrial OS=Schizosaccharomyces pombe (strain 972 / ATCC 24843) GN=SPBC713.03 PE=3 SV=1//0
C6.161	473.740575231375	237.119178519801	0.99848	0.0068153	0.043248	sp|P25351|YCR3_YEAST Uncharacterized membrane protein YCR023C OS=Saccharomyces cerevisiae (strain ATCC 204508 / S288c) GN=YCR023C PE=1 SV=2//6.33368e-07
C6.176	9647.72726424702	5038.78485650281	0.93711	6.6731e-06	0.00011053	sp|Q9P8W3|ACE1_HYPJE Zinc finger transcription factor ace1 OS=Hypocrea jecorina GN=ace1 PE=3 SV=1//1.63027e-42
C6.188	3388.47448945694	1528.62095443975	1.1484	1.0867e-07	2.5188e-06	sp|Q7Z8E7|GPD_COLGL Glycerol-3-phosphate dehydrogenase [NAD(+)] OS=Colletotrichum gloeosporioides PE=2 SV=1//0
C6.20	101.526829992475	43.8528139310368	1.2111	0.0010441	0.0092025	sp|Q7LL04|YQK1_SCHPO UPF0676 protein C1494.01 OS=Schizosaccharomyces pombe (strain 972 / ATCC 24843) GN=SPCC1494.01 PE=3 SV=2//2.74066e-26
C6.22	4656.42611696702	2556.46069317818	0.86508	0.00016956	0.0019812	sp|Q54NM6|MOCS1_DICDI Molybdenum cofactor biosynthesis protein 1 OS=Dictyostelium discoideum GN=mocs1 PE=3 SV=1//2.9704e-20
C6.234	1082.53434321284	376.979349317597	1.5219	0.0032738	0.023922	-//-
C6.24	136.716026736147	63.4484924831874	1.1075	0.00099185	0.0087851	sp|P11435|CPPM_STRHY Carboxyvinyl-carboxyphosphonate phosphorylmutase OS=Streptomyces hygroscopicus GN=bcpA PE=1 SV=3//8.40699e-44
C6.25	726.32675350091	343.53428680997	1.0802	0.0061362	0.039536	sp|Q7ZXF5|FACR1_XENLA Fatty acyl-CoA reductase 1 OS=Xenopus laevis GN=far1 PE=2 SV=1//2.74588e-08
C6.255	430.005496721439	251.628134534083	0.77306	0.0022983	0.017802	-//-
C6.256	882.499500416159	462.391835538697	0.93248	8.6577e-05	0.0010901	sp|O14194|GGT2_SCHPO Gamma-glutamyltranspeptidase 2 OS=Schizosaccharomyces pombe (strain 972 / ATCC 24843) GN=ggt2 PE=2 SV=1//1.19832e-62
C6.260	60.2595944411989	25.7424089042229	1.227	0.0047921	0.032489	-//-
C6.277	1076.72605452376	251.142372165426	2.1001	3.0779e-08	7.7919e-07	-//-
C6.292	3059.7004459367	1188.68496017868	1.364	3.3325e-10	1.2521e-08	sp|Q10451|PPR5_SCHPO Pentatricopeptide repeat-containing protein 5, mitochondrial OS=Schizosaccharomyces pombe (strain 972 / ATCC 24843) GN=ppr5 PE=3 SV=2//1.27278e-74
C6.323	157.127721244497	72.1226708239056	1.1234	0.00033863	0.003619	sp|Q05131|YMS4_YEAST Uncharacterized membrane protein YMR034C OS=Saccharomyces cerevisiae (strain ATCC 204508 / S288c) GN=YMR034C PE=1 SV=1//6.26823e-54
C6.324	3724.39802711015	1962.47611649975	0.92433	0.00010649	0.0013244	sp|P33303|SFC1_YEAST Succinate/fumarate mitochondrial transporter OS=Saccharomyces cerevisiae (strain ATCC 204508 / S288c) GN=SFC1 PE=1 SV=2//6.82901e-07
C6.365	1980.11096403854	1164.56528411057	0.76579	0.00050179	0.0050182	-//-
C6.37	9347.60363367849	2839.7163578791	1.7188	9.1106e-15	6.1944e-13	sp|P80235|CACM_YEAST Putative mitochondrial carnitine O-acetyltransferase OS=Saccharomyces cerevisiae (strain ATCC 204508 / S288c) GN=YAT1 PE=1 SV=2//3.66943e-20
C6.377	8020.59238003742	3263.32179588769	1.2974	2.3371e-09	7.5838e-08	-//-
C6.38	526.266842027607	109.247512352483	2.2682	0.00052429	0.0051913	sp|P77619|YFEW_ECOLI UPF0214 protein YfeW OS=Escherichia coli (strain K12) GN=yfeW PE=3 SV=2//1.07077e-36
C6.388	6342.70362394322	4173.05682677616	0.60399	0.0038666	0.027384	sp|Q04545|TDA9_YEAST Probable transcription factor TDA9 OS=Saccharomyces cerevisiae (strain ATCC 204508 / S288c) GN=TDA9 PE=1 SV=1//2.251e-08
C6.417	2763.36229070744	1517.55363095753	0.86468	8.1132e-05	0.0010361	sp|Q2UDE5|CHO2_ASPOR Phosphatidylethanolamine N-methyltransferase OS=Aspergillus oryzae (strain ATCC 42149 / RIB 40) GN=cho2 PE=3 SV=1//6.41338e-07
C6.421	4276.17306383451	1631.93052915451	1.3897	0.0010846	0.0094889	sp|P46672|ARC1_YEAST tRNA-aminoacylation cofactor ARC1 OS=Saccharomyces cerevisiae (strain ATCC 204508 / S288c) GN=ARC1 PE=1 SV=2//8.58096e-45
C6.422	810.177048831668	176.354110364514	2.1998	0.0068847	0.043459	sp|P96587|YDAM_BACSU Uncharacterized glycosyltransferase YdaM OS=Bacillus subtilis (strain 168) GN=ydaM PE=3 SV=1//1.46773e-13
C6.423	801.290519381981	235.183809327596	1.7685	6.6964e-08	1.626e-06	-//-
C6.424	1150.9765362908	329.237963651255	1.8057	0.0040243	0.028166	sp|Q07346|DCE_PETHY Glutamate decarboxylase OS=Petunia hybrida GN=GAD PE=1 SV=1//2.23999e-122
C6.430	5108.54025162151	1822.56696946806	1.4869	1.1921e-11	5.4204e-10	sp|Q870L2|MIRB_EMENI Siderophore iron transporter mirB OS=Emericella nidulans (strain FGSC A4 / ATCC 38163 / CBS 112.46 / NRRL 194 / M139) GN=mirB PE=3 SV=1//6.03993e-107
C6.469	1196.73985260777	770.141414752226	0.63591	0.0052713	0.035006	sp|Q9NQX3|GEPH_HUMAN Gephyrin OS=Homo sapiens GN=GPHN PE=1 SV=1//2.11014e-79
C6.481	1675.68256010924	857.786545956776	0.96606	0.0012093	0.010402	-//-
C6.490	896.237536073279	469.275784280411	0.93345	6.691e-05	0.00087646	-//-
C6.493	11274.7444843862	6571.10947431738	0.77889	0.00030503	0.0033044	sp|Q9HGZ2|G6PI_ASPOR Glucose-6-phosphate isomerase OS=Aspergillus oryzae (strain ATCC 42149 / RIB 40) GN=pgiA PE=2 SV=1//0
C6.497	324.155186765995	187.793199505181	0.78754	0.0036583	0.026117	-//-
C6.509	5093.19007732771	3359.44630592828	0.60035	0.0064532	0.041207	sp|Q8SV35|Y733_ENCCU Uncharacterized RING finger protein ECU07_0330 OS=Encephalitozoon cuniculi (strain GB-M1) GN=ECU07_0330 PE=3 SV=2//1.52502e-08
C6.513	3776.1630602126	1891.34101465558	0.99751	2.5338e-06	4.6262e-05	sp|Q09744|YB63_SCHPO Uncharacterized FAD-binding protein C12C2.03c OS=Schizosaccharomyces pombe (strain 972 / ATCC 24843) GN=SPBC12C2.03c PE=3 SV=1//9.42743e-125
C6.538	1619.46341336751	1031.69537848227	0.6505	0.0031064	0.022816	sp|O14123|NAH2_SCHPO Probable Na(+)/H(+) antiporter C3A11.09 OS=Schizosaccharomyces pombe (strain 972 / ATCC 24843) GN=sod22 PE=1 SV=1//3.23429e-39
C6.54	28306.3517600787	10191.6573353518	1.4737	3.0118e-11	1.2953e-09	sp|P50167|ARDH_PICST D-arabinitol 2-dehydrogenase [ribulose-forming] OS=Scheffersomyces stipitis (strain ATCC 58785 / CBS 6054 / NBRC 10063 / NRRL Y-11545) GN=ARDH PE=2 SV=1//2.67109e-21
C6.549	288.093387250555	154.674082885745	0.89731	0.0053957	0.035601	sp|Q8K274|KT3K_MOUSE Ketosamine-3-kinase OS=Mus musculus GN=Fn3krp PE=2 SV=2//1.56152e-23
C6.555	7800.78972489484	4253.43267212416	0.87499	5.0794e-05	0.00068808	sp|P16387|ODPA_YEAST Pyruvate dehydrogenase E1 component subunit alpha, mitochondrial OS=Saccharomyces cerevisiae (strain ATCC 204508 / S288c) GN=PDA1 PE=1 SV=2//2.82366e-119
C6.577	288.419257175663	156.407655968437	0.88286	0.00083159	0.0075627	sp|A1CWW9|MDM34_NEOFI Mitochondrial distribution and morphology protein 34 OS=Neosartorya fischeri (strain ATCC 1020 / DSM 3700 / FGSC A1164 / NRRL 181) GN=mdm34 PE=3 SV=1//4.84827e-62
C6.587	2972.13825151919	1853.12049861101	0.68154	0.0011531	0.0099899	sp|Q9Y7M7|MDL1_SCHPO ATP-dependent permease MDL1, mitochondrial OS=Schizosaccharomyces pombe (strain 972 / ATCC 24843) GN=mdl1 PE=3 SV=1//3.80518e-152
C6.588	2030.79306782304	1071.83658683178	0.92196	3.478e-05	0.00049559	sp|O94740|CDC37_SCHPO Hsp90 co-chaperone Cdc37 OS=Schizosaccharomyces pombe (strain 972 / ATCC 24843) GN=cdc37 PE=1 SV=1//9.93291e-84
C6.597	59112.5729242723	29973.6029259119	0.97977	0.00024433	0.002734	sp|Q5B2V1|HSP70_EMENI Heat shock 70 kDa protein OS=Emericella nidulans (strain FGSC A4 / ATCC 38163 / CBS 112.46 / NRRL 194 / M139) GN=hsp70 PE=1 SV=1//0
C6.606	2093.39317531233	1337.48407487028	0.64632	0.0042334	0.029252	sp|Q4WJ21|KAD2_ASPFU Adenylate kinase OS=Neosartorya fumigata (strain ATCC MYA-4609 / Af293 / CBS 101355 / FGSC A1100) GN=adk1 PE=3 SV=1//1.73023e-19
C6.621	1618.39619942508	1065.34607724063	0.60324	0.0070657	0.044286	sp|O74441|CTL1_SCHPO Choline transporter-like protein ctl1 OS=Schizosaccharomyces pombe (strain 972 / ATCC 24843) GN=ctl1 PE=1 SV=1//1.12398e-33
C6.636	1196.50028308402	761.077637402163	0.65271	0.0035517	0.025586	sp|Q99326|YO338_YEAST SWIRM domain-containing protein YOR338W OS=Saccharomyces cerevisiae (strain ATCC 204508 / S288c) GN=YOR338W PE=1 SV=1//1.97709e-31
C6.664	2567.35311785192	1688.57340290441	0.60448	0.0052559	0.034937	sp|Q2TZ06|SIP5_ASPOR Protein sip5 OS=Aspergillus oryzae (strain ATCC 42149 / RIB 40) GN=sip5 PE=3 SV=1//0
C6.733	1062.60029213865	511.994100530038	1.0534	7.8771e-06	0.00012839	sp|O14169|PGC1_SCHPO Phosphatidylglycerol phospholipase C OS=Schizosaccharomyces pombe (strain 972 / ATCC 24843) GN=SPAC4D7.02c PE=3 SV=2//5.46002e-26
C6.735	22960.2945258274	4178.03586553108	2.4582	3.0636e-28	6.8348e-26	sp|Q6DDT1|INO1B_XENLA Inositol-3-phosphate synthase 1-B OS=Xenopus laevis GN=isyna1-b PE=2 SV=2//3.66287e-09
C6.75	186.083489366704	105.660056549633	0.81652	0.0063208	0.04047	-//-
C6.774	7285.2925512284	2716.82646517703	1.4231	7.8052e-11	3.2024e-09	sp|O13863|YDU2_SCHPO Uncharacterized kinase C1B1.02c OS=Schizosaccharomyces pombe (strain 972 / ATCC 24843) GN=SPAC1B1.02c PE=1 SV=1//2.00223e-54
C6.784	8362.97139230792	4503.22723007503	0.89306	0.0031996	0.023451	-//-
C6.824	3788.68722033639	1257.50661424493	1.5911	1.5757e-12	8.0926e-11	sp|Q9F131|3HBH1_PSEAC 3-hydroxybenzoate 6-hydroxylase 1 OS=Pseudomonas alcaligenes GN=xlnD PE=1 SV=1//1.04465e-09
C6.825	3460.49308148426	671.460786626037	2.3656	2.3844e-14	1.5335e-12	sp|Q84MB6|DIOX2_ARATH Probable 2-oxoglutarate-dependent dioxygenase At3g49630 OS=Arabidopsis thaliana GN=At3g50210 PE=2 SV=1//7.14424e-15
C6.839	863.851405514473	458.417937190133	0.91412	0.00033684	0.0036106	sp|Q9UTR6|OCH1_SCHPO Initiation-specific alpha-1,6-mannosyltransferase OS=Schizosaccharomyces pombe (strain 972 / ATCC 24843) GN=och1 PE=1 SV=2//4.35273e-16
C6.853	1059.22031251235	337.905145387132	1.6483	0.00076606	0.0071209	-//-
C6.854	89.8520121162375	33.8493384042361	1.4084	0.00043774	0.0044899	-//-
C6.855	8949.12008042798	1901.41240519805	2.2347	1.5775e-13	9.2312e-12	sp|O74631|FD123_TRAVE Protein FDD123 OS=Trametes versicolor GN=FDD123 PE=2 SV=1//5.49128e-13
C6.856	1324.41034377555	169.051892516508	2.9698	1.7756e-09	5.9794e-08	sp|Q2U2Y9|QUTD_ASPOR Probable quinate permease OS=Aspergillus oryzae (strain ATCC 42149 / RIB 40) GN=qutD PE=3 SV=1//2.41614e-22
C6.857	461.770068024799	288.465853339887	0.67877	0.0070921	0.044374	-//-
C6.858	304.752778241077	51.6656241034356	2.5604	1.9638e-17	1.7308e-15	sp|A1D9C9|XYL2_NEOFI Probable D-xylulose reductase A OS=Neosartorya fischeri (strain ATCC 1020 / DSM 3700 / FGSC A1164 / NRRL 181) GN=xdhA PE=3 SV=1//5.84524e-11
C6.859	616.566629522302	62.168855208576	3.31	5.3948e-25	8.753e-23	sp|Q04585|YDR09_YEAST Uncharacterized sugar kinase YDR109C OS=Saccharomyces cerevisiae (strain ATCC 204508 / S288c) GN=YDR109C PE=1 SV=1//8.899e-120
C6.98	7068.61851965673	3672.36435607601	0.94472	3.6206e-05	0.00051387	sp|O14267|YFPC_SCHPO Uncharacterized UPF0442 protein C7D4.12c OS=Schizosaccharomyces pombe (strain 972 / ATCC 24843) GN=SPAC7D4.12c PE=3 SV=1//5.57231e-163
C7.119	17416.1828040887	10141.431688852	0.78017	0.00025034	0.0027794	sp|P45815|CRF1_YARLI Copper resistance protein CRF1 OS=Yarrowia lipolytica (strain CLIB 122 / E 150) GN=CRF1 PE=3 SV=1//7.57643e-10
C7.123	11724.100823748	5915.70162478002	0.98686	3.6331e-06	6.3884e-05	sp|P52893|ALAM_YEAST Probable alanine aminotransferase, mitochondrial OS=Saccharomyces cerevisiae (strain ATCC 204508 / S288c) GN=ALT1 PE=1 SV=1//3.75102e-134
C7.128	49371.3801254234	20410.4252443209	1.2744	1.2612e-09	4.3921e-08	sp|Q96UL8|PCKA_EMENI Phosphoenolpyruvate carboxykinase [ATP] OS=Emericella nidulans (strain FGSC A4 / ATCC 38163 / CBS 112.46 / NRRL 194 / M139) GN=acuF PE=3 SV=3//2.16481e-15
C7.132	322.808869403949	188.548251245717	0.77575	0.0039377	0.027696	sp|Q9UTM9|FAP2_SCHPO L-saccharopine oxidase OS=Schizosaccharomyces pombe (strain 972 / ATCC 24843) GN=fap2 PE=1 SV=1//1.68892e-33
C7.159	4580.75873281209	2367.82148606952	0.95203	1.7426e-05	0.000265	-//-
C7.16	1450.57488638448	429.322378830733	1.7565	5.7796e-14	3.5265e-12	sp|O59833|YCUD_SCHPO Uncharacterized transporter C965.13 OS=Schizosaccharomyces pombe (strain 972 / ATCC 24843) GN=SPCC965.13 PE=3 SV=1//6.76664e-96
C7.160	2601.31334876487	1226.72961550035	1.0844	0.003341	0.024289	-//-
C7.179	3100.69219437317	1043.14462069141	1.5717	2.7576e-12	1.3577e-10	sp|O94467|OYEC_SCHPO Putative NADPH dehydrogenase C23G7.10c OS=Schizosaccharomyces pombe (strain 972 / ATCC 24843) GN=SPBC23G7.10c PE=3 SV=1//2.37586e-95
C7.180	4090.84576332545	1904.51299320136	1.103	2.4125e-06	4.4275e-05	sp|P22768|ASSY_YEAST Argininosuccinate synthase OS=Saccharomyces cerevisiae (strain ATCC 204508 / S288c) GN=ARG1 PE=1 SV=3//3.04672e-12
C7.224	2915.47706639529	1581.60819544684	0.88234	0.0018617	0.014916	sp|Q9FHW2|SWC6_ARATH SWR1 complex subunit 6 OS=Arabidopsis thaliana GN=SWC6 PE=1 SV=1//1.57838e-07
C7.23	7526.54181353551	3936.57349579031	0.93505	1.4742e-05	0.0002278	sp|P78985|PFKA_ASPNG ATP-dependent 6-phosphofructokinase OS=Aspergillus niger GN=pfkA PE=3 SV=1//8.08657e-15
C7.273	11844.4097531662	5914.04211981123	1.002	6.909e-05	0.00090006	sp|Q5B041|HSP60_EMENI Heat shock protein 60 OS=Emericella nidulans (strain FGSC A4 / ATCC 38163 / CBS 112.46 / NRRL 194 / M139) GN=hsp60 PE=1 SV=1//1.34047e-22
C7.278	1061.40394013325	666.619207181895	0.67104	0.0026877	0.020219	sp|Q03319|PRH1_SCHPO Probable ATP-dependent RNA helicase prh1 OS=Schizosaccharomyces pombe (strain 972 / ATCC 24843) GN=prh1 PE=3 SV=2//5.11438e-162
C7.332	3183.52840434142	1853.61888683419	0.78028	0.00046002	0.0046848	sp|Q4X1V0|NDE1_ASPFU Nuclear distribution protein nudE homolog 1 OS=Neosartorya fumigata (strain ATCC MYA-4609 / Af293 / CBS 101355 / FGSC A1100) GN=nde1 PE=3 SV=1//2.15631e-121
C7.364	12357.2717291535	4134.48032739129	1.5796	0.0018913	0.01512	sp|Q6TU48|MAOX_DICDI NADP-dependent malic enzyme OS=Dictyostelium discoideum GN=malA PE=2 SV=1//4.86376e-111
C7.365	5027.10679136097	3049.35597619506	0.72122	0.0005144	0.0051218	sp|P73448|NARB_SYNY3 Nitrate reductase OS=Synechocystis sp. (strain PCC 6803 / Kazusa) GN=narB PE=3 SV=1//2.43338e-105
C7.378	4784.69615702231	2728.04276839366	0.81056	0.0001576	0.0018597	sp|P53950|VAC7_YEAST Vacuolar segregation protein 7 OS=Saccharomyces cerevisiae (strain ATCC 204508 / S288c) GN=VAC7 PE=1 SV=1//5.46086e-12
C7.39	744.049429589981	469.456590575401	0.66441	0.0052032	0.034683	sp|Q09686|YA14_SCHPO Putative glutamine amidotransferase-like protein C13C5.04 OS=Schizosaccharomyces pombe (strain 972 / ATCC 24843) GN=SPAC13C5.04 PE=3 SV=1//2.23116e-30
C7.398	8069.67500225208	4933.42428660618	0.70992	0.0016781	0.013719	sp|Q2U5A9|H2B_ASPOR Histone H2B OS=Aspergillus oryzae (strain ATCC 42149 / RIB 40) GN=htb1 PE=3 SV=3//1.81298e-32
C7.401	7310.5518231003	4532.06007391409	0.68981	0.0011763	0.010154	sp|P19262|ODO2_YEAST Dihydrolipoyllysine-residue succinyltransferase component of 2-oxoglutarate dehydrogenase complex, mitochondrial OS=Saccharomyces cerevisiae (strain ATCC 204508 / S288c) GN=KGD2 PE=1 SV=2//5.57142e-79
C7.431	10831.7480330213	6495.16530326723	0.73783	0.00042123	0.0043772	-//-
C7.464	1295.05930377667	799.967878574009	0.695	0.0016948	0.013803	sp|Q7S565|COQ1_NEUCR Probable hexaprenyl pyrophosphate synthase, mitochondrial OS=Neurospora crassa (strain ATCC 24698 / 74-OR23-1A / CBS 708.71 / DSM 1257 / FGSC 987) GN=NCU02305 PE=3 SV=1//0
C7.467	613.085571736329	391.967071095695	0.64536	0.007526	0.04672	sp|O59851|MAT1_FUSOX Mating-type protein MAT-1 OS=Fusarium oxysporum GN=MAT1 PE=3 SV=2//1.64408e-13
C7.474	4542.77975202853	1680.09470774594	1.435	1.0164e-09	3.628e-08	sp|Q2U513|SRB8_ASPOR Mediator of RNA polymerase II transcription subunit 12 OS=Aspergillus oryzae (strain ATCC 42149 / RIB 40) GN=srb8 PE=3 SV=2//5.48773e-25
C7.475	4379.55285214369	2790.96846445124	0.65002	0.0034631	0.025074	sp|P56330|SUI1_MAIZE Protein translation factor SUI1 homolog OS=Zea mays GN=TIF PE=3 SV=1//4.90369e-13
C7.483	1774.83476761497	918.948893403831	0.94963	2.3958e-05	0.00035411	sp|Q9Y810|SHY1_SCHPO Cytochrome oxidase assembly protein shy1 OS=Schizosaccharomyces pombe (strain 972 / ATCC 24843) GN=shy1 PE=3 SV=1//1.47102e-37
C7.491	927.509686184164	573.691870257222	0.69309	0.0025223	0.019218	sp|O13930|SEC2_SCHPO Rab guanine nucleotide exchange factor sec2 OS=Schizosaccharomyces pombe (strain 972 / ATCC 24843) GN=sec2 PE=1 SV=1//8.42557e-13
C7.50	571.96256454541	350.273095958483	0.70744	0.0035306	0.025485	sp|Q9HFE1|FET4_SCHPO Low-affinity iron/zinc ion transport protein fet4 OS=Schizosaccharomyces pombe (strain 972 / ATCC 24843) GN=fet4 PE=2 SV=1//2.00506e-140
C7.561	1770.27895073787	919.278679433234	0.9454	2.1025e-05	0.00031468	-//-
C7.576	37625.3525507641	17568.0385097217	1.0988	1.3399e-07	3.0463e-06	sp|P07038|PMA1_NEUCR Plasma membrane ATPase OS=Neurospora crassa (strain ATCC 24698 / 74-OR23-1A / CBS 708.71 / DSM 1257 / FGSC 987) GN=pma-1 PE=1 SV=1//0
C7.584	1027.78553997798	421.048636245412	1.2875	1.2048e-07	2.7656e-06	sp|Q12287|COX17_YEAST Cytochrome c oxidase copper chaperone OS=Saccharomyces cerevisiae (strain ATCC 204508 / S288c) GN=COX17 PE=1 SV=3//2.10915e-10
C7.59	1029.11134258543	501.558362687263	1.0369	8.9484e-06	0.0001442	sp|P24552|OXDA_FUSSO D-amino-acid oxidase OS=Fusarium solani subsp. pisi PE=1 SV=1//2.4599e-78
C7.606	2209.52521927647	797.890526252232	1.4695	4.2332e-11	1.7882e-09	sp|Q7Z9I4|YCP6_SCHPO Uncharacterized oxidoreductase C663.06c OS=Schizosaccharomyces pombe (strain 972 / ATCC 24843) GN=SPCC663.06c PE=3 SV=1//1.18594e-13
C7.609	2713.2541091377	226.835576875069	3.5803	3.702e-09	1.1392e-07	sp|Q9ZU50|BAT1_ARATH Amino-acid permease BAT1 OS=Arabidopsis thaliana GN=BAT1 PE=2 SV=2//6.32925e-07
C7.611	34.4158639791756	7.00809852039169	2.296	0.00020539	0.0023385	sp|Q9Y7N4|OXDA_SCHPO D-amino-acid oxidase OS=Schizosaccharomyces pombe (strain 972 / ATCC 24843) GN=dao1 PE=3 SV=1//8.276e-13
C7.620	26543.5281495584	10389.8917421204	1.3532	4.2963e-10	1.6058e-08	-//-
C7.657	19955.7131534076	7704.62599752545	1.373	2.5468e-10	9.7229e-09	sp|P16000|ATP9_EMENI ATP synthase subunit 9, mitochondrial OS=Emericella nidulans (strain FGSC A4 / ATCC 38163 / CBS 112.46 / NRRL 194 / M139) GN=atp9 PE=3 SV=2//1.99121e-43
C7.665	1361.19266001464	546.988773361737	1.3153	8.7123e-09	2.478e-07	sp|Q5AF03|HSP31_CANAL Glyoxalase 3 OS=Candida albicans (strain SC5314 / ATCC MYA-2876) GN=GLX3 PE=1 SV=1//1.84254e-08
C7.667	8656.95849811372	4728.64255390108	0.87243	5.226e-05	0.0007066	sp|P48826|G6PD_ASPNG Glucose-6-phosphate 1-dehydrogenase OS=Aspergillus niger GN=gsdA PE=2 SV=1//2.9855e-07
C7.671	1382.72438450627	593.134728933747	1.2211	2.3116e-05	0.00034238	-//-
C8.138	8601.18681421139	3537.8197447431	1.2817	5.4059e-09	1.608e-07	sp|P32473|ODPB_YEAST Pyruvate dehydrogenase E1 component subunit beta, mitochondrial OS=Saccharomyces cerevisiae (strain ATCC 204508 / S288c) GN=PDB1 PE=1 SV=2//4.99785e-110
C8.15	2117.72765344975	443.972634297004	2.254	2.0663e-21	2.5433e-19	-//-
C8.156	584.702788211671	363.753870719138	0.68474	0.005577	0.03656	-//-
C8.16	2584.97259508984	513.213241147125	2.3325	2.7232e-19	2.7001e-17	sp|P23262|NHG1_PSEPU Salicylate hydroxylase OS=Pseudomonas putida GN=nahG PE=1 SV=4//8.55749e-60
C8.179	7449.46538468046	1812.46417411832	2.0392	7.4692e-06	0.00012258	sp|Q09785|GCSP_SCHPO Putative glycine dehydrogenase (decarboxylating), mitochondrial OS=Schizosaccharomyces pombe (strain 972 / ATCC 24843) GN=gcv2 PE=3 SV=2//0
C8.191	721.152993673181	306.725238101114	1.2334	2.6661e-07	5.7852e-06	-//-
C8.203	3133.81424449208	1403.10608303456	1.1593	1.3459e-07	3.0503e-06	sp|O43019|SRE2_SCHPO Putative transcription factor sre2 OS=Schizosaccharomyces pombe (strain 972 / ATCC 24843) GN=sre2 PE=1 SV=1//4.64327e-06
C8.204	21779.981928542	1193.48703277982	4.1897	7.3322e-12	3.4212e-10	sp|Q0CNV1|PDC_ASPTN Pyruvate decarboxylase OS=Aspergillus terreus (strain NIH 2624 / FGSC A1156) GN=pdcA PE=3 SV=1//0
C8.205	25111.0139082588	12487.7095013227	1.0078	2.1656e-06	4.0053e-05	sp|Q7TTP2|HMP_BORPA Flavohemoprotein OS=Bordetella parapertussis (strain 12822 / ATCC BAA-587 / NCTC 13253) GN=hmp PE=3 SV=1//3.97476e-108
C8.247	30899.2931222473	5331.11981894766	2.5351	1.4993e-16	1.2026e-14	-//-
C8.31	3269.54542884328	1743.03508069078	0.90749	4.116e-05	0.00057391	-//-
C8.312	5771.39672809191	3037.62524051282	0.92598	6.7848e-05	0.00088712	sp|A1CX69|ATG1_NEOFI Serine/threonine-protein kinase atg1 OS=Neosartorya fischeri (strain ATCC 1020 / DSM 3700 / FGSC A1164 / NRRL 181) GN=atg1 PE=3 SV=1//0
C8.32	3065.47855403102	1471.87176426207	1.0585	1.3513e-06	2.5793e-05	sp|O34313|NTPES_BACSU Trifunctional nucleotide phosphoesterase protein YfkN OS=Bacillus subtilis (strain 168) GN=yfkN PE=1 SV=1//1.55979e-24
C8.321	727.141115774612	416.490339382831	0.80395	0.0005026	0.0050182	sp|Q5F413|SMAP2_CHICK Stromal membrane-associated protein 2 OS=Gallus gallus GN=SMAP2 PE=2 SV=1//3.18789e-11
C8.342	973.727697950143	532.596970521292	0.87047	0.00013957	0.0016859	sp|P78612|PALF_EMENI pH-response regulator protein palF/RIM8 OS=Emericella nidulans (strain FGSC A4 / ATCC 38163 / CBS 112.46 / NRRL 194 / M139) GN=palF PE=2 SV=1//2.19129e-56
C8.364	268.591708718366	150.416901955619	0.83645	0.0016667	0.013645	sp|O27472|Y1421_METTH Uncharacterized protein MTH_1421 OS=Methanothermobacter thermautotrophicus (strain ATCC 29096 / DSM 1053 / JCM 10044 / NBRC 100330 / Delta H) GN=MTH_1421 PE=4 SV=1//2.29561e-59
C8.370	826.829207212567	492.458918635411	0.74759	0.0014871	0.012417	sp|O59726|FNX2_SCHPO Vacuolar membrane amino acid uptake transporter fnx2 OS=Schizosaccharomyces pombe (strain 972 / ATCC 24843) GN=fnx2 PE=3 SV=1//2.6973e-25
C8.373	84.1822147912223	36.2952999208343	1.2137	0.0019461	0.015437	-//-
C8.396	6425.21970098265	3790.36343117577	0.76141	0.00062649	0.0060685	sp|O60024|ALL4_ASPFU Allergen Asp f 4 OS=Neosartorya fumigata (strain ATCC MYA-4609 / Af293 / CBS 101355 / FGSC A1100) GN=AFUA_2G03830 PE=1 SV=2//1.73024e-116
C8.397	5159.59287114513	3198.46746531846	0.68988	0.0024887	0.019043	-//-
C8.410	1422.6751707512	850.410521919145	0.74237	0.00077376	0.0071738	-//-
C8.413	1342.03917431457	861.409668461414	0.63966	0.0041983	0.029051	-//-
C8.42	567.22329795116	231.720503303424	1.2915	3.4507e-05	0.00049269	-//-
C8.420	2574.35414224159	1650.6050265584	0.64122	0.0028557	0.021236	sp|Q00217|TPSB_ASPNG Alpha,alpha-trehalose-phosphate synthase [UDP-forming] 2 OS=Aspergillus niger GN=tpsB PE=3 SV=1//5.24724e-56
C8.440	3335.04668945044	851.53349917692	1.9696	5.7261e-07	1.1713e-05	sp|P52718|PEPF_ASPNG Serine-type carboxypeptidase F OS=Aspergillus niger GN=pepF PE=1 SV=3//0
C8.446	1130.57450762262	711.035429812425	0.66906	0.0030555	0.022534	sp|M1WEN5|EASG_CLAP2 Agroclavine dehydrogenase OS=Claviceps purpurea (strain 20.1) GN=easG PE=3 SV=1//6.54612e-21
C8.452	1320.49086391222	760.279922354997	0.79647	0.00035772	0.0037611	-//-
C8.470	1509.13423363523	359.25922697771	2.0706	1.9513e-18	1.8092e-16	sp|F4I907|GLYR2_ARATH Glyoxylate/succinic semialdehyde reductase 2, chloroplastic OS=Arabidopsis thaliana GN=GLYR2 PE=1 SV=1//8.5436e-11
C8.479	9320.90058258967	4445.55754242668	1.0681	8.7481e-07	1.7157e-05	sp|Q08422|TMC1_YEAST AN1-type zinc finger protein TMC1 OS=Saccharomyces cerevisiae (strain ATCC 204508 / S288c) GN=TMC1 PE=1 SV=1//6.65642e-16
C8.500	3385.84040776998	1526.84855819164	1.149	1.3738e-07	3.1037e-06	sp|P87000|ACU15_NEUCR Transcriptional activator protein acu-15 OS=Neurospora crassa (strain ATCC 24698 / 74-OR23-1A / CBS 708.71 / DSM 1257 / FGSC 987) GN=acu-15 PE=1 SV=2//3.16869e-142
C8.537	3366.83688742655	2076.6340689139	0.69715	0.0013304	0.011307	sp|Q58DM4|ALKB2_BOVIN Alpha-ketoglutarate-dependent dioxygenase alkB homolog 2 OS=Bos taurus GN=ALKBH2 PE=2 SV=1//1.33256e-12
C8.555	1288.82768330761	241.408186010504	2.4165	3.4258e-22	4.6145e-20	sp|O74529|YJ48_SCHPO Uncharacterized methyltransferase C70.08c OS=Schizosaccharomyces pombe (strain 972 / ATCC 24843) GN=SPCC70.08c PE=3 SV=1//9.73841e-08
C8.62	756.404047219731	379.336827757306	0.99568	4.9799e-05	0.00067717	sp|Q4WLB9|CFMA_ASPFU GPI-anchored CFEM domain protein A OS=Neosartorya fumigata (strain ATCC MYA-4609 / Af293 / CBS 101355 / FGSC A1100) GN=cfmA PE=1 SV=1//1.13058e-14
C8.86	1467.5845908986	159.098076901179	3.2055	1.5488e-07	3.4552e-06	sp|P40260|MEP1_YEAST Ammonium transporter MEP1 OS=Saccharomyces cerevisiae (strain ATCC 204508 / S288c) GN=MEP1 PE=1 SV=1//4.31104e-123
C8.88	2003.86884127361	963.847721939389	1.0559	1.8064e-06	3.3936e-05	sp|P80581|HXK_EMENI Hexokinase OS=Emericella nidulans (strain FGSC A4 / ATCC 38163 / CBS 112.46 / NRRL 194 / M139) GN=hxkA PE=1 SV=2//2.54313e-12
scaffold00023.1	377.853674508214	142.60409178322	1.4058	1.1525e-07	2.6626e-06	sp|P34754|PHYB_ASPNG 3-phytase B OS=Aspergillus niger GN=phyB PE=1 SV=1//8.56472e-08
scaffold00023.10	9195.4565567044	1890.01803039676	2.2825	1.0017e-24	1.5215e-22	sp|P18631|RAG1_KLULA Low-affinity glucose transporter OS=Kluyveromyces lactis (strain ATCC 8585 / CBS 2359 / DSM 70799 / NBRC 1267 / NRRL Y-1140 / WM37) GN=RAG1 PE=1 SV=1//6.02048e-95
scaffold00023.11	1803.10350337404	558.158573130525	1.6917	1.3036e-13	7.8207e-12	sp|P40896|YJV3_YEAST Uncharacterized protein YJL213W OS=Saccharomyces cerevisiae (strain ATCC 204508 / S288c) GN=YJL213W PE=4 SV=1//4.5098e-114
scaffold00023.33	440.706633666232	260.557609036998	0.75822	0.0021429	0.016776	-//-
scaffold00023.9	322.17976499981	171.947949699975	0.90589	0.00083489	0.007583	sp|Q9TTK6|AOC3_BOVIN Membrane primary amine oxidase OS=Bos taurus GN=AOC3 PE=2 SV=3//8.72606e-66
scaffold00026.16	689.064673136188	391.552642130615	0.81543	0.0004939	0.0049731	-//-
scaffold00026.5	15121.7822881225	8704.34238631937	0.79682	0.00023789	0.0026788	sp|P42884|AAD14_YEAST Putative aryl-alcohol dehydrogenase AAD14 OS=Saccharomyces cerevisiae (strain ATCC 204508 / S288c) GN=AAD14 PE=1 SV=1//0
scaffold00030.2	989.68284558867	581.798799757235	0.76645	0.00076057	0.0070884	-//-
scaffold00042.1	2126.34112901518	1164.56912425178	0.86858	7.0563e-05	0.00091591	-//-
scaffold00045.1	3121.08667789266	1283.47948935561	1.282	8.367e-07	1.65e-05	sp|Q92407|HXKG_ASPNG Glucokinase OS=Aspergillus niger GN=glkA PE=1 SV=1//1.10566e-12
scaffold00046.1	2086.9744888213	1204.23540697869	0.7933	0.00030634	0.0033136	sp|O94342|YHM9_SCHPO Probable metabolite transport protein C1271.09 OS=Schizosaccharomyces pombe (strain 972 / ATCC 24843) GN=SPBC1271.09 PE=3 SV=1//1.22457e-87
scaffold00048.1	559.30471243663	279.66052861565	0.99996	4.7026e-05	0.00064437	sp|O06997|YVDP_BACSU Uncharacterized FAD-linked oxidoreductase YvdP OS=Bacillus subtilis (strain 168) GN=yvdP PE=1 SV=1//1.04528e-10
