# Supplementary material for: The molecular mechanisms of Monascus purpureus M9 responses to blue light based on the transcriptome analysis
Source: Sci Rep. 2017 Jul 17;7:5537. doi: 10.1038/s41598-017-05990-x (PMC5514072; doi:10.1038/s41598-017-05990-x)
Supplement: Supplementary file 16 — Dataset S15 [file 41598_2017_5990_MOESM16_ESM.xls]

Gene_id	readcount_B60	readcount_B15	log2FoldChange	pval	padj	Blast swiss prot
C1.102	1674.42223060948	2928.99011309372	-0.80674	0.00017586	0.0020514	-//-
C1.1033	742.764969030813	3637.88948303531	-2.2921	6.3703e-11	2.6595e-09	-//-
C1.1034	304.462513367957	851.420186144295	-1.4836	3.0843e-10	1.165e-08	sp|Q9Y7M4|LSM3_SCHPO Probable U6 snRNA-associated Sm-like protein LSm3 OS=Schizosaccharomyces pombe (strain 972 / ATCC 24843) GN=lsm3 PE=1 SV=2//1.70531e-12
C1.1073	36.8631921832319	129.860535412207	-1.8167	2.765e-07	5.9816e-06	sp|P49374|HGT1_KLULA High-affinity glucose transporter OS=Kluyveromyces lactis (strain ATCC 8585 / CBS 2359 / DSM 70799 / NBRC 1267 / NRRL Y-1140 / WM37) GN=HGT1 PE=3 SV=1//4.26379e-49
C1.1079	174.2421202231	379.457821072354	-1.1228	0.0026555	0.019997	sp|Q4WT66|NRPS1_ASPFU Nonribosomal peptide synthetase 1 OS=Neosartorya fumigata (strain ATCC MYA-4609 / Af293 / CBS 101355 / FGSC A1100) GN=NRPS1 PE=1 SV=1//1.46388e-06
C1.1092	2014.58538105485	4772.09587767858	-1.2441	0.00074934	0.0069929	sp|O05619|VDH_PSEUH Vanillin dehydrogenase OS=Pseudomonas sp. (strain HR199 / DSM 7063) GN=vdh PE=1 SV=1//4.07715e-75
C1.1093	1962.25160473781	4252.56704206133	-1.1158	4.2862e-07	8.9733e-06	-//-
C1.1096	558.613751229614	961.408757027632	-0.7833	0.00067779	0.0064345	sp|O58584|Y854_PYRHO RutC family protein PH0854 OS=Pyrococcus horikoshii (strain ATCC 700860 / DSM 12428 / JCM 9974 / NBRC 100139 / OT-3) GN=PH0854 PE=1 SV=2//1.92421e-23
C1.1099	3043.23385796444	7269.8668039905	-1.2563	5.5466e-09	1.6362e-07	sp|P0CY37|FKB1B_EMENI FK506-binding protein 1B OS=Emericella nidulans (strain FGSC A4 / ATCC 38163 / CBS 112.46 / NRRL 194 / M139) GN=FKBP3 PE=3 SV=1//9.17333e-19
C1.1115	2078.32391259055	9823.36352496955	-2.2408	4.6477e-24	6.6361e-22	sp|Q01373|FOX2_NEUCR Peroxisomal hydratase-dehydrogenase-epimerase OS=Neurospora crassa (strain ATCC 24698 / 74-OR23-1A / CBS 708.71 / DSM 1257 / FGSC 987) GN=fox-2 PE=1 SV=1//1.41697e-46
C1.1127	572.95133577424	5581.03742124632	-3.284	7.7747e-45	3.0835e-42	sp|P55306|CATA_SCHPO Catalase OS=Schizosaccharomyces pombe (strain 972 / ATCC 24843) GN=cta1 PE=1 SV=1//5.86216e-12
C1.1128	375.92140294271	792.594327322426	-1.0762	3.296e-06	5.9409e-05	sp|P38156|MAL31_YEAST Maltose permease MAL31 OS=Saccharomyces cerevisiae (strain ATCC 204508 / S288c) GN=MAL31 PE=1 SV=1//1.11163e-18
C1.1129	940.058914984575	1796.41644452602	-0.9343	2.0058e-05	0.0003021	sp|Q1ZXF1|ECHM_DICDI Probable enoyl-CoA hydratase, mitochondrial OS=Dictyostelium discoideum GN=echs1 PE=3 SV=1//6.78305e-11
C1.1132	720.38146906109	1608.33296583443	-1.1587	3.0819e-07	6.5677e-06	sp|P16467|PDC5_YEAST Pyruvate decarboxylase isozyme 2 OS=Saccharomyces cerevisiae (strain ATCC 204508 / S288c) GN=PDC5 PE=1 SV=4//5.65139e-100
C1.1139	1758.39081508878	6954.39784325356	-1.9837	1.4643e-19	1.4934e-17	sp|P0CL19|RPIB_COCIM Putative ribose 5-phosphate isomerase OS=Coccidioides immitis (strain RS) GN=CIMG_07932 PE=1 SV=1//7.18873e-82
C1.1150	210.243871088069	917.059343981885	-2.125	3.3442e-18	3.0608e-16	sp|Q9CQR4|ACO13_MOUSE Acyl-coenzyme A thioesterase 13 OS=Mus musculus GN=Acot13 PE=1 SV=1//3.11326e-07
C1.1156	174.507941497737	335.856463162302	-0.94455	0.00034467	0.0036616	sp|P15380|PUT4_YEAST Proline-specific permease OS=Saccharomyces cerevisiae (strain ATCC 204508 / S288c) GN=PUT4 PE=2 SV=2//1.72108e-83
C1.116	540.838571638764	1325.96034279394	-1.2938	1.0676e-08	2.9541e-07	sp|P52959|CTF1B_FUSSO Cutinase transcription factor 1 beta OS=Fusarium solani subsp. pisi GN=CTF1-BETA PE=2 SV=1//1.23099e-87
C1.1166	609.434346378179	1044.6802378058	-0.77752	0.00078762	0.0072835	-//-
C1.1179	296.380992890873	632.23760296116	-1.093	3.3037e-06	5.9409e-05	sp|P33291|THIKB_CANTR 3-ketoacyl-CoA thiolase B, peroxisomal OS=Candida tropicalis PE=3 SV=1//6.82853e-80
C1.1181	166.344049463174	1701.27429596879	-3.3544	1.8623e-41	6.331e-39	sp|P39932|STL1_YEAST Sugar transporter STL1 OS=Saccharomyces cerevisiae (strain ATCC 204508 / S288c) GN=STL1 PE=1 SV=2//3.94532e-50
C1.1184	128.744937719839	398.652380191525	-1.6306	0.00015014	0.0017805	sp|O62761|CHLE_PANTT Cholinesterase OS=Panthera tigris tigris GN=BCHE PE=2 SV=1//2.61645e-41
C1.1185	111.982660417233	223.482427419892	-0.99689	0.00042745	0.0044162	sp|Q4R3Y4|S27A4_MACFA Long-chain fatty acid transport protein 4 OS=Macaca fascicularis GN=SLC27A4 PE=2 SV=2//7.0095e-64
C1.1190	114.576025134053	481.955687530271	-2.0726	5.0758e-15	3.518e-13	-//-
C1.1209	605.940318986296	1253.81284201429	-1.0491	3.3739e-06	6.0367e-05	-//-
C1.121	87.958961907533	231.0221080792	-1.3931	2.1085e-05	0.0003149	sp|Q04894|ADH6_YEAST NADP-dependent alcohol dehydrogenase 6 OS=Saccharomyces cerevisiae (strain ATCC 204508 / S288c) GN=ADH6 PE=1 SV=1//5.67377e-73
C1.1229	102.910560558914	377.610934957038	-1.8755	2.5824e-11	1.1241e-09	sp|P33008|ALDH_PSESP Probable aldehyde dehydrogenase OS=Pseudomonas sp. GN=terPE PE=3 SV=1//3.12542e-67
C1.1231	1497.02492252552	2310.86418685508	-0.62633	0.0040031	0.0281	sp|Q09196|MLR4_SCHPO Myosin regulatory light chain cdc4 OS=Schizosaccharomyces pombe (strain 972 / ATCC 24843) GN=cdc4 PE=1 SV=1//6.90151e-33
C1.124	908.109085811653	1640.46340804324	-0.85317	0.00014915	0.0017775	-//-
C1.1242	1064.83037372597	3698.80037446138	-1.7964	9.3966e-12	4.3279e-10	sp|Q9ZQP2|ACO12_ARATH Putative peroxisomal acyl-coenzyme A oxidase 1.2 OS=Arabidopsis thaliana GN=ACX1.2 PE=2 SV=1//1.30869e-15
C1.1247	50.2494187034228	117.01066261341	-1.2195	0.00063749	0.00615	sp|Q9UTM9|FAP2_SCHPO L-saccharopine oxidase OS=Schizosaccharomyces pombe (strain 972 / ATCC 24843) GN=fap2 PE=1 SV=1//1.08708e-41
C1.1251	1872.05108725038	2770.22813514921	-0.56538	0.0080634	0.049285	sp|Q2UHU9|CAPZA_ASPOR F-actin-capping protein subunit alpha OS=Aspergillus oryzae (strain ATCC 42149 / RIB 40) GN=cap1 PE=3 SV=1//1.9228e-82
C1.1254	220.690348211729	609.738870620701	-1.4662	3.1242e-09	9.8001e-08	sp|O27051|SERA_METTH D-3-phosphoglycerate dehydrogenase OS=Methanothermobacter thermautotrophicus (strain ATCC 29096 / DSM 1053 / JCM 10044 / NBRC 100330 / Delta H) GN=serA PE=3 SV=1//6.90337e-32
C1.1256	93.9564373100626	408.063776921885	-2.1187	0.00015411	0.0018215	-//-
C1.1258	3116.99341415234	5287.0480592338	-0.76231	0.00064583	0.006208	sp|Q86AW9|GUAD_DICDI Guanine deaminase OS=Dictyostelium discoideum GN=guaD PE=1 SV=1//1.4934e-99
C1.1266	149.392585447125	726.366930829608	-2.2816	5.2383e-19	5.0535e-17	-//-
C1.1267	357.121847071042	2458.88931102436	-2.7835	6.412e-32	1.6348e-29	-//-
C1.1271	69.586354120651	170.005583902928	-1.2887	5.332e-05	0.00071551	-//-
C1.1272	353.992910961068	941.58261226902	-1.4114	1.7848e-09	5.982e-08	sp|P39932|STL1_YEAST Sugar transporter STL1 OS=Saccharomyces cerevisiae (strain ATCC 204508 / S288c) GN=STL1 PE=1 SV=2//1.45527e-33
C1.1273	33.1688166244013	413.424312650427	-3.6397	1.1553e-09	4.0429e-08	-//-
C1.1274	141.711761303937	242.939962983682	-0.77764	0.0052191	0.034757	sp|Q9P6N2|PTF1_SCHPO Pdp3-interacting factor 1 OS=Schizosaccharomyces pombe (strain 972 / ATCC 24843) GN=ptf1 PE=1 SV=1//5.11024e-42
C1.1276	2397.25826048425	3639.99234899041	-0.60255	0.0041695	0.028956	sp|A6ZR36|AIM9_YEAS7 Altered inheritance of mitochondria protein 9, mitochondrial OS=Saccharomyces cerevisiae (strain YJM789) GN=AIM9 PE=3 SV=1//9.25782e-08
C1.1282	218.27862505966	480.963172978433	-1.1398	6.1274e-06	0.00010268	-//-
C1.1285	1062.70529914221	1701.63974869998	-0.67918	0.0023898	0.018345	sp|Q6C8T3|AIM9_YARLI Altered inheritance of mitochondria protein 9, mitochondrial OS=Yarrowia lipolytica (strain CLIB 122 / E 150) GN=AIM9 PE=3 SV=1//1.9338e-14
C1.15	246.423647212977	390.081361814961	-0.66263	0.0081337	0.049587	sp|P15325|QUTD_EMENI Quinate permease OS=Emericella nidulans (strain FGSC A4 / ATCC 38163 / CBS 112.46 / NRRL 194 / M139) GN=qutD PE=1 SV=2//3.46797e-74
C1.159	672.461401952256	1305.74707181203	-0.95735	0.0013117	0.011175	sp|A7RK30|QORL2_NEMVE Quinone oxidoreductase-like protein 2 homolog OS=Nematostella vectensis GN=v1g238856 PE=3 SV=1//2.23621e-45
C1.161	266.578873747788	635.722582477438	-1.2538	2.5764e-07	5.6076e-06	-//-
C1.184	1995.05140123642	3335.695239055	-0.74156	0.00042843	0.0044198	sp|B6H2M0|AMPP3_PENCW Probable Xaa-Pro aminopeptidase pepP OS=Penicillium chrysogenum (strain ATCC 28089 / DSM 1075 / Wisconsin 54-1255) GN=pepP PE=3 SV=1//4.90845e-15
C1.19	4122.02799673016	6668.0725736033	-0.69392	0.00098956	0.0087798	sp|Q9P7T9|YI7H_SCHPO Uncharacterized membrane protein C977.17 OS=Schizosaccharomyces pombe (strain 972 / ATCC 24843) GN=SPAC977.17 PE=3 SV=1//4.31327e-49
C1.192	2535.35078517722	4449.62197488488	-0.8115	0.00018994	0.0021836	sp|Q91WT9|CBS_MOUSE Cystathionine beta-synthase OS=Mus musculus GN=Cbs PE=2 SV=3//2.35704e-06
C1.222	487.643666542524	809.283111945056	-0.73082	0.0014468	0.012152	sp|Q5R8F6|RUS1_PONAB RUS1 family protein C16orf58 homolog OS=Pongo abelii PE=2 SV=1//4.45336e-24
C1.231	242.884661468008	409.354250942549	-0.75308	0.0041275	0.028748	-//-
C1.24	323.492285462273	1065.86050970623	-1.7202	9.0608e-13	4.7563e-11	sp|A1D911|MANBB_NEOFI Beta-mannosidase B OS=Neosartorya fischeri (strain ATCC 1020 / DSM 3700 / FGSC A1164 / NRRL 181) GN=mndB PE=3 SV=1//0
C1.248	685.572453896711	33919.3284913108	-5.6287	9.4044e-06	0.00015121	sp|P04842|ALOX1_PICPG Alcohol oxidase 1 OS=Komagataella pastoris (strain GS115 / ATCC 20864) GN=AOX1 PE=1 SV=2//0
C1.260	30537.1010938208	55332.3553892245	-0.85756	4.299e-05	0.00059594	-//-
C1.287	358.689027354638	813.437132911029	-1.1813	0.0033548	0.024364	sp|Q54XZ0|MFEB_DICDI Probable enoyl-CoA hydratase 2 OS=Dictyostelium discoideum GN=mfeB PE=2 SV=1//1.25053e-12
C1.291	2654.49952563815	4082.19284896358	-0.6209	0.0048297	0.032651	sp|Q09770|AGM2_SCHPO Phosphoacetylglucosamine mutase 2 OS=Schizosaccharomyces pombe (strain 972 / ATCC 24843) GN=SPAC1296.01c PE=1 SV=2//3.22494e-29
C1.322	799.38269141496	1590.49816310676	-0.99252	4.8515e-06	8.2464e-05	sp|F4HUK6|AAE1_ARATH Probable acyl-activating enzyme 1, peroxisomal OS=Arabidopsis thaliana GN=AAE1 PE=2 SV=1//1.09043e-81
C1.325	105.148187294924	1604.92768368174	-3.932	1.986e-11	8.8952e-10	sp|Q12691|ATN5_YEAST Sodium transport ATPase 5 OS=Saccharomyces cerevisiae (strain ATCC 204508 / S288c) GN=ENA5 PE=1 SV=1//5.32066e-20
C1.334	276.306329761136	14926.5040618941	-5.7555	7.1e-107	1.6896e-103	sp|O94343|YHMA_SCHPO Uncharacterized MFS-type transporter C1271.10c OS=Schizosaccharomyces pombe (strain 972 / ATCC 24843) GN=SPBC1271.10c PE=1 SV=1//8.86137e-34
C1.335	245.185953159301	406.642840195284	-0.72989	0.0041963	0.029051	sp|Q3EAQ5|PTR36_ARATH Probable peptide/nitrate transporter At3g43790 OS=Arabidopsis thaliana GN=ZIFL2 PE=2 SV=2//2.33858e-27
C1.353	1043.37952517848	2663.63427159679	-1.3521	1.9556e-09	6.4936e-08	sp|B0XPE1|BGLA_ASPFC Probable beta-glucosidase A OS=Neosartorya fumigata (strain CEA10 / CBS 144.89 / FGSC A1163) GN=bglA PE=3 SV=1//4.22769e-20
C1.355	592.973495402199	1005.84596947269	-0.76237	0.00079545	0.0073464	-//-
C1.378	122.766168919506	219.058433404458	-0.8354	0.0025161	0.019191	sp|Q566R0|THEM4_RAT Acyl-coenzyme A thioesterase THEM4 OS=Rattus norvegicus GN=Them4 PE=2 SV=1//1.12297e-07
C1.386	10840.2390451372	25422.594599137	-1.2297	4.9221e-09	1.4827e-07	sp|P82861|ADRO_SALFO NADPH:adrenodoxin oxidoreductase, mitochondrial OS=Salvelinus fontinalis GN=fdxr PE=2 SV=1//8.91574e-79
C1.400	317.294461892796	900.972791224165	-1.5057	3.581e-06	6.3279e-05	sp|Q9V0D5|MDH_PYRAB Malate dehydrogenase OS=Pyrococcus abyssi (strain GE5 / Orsay) GN=mdh PE=3 SV=1//4.85686e-70
C1.411	148.864559202662	284.609108165159	-0.93498	0.00051808	0.0051369	sp|P0CH62|CHDH_AZOSP Cyclohexane-1,2-dione hydrolase OS=Azoarcus sp. PE=1 SV=1//3.01317e-17
C1.416	1650.47335850857	2966.54790061586	-0.84591	0.00010641	0.0013244	sp|Q00771|KCC1_EMENI Calcium/calmodulin-dependent protein kinase OS=Emericella nidulans (strain FGSC A4 / ATCC 38163 / CBS 112.46 / NRRL 194 / M139) GN=cmkA PE=2 SV=2//2.43622e-170
C1.417	1568.6880891111	2363.79929516465	-0.59155	0.0062672	0.040236	sp|P22142|NDUS2_NEUCR NADH-ubiquinone oxidoreductase 49 kDa subunit, mitochondrial OS=Neurospora crassa (strain ATCC 24698 / 74-OR23-1A / CBS 708.71 / DSM 1257 / FGSC 987) GN=nuo-49 PE=1 SV=2//0
C1.424	23.6230021758044	56.6212002577855	-1.2612	0.0038853	0.027408	sp|P17549|CP53_ASPNG Benzoate 4-monooxygenase OS=Aspergillus niger GN=bphA PE=1 SV=1//5.60254e-39
C1.436	958.358504515075	2440.7156746297	-1.3487	0.00047684	0.0048286	-//-
C1.46	1019.3313830703	6542.96461070979	-2.6823	0.00011547	0.0014238	sp|Q8N3Y7|RDHE2_HUMAN Epidermal retinol dehydrogenase 2 OS=Homo sapiens GN=SDR16C5 PE=2 SV=2//7.26288e-30
C1.460	400.019927861197	1123.24691477302	-1.4895	1.3369e-10	5.2732e-09	sp|O35017|YOGA_BACSU Uncharacterized zinc-type alcohol dehydrogenase-like protein YogA OS=Bacillus subtilis (strain 168) GN=yogA PE=3 SV=1//3.72321e-09
C1.461	39.2749153353004	107.14533007497	-1.4479	5.3305e-05	0.00071551	-//-
C1.493	8.96347654994986	191.667778030803	-4.4184	1.2967e-26	2.2579e-24	-//-
C1.494	36.2358959314985	134.061059826021	-1.8874	1.0122e-07	2.3738e-06	sp|P17549|CP53_ASPNG Benzoate 4-monooxygenase OS=Aspergillus niger GN=bphA PE=1 SV=1//2.31805e-42
C1.495	1567.97842130189	3913.93483135303	-1.3197	3.3872e-09	1.0514e-07	sp|P08132|ANXA4_PIG Annexin A4 OS=Sus scrofa GN=ANXA4 PE=1 SV=2//4.26831e-10
C1.501	954.083599210004	1504.85657803436	-0.65744	0.0036238	0.025922	-//-
C1.514	70.9513780848932	217.597989834857	-1.6168	5.4395e-08	1.3344e-06	-//-
C1.524	107.059944105825	215.931910014531	-1.0122	0.0003454	0.0036639	sp|Q5EXK1|3HBH_KLEOX 3-hydroxybenzoate 6-hydroxylase OS=Klebsiella oxytoca GN=mhbM PE=1 SV=1//1.90577e-25
C1.525	568.382549291236	3483.98444509978	-2.6158	6.516e-11	2.7045e-09	sp|A2QQV6|QUTD_ASPNC Probable quinate permease OS=Aspergillus niger (strain CBS 513.88 / FGSC A1513) GN=qutD PE=3 SV=1//9.50229e-52
C1.529	343.098970998019	862.614815868819	-1.3301	1.0845e-08	2.9779e-07	-//-
C1.530	2868.88704327685	7263.10248120867	-1.3401	4.3617e-10	1.6218e-08	sp|P25502|PUT3_YEAST Proline utilization trans-activator OS=Saccharomyces cerevisiae (strain ATCC 204508 / S288c) GN=PUT3 PE=1 SV=1//4.16669e-08
C1.531	200.040892332037	963.191990021795	-2.2675	2.3316e-20	2.5608e-18	sp|Q12740|P5CR_ZALAR Pyrroline-5-carboxylate reductase OS=Zalerion arboricola GN=P5CR PE=2 SV=1//2.37211e-22
C1.536	3980.65476241817	8292.36589138403	-1.0588	5.8252e-07	1.1882e-05	-//-
C1.558	1851.10656711849	3939.31247120364	-1.0896	0.0029409	0.021825	sp|Q2US83|EGLD_ASPOR Probable endo-beta-1,4-glucanase D OS=Aspergillus oryzae (strain ATCC 42149 / RIB 40) GN=eglD PE=3 SV=1//1.17323e-18
C1.562	1018.82025527563	2234.92359402186	-1.1333	2.926e-07	6.2542e-06	-//-
C1.599	526.660305751879	1413.81947420922	-1.4247	7.5867e-06	0.00012394	sp|P09805|KTXA_KLULA Killer toxin subunits alpha/beta OS=Kluyveromyces lactis (strain ATCC 8585 / CBS 2359 / DSM 70799 / NBRC 1267 / NRRL Y-1140 / WM37) PE=1 SV=1//6.61972e-36
C1.600	540.602618419828	1321.26006280178	-1.2893	1.4705e-08	3.9027e-07	-//-
C1.605	735.329763946728	3398.00386653138	-2.2082	0.00024583	0.0027422	sp|A1CSW4|DPP5_ASPCL Probable dipeptidyl-peptidase 5 OS=Aspergillus clavatus (strain ATCC 1007 / CBS 513.65 / DSM 816 / NCTC 3887 / NRRL 1) GN=dpp5 PE=3 SV=1//1.82189e-14
C1.615	136.770338390332	545.449999783718	-1.9957	2.2898e-09	7.4643e-08	sp|Q10097|YAOI_SCHPO Uncharacterized transporter C11D3.18C OS=Schizosaccharomyces pombe (strain 972 / ATCC 24843) GN=SPAC11D3.18c PE=3 SV=1//1.24921e-32
C1.622	100.644873919609	314.119779167221	-1.642	7.1643e-09	2.0961e-07	-//-
C1.629	421.815352935986	853.58218140175	-1.0169	0.0023306	0.017987	sp|Q44471|TTUC1_AGRVI Probable tartrate dehydrogenase/decarboxylase TtuC OS=Agrobacterium vitis GN=ttuC PE=2 SV=1//1.93642e-06
C1.631	462.990863628684	2230.86820920125	-2.2685	7.4817e-23	1.0272e-20	sp|P56221|SCYD_MAGO7 Scytalone dehydratase OS=Magnaporthe oryzae (strain 70-15 / ATCC MYA-4617 / FGSC 8958) GN=SDH1 PE=1 SV=1//1.45285e-39
C1.64	393.659169329166	655.225937811487	-0.73505	0.0018089	0.014559	sp|P86491|6HN3M_PSEFL 6-hydroxynicotinate 3-monooxygenase OS=Pseudomonas fluorescens PE=1 SV=1//4.15714e-30
C1.662	190.2871845678	309.078876399611	-0.6998	0.0069161	0.04359	-//-
C1.663	211.479756989339	385.062132539457	-0.86457	0.00090073	0.0081088	sp|Q7Z494|NPHP3_HUMAN Nephrocystin-3 OS=Homo sapiens GN=NPHP3 PE=1 SV=1//3.83944e-06
C1.669	1671.77636239088	2545.22229471614	-0.60641	0.0051931	0.034648	-//-
C1.684	138.609076944852	952.971357820633	-2.7814	6.6092e-08	1.6159e-06	sp|Q07598|NLTP_CHICK Non-specific lipid-transfer protein (Fragment) OS=Gallus gallus GN=SCP2 PE=2 SV=1//8.606e-114
C1.685	275.598470104328	577.332142435172	-1.0668	9.6091e-06	0.00015416	sp|O59674|YB8B_SCHPO Uncharacterized mitochondrial carrier C29A3.11c OS=Schizosaccharomyces pombe (strain 972 / ATCC 24843) GN=SPBC29A3.11c PE=3 SV=1//3.5931e-09
C1.689	144.005507846537	314.009622598226	-1.1247	2.1133e-05	0.00031496	sp|Q9SK39|SBP3_ARATH Probable steroid-binding protein 3 OS=Arabidopsis thaliana GN=MP3 PE=1 SV=1//1.06716e-14
C1.693	222.244558889415	470.980687266156	-1.0835	0.00036623	0.0038449	sp|P55487|Y4ID_RHISN Uncharacterized monooxygenase y4iD OS=Rhizobium sp. (strain NGR234) GN=NGR_a03290 PE=3 SV=1//2.61286e-54
C1.694	233.492428680867	970.664177418738	-2.0556	1.6416e-17	1.4649e-15	-//-
C1.698	114.139723748169	269.245780587398	-1.2381	1.4261e-05	0.00022181	sp|Q8N0X4|CLYBL_HUMAN Citrate lyase subunit beta-like protein, mitochondrial OS=Homo sapiens GN=CLYBL PE=1 SV=2//7.08384e-33
C1.711	5162.4650267425	11656.9634164779	-1.1751	0.00035746	0.0037611	-//-
C1.712	1996.08151451352	3378.91604559329	-0.75939	0.00049335	0.0049731	sp|Q9EQ20|MMSA_MOUSE Methylmalonate-semialdehyde dehydrogenase [acylating], mitochondrial OS=Mus musculus GN=Aldh6a1 PE=1 SV=1//3.5429e-173
C1.717	382.486125946501	612.610097848432	-0.67956	0.0040137	0.028147	-//-
C1.72	825.078577211814	3356.20894229178	-2.0242	8.2517e-13	4.3636e-11	sp|O59952|LIP_THELA Lipase OS=Thermomyces lanuginosus GN=LIP PE=1 SV=1//4.70095e-31
C1.720	837.689662815103	1793.30459802335	-1.0981	6.0238e-07	1.2217e-05	sp|Q8TG42|MP1_ASPFL Cell wall mannoprotein 1 OS=Aspergillus flavus GN=mp1 PE=2 SV=1//1.07e-29
C1.721	3156.35737565862	4874.43640044208	-0.62697	0.0038198	0.027107	sp|A2Q9L8|ACRB_ASPNC Probable ubiquitination network signaling protein acrB OS=Aspergillus niger (strain CBS 513.88 / FGSC A1513) GN=acrB PE=3 SV=2//0
C1.730	4587.35725271546	13750.5194709313	-1.5838	3.1902e-13	1.8075e-11	-//-
C1.742	1308.13082182526	4257.76297556633	-1.7026	1.8776e-09	6.2636e-08	sp|Q1K615|CARD_NEUCR Beta-apo-4&apos;-carotenal oxygenase OS=Neurospora crassa (strain ATCC 24698 / 74-OR23-1A / CBS 708.71 / DSM 1257 / FGSC 987) GN=ylo-1 PE=1 SV=1//2.66486e-19
C1.745	224.439035424744	704.200457304599	-1.6497	8.2081e-05	0.0010427	sp|Q9RPT1|RHLG_PSEAE Rhamnolipids biosynthesis 3-oxoacyl-[acyl-carrier-protein] reductase OS=Pseudomonas aeruginosa (strain ATCC 15692 / PAO1 / 1C / PRS 101 / LMG 12228) GN=rhlG PE=1 SV=1//9.35093e-13
C1.746	887.48195283897	1702.92254243822	-0.94022	2.6272e-05	0.00038592	sp|P38747|OTU2_YEAST OTU domain-containing protein 2 OS=Saccharomyces cerevisiae (strain ATCC 204508 / S288c) GN=OTU2 PE=1 SV=1//1.39258e-24
C1.749	983.458770268303	2091.56061035689	-1.0886	7.6398e-07	1.5235e-05	sp|O05218|YWRD_BACSU Putative gamma-glutamyltransferase YwrD OS=Bacillus subtilis (strain 168) GN=ywrD PE=1 SV=1//2.42977e-64
C1.760	3507.77138712211	5579.24855900248	-0.66952	0.0017111	0.013874	sp|P55809|SCOT1_HUMAN Succinyl-CoA:3-ketoacid coenzyme A transferase 1, mitochondrial OS=Homo sapiens GN=OXCT1 PE=1 SV=1//8.64609e-178
C1.764	7498.97732112844	13132.2500343789	-0.80835	0.00013643	0.0016564	sp|Q9P3U1|YKX5_SCHPO Uncharacterized RNA-binding protein C328.05 OS=Schizosaccharomyces pombe (strain 972 / ATCC 24843) GN=SPAC328.05 PE=3 SV=3//7.12338e-08
C1.794	231.4832100151	500.59067809116	-1.1127	8.4334e-06	0.00013714	sp|Q96QU6|1A1L1_HUMAN 1-aminocyclopropane-1-carboxylate synthase-like protein 1 OS=Homo sapiens GN=ACCS PE=1 SV=1//7.80406e-29
C1.800	2975.3574168744	8741.2322378227	-1.5548	3.3448e-13	1.8802e-11	sp|Q757H2|CSR1_ASHGO Phosphatidylinositol transfer protein CSR1 OS=Ashbya gossypii (strain ATCC 10895 / CBS 109.51 / FGSC 9923 / NRRL Y-1056) GN=CSR1 PE=3 SV=2//1.55173e-64
C1.802	213.245477287477	340.056987576116	-0.67326	0.0078711	0.0484	sp|Q09738|UBP8_SCHPO Probable ubiquitin carboxyl-terminal hydrolase 8 OS=Schizosaccharomyces pombe (strain 972 / ATCC 24843) GN=ubp8 PE=3 SV=1//1.08812e-32
C1.804	2136.29848871211	3427.3894421529	-0.682	0.0015681	0.012912	sp|P39721|AIM2_YEAST Protein AIM2 OS=Saccharomyces cerevisiae (strain ATCC 204508 / S288c) GN=AIM2 PE=1 SV=1//4.30578e-30
C1.819	557.469590186922	2150.2266526983	-1.9475	1.2458e-10	4.9842e-09	sp|O43772|MCAT_HUMAN Mitochondrial carnitine/acylcarnitine carrier protein OS=Homo sapiens GN=SLC25A20 PE=1 SV=1//1.12039e-18
C1.822	286.436290260786	951.472091085614	-1.7319	2.8273e-07	6.0795e-06	sp|Q561R9|LACB2_RAT Beta-lactamase-like protein 2 OS=Rattus norvegicus GN=Lactb2 PE=2 SV=1//1.54345e-49
C1.857	1842.46079026682	8299.93329653842	-2.1715	7.7221e-09	2.2229e-07	sp|P22009|POX18_CANTR Oleate-induced peroxisomal protein POX18 OS=Candida tropicalis GN=POX18 PE=1 SV=3//3.08481e-19
C1.87	288.673916996796	509.375013000874	-0.81929	0.00099002	0.0087798	sp|P08158|AMDS_EMENI Acetamidase OS=Emericella nidulans (strain FGSC A4 / ATCC 38163 / CBS 112.46 / NRRL 194 / M139) GN=amdS PE=2 SV=1//2.02361e-14
C1.872	108.660921289003	208.711178638572	-0.94167	0.00083095	0.0075627	-//-
C1.878	1116.73688941916	1692.29447787682	-0.59969	0.0056712	0.037008	sp|Q5AL29|REXO3_CANAL RNA exonuclease 3 OS=Candida albicans (strain SC5314 / ATCC MYA-2876) GN=REX3 PE=3 SV=1//1.32018e-24
C1.89	20.3836346050545	60.7084116389748	-1.5745	0.00062318	0.0060446	sp|Q9P5M9|MUG14_SCHPO Meiotically up-regulated gene 14 protein OS=Schizosaccharomyces pombe (strain 972 / ATCC 24843) GN=mug14 PE=1 SV=1//2.18153e-44
C1.895	366.987794448461	752.141166294407	-1.0353	1.4227e-05	0.00022176	-//-
C1.898	1486.10111450677	3490.89348572152	-1.2321	2.4969e-08	6.3889e-07	sp|O00219|HYAS3_HUMAN Hyaluronan synthase 3 OS=Homo sapiens GN=HAS3 PE=2 SV=3//1.65663e-15
C1.899	2479.75382276907	4718.50545920471	-0.92813	1.4125e-05	0.00022066	-//-
C1.917	478.580919985303	803.449017949075	-0.74744	0.0032976	0.024047	sp|A1CED0|DOHH_ASPCL Deoxyhypusine hydroxylase OS=Aspergillus clavatus (strain ATCC 1007 / CBS 513.65 / DSM 816 / NCTC 3887 / NRRL 1) GN=lia1 PE=3 SV=1//2.86981e-16
C1.932	383.677053494685	621.922858433433	-0.69684	0.0050361	0.033822	sp|C4YTQ0|PRM10_CANAW Pheromone-regulated membrane protein 10 OS=Candida albicans (strain WO-1) GN=CAWG_05545 PE=3 SV=1//3.07069e-139
C1.935	830.656337139182	1527.4004464675	-0.87875	0.0022848	0.017748	sp|Q9LVQ8|P2C80_ARATH Probable protein phosphatase 2C 80 OS=Arabidopsis thaliana GN=At5g66720 PE=2 SV=1//3.75987e-14
C1.940	1247.25328443342	3100.93737911612	-1.3139	1.6964e-09	5.7671e-08	sp|Q9P6M1|GST3_SCHPO Glutathione S-transferase 3 OS=Schizosaccharomyces pombe (strain 972 / ATCC 24843) GN=gst3 PE=1 SV=3//4.45554e-13
C1.962	323.217110886538	518.481453657566	-0.68179	0.0048808	0.032934	-//-
C1.989	807.033334963378	5220.19581178209	-2.6934	0.00019713	0.0022517	sp|P54202|ADH2_EMENI Alcohol dehydrogenase 2 OS=Emericella nidulans (strain FGSC A4 / ATCC 38163 / CBS 112.46 / NRRL 194 / M139) GN=alcB PE=3 SV=2//1.93095e-11
C1.99	279.820871907621	1045.39962284455	-1.9015	2.5901e-15	1.9261e-13	sp|Q12559|AMDS_ASPOR Acetamidase OS=Aspergillus oryzae (strain ATCC 42149 / RIB 40) GN=amdS PE=3 SV=2//1.29669e-10
C2.1	1221.07071444038	1844.23616020078	-0.59488	0.0062338	0.040057	-//-
C2.10	312.152690812243	841.56953049312	-1.4308	2.3891e-09	7.7176e-08	-//-
C2.1000	75.2467981445678	157.05639128119	-1.0616	0.0010784	0.0094463	-//-
C2.1034	272.164491362917	589.441640380697	-1.1149	0.00032117	0.0034478	sp|P23622|CYS14_NEUCR Sulfate permease 2 OS=Neurospora crassa (strain ATCC 24698 / 74-OR23-1A / CBS 708.71 / DSM 1257 / FGSC 987) GN=cys-14 PE=2 SV=3//0
C2.1038	58.8852171758582	209.140284490917	-1.8285	7.3025e-09	2.1279e-07	sp|Q08777|MCH5_YEAST Riboflavin transporter MCH5 OS=Saccharomyces cerevisiae (strain ATCC 204508 / S288c) GN=MCH5 PE=1 SV=2//9.99817e-31
C2.1059	742.191984433264	2101.87467120704	-1.5018	0.00043204	0.0044378	sp|Q75A82|ANT1_ASHGO Peroxisomal adenine nucleotide transporter 1 OS=Ashbya gossypii (strain ATCC 10895 / CBS 109.51 / FGSC 9923 / NRRL Y-1056) GN=ANT1 PE=3 SV=1//1.81683e-41
C2.1060	379.881599776177	884.017873693285	-1.2185	0.00042327	0.0043793	sp|Q9Y6Z8|PALB_ASPOR Calpain-like protease palB/RIM13 OS=Aspergillus oryzae (strain ATCC 42149 / RIB 40) GN=palB PE=3 SV=1//1.01164e-61
C2.1064	589.296018293159	971.504555772533	-0.72123	0.0016593	0.0136	sp|Q92887|MRP2_HUMAN Canalicular multispecific organic anion transporter 1 OS=Homo sapiens GN=ABCC2 PE=1 SV=3//8.2729e-125
C2.1066	224.566365335311	784.600710855037	-1.8048	1.4229e-13	8.4653e-12	-//-
C2.1090	1811.28429385839	2759.05970273558	-0.60716	0.0053287	0.035223	sp|P21192|ACE2_YEAST Metallothionein expression activator OS=Saccharomyces cerevisiae (strain ATCC 204508 / S288c) GN=ACE2 PE=1 SV=1//1.66645e-06
C2.1093	295.9184397541	561.061626918833	-0.92296	0.00014616	0.0017507	sp|O14242|YELB_SCHPO Putative pyridoxal kinase C6F6.11c OS=Schizosaccharomyces pombe (strain 972 / ATCC 24843) GN=SPAC6F6.11c PE=3 SV=2//9.18235e-26
C2.1124	568.41996249563	1418.09312113507	-1.3189	3.6367e-09	1.1239e-07	sp|P87159|NIF1_SCHPO Mitosis inhibitor nif1 OS=Schizosaccharomyces pombe (strain 972 / ATCC 24843) GN=nif1 PE=1 SV=1//2.27755e-15
C2.1125	1200.56910322586	8367.57053108751	-2.8011	0.00018594	0.0021444	-//-
C2.1135	605.676305864065	918.583440672639	-0.60086	0.0069763	0.043841	sp|Q9GUC9|YFEF9_CAEEL Uncharacterized protein F14F9.5 OS=Caenorhabditis elegans GN=F14F9.5 PE=1 SV=2//6.45942e-32
C2.114	769.063707480917	1329.49813868531	-0.78971	0.00040379	0.0042082	sp|P38972|PUR4_YEAST Phosphoribosylformylglycinamidine synthase OS=Saccharomyces cerevisiae (strain ATCC 204508 / S288c) GN=ADE6 PE=1 SV=2//0
C2.1144	123.239883509784	230.752818707321	-0.90488	0.0013781	0.011657	-//-
C2.1146	88.8689778836944	243.120769278672	-1.4519	6.6772e-07	1.3504e-05	sp|Q3AC64|MTAD_CARHZ 5-methylthioadenosine/S-adenosylhomocysteine deaminase OS=Carboxydothermus hydrogenoformans (strain ATCC BAA-161 / DSM 6008 / Z-2901) GN=mtaD PE=3 SV=1//6.93602e-08
C2.115	616.744342243172	1277.0487927444	-1.0501	3.2655e-06	5.9019e-05	sp|Q96RT8|GCP5_HUMAN Gamma-tubulin complex component 5 OS=Homo sapiens GN=TUBGCP5 PE=1 SV=1//3.90773e-11
C2.1156	64.5269545975782	241.287876373038	-1.9028	3.6112e-08	9.0458e-07	-//-
C2.1169	323.482932161175	826.326512552826	-1.353	1.1608e-08	3.1751e-07	-//-
C2.1170	53.5711578316527	120.200839124492	-1.1659	0.00076224	0.0070946	-//-
C2.123	82.7272741208075	400.985028675499	-2.2771	5.4167e-16	4.2032e-14	sp|Q84MB6|DIOX2_ARATH Probable 2-oxoglutarate-dependent dioxygenase At3g49630 OS=Arabidopsis thaliana GN=At3g50210 PE=2 SV=1//6.35771e-26
C2.126	158.417918799952	4856.74221348881	-4.9382	1.032e-81	1.2279e-78	-//-
C2.130	3623.630377202	6060.36770832017	-0.74197	0.0004552	0.0046491	sp|Q5AU62|NMRA_EMENI Nitrogen metabolite repression protein nmrA OS=Emericella nidulans (strain FGSC A4 / ATCC 38163 / CBS 112.46 / NRRL 194 / M139) GN=nmrA PE=1 SV=1//0
C2.135	65.764648651254	140.551569417178	-1.0957	0.00051563	0.0051269	sp|Q91854|TRCB_XENLA Beta-TrCP OS=Xenopus laevis GN=fbxw1 PE=2 SV=1//2.551e-15
C2.14	4153.95032399592	10270.6267610315	-1.306	1.304e-09	4.4972e-08	-//-
C2.15	372.116595923103	827.995748836782	-1.1539	0.0043357	0.029733	sp|P21228|ALCR_EMENI Regulatory protein alcR OS=Emericella nidulans (strain FGSC A4 / ATCC 38163 / CBS 112.46 / NRRL 194 / M139) GN=alcR PE=1 SV=2//1.79122e-73
C2.17	1033.58478790504	1738.7848963655	-0.75042	0.00049688	0.0049821	sp|P13913|ARY1_CHICK Arylamine N-acetyltransferase, pineal gland isozyme NAT-10 OS=Gallus gallus PE=2 SV=1//2.27267e-09
C2.188	2521.92502476116	5893.76109364267	-1.2247	1.4044e-08	3.7412e-07	-//-
C2.2	417.145488293305	1305.80057186471	-1.6463	6.1548e-13	3.3799e-11	-//-
C2.208	3492.52528221466	5480.88235634085	-0.65014	0.0022992	0.017802	-//-
C2.21	1024.59898844808	9662.29031010888	-3.2373	4.1165e-37	1.1755e-34	sp|P49374|HGT1_KLULA High-affinity glucose transporter OS=Kluyveromyces lactis (strain ATCC 8585 / CBS 2359 / DSM 70799 / NBRC 1267 / NRRL Y-1140 / WM37) GN=HGT1 PE=3 SV=1//1.81137e-117
C2.23	96.9580435094707	249.862734890815	-1.3657	0.00058687	0.0057236	sp|P38993|FET3_YEAST Iron transport multicopper oxidase FET3 OS=Saccharomyces cerevisiae (strain ATCC 204508 / S288c) GN=FET3 PE=1 SV=2//6.09923e-73
C2.26	8.69946342771868	41.8181249158893	-2.2651	0.00011313	0.0013974	-//-
C2.262	10434.7736208023	29462.5833467537	-1.4975	0.00031464	0.0033829	-//-
C2.265	1580.85713633222	8818.42174680083	-2.4798	5.1017e-11	2.1424e-09	sp|Q00298|CUTI_BOTFU Cutinase OS=Botryotinia fuckeliana GN=cutA PE=3 SV=1//1.85742e-19
C2.267	1377.76606314287	2442.10189025637	-0.82579	0.0070783	0.044326	-//-
C2.268	585.139089597555	4401.17698649793	-2.911	4.4754e-36	1.2289e-33	-//-
C2.274	192.232738278283	333.155205483508	-0.79334	0.0014771	0.012362	-//-
C2.276	5055.28473987867	8570.48611923748	-0.76158	0.004244	0.029274	sp|O94528|CAF5_SCHPO Caffeine resistance protein 5 OS=Schizosaccharomyces pombe (strain 972 / ATCC 24843) GN=caf5 PE=3 SV=1//5.0174e-62
C2.279	261.455809269432	449.701779220367	-0.7824	0.002994	0.022173	sp|Q4WA22|DCL2_ASPFU Dicer-like protein 2 OS=Neosartorya fumigata (strain ATCC MYA-4609 / Af293 / CBS 101355 / FGSC A1100) GN=dcl2 PE=3 SV=2//3.13571e-13
C2.29	26.699434784	96.6739255304061	-1.8563	0.0034728	0.025119	-//-
C2.309	154.725351393527	560.504531146599	-1.857	0.0010727	0.0094076	-//-
C2.31	394.934276587235	693.739889506088	-0.81278	0.0021432	0.016776	-//-
C2.317	997.751396459844	1819.31945276308	-0.86665	7.0461e-05	0.00091591	sp|Q49W60|2NPD_STAS1 Probable nitronate monooxygenase OS=Staphylococcus saprophyticus subsp. saprophyticus (strain ATCC 15305 / DSM 20229) GN=SSP1854 PE=3 SV=1//8.95614e-26
C2.32	176.655651527575	432.81051481064	-1.2928	5.4982e-07	1.1279e-05	-//-
C2.328	513.59421216051	1024.44282054574	-0.99614	1.6167e-05	0.00024874	-//-
C2.33	382.696139953616	105835.590938428	-8.1114	5.0868e-176	3.6314e-172	sp|Q9Y7G5|PHACA_EMEND Phenylacetate 2-hydroxylase OS=Emericella nidulans GN=phacA PE=1 SV=1//0
C2.339	925.824216752031	14728.2036890473	-3.9917	1.1901e-24	1.77e-22	-//-
C2.34	225.32099149761	718.054365078869	-1.6721	1.2501e-11	5.6485e-10	sp|Q28379|MX1_HORSE Interferon-induced GTP-binding protein Mx1 OS=Equus caballus GN=MX1 PE=2 SV=1//1.10995e-36
C2.340	206.995150216221	504.124633841327	-1.2842	7.1138e-05	0.00092169	sp|O94493|YC7C_SCHPO Uncharacterized esterase/lipase C417.12 OS=Schizosaccharomyces pombe (strain 972 / ATCC 24843) GN=SPCC417.12 PE=3 SV=2//5.30059e-07
C2.342	623.79606198222	1413.71179042627	-1.1803	1.5828e-07	3.5202e-06	sp|O94305|MGLL_SCHPO Putative monoglyceride lipase OS=Schizosaccharomyces pombe (strain 972 / ATCC 24843) GN=SPCC5E4.05c PE=1 SV=1//1.38706e-12
C2.352	60.841932339846	157.307847302174	-1.3705	0.00072582	0.0068269	sp|P58137|ACOT8_MOUSE Acyl-coenzyme A thioesterase 8 OS=Mus musculus GN=Acot8 PE=1 SV=1//3.61562e-15
C2.360	216.494198159325	391.509978823985	-0.85472	0.00080427	0.0074079	sp|Q6MWE5|VIT11_ORYSJ Vacuolar iron transporter 1.1 OS=Oryza sativa subsp. japonica GN=VIT1.1 PE=2 SV=1//3.36852e-29
C2.394	159.902727526068	267.416727822976	-0.7419	0.0051846	0.034624	-//-
C2.404	669.248286132396	2289.69022788191	-1.7745	2.2797e-15	1.7132e-13	sp|P11182|ODB2_HUMAN Lipoamide acyltransferase component of branched-chain alpha-keto acid dehydrogenase complex, mitochondrial OS=Homo sapiens GN=DBT PE=1 SV=3//5.42427e-06
C2.405	547.57015844899	3248.26547541634	-2.5686	9.5466e-25	1.4816e-22	sp|P45723|PLC_STAAE 1-phosphatidylinositol phosphodiesterase OS=Staphylococcus aureus (strain Newman) GN=plc PE=1 SV=2//5.43192e-19
C2.478	74.591441989539	153.001006460577	-1.0365	0.00091299	0.0081985	sp|Q9RPT1|RHLG_PSEAE Rhamnolipids biosynthesis 3-oxoacyl-[acyl-carrier-protein] reductase OS=Pseudomonas aeruginosa (strain ATCC 15692 / PAO1 / 1C / PRS 101 / LMG 12228) GN=rhlG PE=1 SV=1//3.35154e-29
C2.479	400.143641466952	857.11366436587	-1.099	3.8839e-05	0.00054796	sp|Q4WQ08|ADMB_ASPFU Disintegrin and metalloproteinase domain-containing protein B OS=Neosartorya fumigata (strain ATCC MYA-4609 / Af293 / CBS 101355 / FGSC A1100) GN=ADM-B PE=3 SV=2//0
C2.484	306.593324948003	588.877548003621	-0.94164	8.4626e-05	0.0010693	sp|Q2TBR0|PCCB_BOVIN Propionyl-CoA carboxylase beta chain, mitochondrial OS=Bos taurus GN=PCCB PE=2 SV=1//1.08854e-21
C2.488	148.300927906212	312.248063096169	-1.0742	8.33e-05	0.0010544	sp|O74738|SET10_SCHPO Ribosomal lysine N-methyltransferase set10 OS=Schizosaccharomyces pombe (strain 972 / ATCC 24843) GN=set10 PE=3 SV=1//8.29857e-25
C2.494	2794.008952719	10978.0629526931	-1.9742	2.3767e-08	6.1035e-07	sp|Q05493|THIK_YARLI 3-ketoacyl-CoA thiolase, peroxisomal OS=Yarrowia lipolytica (strain CLIB 122 / E 150) GN=POT1 PE=3 SV=1//3.13257e-123
C2.506	209.397520067191	392.746952791967	-0.90736	0.00035555	0.0037548	sp|Q29RZ5|TNG2_BOVIN Transport and Golgi organization protein 2 homolog OS=Bos taurus GN=TANGO2 PE=2 SV=1//1.39771e-15
C2.514	5976.10929321903	9336.08885958648	-0.64361	0.0025544	0.019379	-//-
C2.53	350.534488621173	559.175917638099	-0.67375	0.0051653	0.03456	sp|Q4WE62|CWC27_ASPFU Peptidyl-prolyl isomerase cwc27 OS=Neosartorya fumigata (strain ATCC MYA-4609 / Af293 / CBS 101355 / FGSC A1100) GN=cwc27 PE=3 SV=1//6.02888e-173
C2.550	411.621727481053	720.435989796732	-0.80755	0.00041272	0.004295	-//-
C2.565	206.467123971758	386.912175118403	-0.90609	0.00034196	0.0036433	sp|Q9Y7D1|LOVD_ASPTE Acyltransferase LovD OS=Aspergillus terreus GN=lovD PE=1 SV=1//3.30163e-11
C2.566	638.74404432879	2079.70256843235	-1.7031	7.5034e-09	2.1775e-07	-//-
C2.578	1235.46229810012	2097.10442516647	-0.76335	0.00042316	0.0043793	-//-
C2.585	290.267349031281	552.224475634019	-0.92787	0.00014927	0.0017775	sp|Q944I4|GLYK_ARATH D-glycerate 3-kinase, chloroplastic OS=Arabidopsis thaliana GN=GLYK PE=1 SV=2//1.13352e-20
C2.590	144.378144277138	316.172301533263	-1.1309	3.9487e-05	0.00055492	sp|O42645|YF94_SCHPO RCC1 repeat-containing protein C10F6.04 OS=Schizosaccharomyces pombe (strain 972 / ATCC 24843) GN=SPAC10F6.04 PE=3 SV=1//9.79066e-19
C2.60	12460.5492562287	33922.8779984441	-1.4449	5.9627e-06	0.0001004	-//-
C2.626	501.636674559845	854.539712929382	-0.7685	0.00065763	0.0062879	-//-
C2.628	88.5956114603648	578.530293237735	-2.7071	4.074e-24	5.9356e-22	-//-
C2.629	134.077703666241	861.487998469832	-2.6838	1.9716e-25	3.2733e-23	sp|Q8L799|MIOX1_ARATH Inositol oxygenase 1 OS=Arabidopsis thaliana GN=MIOX1 PE=2 SV=1//1.64787e-73
C2.63	300.140841557393	552.146145625601	-0.87941	0.00080873	0.0074305	sp|O74414|YJL1_SCHPO Uncharacterized protein C14G10.01 OS=Schizosaccharomyces pombe (strain 972 / ATCC 24843) GN=SPCC14G10.01 PE=1 SV=1//6.37766e-37
C2.630	243.95942055913	1184.43093571218	-2.2795	4.7837e-20	5.0971e-18	sp|Q3ZFI7|GAR1_HYPJE D-galacturonate reductase OS=Hypocrea jecorina GN=gar1 PE=1 SV=1//3.18593e-110
C2.635	549.232679895977	1383.64402365197	-1.333	0.00073029	0.0068599	sp|Q54P77|4CL1_DICDI Probable 4-coumarate--CoA ligase 1 OS=Dictyostelium discoideum GN=4cl1 PE=3 SV=1//2.44054e-83
C2.671	1134.04440395509	2155.81833831088	-0.92676	2.416e-05	0.00035637	sp|P43567|AGX1_YEAST Alanine--glyoxylate aminotransferase 1 OS=Saccharomyces cerevisiae (strain ATCC 204508 / S288c) GN=AGX1 PE=1 SV=1//4.53953e-93
C2.698	1040.86129940952	1937.55446348996	-0.89646	0.0015474	0.012799	sp|P53326|YG5L_YEAST Uncharacterized protein YGR266W OS=Saccharomyces cerevisiae (strain ATCC 204508 / S288c) GN=YGR266W PE=1 SV=1//1.09377e-104
C2.708	6092.88247357602	11084.2625335884	-0.86332	4.2359e-05	0.00058833	-//-
C2.787	85.0192125110021	2530.23951851014	-4.8953	7.4768e-13	4.0133e-11	-//-
C2.788	2597.80673138816	40022.6607376607	-3.9455	1.1077e-11	5.0693e-10	-//-
C2.812	949.407997571036	1587.54997322577	-0.7417	0.0011275	0.0097919	-//-
C2.827	217.969653584343	616.070247408975	-1.499	2.9097e-09	9.1913e-08	sp|Q0VCN1|NMRL1_BOVIN NmrA-like family domain-containing protein 1 OS=Bos taurus GN=NMRAL1 PE=2 SV=1//8.34644e-20
C2.829	282.204535156395	824.281670469207	-1.5464	1.7595e-10	6.7897e-09	-//-
C2.84	339.569651093218	4075.71275436518	-3.5853	2.8404e-05	0.00041382	sp|P15710|PHO4_NEUCR Phosphate-repressible phosphate permease pho-4 OS=Neurospora crassa (strain ATCC 24698 / 74-OR23-1A / CBS 708.71 / DSM 1257 / FGSC 987) GN=pho-4 PE=1 SV=1//2.36022e-91
C2.85	118.197382436502	320.702611976479	-1.44	5.0773e-05	0.00068808	sp|P47159|YJ94_YEAST Uncharacterized membrane protein YJR124C OS=Saccharomyces cerevisiae (strain ATCC 204508 / S288c) GN=YJR124C PE=1 SV=1//5.26557e-66
C2.852	24.0780101638851	60.3964589604661	-1.3267	0.0026165	0.019725	sp|B5BP49|YP55_SCHPO Uncharacterized transporter C460.05 OS=Schizosaccharomyces pombe (strain 972 / ATCC 24843) GN=SPBC460.05 PE=3 SV=1//2.6508e-50
C2.853	48.9574129955622	105.004324632039	-1.1008	0.0021918	0.017082	sp|Q10248|YD1K_SCHPO Uncharacterized mitochondrial carrier C4G9.20c OS=Schizosaccharomyces pombe (strain 972 / ATCC 24843) GN=SPAC4G9.20c PE=3 SV=2//4.47824e-08
C2.86	111.136309396355	270.160648808401	-1.2815	6.9597e-06	0.00011448	-//-
C2.896	189.613121810574	356.044220510893	-0.909	0.00050385	0.0050238	sp|P87174|DPB4_SCHPO DNA polymerase epsilon subunit D OS=Schizosaccharomyces pombe (strain 972 / ATCC 24843) GN=dpb4 PE=1 SV=1//9.10756e-07
C2.900	823.095610296937	1306.21568450737	-0.66626	0.0021964	0.0171	-//-
C2.906	713.458887385014	1157.29804928677	-0.69786	0.0028132	0.021007	-//-
C2.918	428.790438113841	1182.77953277912	-1.4638	0.00057207	0.0056099	sp|P38680|MTR_NEUCR N amino acid transport system protein OS=Neurospora crassa (strain ATCC 24698 / 74-OR23-1A / CBS 708.71 / DSM 1257 / FGSC 987) GN=mtr PE=3 SV=2//2.23899e-32
C2.939	36.5355141057176	101.984117669895	-1.481	4.5472e-05	0.00062428	-//-
C2.979	454.881283248305	741.01402983225	-0.70401	0.002547	0.019349	sp|Q1MTR5|YG66_SCHPO Uncharacterized RING finger membrane protein C15C4.06c OS=Schizosaccharomyces pombe (strain 972 / ATCC 24843) GN=SPBC15C4.06c PE=3 SV=1//6.47439e-09
C2.997	212.226838002946	580.607645559513	-1.452	4.5442e-09	1.3864e-07	-//-
C3.100	618.963262376985	1257.57026736608	-1.0227	5.9615e-06	0.0001004	sp|O13632|PVH1_SCHPO Tyrosine-protein phosphatase yvh1 OS=Schizosaccharomyces pombe (strain 972 / ATCC 24843) GN=yvh1 PE=3 SV=1//3.2575e-28
C3.1004	483.518726594096	4051.77472809866	-3.0669	1.114e-27	2.3391e-25	sp|B5WWZ9|FAO2_LOTJA Long-chain-alcohol oxidase FAO2 OS=Lotus japonicus GN=FAO2 PE=2 SV=1//1.7739e-61
C3.1012	379.789874917599	630.476043459103	-0.73124	0.001698	0.013807	-//-
C3.1013	2.40236985097004	27.7770979193704	-3.5314	1.5085e-05	0.0002326	sp|Q1ZXQ1|FAAA_DICDI Fumarylacetoacetase OS=Dictyostelium discoideum GN=fah PE=3 SV=1//1.70567e-06
C3.1014	5.06875282417125	282.712562138371	-5.8016	2.8826e-42	1.0289e-39	-//-
C3.1015	9.09080646051623	62.0377088250572	-2.7707	1.2898e-07	2.9419e-06	sp|P53389|HOL1_YEAST Protein HOL1 OS=Saccharomyces cerevisiae (strain ATCC 204508 / S288c) GN=HOL1 PE=1 SV=1//3.76027e-15
C3.1016	469.415287115999	1107.26036551583	-1.2381	1.1812e-07	2.7202e-06	sp|Q12559|AMDS_ASPOR Acetamidase OS=Aspergillus oryzae (strain ATCC 42149 / RIB 40) GN=amdS PE=3 SV=2//9.33665e-60
C3.1017	55.117823360646	329.649236152706	-2.5803	3.1436e-09	9.8001e-08	-//-
C3.1018	13.4311848732771	71.7858881896614	-2.4181	1.5016e-07	3.371e-06	sp|P17064|FCY2_YEAST Purine-cytosine permease FCY2 OS=Saccharomyces cerevisiae (strain ATCC 204508 / S288c) GN=FCY2 PE=1 SV=2//8.61191e-48
C3.1031	351.635499463184	889.38924616788	-1.3387	1.8417e-08	4.8338e-07	sp|Q09922|YAKB_SCHPO Uncharacterized transcriptional regulatory protein C1F7.11c OS=Schizosaccharomyces pombe (strain 972 / ATCC 24843) GN=SPAC1F7.11c PE=3 SV=1//3.35942e-06
C3.1035	652.73312350223	1019.81319027958	-0.64374	0.0052859	0.035038	sp|Q6C097|HEM3_YARLI Porphobilinogen deaminase OS=Yarrowia lipolytica (strain CLIB 122 / E 150) GN=HEM3 PE=3 SV=1//9.26938e-48
C3.199	911.631173106831	1590.73246945443	-0.80317	0.00024199	0.0027161	-//-
C3.201	5663.73330625469	11149.5554394008	-0.97716	3.5537e-06	6.3045e-05	-//-
C3.214	644.986826251353	1458.30881935179	-1.177	1.0626e-07	2.471e-06	-//-
C3.226	736.960296646539	1231.64705216687	-0.74093	0.00086627	0.0078282	sp|P07871|THIKB_RAT 3-ketoacyl-CoA thiolase B, peroxisomal OS=Rattus norvegicus GN=Acaa1b PE=1 SV=2//2.23706e-115
C3.230	348.862301334019	669.986349846754	-0.94147	7.3199e-05	0.00094497	-//-
C3.290	368.815371549476	1012.37982604806	-1.4568	5.3378e-10	1.9542e-08	sp|P28348|NIRA_EMENI Nitrogen assimilation transcription factor nirA OS=Emericella nidulans (strain FGSC A4 / ATCC 38163 / CBS 112.46 / NRRL 194 / M139) GN=nirA PE=3 SV=1//1.48025e-17
C3.303	296.609400961116	665.938645308565	-1.1668	1.8734e-06	3.4919e-05	sp|P45493|HIPO_CAMJE Hippurate hydrolase OS=Campylobacter jejuni subsp. jejuni serotype O:2 (strain NCTC 11168) GN=hipO PE=3 SV=2//4.79541e-62
C3.311	34.6518171981114	781.183224601124	-4.4947	1.0174e-27	2.2009e-25	-//-
C3.312	39.0109022130692	374.292768526067	-3.2622	1.2382e-26	2.2098e-24	sp|P15245|PH2M_TRICU Phenol 2-monooxygenase OS=Trichosporon cutaneum PE=1 SV=3//1.10782e-32
C3.316	396.754308539558	717.079000200343	-0.85389	0.00022555	0.0025519	sp|Q5AI90|SIR5_CANAL NAD-dependent protein deacylase OS=Candida albicans (strain SC5314 / ATCC MYA-2876) GN=CaO19.10480 PE=3 SV=1//3.96766e-67
C3.317	105.176247198219	179.24317094314	-0.76911	0.0079206	0.04862	-//-
C3.318	447.438220476459	692.999514652817	-0.63117	0.0068659	0.043415	sp|Q10439|ICP55_SCHPO Intermediate cleaving peptidase 55 OS=Schizosaccharomyces pombe (strain 972 / ATCC 24843) GN=icp55 PE=3 SV=2//7.19968e-07
C3.326	217.832970372678	1187.48928216216	-2.4466	8.3223e-24	1.165e-21	sp|P94681|TSAC_COMTE 4-formylbenzenesulfonate dehydrogenase TsaC1/TsaC2 OS=Comamonas testosteroni GN=tsaC1 PE=1 SV=1//6.56873e-47
C3.354	995.884598002029	4327.78414779031	-2.1196	1.0447e-19	1.0968e-17	sp|P50136|ODBA_MOUSE 2-oxoisovalerate dehydrogenase subunit alpha, mitochondrial OS=Mus musculus GN=Bckdha PE=1 SV=1//1.14152e-102
C3.359	114.847583404977	1830.78295010619	-3.9947	0.00010178	0.0012748	-//-
C3.362	169.212588755729	300.833803911238	-0.83013	0.0024704	0.018923	-//-
C3.393	7265.60342705317	14178.6328622134	-0.96456	2.8468e-05	0.00041392	-//-
C3.409	223.974674135565	674.757963242484	-1.591	1.2494e-10	4.9842e-09	sp|Q9P5M9|MUG14_SCHPO Meiotically up-regulated gene 14 protein OS=Schizosaccharomyces pombe (strain 972 / ATCC 24843) GN=mug14 PE=1 SV=1//2.13179e-41
C3.41	434.836488174269	800.084348070263	-0.87968	0.00013609	0.0016551	sp|P19807|HNM1_YEAST Choline transport protein OS=Saccharomyces cerevisiae (strain ATCC 204508 / S288c) GN=HNM1 PE=1 SV=1//6.76148e-38
C3.435	271.34800839774	1244.26398597316	-2.1971	1.1105e-12	5.745e-11	-//-
C3.438	91.0260412146302	190.402133965874	-1.0647	0.0079629	0.048796	sp|O49506|GLO5_ARATH Peroxisomal (S)-2-hydroxy-acid oxidase GLO5 OS=Arabidopsis thaliana GN=GLO5 PE=1 SV=1//1.34342e-54
C3.439	238.452558196668	449.804255506938	-0.9156	0.00023349	0.0026333	-//-
C3.440	201.697989321806	351.971002339387	-0.80326	0.0014099	0.011884	sp|P05085|ARGR2_YEAST Arginine metabolism regulation protein II OS=Saccharomyces cerevisiae (strain ATCC 204508 / S288c) GN=ARG81 PE=1 SV=3//1.44521e-07
C3.441	31.6858160506912	107.138333470129	-1.7576	4.4989e-06	7.7021e-05	sp|Q8TUZ4|DAPA_METKA 4-hydroxy-tetrahydrodipicolinate synthase OS=Methanopyrus kandleri (strain AV19 / DSM 6324 / JCM 9639 / NBRC 100938) GN=dapA PE=3 SV=1//9.80389e-48
C3.531	212.427186169894	514.340742223694	-1.2758	7.2985e-05	0.00094392	sp|O14158|YE76_SCHPO AB hydrolase superfamily protein C4A8.06c OS=Schizosaccharomyces pombe (strain 972 / ATCC 24843) GN=SPAC4A8.06c PE=3 SV=1//7.25134e-11
C3.596	430.496109761508	771.888981044601	-0.84239	0.00027917	0.0030709	-//-
C3.606	882.227942145236	2924.05757778664	-1.7287	1.2757e-09	4.4211e-08	sp|Q9HDW7|ATC2_SCHPO Calcium-transporting ATPase 2 OS=Schizosaccharomyces pombe (strain 972 / ATCC 24843) GN=pmc1 PE=3 SV=1//7.81011e-53
C3.612	751.357617302568	1799.0215388455	-1.2596	1.3602e-08	3.661e-07	sp|A8DRH7|LGA1_ASPNG L-threo-3-deoxy-hexylosonate aldolase OS=Aspergillus niger GN=gaaC PE=3 SV=1//0
C3.613	506.205461042849	1409.67807909776	-1.4776	8.9602e-11	3.6345e-09	sp|Q66KD5|ING3_XENTR Inhibitor of growth protein 3 OS=Xenopus tropicalis GN=ing3 PE=2 SV=1//9.2353e-12
C3.651	362.789836243651	740.51427425391	-1.0294	1.2068e-05	0.0001906	-//-
C3.656	190.841462563152	439.162881413438	-1.2024	2.5038e-06	4.5833e-05	sp|P15802|AAAA_PENCH Acyl-coenzyme A:6-aminopenicillanic-acid-acyltransferase 40 kDa form OS=Penicillium chrysogenum GN=penDE PE=1 SV=1//2.23739e-40
C3.665	561.098492638064	979.752784724536	-0.80416	0.000374	0.0039149	-//-
C3.666	5261.45224567621	9972.04259194796	-0.92243	1.7447e-05	0.000265	sp|Q4WDN4|OPSB_ASPFU Probable aspartic-type endopeptidase opsB OS=Neosartorya fumigata (strain ATCC MYA-4609 / Af293 / CBS 101355 / FGSC A1100) GN=opsB PE=3 SV=1//5.77928e-53
C3.667	2635.11071179728	4721.82046917205	-0.84148	0.0007142	0.0067353	-//-
C3.673	717.389216162781	1364.89708741362	-0.92796	6.1038e-05	0.00080694	-//-
C3.674	1596.33495307565	3196.62015744985	-1.0018	3.9785e-06	6.9274e-05	sp|A1CL82|MCA1B_ASPCL Metacaspase-1B OS=Aspergillus clavatus (strain ATCC 1007 / CBS 513.65 / DSM 816 / NCTC 3887 / NRRL 1) GN=casB PE=3 SV=1//4.1385e-137
C3.678	2349.94528741162	3749.37305875915	-0.67402	0.0017438	0.014083	sp|Q59LF3|RV167_CANAL Regulator of cytoskeleton and endocytosis RVS167 OS=Candida albicans (strain SC5314 / ATCC MYA-2876) GN=RVS167 PE=3 SV=1//1.11323e-103
C3.684	74.4641120789727	378.698929190606	-2.3464	9.7231e-17	8.2635e-15	-//-
C3.687	391.030199560358	659.227822579417	-0.7535	0.0012162	0.010448	sp|P34559|ECHM_CAEEL Probable enoyl-CoA hydratase, mitochondrial OS=Caenorhabditis elegans GN=ech-6 PE=3 SV=1//1.41311e-06
C3.694	692.62417363576	1055.21145533031	-0.60739	0.0064476	0.041207	sp|Q6IRE4|TS101_RAT Tumor susceptibility gene 101 protein OS=Rattus norvegicus GN=Tsg101 PE=1 SV=1//1.08861e-09
C3.708	214.893220976147	625.64777354706	-1.5417	1.0929e-09	3.8623e-08	-//-
C3.709	430.559774716791	1117.38415068009	-1.3758	4.1379e-09	1.2678e-07	-//-
C3.713	142.221080946202	404.097558855744	-1.5066	9.1374e-09	2.5581e-07	sp|Q9C101|YKT8_SCHPO Uncharacterized MFS-type transporter PB1E7.08c OS=Schizosaccharomyces pombe (strain 972 / ATCC 24843) GN=SPAPB1E7.08c PE=1 SV=1//5.95644e-11
C3.724	10.0644873919609	33.8175118436593	-1.7485	0.005177	0.034605	-//-
C3.725	482.28103254042	1595.59324960463	-1.7261	6.9276e-14	4.1912e-12	-//-
C3.739	409.08629072323	2488.41823713062	-2.6048	4.1528e-08	1.0294e-06	-//-
C3.740	487.349785364591	1108.19169973256	-1.1852	4.8363e-07	1.0043e-05	sp|Q8VHK0|ACOT8_RAT Acyl-coenzyme A thioesterase 8 OS=Rattus norvegicus GN=Acot8 PE=2 SV=1//2.1233e-37
C3.756	285.078811445236	621.256289769786	-1.1238	4.012e-06	6.952e-05	-//-
C3.770	787.234158948445	2313.13428764878	-1.555	0.00083049	0.0075627	-//-
C3.771	3109.09565593149	7213.64014831416	-1.2142	1.2702e-08	3.435e-07	sp|Q54RR5|ACDSB_DICDI Probable short/branched chain specific acyl-CoA dehydrogenase OS=Dictyostelium discoideum GN=acadsb PE=3 SV=1//9.61194e-118
C3.793	151.65827208643	1005.21575118841	-2.7286	3.7549e-27	7.0543e-25	sp|O59805|YJV7_SCHPO Putative amidase C550.07 OS=Schizosaccharomyces pombe (strain 972 / ATCC 24843) GN=SPCC550.07 PE=3 SV=1//1.28299e-42
C3.814	987.730059268563	1529.02523033636	-0.63042	0.004664	0.031771	sp|P39529|YJU6_YEAST Putative transcriptional regulatory protein YJL206C OS=Saccharomyces cerevisiae (strain ATCC 204508 / S288c) GN=YJL206C PE=2 SV=1//5.06829e-17
C3.815	1210.54941090793	1805.59421858629	-0.57681	0.0076076	0.047023	sp|O43000|LIZ1_SCHPO Pantothenate transporter liz1 OS=Schizosaccharomyces pombe (strain 972 / ATCC 24843) GN=liz1 PE=2 SV=2//9.2749e-10
C3.816	66.3563398509995	172.302565685114	-1.3766	1.6695e-05	0.00025522	-//-
C3.821	85.7475869224125	178.70075205817	-1.0594	0.0020903	0.016496	-//-
C3.822	147.673631654479	272.733916567306	-0.88508	0.0080828	0.049361	-//-
C3.823	294.899800469569	765.923056987518	-1.377	8.7626e-09	2.4824e-07	sp|O59805|YJV7_SCHPO Putative amidase C550.07 OS=Schizosaccharomyces pombe (strain 972 / ATCC 24843) GN=SPCC550.07 PE=3 SV=1//8.20791e-63
C3.824	47.4463525185567	106.014672534772	-1.1599	0.0017121	0.013874	sp|Q9VCA8|ANKHM_DROME Ankyrin repeat and KH domain-containing protein mask OS=Drosophila melanogaster GN=mask PE=1 SV=2//8.55517e-15
C3.828	216.677647876482	355.147185640785	-0.71287	0.0054415	0.03583	sp|P50842|KDUD_BACSU 2-dehydro-3-deoxy-D-gluconate 5-dehydrogenase OS=Bacillus subtilis (strain 168) GN=kduD PE=2 SV=1//1.26234e-49
C3.829	50.895421557353	458.102828047994	-3.1701	2.4302e-27	4.6889e-25	sp|Q8K9J5|FABG_BUCAP 3-oxoacyl-[acyl-carrier-protein] reductase FabG OS=Buchnera aphidicola subsp. Schizaphis graminum (strain Sg) GN=fabG PE=3 SV=1//3.06591e-12
C3.830	242.311676870459	507.729922995071	-1.0672	1.6606e-05	0.0002544	sp|P53839|GOR1_YEAST Glyoxylate reductase 1 OS=Saccharomyces cerevisiae (strain ATCC 204508 / S288c) GN=GOR1 PE=1 SV=1//7.02481e-36
C3.845	126.396879523054	2616.238454278	-4.3715	1.5742e-64	1.4048e-61	sp|Q5PXQ6|CHQB_NOCSI Hydroxyquinol 1,2-dioxygenase OS=Nocardioides simplex GN=chqB PE=1 SV=1//2.91384e-41
C3.855	353.356261408236	2020.46117521452	-2.5155	8.1654e-07	1.6148e-05	sp|P44094|Y1014_HAEIN Uncharacterized protein HI_1014 OS=Haemophilus influenzae (strain ATCC 51907 / DSM 11121 / KW20 / Rd) GN=HI_1014 PE=3 SV=1//2.94181e-75
C3.861	1196.03592179484	2445.31416201286	-1.0318	1.4586e-06	2.7768e-05	-//-
C3.903	449.615798561997	770.489034132523	-0.77708	0.001063	0.0093343	sp|Q9RGS8|PHLN_BURPS Non-hemolytic phospholipase C OS=Burkholderia pseudomallei (strain K96243) GN=plcN PE=1 SV=2//1.36072e-21
C3.908	2498.26099307615	7147.67215004903	-1.5165	4.2388e-12	2.0586e-10	-//-
C3.909	1386.8511326071	4236.41504707399	-1.611	0.00014939	0.0017775	-//-
C3.914	2499.42928517825	4374.85265186574	-0.80764	0.00014359	0.0017257	-//-
C3.923	2575.37671037	3879.07625047694	-0.59093	0.0047728	0.032389	sp|Q4WRH9|AGDC_ASPFU Probable alpha/beta-glucosidase agdC OS=Neosartorya fumigata (strain ATCC MYA-4609 / Af293 / CBS 101355 / FGSC A1100) GN=agdC PE=3 SV=1//0
C3.932	901.366337547922	2189.2284177943	-1.2802	1.2374e-08	3.3663e-07	-//-
C3.945	392.047030692483	1217.24688536642	-1.6345	0.0038379	0.027209	sp|P70786|TUB3_AGRVI Putative tartrate transporter OS=Agrobacterium vitis GN=ttuB PE=2 SV=1//9.1131e-26
C3.95	236.222476609351	532.313004262148	-1.1721	1.2264e-06	2.3536e-05	sp|P00175|CYB2_YEAST Cytochrome b2, mitochondrial OS=Saccharomyces cerevisiae (strain ATCC 204508 / S288c) GN=CYB2 PE=1 SV=1//6.78686e-73
C3.96	2415.6685940146	5242.24087023876	-1.1178	6.0498e-06	0.00010162	-//-
C3.965	79.7051531667966	2258.99923942817	-4.8249	6.3848e-51	4.1438e-48	-//-
C4.1	1531.63932651924	5851.08117880517	-1.9336	4.703e-18	4.2499e-16	sp|P0C0T2|ANKS6_RAT Ankyrin repeat and SAM domain-containing protein 6 OS=Rattus norvegicus GN=Anks6 PE=1 SV=2//2.50875e-06
C4.103	803.582457772176	1278.75753587135	-0.67022	0.0027009	0.020297	-//-
C4.139	332.564385320593	595.449544066827	-0.84035	0.0013595	0.011527	-//-
C4.140	974.270814491991	3792.1123648233	-1.9606	1.3908e-18	1.3064e-16	sp|Q8GXR2|PLT6_ARATH Probable polyol transporter 6 OS=Arabidopsis thaliana GN=PLT6 PE=2 SV=2//3.60875e-40
C4.150	792.486361489773	1366.25821116028	-0.78577	0.00052729	0.0052138	sp|Q5T9A4|ATD3B_HUMAN ATPase family AAA domain-containing protein 3B OS=Homo sapiens GN=ATAD3B PE=1 SV=1//1.5276e-09
C4.171	940.862428343842	4135.3249676396	-2.1359	8.1284e-09	2.3211e-07	sp|P36035|JEN1_YEAST Carboxylic acid transporter protein homolog OS=Saccharomyces cerevisiae (strain ATCC 204508 / S288c) GN=JEN1 PE=1 SV=1//5.83345e-78
C4.182	1051.80019772565	1810.15635559008	-0.78325	0.00028787	0.0031617	sp|Q1MTM9|YFN1_SCHPO Uncharacterized transcriptional regulatory protein C1327.01c OS=Schizosaccharomyces pombe (strain 972 / ATCC 24843) GN=SPAC1327.01c PE=1 SV=2//1.04893e-15
C4.186	335.9479812517	1023.05618316576	-1.6066	5.6752e-12	2.701e-10	sp|O42912|TAD1_SCHPO tRNA-specific adenosine deaminase 1 OS=Schizosaccharomyces pombe (strain 972 / ATCC 24843) GN=SPBC16A3.06 PE=3 SV=1//3.72036e-15
C4.188	2496.8157182459	3771.50949483205	-0.59505	0.0047358	0.032168	-//-
C4.191	665.261837548039	1062.15905719317	-0.67501	0.0023088	0.017838	sp|O74799|EXG3_SCHPO Glucan 1,3-beta-glucosidase 3 OS=Schizosaccharomyces pombe (strain 972 / ATCC 24843) GN=exg3 PE=3 SV=1//2.38776e-48
C4.2	471.237127220728	773.551220723715	-0.71504	0.0069745	0.043841	sp|Q6C8T3|AIM9_YARLI Altered inheritance of mitochondria protein 9, mitochondrial OS=Yarrowia lipolytica (strain CLIB 122 / E 150) GN=AIM9 PE=3 SV=1//4.26984e-19
C4.202	946.876489657094	1785.43828779827	-0.91503	3.4323e-05	0.00049105	sp|A8G7R4|DGOD_SERP5 D-galactonate dehydratase OS=Serratia proteamaculans (strain 568) GN=dgoD PE=3 SV=1//1.71085e-105
C4.205	328.403840320177	513.809160084778	-0.64576	0.0057034	0.03715	sp|Q7XUH5|POED1_ORYSJ Polyprenol reductase 1 OS=Oryza sativa subsp. japonica GN=Os04g0576800 PE=2 SV=2//9.87282e-12
C4.227	246.888008502156	3774.23463686472	-3.9343	2.5699e-06	4.6803e-05	sp|B0XN12|EXGA_ASPFC Probable glucan 1,3-beta-glucosidase A OS=Neosartorya fumigata (strain CEA10 / CBS 144.89 / FGSC A1163) GN=exgA PE=3 SV=1//1.33334e-140
C4.232	279.056892444223	546.230565157572	-0.96895	0.0023837	0.018317	-//-
C4.26	579.186572548112	1774.54161754258	-1.6153	9.7895e-13	5.1012e-11	sp|A6TBU6|RHMA_KLEP7 2-keto-3-deoxy-L-rhamnonate aldolase OS=Klebsiella pneumoniae subsp. pneumoniae (strain ATCC 700721 / MGH 78578) GN=rhmA PE=3 SV=1//1.38627e-09
C4.262	1218.03350318898	2109.75702567455	-0.79252	0.00037168	0.0038964	-//-
C4.266	6665.2366936933	10311.0221601123	-0.62946	0.0030312	0.022401	sp|O94083|IF5A_CANAL Eukaryotic translation initiation factor 5A OS=Candida albicans (strain SC5314 / ATCC MYA-2876) GN=ANB1 PE=3 SV=1//5.29915e-55
C4.276	1925.85851084004	3559.6298131745	-0.88623	4.1072e-05	0.0005738	sp|Q99385|VCX1_YEAST Vacuolar calcium ion transporter OS=Saccharomyces cerevisiae (strain ATCC 204508 / S288c) GN=VCX1 PE=1 SV=1//7.39063e-101
C4.280	45.1900191803499	104.511565658541	-1.2096	0.00073877	0.0069153	sp|Q9URX1|YLX5_SCHPO UNC93-like protein C922.05c OS=Schizosaccharomyces pombe (strain 972 / ATCC 24843) GN=SPAC922.05c PE=3 SV=1//1.51067e-20
C4.292	160.376442116345	292.946503871633	-0.86917	0.0012767	0.010915	-//-
C4.293	15.5788949031144	44.4022294208475	-1.511	0.0023817	0.018317	-//-
C4.294	333.182328271228	746.079078878012	-1.163	7.1275e-07	1.4333e-05	sp|C8V329|FCY2_EMENI Purine-cytosine permease fcyB OS=Emericella nidulans (strain FGSC A4 / ATCC 38163 / CBS 112.46 / NRRL 194 / M139) GN=fcyB PE=1 SV=1//1.82237e-61
C4.296	191.524878621476	393.474018113138	-1.0387	0.0005735	0.0056162	sp|Q83P19|HPCH_SHIFL 4-hydroxy-2-oxo-heptane-1,7-dioate aldolase OS=Shigella flexneri GN=hpcH PE=3 SV=1//2.93841e-16
C4.304	360.799324180082	1907.83926166805	-2.4027	2.0593e-07	4.5375e-06	sp|Q9I4V0|2NPD_PSEAE Nitronate monooxygenase OS=Pseudomonas aeruginosa (strain ATCC 15692 / PAO1 / 1C / PRS 101 / LMG 12228) GN=PA1024 PE=1 SV=1//3.54406e-72
C4.355	624.430903382646	2210.77209139318	-1.8239	4.2465e-15	3.0016e-13	sp|Q8VCW8|ACSF2_MOUSE Acyl-CoA synthetase family member 2, mitochondrial OS=Mus musculus GN=Acsf2 PE=1 SV=1//8.2283e-69
C4.365	99.8341279507183	366.749247725547	-1.8772	7.3405e-11	3.0291e-09	-//-
C4.371	147.063233852536	463.955439072452	-1.6575	7.7933e-09	2.2344e-07	-//-
C4.394	357.541250007135	1358.4447173103	-1.9258	1.1061e-16	9.0904e-15	sp|Q9V9A7|MCCB_DROME Probable methylcrotonoyl-CoA carboxylase beta chain, mitochondrial OS=Drosophila melanogaster GN=l(2)04524 PE=2 SV=1//2.28214e-15
C4.395	2468.91388192114	8503.25484759821	-1.7841	4.4701e-15	3.1287e-13	sp|Q54KE6|MCCA_DICDI Methylcrotonoyl-CoA carboxylase subunit alpha, mitochondrial OS=Dictyostelium discoideum GN=mccA PE=3 SV=1//1.96937e-129
C4.440	9108.8626187611	14181.3876199449	-0.63866	0.0020122	0.015926	sp|Q6CEE9|SDR_YARLI Probable NADP-dependent mannitol dehydrogenase OS=Yarrowia lipolytica (strain CLIB 122 / E 150) GN=YALI0B16192g PE=1 SV=1//3.3168e-52
C4.442	246.21394574493	576.226314850709	-1.2267	4.8392e-07	1.0043e-05	sp|Q8LHH9|SHL2_ORYSJ Probable RNA-dependent RNA polymerase SHL2 OS=Oryza sativa subsp. japonica GN=SHL2 PE=2 SV=1//1.31706e-16
C4.448	3648.32240147264	6019.38927808049	-0.72238	0.00063246	0.0061098	-//-
C4.459	184.900106967213	433.522903244547	-1.2294	1.3456e-06	2.5755e-05	-//-
C4.46	2282.82135179241	6723.37999706887	-1.5584	8.1962e-05	0.0010427	sp|Q8LKS5|LACS7_ARATH Long chain acyl-CoA synthetase 7, peroxisomal OS=Arabidopsis thaliana GN=LACS7 PE=1 SV=2//3.042e-109
C4.520	87.5769721758339	161.100939355749	-0.87934	0.0044574	0.030451	sp|P78746|CHSD_ASPFU Chitin synthase D OS=Neosartorya fumigata (strain ATCC MYA-4609 / Af293 / CBS 101355 / FGSC A1100) GN=chsD PE=3 SV=1//0
C4.528	247.416034746618	1736.23261842112	-2.8109	1.6217e-31	3.859e-29	sp|Q88FY2|6HN3M_PSEPK 6-hydroxynicotinate 3-monooxygenase OS=Pseudomonas putida (strain KT2440) GN=nicC PE=1 SV=1//2.43504e-26
C4.529	12.2028441206997	56.9331529362942	-2.2221	8.6396e-06	0.00014018	-//-
C4.538	99.4521382190192	777.451996560238	-2.9667	0.00029562	0.0032319	sp|Q5BA89|ABFA_EMENI Probable alpha-L-arabinofuranosidase A OS=Emericella nidulans (strain FGSC A4 / ATCC 38163 / CBS 112.46 / NRRL 194 / M139) GN=abfA PE=3 SV=1//2.26288e-41
C4.541	873.547185319714	4336.48383976434	-2.3116	8.122e-25	1.2885e-22	sp|Q05493|THIK_YARLI 3-ketoacyl-CoA thiolase, peroxisomal OS=Yarrowia lipolytica (strain CLIB 122 / E 150) GN=POT1 PE=3 SV=1//1.50612e-87
C4.576	92.2543819672076	243.641514671536	-1.4011	0.0072751	0.04536	sp|Q6JQN1|ACD10_HUMAN Acyl-CoA dehydrogenase family member 10 OS=Homo sapiens GN=ACAD10 PE=1 SV=1//1.41388e-16
C4.633	1041.57458352355	3024.06792485221	-1.5377	1.8285e-12	9.1927e-11	-//-
C4.634	546.455865462	942.471966856705	-0.78634	0.00044977	0.0046001	sp|Q9USL5|DOM34_SCHPO Protein dom34 OS=Schizosaccharomyces pombe (strain 972 / ATCC 24843) GN=dom34 PE=1 SV=1//7.24825e-78
C4.669	7689.07569860387	23732.172782933	-1.626	2.1373e-14	1.3998e-12	sp|P87110|ITR2_SCHPO Myo-inositol transporter 2 OS=Schizosaccharomyces pombe (strain 972 / ATCC 24843) GN=itr2 PE=2 SV=1//2.0557e-47
C4.681	343.990280371984	1528.96473367883	-2.1521	3.7496e-20	4.0559e-18	sp|O75881|CP7B1_HUMAN 25-hydroxycholesterol 7-alpha-hydroxylase OS=Homo sapiens GN=CYP7B1 PE=1 SV=2//4.0362e-09
C4.682	569.345068769176	4474.38449509178	-2.9743	6.1957e-38	1.9231e-35	sp|O00061|CP67_UROFA Cytochrome P450 67 (Fragment) OS=Uromyces fabae GN=CYP67 PE=2 SV=1//2.7313e-28
C4.71	51.5320711101849	216.219032737304	-2.069	2.8133e-11	1.2172e-09	sp|Q9GKT2|FXDC2_MACFA Fatty acid hydroxylase domain-containing protein 2 OS=Macaca fascicularis GN=FAXDC2 PE=2 SV=1//8.05351e-32
C4.714	13.5678680849419	687.23922684646	-5.6625	3.0532e-63	2.4218e-60	sp|Q10097|YAOI_SCHPO Uncharacterized transporter C11D3.18C OS=Schizosaccharomyces pombe (strain 972 / ATCC 24843) GN=SPAC11D3.18c PE=3 SV=1//8.04903e-38
C4.73	780.049372302544	1740.07084656737	-1.1575	0.00042924	0.0044219	sp|B0BNE5|ESTD_RAT S-formylglutathione hydrolase OS=Rattus norvegicus GN=Esd PE=2 SV=1//9.4892e-73
C4.731	428.657371206988	702.815187279787	-0.71332	0.0027991	0.020925	sp|A1CK40|EIF3K_ASPCL Eukaryotic translation initiation factor 3 subunit K OS=Aspergillus clavatus (strain ATCC 1007 / CBS 513.65 / DSM 816 / NCTC 3887 / NRRL 1) GN=ACLA_037210 PE=3 SV=1//1.81559e-85
C4.759	3686.87680008429	7076.41921135345	-0.94062	1.352e-05	0.00021214	sp|Q5UP73|YR614_MIMIV Putative band 7 family protein R614 OS=Acanthamoeba polyphaga mimivirus GN=MIMI_R614 PE=3 SV=1//1.74719e-40
C4.778	260.628164850751	435.767068651631	-0.74156	0.0035841	0.025767	sp|Q0CQF3|SPB4_ASPTN ATP-dependent rRNA helicase spb4 OS=Aspergillus terreus (strain NIH 2624 / FGSC A1156) GN=spb4 PE=3 SV=1//1.41917e-135
C4.792	542.295320461584	830.644190140476	-0.61515	0.0063036	0.040401	sp|Q9SL95|MOT1_ARATH Molybdate transporter 1 OS=Arabidopsis thaliana GN=MOT1 PE=1 SV=1//5.46225e-71
C4.793	73.8724208792271	1056.40960613287	-3.838	4.9711e-46	2.0876e-43	-//-
C4.795	165.141960461486	723.169074036103	-2.1306	2.0495e-15	1.5566e-13	-//-
C4.797	100.762850529077	749.697677563856	-2.8953	0.00031217	0.0033613	sp|Q7TQA3|RDHE2_MOUSE Epidermal retinol dehydrogenase 2 OS=Mus musculus GN=Sdr16c5 PE=2 SV=1//4.88476e-17
C4.802	565.201109679483	2941.68127484294	-2.3798	3.0814e-05	0.00044621	sp|P33224|AIDB_ECOLI Putative acyl-CoA dehydrogenase AidB OS=Escherichia coli (strain K12) GN=aidB PE=1 SV=3//3.10005e-27
C4.812	547.592481355999	1015.72597889839	-0.89134	0.00010736	0.001333	-//-
C4.824	298.983710908791	890.455566909342	-1.5745	1.9936e-11	8.8952e-10	sp|Q5ACP5|PGA12_CANAL Phosphomutase-like protein 3 OS=Candida albicans (strain SC5314 / ATCC MYA-2876) GN=PGA12 PE=1 SV=1//2.22823e-24
C4.830	303.616162347078	2103.94008135188	-2.7928	1.5261e-31	3.7567e-29	-//-
C4.831	440.596202205457	1086.94461824735	-1.3027	1.7488e-08	4.6239e-07	sp|Q09922|YAKB_SCHPO Uncharacterized transcriptional regulatory protein C1F7.11c OS=Schizosaccharomyces pombe (strain 972 / ATCC 24843) GN=SPAC1F7.11c PE=3 SV=1//5.14015e-08
C4.834	69.4309643067893	2576.60783825288	-5.2137	7.086e-82	1.0117e-78	sp|Q9USN4|YJA1_SCHPO Uncharacterized transporter C1529.01 OS=Schizosaccharomyces pombe (strain 972 / ATCC 24843) GN=SPCC1529.01 PE=3 SV=2//1.49711e-22
C4.843	6329.73617528098	14266.75454832	-1.1724	4.0314e-08	1.0063e-06	-//-
C4.85	538.657064709344	1020.36192209181	-0.92164	0.00030455	0.0033042	-//-
C4.853	2355.643457179	11699.833025419	-2.3123	7.1798e-26	1.2204e-23	sp|O13755|OSM1_SCHPO Fumarate reductase OS=Schizosaccharomyces pombe (strain 972 / ATCC 24843) GN=osm1 PE=3 SV=1//2.06948e-114
C4.858	203.308319806083	685.009054649058	-1.7525	5.0062e-09	1.5016e-07	sp|Q5AMH6|CAS5_CANAL Cell wall integrity transcriptional regulator CAS5 OS=Candida albicans (strain SC5314 / ATCC MYA-2876) GN=CAS5 PE=3 SV=1//2.14438e-08
C4.861	217.250632474031	428.266211157741	-0.97915	0.00016731	0.0019613	-//-
C4.894	3.56704564826424	79.9673075568812	-4.4866	2.7457e-15	2.0207e-13	-//-
C4.895	232.146111318821	952.570922065235	-2.0368	1.3941e-07	3.1397e-06	sp|C3UVB0|ACD_DESML Glutaryl-CoA dehydrogenase OS=Desulfococcus multivorans GN=Acd PE=1 SV=1//1.96075e-26
C4.896	185.027436877779	528.360779405689	-1.5138	2.1173e-09	6.9979e-08	sp|C8VTR6|Y0074_EMENI Putative acyl-coenzyme A synthetase OS=Emericella nidulans (strain FGSC A4 / ATCC 38163 / CBS 112.46 / NRRL 194 / M139) GN=AN10074 PE=3 SV=1//1.3845e-172
C4.904	39.2468554320051	1304.99091464061	-5.0553	4.651e-09	1.4129e-07	sp|O94639|ZRT1_SCHPO Zinc-regulated transporter 1 OS=Schizosaccharomyces pombe (strain 972 / ATCC 24843) GN=zrt1 PE=1 SV=1//2.03943e-29
C4.912	1922.68823268179	2985.05805772049	-0.63463	0.0030356	0.022411	sp|Q03563|SPK1_CAEEL Serine/threonine-protein kinase spk-1 OS=Caenorhabditis elegans GN=spk-1 PE=2 SV=3//4.56921e-19
C5.10	48.1110619746839	130.835216613151	-1.4433	0.001919	0.015273	sp|Q9HFE4|FMO1_SCHPO Thiol-specific monooxygenase OS=Schizosaccharomyces pombe (strain 972 / ATCC 24843) GN=fmo1 PE=1 SV=1//1.36285e-26
C5.102	645.269545975782	1188.10619091434	-0.88069	8.3158e-05	0.0010544	sp|O31787|YMAE_BACSU Uncharacterized protein YmaE OS=Bacillus subtilis (strain 168) GN=ymaE PE=4 SV=2//2.01313e-48
C5.11	66.2009500371378	1929.60708854613	-4.8653	1.0142e-07	2.3738e-06	sp|P49374|HGT1_KLULA High-affinity glucose transporter OS=Kluyveromyces lactis (strain ATCC 8585 / CBS 2359 / DSM 70799 / NBRC 1267 / NRRL Y-1140 / WM37) GN=HGT1 PE=3 SV=1//2.33314e-10
C5.114	90.160983591555	182.993599690085	-1.0212	0.00049535	0.0049772	sp|D7UQ40|SOL5_ALTSO Bifunctional solanapyrone synthase OS=Alternaria solani GN=sol5 PE=1 SV=1//1.72396e-20
C5.126	798.287105030167	1286.55566915649	-0.68853	0.0078712	0.0484	sp|Q1RMI3|GABP1_BOVIN GA-binding protein subunit beta-1 OS=Bos taurus GN=GABPB1 PE=2 SV=1//4.51263e-08
C5.16	468.74696135506	1828.4996996094	-1.9638	2.1679e-07	4.762e-06	sp|P08843|ADH1_EMENI Alcohol dehydrogenase 1 OS=Emericella nidulans (strain FGSC A4 / ATCC 38163 / CBS 112.46 / NRRL 194 / M139) GN=alcA PE=3 SV=2//1.00147e-53
C5.170	1021.15746455798	2195.11601184297	-1.1041	2.2828e-06	4.2112e-05	-//-
C5.171	70.6330533084772	152.157471643152	-1.1071	0.00073909	0.0069153	-//-
C5.211	1876.70829482622	3219.85431907148	-0.77879	0.0025681	0.019421	sp|Q2UHA7|NCPR_ASPOR NADPH--cytochrome P450 reductase OS=Aspergillus oryzae (strain ATCC 42149 / RIB 40) GN=cprA PE=3 SV=1//4.48458e-41
C5.217	64.4726429433934	122.877266847551	-0.93046	0.0060072	0.03881	sp|Q9C0V0|YQD2_SCHPO Probable amino-acid permease PB1C11.02 OS=Schizosaccharomyces pombe (strain 972 / ATCC 24843) GN=SPCPB1C11.02 PE=3 SV=1//3.35921e-20
C5.229	351.455666050839	1130.6121020646	-1.6857	0.00043158	0.0044378	sp|Q9X248|FABG_THEMA 3-oxoacyl-[acyl-carrier-protein] reductase FabG OS=Thermotoga maritima (strain ATCC 43589 / MSB8 / DSM 3109 / JCM 10099) GN=fabG PE=3 SV=1//1.55476e-22
C5.259	709.828489320536	1316.13383342091	-0.89076	0.00015011	0.0017805	-//-
C5.273	969.247020020906	5948.19573061155	-2.6175	4.6308e-16	3.6329e-14	-//-
C5.276	250.408287644928	911.316889526422	-1.8637	5.6018e-15	3.8453e-13	sp|Q8X0J4|CYB5L_NEUCR Putative cytochrome b5 B11H24.095 OS=Neurospora crassa (strain ATCC 24698 / 74-OR23-1A / CBS 708.71 / DSM 1257 / FGSC 987) GN=B11H24.095 PE=3 SV=1//4.43658e-18
C5.278	2547.48666057689	6405.71158526422	-1.3303	0.0018154	0.014578	sp|P21228|ALCR_EMENI Regulatory protein alcR OS=Emericella nidulans (strain FGSC A4 / ATCC 38163 / CBS 112.46 / NRRL 194 / M139) GN=alcR PE=1 SV=2//1.22808e-06
C5.336	1051.68402926859	1651.24992172994	-0.65086	0.0029778	0.022075	sp|Q2UB56|MVP1_ASPOR Sorting nexin mvp1 OS=Aspergillus oryzae (strain ATCC 42149 / RIB 40) GN=mvp1 PE=3 SV=1//1.90555e-107
C5.337	5349.7310279735	10054.8978546526	-0.91036	0.00048148	0.0048687	sp|O14123|NAH2_SCHPO Probable Na(+)/H(+) antiporter C3A11.09 OS=Schizosaccharomyces pombe (strain 972 / ATCC 24843) GN=sod22 PE=1 SV=1//1.83916e-164
C5.354	1328.5108401255	2996.88111662082	-1.1737	9.8782e-08	2.3351e-06	sp|Q9P7I1|KHA1_SCHPO K(+)/H(+) antiporter 1 OS=Schizosaccharomyces pombe (strain 972 / ATCC 24843) GN=kha1 PE=3 SV=2//6.51722e-89
C5.361	217.413567436585	571.23507199457	-1.3936	1.3641e-08	3.661e-07	sp|Q12645|PID9_FUSSO Pisatin demethylase OS=Fusarium solani subsp. pisi GN=PDAT9 PE=3 SV=1//1.77344e-74
C5.365	15.970237935912	42.1867341107102	-1.4014	0.0056548	0.036935	-//-
C5.37	963.754935416761	1443.11614500055	-0.58245	0.0076535	0.047265	-//-
C5.395	1028.418573226	2568.02598313027	-1.3202	2.431e-09	7.8176e-08	-//-
C5.408	698.32203086407	1139.10999792912	-0.70594	0.0016926	0.013803	-//-
C5.412	2106.71212057242	18711.6691888741	-3.1509	6.8224e-08	1.651e-06	-//-
C5.413	2830.87395305464	4771.72453377343	-0.75326	0.00056473	0.0055531	sp|Q68FU3|ETFB_RAT Electron transfer flavoprotein subunit beta OS=Rattus norvegicus GN=Etfb PE=2 SV=3//4.3588e-66
C5.426	36.6178856631976	91.9806421430939	-1.3288	0.0003791	0.0039625	sp|Q00808|HETE1_PODAS Vegetative incompatibility protein HET-E-1 OS=Podospora anserina GN=HET-E1 PE=3 SV=1//1.48223e-21
C5.427	13.7045512966067	107.794065387723	-2.9756	5.2015e-12	2.4922e-10	-//-
C5.429	1777.28932842865	3450.53690980611	-0.95714	9.8242e-06	0.00015725	-//-
C5.433	11855.7001480802	24974.4041309238	-1.0749	3.9851e-07	8.3675e-06	-//-
C5.449	710.105472048677	2914.04821108588	-2.0369	1.3086e-19	1.3539e-17	sp|Q5ZHT1|ACD11_CHICK Acyl-CoA dehydrogenase family member 11 OS=Gallus gallus GN=ACAD11 PE=2 SV=1//1.21975e-106
C5.458	787.801406549707	1266.63472839373	-0.6851	0.0025478	0.019349	-//-
C5.471	1770.95937556952	4282.30544455953	-1.2739	1.3816e-08	3.6942e-07	sp|Q9US44|YIZG_SCHPO Uncharacterized transporter C1002.16c OS=Schizosaccharomyces pombe (strain 972 / ATCC 24843) GN=SPAC1002.16c PE=3 SV=1//3.56795e-26
C5.48	699.703953278104	1171.18378362162	-0.74315	0.0011075	0.0096535	sp|O94443|YFE9_SCHPO Uncharacterized exonuclease C637.09 OS=Schizosaccharomyces pombe (strain 972 / ATCC 24843) GN=SPAC637.09 PE=3 SV=2//1.19821e-106
C5.489	1032.61653143081	1564.02937255895	-0.59896	0.0061661	0.039693	sp|O14091|SUT1_SCHPO General alpha-glucoside permease OS=Schizosaccharomyces pombe (strain 972 / ATCC 24843) GN=sut1 PE=3 SV=1//9.34467e-67
C5.496	900.268943010723	1631.53256618516	-0.8578	0.0028302	0.021068	sp|Q9UT70|BET5_SCHPO Transport protein particle subunit bet5 OS=Schizosaccharomyces pombe (strain 972 / ATCC 24843) GN=bet5 PE=3 SV=2//1.00596e-16
C5.497	5201.69953764673	9527.70697770582	-0.87315	4.5403e-05	0.00062428	sp|O14019|HAL4_SCHPO Serine/threonine-protein kinase hal4 OS=Schizosaccharomyces pombe (strain 972 / ATCC 24843) GN=hal4 PE=1 SV=1//1.15057e-09
C5.50	143.522439955161	307.43762653502	-1.099	3.2554e-05	0.00046856	-//-
C5.556	1406.71428611639	2101.92638215125	-0.57938	0.0078589	0.0484	sp|Q08225|DPP3_YEAST Probable dipeptidyl peptidase 3 OS=Saccharomyces cerevisiae (strain ATCC 204508 / S288c) GN=YOL057W PE=1 SV=1//3.6404e-151
C5.557	170.39597115522	488.768302868408	-1.5203	0.0075713	0.04692	sp|P04762|CATA_RAT Catalase OS=Rattus norvegicus GN=Cat PE=1 SV=3//6.71319e-88
C5.566	681.546783955554	1319.84296621639	-0.95348	0.0026026	0.01964	sp|Q92412|LYS4_EMENI Homoaconitase, mitochondrial OS=Emericella nidulans (strain FGSC A4 / ATCC 38163 / CBS 112.46 / NRRL 194 / M139) GN=lys4 PE=3 SV=2//0
C5.567	99.4614915201177	176.864702688907	-0.83044	0.0059008	0.038261	sp|P16157|ANK1_HUMAN Ankyrin-1 OS=Homo sapiens GN=ANK1 PE=1 SV=3//1.18412e-07
C5.570	434.347683286606	2020.64803251249	-2.2179	0.003668	0.02616	sp|Q03134|FDH_EMENI Probable formate dehydrogenase OS=Emericella nidulans (strain FGSC A4 / ATCC 38163 / CBS 112.46 / NRRL 194 / M139) GN=aciA PE=2 SV=3//0
C5.573	335.820651341134	538.144625472082	-0.6803	0.0056268	0.036853	sp|O94448|RCE1_SCHPO Probable CAAX prenyl protease 2 OS=Schizosaccharomyces pombe (strain 972 / ATCC 24843) GN=SPAC1687.02 PE=3 SV=1//6.05339e-35
C5.578	358.40630763021	1222.00134908884	-1.7696	2.2224e-14	1.4424e-12	sp|O74628|YQ53_SCHPO Uncharacterized oxidoreductase C162.03 OS=Schizosaccharomyces pombe (strain 972 / ATCC 24843) GN=SPCC162.03 PE=3 SV=1//7.50856e-25
C5.584	1030.26666508162	1806.77069589674	-0.8104	0.00019642	0.0022472	sp|A1CM86|MMM1_ASPCL Maintenance of mitochondrial morphology protein 1 OS=Aspergillus clavatus (strain ATCC 1007 / CBS 513.65 / DSM 816 / NCTC 3887 / NRRL 1) GN=mmm1 PE=3 SV=1//0
C5.608	193.144562406851	320.029046707991	-0.72852	0.0075842	0.046956	sp|A2R4J9|LOC1_ASPNC 60S ribosomal subunit assembly/export protein loc1 OS=Aspergillus niger (strain CBS 513.88 / FGSC A1513) GN=loc1 PE=3 SV=1//1.44686e-18
C5.613	455.008613158871	988.324486778683	-1.1191	1.0098e-06	1.959e-05	-//-
C5.63	45.8360220342802	255.254413502351	-2.4774	1.2497e-10	4.9842e-09	-//-
C5.64	29.4014228091891	125.461371352509	-2.0933	9.6811e-09	2.6892e-07	sp|O23300|ECI3_ARATH Enoyl-CoA delta isomerase 3 OS=Arabidopsis thaliana GN=ECI3 PE=1 SV=1//3.6153e-13
C5.640	345.357112488632	835.98936530417	-1.2754	5.2631e-05	0.00070893	sp|Q05871|ECI1_YEAST 3,2-trans-enoyl-CoA isomerase OS=Saccharomyces cerevisiae (strain ATCC 204508 / S288c) GN=ECI1 PE=1 SV=1//1.16986e-32
C5.674	54.5074255587036	256.275598151136	-2.2332	2.3836e-13	1.3723e-11	-//-
C5.693	1388.81720107219	2382.15552696278	-0.77841	0.004823	0.032636	sp|P04046|PUR1_YEAST Amidophosphoribosyltransferase OS=Saccharomyces cerevisiae (strain ATCC 204508 / S288c) GN=ADE4 PE=1 SV=2//1.00643e-144
C5.695	3531.65871495922	7156.61041026525	-1.0189	1.738e-06	3.2825e-05	sp|Q6C354|PRPD_YARLI 2-methylcitrate dehydratase, mitochondrial OS=Yarrowia lipolytica (strain CLIB 122 / E 150) GN=PDH1 PE=1 SV=1//3.38285e-33
C5.699	1440.39603868787	2198.76712076697	-0.61023	0.0057167	0.037173	sp|P32451|BIOB_YEAST Biotin synthase, mitochondrial OS=Saccharomyces cerevisiae (strain ATCC 204508 / S288c) GN=BIO2 PE=1 SV=2//9.2283e-142
C5.701	119.826419522975	235.775888124036	-0.97647	0.00051638	0.0051272	sp|Q9UTM9|FAP2_SCHPO L-saccharopine oxidase OS=Schizosaccharomyces pombe (strain 972 / ATCC 24843) GN=fap2 PE=1 SV=1//1.38674e-33
C5.702	427.419677153312	704.183307631287	-0.7203	0.0021194	0.016645	sp|Q01262|HYUA_PSESN Hydantoin utilization protein A OS=Pseudomonas sp. (strain NS671) GN=hyuA PE=3 SV=1//1.93643e-14
C5.703	3559.73221446949	6886.7030065863	-0.95204	6.4929e-06	0.00010805	sp|Q50I20|PRPC_ASPFM 2-methylcitrate synthase, mitochondrial OS=Neosartorya fumigata GN=mcsA PE=1 SV=1//2.7848e-32
C5.719	369.114989723695	1724.95718590213	-2.2244	1.4207e-21	1.8441e-19	sp|Q75DG6|DCW1_ASHGO Mannan endo-1,6-alpha-mannosidase DCW1 OS=Ashbya gossypii (strain ATCC 10895 / CBS 109.51 / FGSC 9923 / NRRL Y-1056) GN=DCW1 PE=3 SV=2//5.64401e-90
C5.721	882.072552331374	1514.85237327874	-0.78021	0.00033804	0.0036181	sp|Q09897|CHR3_SCHPO Chitin synthase regulatory factor 3 OS=Schizosaccharomyces pombe (strain 972 / ATCC 24843) GN=chr3 PE=1 SV=1//2.62216e-57
C5.726	373.968304083534	1267.64823276009	-1.7612	5.2344e-14	3.2494e-12	sp|O74741|DIOXL_SCHPO 4,5-DOPA dioxygenase extradiol-like protein OS=Schizosaccharomyces pombe (strain 972 / ATCC 24843) GN=SPBC1709.16c PE=3 SV=2//1.91167e-25
C5.729	814.242565207763	1296.35803225136	-0.67093	0.0027901	0.020901	sp|Q00730|STCW_EMENI Putative sterigmatocystin biosynthesis monooxygenase stcW OS=Emericella nidulans (strain FGSC A4 / ATCC 38163 / CBS 112.46 / NRRL 194 / M139) GN=stcW PE=3 SV=2//2.01608e-06
C5.730	161.640387920911	854.791852627949	-2.4028	1.5936e-21	1.9959e-19	sp|P15245|PH2M_TRICU Phenol 2-monooxygenase OS=Trichosporon cutaneum PE=1 SV=3//4.04416e-73
C5.760	1041.70010528171	1570.41109293627	-0.5922	0.008187	0.049869	-//-
C5.78	240.753849887962	399.804711223829	-0.73174	0.002919	0.021684	sp|Q9ULJ7|ANR50_HUMAN Ankyrin repeat domain-containing protein 50 OS=Homo sapiens GN=ANKRD50 PE=1 SV=4//6.42417e-08
C5.787	895.623521966525	10191.8855906965	-3.5084	7.4133e-51	4.4103e-48	sp|Q4WAW5|FTMC_ASPFU Tryprostatin B 6-hydroxylase OS=Neosartorya fumigata (strain ATCC MYA-4609 / Af293 / CBS 101355 / FGSC A1100) GN=ftmP450-1 PE=3 SV=2//8.45114e-55
C5.817	62.76123429944	194.095906196507	-1.6288	8.3232e-08	1.9939e-06	-//-
C5.822	2281.94874902064	3508.69372717829	-0.62067	0.0030987	0.022806	sp|P36126|SPO14_YEAST Phospholipase D1 OS=Saccharomyces cerevisiae (strain ATCC 204508 / S288c) GN=SPO14 PE=1 SV=3//1.41702e-14
C5.825	38.5015825708038	107.794065387723	-1.4853	4.8133e-05	0.00065703	sp|P38699|STB5_YEAST Protein STB5 OS=Saccharomyces cerevisiae (strain ATCC 204508 / S288c) GN=STB5 PE=1 SV=1//1.88556e-08
C5.828	22.9133343665909	56.2277611072291	-1.2951	0.0044076	0.030157	-//-
C5.829	472.182748248877	1264.16709338502	-1.4208	5.8669e-10	2.1369e-08	sp|B9W6S2|AIM9_CANDC Altered inheritance of mitochondria protein 9, mitochondrial OS=Candida dubliniensis (strain CD36 / ATCC MYA-646 / CBS 7987 / NCPF 3949 / NRRL Y-17841) GN=AIM9 PE=3 SV=1//5.10619e-10
C5.832	33.3148531371646	77.1527368454621	-1.2116	0.002602	0.01964	-//-
C5.833	606.560070089337	1276.75083327557	-1.0738	1.4812e-06	2.8123e-05	-//-
C6.115	1133.83831879185	3442.34012987404	-1.6022	8.0567e-07	1.5977e-05	sp|O42633|FAT1_COCHE Fatty acid transporter protein OS=Cochliobolus heterostrophus GN=FAT1 PE=3 SV=1//1.44378e-99
C6.116	581.5159241427	2582.03628899709	-2.1506	9.941e-06	0.00015877	sp|P32573|SPS19_YEAST Peroxisomal 2,4-dienoyl-CoA reductase SPS19 OS=Saccharomyces cerevisiae (strain ATCC 204508 / S288c) GN=SPS19 PE=1 SV=4//9.20055e-48
C6.120	1682.8163388667	2765.51770208858	-0.71667	0.00092954	0.0083158	-//-
C6.14	1659.94403400931	2561.27181341691	-0.62573	0.0050513	0.03386	sp|Q6GN02|THILB_XENLA Acetyl-CoA acetyltransferase B, mitochondrial OS=Xenopus laevis GN=acat1-b PE=2 SV=1//6.59857e-12
C6.140	3928.44289155448	5967.95796032473	-0.60328	0.004327	0.029703	sp|Q00614|CACP_CANTR Carnitine O-acetyltransferase, mitochondrial OS=Candida tropicalis GN=CAT2 PE=3 SV=1//2.48403e-153
C6.157	439.030830074267	763.530595523603	-0.79836	0.00067529	0.0064193	-//-
C6.170	3275.26230521286	32758.6997384616	-3.3222	3.5884e-47	1.6011e-44	sp|Q7S6U4|CVNH_NEUCR Cyanovirin-N homolog OS=Neurospora crassa (strain ATCC 24698 / 74-OR23-1A / CBS 708.71 / DSM 1257 / FGSC 987) GN=NCU05495 PE=1 SV=2//1.03763e-14
C6.172	590.441987488256	1528.45798149565	-1.3722	1.6695e-09	5.7028e-08	sp|P80193|BODG_PSESK Gamma-butyrobetaine dioxygenase OS=Pseudomonas sp. (strain AK-1) PE=1 SV=1//5.62994e-38
C6.175	137.626042712309	379.879246642276	-1.4648	2.1001e-08	5.432e-07	sp|Q59093|ELH1_ACIAD 3-oxoadipate enol-lactonase 1 OS=Acinetobacter baylyi (strain ATCC 33305 / BD413 / ADP1) GN=pcaD PE=4 SV=2//7.07607e-17
C6.179	318.831774120691	507.72292639023	-0.67125	0.0059291	0.038375	sp|O82427|SMT2_ORYSJ 24-methylenesterol C-methyltransferase 2 OS=Oryza sativa subsp. japonica GN=Smt2-1 PE=2 SV=2//7.74332e-08
C6.183	4366.87629343271	6408.17948219721	-0.55331	0.0079608	0.048796	-//-
C6.19	178.949398070175	359.390373361229	-1.006	0.00012154	0.0014935	sp|P38677|CMLE_NEUCR Carboxy-cis,cis-muconate cyclase OS=Neurospora crassa (strain ATCC 24698 / 74-OR23-1A / CBS 708.71 / DSM 1257 / FGSC 987) GN=NCU04071 PE=1 SV=3//2.31802e-132
C6.192	504.443357049523	1395.12577609927	-1.4676	6.8454e-05	0.0008934	sp|Q9XTI0|3HIDH_CAEEL Probable 3-hydroxyisobutyrate dehydrogenase, mitochondrial OS=Caenorhabditis elegans GN=B0250.5 PE=3 SV=1//6.19563e-49
C6.220	159.664966154726	429.17339909632	-1.4265	1.9986e-08	5.2073e-07	-//-
C6.221	1030.4359621186	6183.56434620437	-2.5852	1.4931e-10	5.793e-09	sp|Q9US44|YIZG_SCHPO Uncharacterized transporter C1002.16c OS=Schizosaccharomyces pombe (strain 972 / ATCC 24843) GN=SPAC1002.16c PE=3 SV=1//1.14377e-07
C6.241	39.4209518480637	82.9875145190257	-1.0739	0.0063044	0.040401	-//-
C6.242	868.764768524782	1449.8619507539	-0.73888	0.00092891	0.0083158	sp|Q4UMH6|Y381_RICFE Putative ankyrin repeat protein RF_0381 OS=Rickettsia felis (strain ATCC VR-1525 / URRWXCal2) GN=RF_0381 PE=3 SV=1//1.01701e-06
C6.244	943.101550693189	1651.7273201386	-0.80849	0.0038751	0.027392	-//-
C6.259	1813.49928514833	2867.34899988285	-0.66094	0.0019855	0.015732	-//-
C6.26	154.906992958278	294.6195802968	-0.92745	0.00046439	0.0047226	sp|P0DMQ6|DHSO_CHICK Sorbitol dehydrogenase OS=Gallus gallus GN=SORD PE=1 SV=1//5.55024e-52
C6.269	93.1194395902827	412.088018859503	-2.1458	0.0010482	0.0092274	sp|Q46888|YGBJ_ECOLI Uncharacterized oxidoreductase YgbJ OS=Escherichia coli (strain K12) GN=ygbJ PE=3 SV=1//1.03819e-29
C6.275	707.440897227882	1233.4582715804	-0.80203	0.00029722	0.0032416	-//-
C6.278	470.016331616843	1167.36970175352	-1.3125	1.981e-08	5.1803e-07	sp|P87136|YDM5_SCHPO Uncharacterized protein C57A7.05 OS=Schizosaccharomyces pombe (strain 972 / ATCC 24843) GN=SPAC57A7.05 PE=4 SV=1//2.23377e-10
C6.279	172.433249724282	445.100135373573	-1.3681	6.6585e-08	1.6224e-06	sp|A1CPX0|QUTD_ASPCL Probable quinate permease OS=Aspergillus clavatus (strain ATCC 1007 / CBS 513.65 / DSM 816 / NCTC 3887 / NRRL 1) GN=qutD PE=3 SV=1//1.77913e-74
C6.299	728.843171117467	1649.23553885174	-1.1781	4.8922e-07	1.0094e-05	sp|O18404|HCD2_DROME 3-hydroxyacyl-CoA dehydrogenase type-2 OS=Drosophila melanogaster GN=scu PE=1 SV=1//3.69522e-47
C6.322	846.939475394292	1345.96345370633	-0.66831	0.0021479	0.016777	-//-
C6.327	95.1660714604431	238.671945307503	-1.3265	3.7321e-06	6.5462e-05	sp|Q6Q2C2|HYES_PIG Bifunctional epoxide hydrolase 2 OS=Sus scrofa GN=EPHX2 PE=2 SV=1//7.16617e-06
C6.345	886.654308420288	1472.99158505622	-0.73231	0.00086745	0.007829	sp|C8VCP8|PEX12_EMENI Peroxisome assembly protein 12 OS=Emericella nidulans (strain FGSC A4 / ATCC 38163 / CBS 112.46 / NRRL 194 / M139) GN=PEX12 PE=3 SV=1//0
C6.352	52.1424689121273	106.358451773857	-1.0284	0.0041792	0.028994	sp|O29777|COPA_ARCFU Probable copper-exporting P-type ATPase A OS=Archaeoglobus fulgidus (strain ATCC 49558 / VC-16 / DSM 4304 / JCM 9628 / NBRC 100126) GN=copA PE=1 SV=1//8.54431e-09
C6.363	7251.54170924442	14695.2237631134	-1.019	1.2876e-05	0.00020247	sp|P36126|SPO14_YEAST Phospholipase D1 OS=Saccharomyces cerevisiae (strain ATCC 204508 / S288c) GN=SPO14 PE=1 SV=3//5.35651e-14
C6.375	473.56467066291	786.011494513167	-0.73099	0.0013646	0.011556	-//-
C6.398	401.984188173878	937.959489764382	-1.2224	8.1971e-08	1.9703e-06	-//-
C6.41	3299.35297244359	5599.12094528465	-0.76302	0.0028297	0.021068	sp|Q5B1Z0|CCPR2_EMENI Putative heme-binding peroxidase OS=Emericella nidulans (strain FGSC A4 / ATCC 38163 / CBS 112.46 / NRRL 194 / M139) GN=AN5440 PE=3 SV=1//7.593e-13
C6.419	499.425299574724	887.432203483569	-0.82937	0.00028956	0.0031754	sp|Q4WZS3|Y5950_ASPFU Putative aspergillopepsin A-like aspartic endopeptidase AFUA_2G15950 OS=Neosartorya fumigata (strain ATCC MYA-4609 / Af293 / CBS 101355 / FGSC A1100) GN=AFUA_2G15950 PE=3 SV=2//2.28559e-121
C6.42	1016.45349047665	1802.8751275566	-0.82676	0.00016321	0.0019164	-//-
C6.426	404.407072779451	649.164534072675	-0.68278	0.0050139	0.033705	sp|P53265|YG2W_YEAST Uncharacterized protein YGR111W OS=Saccharomyces cerevisiae (strain ATCC 204508 / S288c) GN=YGR111W PE=1 SV=1//6.89908e-12
C6.434	436.810101788048	799.145333571107	-0.87145	0.0002029	0.0023139	sp|Q9RX93|TAM_DEIRA Trans-aconitate 2-methyltransferase OS=Deinococcus radiodurans (strain ATCC 13939 / DSM 20539 / JCM 16871 / LMG 4051 / NBRC 15346 / NCIMB 9279 / R1 / VKM B-1422) GN=tam PE=3 SV=1//1.77458e-08
C6.436	2045.32557607739	3034.24273728312	-0.56901	0.0070657	0.044286	-//-
C6.47	2553.57885206467	4360.39267208535	-0.77194	0.00026406	0.0029181	sp|O33730|Y1503_SHEFN Uncharacterized oxidoreductase Sfri_1503 OS=Shewanella frigidimarina (strain NCIMB 400) GN=Sfri_1503 PE=3 SV=2//7.68791e-18
C6.484	2799.73879869449	5234.69350929702	-0.90281	0.00071141	0.006718	sp|Q49W60|2NPD_STAS1 Probable nitronate monooxygenase OS=Staphylococcus saprophyticus subsp. saprophyticus (strain ATCC 15305 / DSM 20229) GN=SSP1854 PE=3 SV=1//1.90121e-21
C6.532	309.301049969479	1056.70056899686	-1.7725	5.3779e-14	3.3097e-12	sp|P09437|CYB2_HANAN Cytochrome b2, mitochondrial OS=Hansenula anomala GN=CYB2 PE=1 SV=2//8.03236e-85
C6.570	1229.15404306987	4828.26040741796	-1.9738	1.0776e-18	1.0257e-16	sp|Q2UJE8|KYNU2_ASPOR Kynureninase 2 OS=Aspergillus oryzae (strain ATCC 42149 / RIB 40) GN=bna5-2 PE=3 SV=1//0
C6.574	1948.13700380621	3056.66766343395	-0.64986	0.0027946	0.020913	sp|Q93XX5|Y5713_ARATH PI-PLC X domain-containing protein At5g67130 OS=Arabidopsis thaliana GN=At5g67130 PE=1 SV=1//8.17437e-07
C6.58	1561.20187613857	2998.42099562972	-0.94155	1.2201e-05	0.00019228	sp|Q9PU58|NIPS2_DANRE Protein NipSnap homolog 2 OS=Danio rerio GN=gbas PE=2 SV=2//2.26003e-37
C6.580	115.667682674965	278.79916044733	-1.2692	3.6021e-06	6.3496e-05	sp|P39709|SEO1_YEAST Probable transporter SEO1 OS=Saccharomyces cerevisiae (strain ATCC 204508 / S288c) GN=SEO1 PE=1 SV=1//1.16222e-88
C6.584	275.660326907206	656.658394961724	-1.2523	3.251e-07	6.9073e-06	sp|Q9UV10|HET6_NEUCR Heterokaryon incompatibility protein 6, OR allele OS=Neurospora crassa (strain ATCC 24698 / 74-OR23-1A / CBS 708.71 / DSM 1257 / FGSC 987) GN=het-6 PE=4 SV=1//1.2956e-15
C6.586	615.675320148337	1863.40588936421	-1.5977	7.7516e-13	4.1297e-11	sp|Q7D9A2|Y0809_MYCTO KsdD-like steroid dehydrogenase MT0809 OS=Mycobacterium tuberculosis (strain CDC 1551 / Oshkosh) GN=MT0809 PE=3 SV=1//0
C6.592	5072.17097624409	7722.4398104386	-0.60645	0.0046145	0.031464	sp|P60204|CALM_EMENI Calmodulin OS=Emericella nidulans (strain FGSC A4 / ATCC 38163 / CBS 112.46 / NRRL 194 / M139) GN=camA PE=3 SV=2//2.86767e-06
C6.594	490.098539895272	841.214914507981	-0.7794	0.00066196	0.0063094	sp|Q12563|MNS1B_ASPPH Mannosyl-oligosaccharide alpha-1,2-mannosidase 1B OS=Aspergillus phoenicis GN=mns1B PE=2 SV=1//1.24728e-37
C6.624	2852.25240842388	4814.37467308311	-0.75525	0.00035641	0.0037584	sp|P49374|HGT1_KLULA High-affinity glucose transporter OS=Kluyveromyces lactis (strain ATCC 8585 / CBS 2359 / DSM 70799 / NBRC 1267 / NRRL Y-1140 / WM37) GN=HGT1 PE=3 SV=1//6.27295e-47
C6.66	390.82985139341	1187.47076513369	-1.6033	0.00060685	0.0059023	sp|Q6JQN1|ACD10_HUMAN Acyl-CoA dehydrogenase family member 10 OS=Homo sapiens GN=ACAD10 PE=1 SV=1//9.19016e-56
C6.68	640.15764295093	2130.80478383629	-1.7349	3.1259e-13	1.7853e-11	sp|Q4QQW3|HOT_RAT Hydroxyacid-oxoacid transhydrogenase, mitochondrial OS=Rattus norvegicus GN=Adhfe1 PE=1 SV=1//1.15793e-114
C6.686	2191.48602656339	3912.49853406158	-0.83618	0.00013277	0.0016202	-//-
C6.7	311.223968233885	567.534303159096	-0.86675	0.00026654	0.002941	sp|O74467|SET5_SCHPO SET domain-containing protein 5 OS=Schizosaccharomyces pombe (strain 972 / ATCC 24843) GN=set5 PE=1 SV=1//4.13643e-29
C6.719	269.692719560377	505.039502062329	-0.90508	0.00024712	0.0027523	sp|Q93RX5|LCDH_STRCO L-carnitine dehydrogenase OS=Streptomyces coelicolor (strain ATCC BAA-471 / A3(2) / M145) GN=lcdH PE=3 SV=1//1.20341e-36
C6.720	861.889265893267	1555.14392871783	-0.85147	0.0011721	0.01013	sp|Q05609|CTR1_ARATH Serine/threonine-protein kinase CTR1 OS=Arabidopsis thaliana GN=CTR1 PE=1 SV=1//1.94892e-10
C6.721	914.187124619256	1674.28160356448	-0.87298	0.0025105	0.019168	-//-
C6.736	2402.78382944891	5132.37329267047	-1.0949	7.5429e-06	0.00012351	sp|P0CL53|FADH_ASPOR S-(hydroxymethyl)glutathione dehydrogenase OS=Aspergillus oryzae (strain ATCC 42149 / RIB 40) GN=FDH1 PE=3 SV=1//9.62052e-167
C6.740	8862.31532502438	18833.2351517155	-1.0875	8.1449e-05	0.0010383	-//-
C6.748	27979.1812611362	50072.1837570893	-0.83966	8.6543e-05	0.0010901	sp|P0C7S9|GEL1_ASPFU 1,3-beta-glucanosyltransferase gel1 OS=Neosartorya fumigata (strain ATCC MYA-4609 / Af293 / CBS 101355 / FGSC A1100) GN=gel1 PE=3 SV=1//0
C6.755	1404.04971129559	4671.57083622313	-1.7343	3.8491e-13	2.1468e-11	sp|C8ZI10|RSB1_YEAS8 Sphingoid long-chain base transporter RSB1 OS=Saccharomyces cerevisiae (strain Lalvin EC1118 / Prise de mousse) GN=RSB1 PE=3 SV=1//4.84105e-31
C6.756	1328.31984525965	2613.34239709454	-0.97629	6.3324e-06	0.00010587	-//-
C6.763	859.599135655479	1337.93801067836	-0.63828	0.0036017	0.025842	sp|Q03370|PEX29_YEAST Peroxisomal membrane protein PEX29 OS=Saccharomyces cerevisiae (strain ATCC 204508 / S288c) GN=PEX29 PE=1 SV=1//2.97237e-27
C6.77	217.913533777752	393.899283824271	-0.85407	0.00092421	0.0082888	sp|A2Q879|CTU1_ASPNC Cytoplasmic tRNA 2-thiolation protein 1 OS=Aspergillus niger (strain CBS 513.88 / FGSC A1513) GN=ncs6 PE=3 SV=1//6.67843e-23
C6.778	908.412320290684	2056.05082138201	-1.1785	0.0063871	0.040858	sp|P53279|FHN1_YEAST Non-classical export protein 2 homolog 1 OS=Saccharomyces cerevisiae (strain ATCC 204508 / S288c) GN=FHN1 PE=1 SV=1//1.50594e-07
C6.779	66.2290099404332	129.367776438708	-0.96594	0.0034906	0.025222	sp|Q23498|ASM2_CAEEL Sphingomyelin phosphodiesterase 2 OS=Caenorhabditis elegans GN=asm-2 PE=1 SV=3//3.41188e-41
C6.795	234.731930886948	626.388832077913	-1.416	9.6232e-09	2.6836e-07	sp|Q44470|TUB4_AGRVI Putative tartrate transporter OS=Agrobacterium vitis GN=ttuB PE=2 SV=1//1.83614e-24
C6.796	260.837866318797	877.014298991688	-1.7494	6.2246e-13	3.3921e-11	sp|P40047|ALDH5_YEAST Aldehyde dehydrogenase 5, mitochondrial OS=Saccharomyces cerevisiae (strain ATCC 204508 / S288c) GN=ALD5 PE=1 SV=4//4.09055e-80
C6.799	253.303078688373	442.952133325801	-0.80629	0.0010548	0.0092734	sp|P38680|MTR_NEUCR N amino acid transport system protein OS=Neurospora crassa (strain ATCC 24698 / 74-OR23-1A / CBS 708.71 / DSM 1257 / FGSC 987) GN=mtr PE=3 SV=2//1.4731e-38
C6.800	293.398093293662	792.806960177992	-1.4341	2.1867e-09	7.1611e-08	sp|Q5BD77|HOGA1_EMENI Probable 4-hydroxy-2-oxoglutarate aldolase, mitochondrial OS=Emericella nidulans (strain FGSC A4 / ATCC 38163 / CBS 112.46 / NRRL 194 / M139) GN=AN1503 PE=1 SV=1//9.70575e-133
C6.802	757.106169880252	1209.76522857859	-0.67616	0.0025665	0.019421	sp|E9DFH0|HEX1_COCPS Beta-hexosaminidase 1 OS=Coccidioides posadasii (strain RMSCC 757 / Silveira) GN=HEX1 PE=1 SV=1//0
C6.816	49.4124209836429	221.273928714596	-2.1629	5.0194e-12	2.4212e-10	sp|Q2TPA8|HSDL2_MOUSE Hydroxysteroid dehydrogenase-like protein 2 OS=Mus musculus GN=Hsdl2 PE=1 SV=1//5.15071e-14
C6.820	5.77842063338472	57.9753273996034	-3.3267	5.4983e-09	1.6287e-07	-//-
C6.829	856.878441028093	1394.93550041339	-0.70304	0.0018133	0.014578	sp|P46634|CP7A1_CRIGR Cholesterol 7-alpha-monooxygenase OS=Cricetulus griseus GN=CYP7A1 PE=3 SV=1//2.29851e-11
C6.860	1148.97155900798	6587.3548979537	-2.5194	1.7705e-07	3.9253e-06	sp|P9WNF9|ETHA_MYCTU FAD-containing monooxygenase EthA OS=Mycobacterium tuberculosis (strain ATCC 25618 / H37Rv) GN=ethA PE=1 SV=1//3.95402e-152
C6.861	490.353199716405	3908.86047274539	-2.9949	7.8468e-08	1.8925e-06	sp|Q93VK5|LUT5_ARATH Protein LUTEIN DEFICIENT 5, chloroplastic OS=Arabidopsis thaliana GN=CYP97A3 PE=1 SV=1//2.7522e-20
C6.864	355.04534714518	5139.7976092644	-3.8556	6.3705e-10	2.3086e-08	sp|Q05A13|S16C6_MOUSE Short-chain dehydrogenase/reductase family 16C member 6 OS=Mus musculus GN=Sdr16c6 PE=2 SV=1//8.27191e-23
C6.866	167.510533412874	659.185159272787	-1.9764	8.632e-11	3.5214e-09	sp|P40586|YIW2_YEAST Uncharacterized protein YIR042C OS=Saccharomyces cerevisiae (strain ATCC 204508 / S288c) GN=YIR042C PE=3 SV=1//3.48172e-08
C6.93	913.204090386713	1382.97182573865	-0.59876	0.0073367	0.045624	sp|P87111|ETFD_SCHPO Probable electron transfer flavoprotein-ubiquinone oxidoreductase, mitochondrial OS=Schizosaccharomyces pombe (strain 972 / ATCC 24843) GN=SPAC20G8.04c PE=3 SV=1//1.57481e-07
C7.10	67.3113141802473	795.082952145654	-3.5622	1.4669e-38	4.7601e-36	sp|O74923|YJ7D_SCHPO Uncharacterized transporter C757.13 OS=Schizosaccharomyces pombe (strain 972 / ATCC 24843) GN=SPCC757.13 PE=3 SV=1//1.17931e-51
C7.131	5360.86422492122	10827.9826735427	-1.0142	1.8315e-06	3.4228e-05	-//-
C7.137	1590.8298988656	5226.82925010469	-1.7162	2.7837e-15	2.0215e-13	sp|P0C582|M2OM_NEUCR Putative mitochondrial 2-oxoglutarate/malate carrier protein OS=Neurospora crassa (strain ATCC 24698 / 74-OR23-1A / CBS 708.71 / DSM 1257 / FGSC 987) GN=mic-33 PE=3 SV=1//3.80315e-113
C7.156	123.357860119252	342.953044759583	-1.4752	4.2383e-08	1.047e-06	-//-
C7.164	846.374035945436	1453.54488623848	-0.78021	0.00034243	0.0036433	sp|Q9US38|YFZ3_SCHPO AB hydrolase superfamily protein C1039.03 OS=Schizosaccharomyces pombe (strain 972 / ATCC 24843) GN=SPAC1039.03 PE=3 SV=1//2.14557e-28
C7.166	1016.69518069187	11352.3743403429	-3.481	9.8712e-50	5.4208e-47	sp|O42764|HPPD_ZYMTR 4-hydroxyphenylpyruvate dioxygenase OS=Zymoseptoria tritici GN=HPPD PE=3 SV=1//1.76805e-123
C7.167	238.387085088979	2860.17408827715	-3.5847	3.3482e-49	1.7073e-46	-//-
C7.168	575.945396824956	34434.3000643904	-5.9018	6.0905e-113	2.174e-109	sp|Q00667|HGD_EMENI Homogentisate 1,2-dioxygenase OS=Emericella nidulans (strain FGSC A4 / ATCC 38163 / CBS 112.46 / NRRL 194 / M139) GN=hmgA PE=2 SV=1//0
C7.169	972.834580423773	26934.79232028	-4.7911	2.0473e-83	3.6539e-80	sp|Q00770|FAAA_EMENI Fumarylacetoacetase OS=Emericella nidulans (strain FGSC A4 / ATCC 38163 / CBS 112.46 / NRRL 194 / M139) GN=fahA PE=1 SV=3//0
C7.170	4734.56408985022	9244.26529921353	-0.96533	6.8402e-06	0.00011278	sp|O43123|MAAI_EMENI Maleylacetoacetate isomerase OS=Emericella nidulans (strain FGSC A4 / ATCC 38163 / CBS 112.46 / NRRL 194 / M139) GN=maiA PE=1 SV=1//2.77949e-82
C7.171	519.501770856867	1248.32184357982	-1.2648	2.9239e-08	7.4284e-07	sp|Q04052|ARO80_YEAST Transcriptional activator ARO80 OS=Saccharomyces cerevisiae (strain ATCC 204508 / S288c) GN=ARO80 PE=1 SV=1//3.37183e-07
C7.177	119.654131259323	227.644128668288	-0.92791	0.0013064	0.011143	sp|P05085|ARGR2_YEAST Arginine metabolism regulation protein II OS=Saccharomyces cerevisiae (strain ATCC 204508 / S288c) GN=ARG81 PE=1 SV=3//4.82891e-08
C7.178	305.900555588581	488.751153195096	-0.67604	0.005928	0.038375	sp|H3JQW0|OTEMO_PSEPU 2-oxo-Delta(3)-4,5,5-trimethylcyclopentenylacetyl-CoA monooxygenase OS=Pseudomonas putida GN=otemo PE=1 SV=1//2.90853e-148
C7.185	1500.4890818617	4959.26038608367	-1.7247	2.8033e-15	2.0215e-13	sp|Q55FN7|ODBB_DICDI 2-oxoisovalerate dehydrogenase subunit beta, mitochondrial OS=Dictyostelium discoideum GN=bkdB PE=3 SV=1//9.50466e-111
C7.220	438.113268949413	848.978064768909	-0.95442	4.5316e-05	0.00062428	sp|P46547|PIP_AERSO Proline iminopeptidase OS=Aeromonas sobria GN=pip PE=1 SV=3//8.78395e-21
C7.228	632.355225893462	952.996871453951	-0.59174	0.0078132	0.048209	-//-
C7.242	19.9829382711585	268.040633179994	-3.7456	1.3819e-27	2.8187e-25	sp|P07046|3SHD_NEUCR 3-dehydroshikimate dehydratase OS=Neurospora crassa (strain ATCC 24698 / 74-OR23-1A / CBS 708.71 / DSM 1257 / FGSC 987) GN=qa-4 PE=4 SV=1//3.59926e-18
C7.245	451.879677048897	1399.78339278479	-1.6312	0.00025594	0.0028371	sp|P86029|HQD2_CANAL Catechol 1,2-dioxygenase OS=Candida albicans (strain SC5314 / ATCC MYA-2876) GN=HQD2 PE=1 SV=1//3.90211e-57
C7.252	22.8496694113077	53.7003131185831	-1.2328	0.0075903	0.046956	-//-
C7.255	13.4405381743756	386.423256286116	-4.8455	1.9836e-42	7.4532e-40	sp|Q8KWT4|BACC2_BACIU Bacilysin biosynthesis oxidoreductase BacC OS=Bacillus subtilis GN=bacC PE=3 SV=1//1.56674e-11
C7.256	12.4575039418325	866.043138868784	-6.1194	8.7081e-74	8.8811e-71	-//-
C7.257	8.18079048435476	48.9325398640643	-2.5805	4.8661e-06	8.2516e-05	sp|P56216|VAOX_PENSI Vanillyl-alcohol oxidase OS=Penicillium simplicissimum GN=VAOA PE=1 SV=1//1.55889e-13
C7.274	180.741370119203	578.82441256535	-1.6792	2.2607e-10	8.6769e-09	-//-
C7.275	646.389263419989	2366.01300136633	-1.872	6.5594e-05	0.00086239	-//-
C7.287	250.219100931484	454.26707268779	-0.86035	0.00047163	0.0047826	sp|Q9KD39|GCH1L_BACHD GTP cyclohydrolase 1 type 2 homolog OS=Bacillus halodurans (strain ATCC BAA-125 / DSM 18197 / FERM 7344 / JCM 9153 / C-125) GN=BH1380 PE=3 SV=1//1.19708e-15
C7.290	880.617611660959	3939.95036977034	-2.1616	1.317e-16	1.0684e-14	-//-
C7.293	270.883647108561	499.775813370682	-0.88361	0.0020935	0.016496	sp|Q5B058|RMT2_EMENI Protein arginine N-methyltransferase 2 OS=Emericella nidulans (strain FGSC A4 / ATCC 38163 / CBS 112.46 / NRRL 194 / M139) GN=rmt2 PE=3 SV=1//0
C7.30	918.763768790022	2175.75463963849	-1.2438	0.00015904	0.0018705	sp|A1D858|MET3_NEOFI Sulfate adenylyltransferase OS=Neosartorya fischeri (strain ATCC 1020 / DSM 3700 / FGSC A1164 / NRRL 181) GN=met3 PE=3 SV=1//9.87421e-22
C7.310	551.53397158727	1334.94194999437	-1.2753	0.00066416	0.0063219	sp|Q54NZ8|ISC1B_DICDI Isochorismatase family protein 1B OS=Dictyostelium discoideum GN=DDB_G0284901 PE=3 SV=1//6.24455e-29
C7.311	369.217876035778	636.275154430878	-0.78518	0.00076971	0.0071456	sp|Q6NMR9|GDL84_ARATH GDSL esterase/lipase At5g45920 OS=Arabidopsis thaliana GN=At5g45920 PE=2 SV=1//1.75155e-16
C7.320	216.694546326273	871.019704837658	-2.007	2.1581e-16	1.7118e-14	-//-
C7.344	1925.72513139412	3474.31075560239	-0.85133	0.0033932	0.024593	sp|O60045|SSP1_NEUCR Peptidyl-prolyl cis-trans isomerase ssp-1 OS=Neurospora crassa (strain ATCC 24698 / 74-OR23-1A / CBS 708.71 / DSM 1257 / FGSC 987) GN=ssp-1 PE=1 SV=3//1.07453e-13
C7.367	11.0381683234055	78.50686398728	-2.8303	2.7937e-09	8.864e-08	sp|Q9RKB5|BVMO2_STRCO Baeyer-Villiger monooxygenase OS=Streptomyces coelicolor (strain ATCC BAA-471 / A3(2) / M145) GN=SCO3172 PE=1 SV=1//2.07694e-27
C7.368	161.657286370702	517.084663209119	-1.6775	2.3655e-11	1.0424e-09	-//-
C7.372	826.395026518158	5369.76996469314	-2.7	3.5018e-06	6.2342e-05	sp|D2XNQ8|FLOT1_MEDTR Flotillin-like protein 1 OS=Medicago truncatula GN=FLOT1 PE=2 SV=1//1.2837e-72
C7.419	2142.85841233682	4739.97558853825	-1.1453	5.9782e-05	0.00079321	sp|O94614|CHR4_SCHPO Chitin synthase regulatory factor 4 OS=Schizosaccharomyces pombe (strain 972 / ATCC 24843) GN=chr4 PE=1 SV=4//8.61392e-06
C7.421	783.16895511142	1218.01030106696	-0.63713	0.0042368	0.029252	-//-
C7.426	930.0393859457	1415.31421712544	-0.60576	0.0055097	0.036219	sp|P87155|MUG16_SCHPO Protein GMH1 homolog OS=Schizosaccharomyces pombe (strain 972 / ATCC 24843) GN=mug16 PE=1 SV=1//1.32482e-11
C7.434	904.440962003711	2607.32928591203	-1.5275	1.0036e-07	2.3645e-06	sp|Q6AXM8|PON2_RAT Serum paraoxonase/arylesterase 2 OS=Rattus norvegicus GN=Pon2 PE=2 SV=1//8.08214e-08
C7.456	769.747123539241	1771.43676764475	-1.2025	9.2591e-08	2.2033e-06	sp|Q60759|GCDH_MOUSE Glutaryl-CoA dehydrogenase, mitochondrial OS=Mus musculus GN=Gcdh PE=1 SV=2//1.24612e-118
C7.509	798.410818635921	1495.8984334345	-0.90581	4.5093e-05	0.00062266	sp|P80402|DBD23_ASPOR 2,3-dihydroxybenzoate decarboxylase OS=Aspergillus oryzae (strain ATCC 42149 / RIB 40) GN=AO090005000447 PE=1 SV=2//1.03759e-115
C7.511	71.6797524963035	447.875882919574	-2.6435	5.0437e-21	6.1029e-19	sp|P80402|DBD23_ASPOR 2,3-dihydroxybenzoate decarboxylase OS=Aspergillus oryzae (strain ATCC 42149 / RIB 40) GN=AO090005000447 PE=1 SV=2//2.14784e-46
C7.533	1573.06980957214	3078.19171457347	-0.9685	6.8077e-06	0.0001125	-//-
C7.538	63.1076189791512	157.382337169381	-1.3184	3.0746e-05	0.00044612	sp|P56739|Y212_BOTFU Uncharacterized 21.2 kDa protein OS=Botryotinia fuckeliana PE=2 SV=1//9.3501e-11
C7.541	869.50280877636	1402.65598736769	-0.6899	0.0015565	0.012839	-//-
C7.542	623.071616414691	986.108991468545	-0.66235	0.002789	0.020901	-//-
C7.550	369.171109530286	1246.43613429908	-1.7554	4.9262e-14	3.0849e-12	sp|P38067|UGA2_YEAST Succinate-semialdehyde dehydrogenase [NADP(+)] OS=Saccharomyces cerevisiae (strain ATCC 204508 / S288c) GN=UGA2 PE=1 SV=2//1.07166e-133
C7.577	710.792504411813	5499.68031984583	-2.9518	2.8098e-37	8.358e-35	sp|P43083|CP52V_CANAP Cytochrome P450 52E1 OS=Candida apicola GN=CYP52E1 PE=3 SV=1//3.71305e-16
C7.578	126.806929158048	243.726841284795	-0.94263	0.00079682	0.0073494	sp|Q57749|DHPSL_METJA 7,8-dihydropterin-6-methyl-4-(beta-D-ribofuranosyl)-aminobenzene-5&apos;-phosphate synthase OS=Methanocaldococcus jannaschii (strain ATCC 43067 / DSM 2661 / JAL-1 / JCM 10045 / NBRC 100440) GN=MJ0301 PE=1 SV=1//6.76043e-10
C7.598	104.921587377086	180.260515450714	-0.78077	0.0069618	0.043827	-//-
C7.605	1980.52163875167	3072.9203455994	-0.63373	0.0040364	0.028223	sp|Q9HG03|PEX6_PENCH Peroxisomal biogenesis factor 6 OS=Penicillium chrysogenum GN=pex6 PE=3 SV=1//8.23815e-09
C7.615	421.058918621281	1164.36280432348	-1.4674	1.4905e-10	5.793e-09	sp|Q12358|JLP1_YEAST Alpha-ketoglutarate-dependent sulfonate dioxygenase OS=Saccharomyces cerevisiae (strain ATCC 204508 / S288c) GN=JLP1 PE=1 SV=1//6.11353e-66
C7.632	263.612872600368	491.391914216367	-0.89845	0.00021409	0.0024299	-//-
C7.634	128.907872682393	238.778261735287	-0.88933	0.0011072	0.0096535	sp|Q08902|YO378_YEAST Drug resistance protein YOR378W OS=Saccharomyces cerevisiae (strain ATCC 204508 / S288c) GN=YOR378W PE=1 SV=1//1.08616e-136
C7.644	36.9268571385151	90.3323956736616	-1.2906	0.00069522	0.0065737	sp|Q42777|MCCA_SOYBN Methylcrotonoyl-CoA carboxylase subunit alpha, mitochondrial OS=Glycine max GN=MCCA PE=1 SV=2//4.6572e-124
C7.645	189.457731996713	564.191990449973	-1.5743	4.526e-10	1.6741e-08	sp|P45857|ACDB_BACSU Acyl-CoA dehydrogenase OS=Bacillus subtilis (strain 168) GN=mmgC PE=2 SV=3//1.1606e-23
C7.646	300.457358181403	1043.71186953212	-1.7965	1.8806e-14	1.2547e-12	sp|O59746|YN2B_SCHPO Uncharacterized transcriptional regulatory protein C530.11c OS=Schizosaccharomyces pombe (strain 972 / ATCC 24843) GN=SPBC530.11c PE=1 SV=1//8.81228e-14
C7.677	94.8477466840272	171.260391221804	-0.85251	0.0054455	0.03583	sp|Q9CA40|NUDT1_ARATH Nudix hydrolase 1 OS=Arabidopsis thaliana GN=NUDT1 PE=1 SV=1//4.97731e-29
C7.691	5571.43302831719	12069.4559731583	-1.1152	1.5463e-07	3.4552e-06	-//-
C7.698	156.036063703584	507.669426337547	-1.702	4.0191e-06	6.952e-05	sp|Q45FA5|SRPK_PHYPO Serine/threonine-protein kinase SRPK OS=Physarum polycephalum PE=1 SV=1//5.82499e-19
C7.73	931.769501191851	1643.96485355525	-0.81913	0.00018334	0.0021179	sp|P38230|QOR_YEAST Probable quinone oxidoreductase OS=Saccharomyces cerevisiae (strain ATCC 204508 / S288c) GN=ZTA1 PE=1 SV=1//1.0856e-68
C8.13	234.456756311213	506.871711290381	-1.1123	0.0065576	0.041799	sp|Q07904|THI73_YEAST Thiamine pathway transporter THI73 OS=Saccharomyces cerevisiae (strain ATCC 204508 / S288c) GN=THI73 PE=1 SV=1//4.72584e-66
C8.14	63.0158941205727	506.056846569903	-3.0055	8.6381e-27	1.5812e-24	sp|P49374|HGT1_KLULA High-affinity glucose transporter OS=Kluyveromyces lactis (strain ATCC 8585 / CBS 2359 / DSM 70799 / NBRC 1267 / NRRL Y-1140 / WM37) GN=HGT1 PE=3 SV=1//4.33739e-23
C8.151	268.318342295037	676.777975370367	-1.3347	8.7053e-06	0.0001406	sp|Q9P6J0|YHDC_SCHPO Uncharacterized transporter C1683.12 OS=Schizosaccharomyces pombe (strain 972 / ATCC 24843) GN=SPBC1683.12 PE=3 SV=1//5.69265e-21
C8.159	1041.70584227799	5636.96227731263	-2.436	2.127e-27	4.2179e-25	-//-
C8.167	546.37349390452	879.516233347016	-0.68682	0.0021326	0.01673	sp|P38758|TDA3_YEAST Putative oxidoreductase TDA3 OS=Saccharomyces cerevisiae (strain ATCC 204508 / S288c) GN=TDA3 PE=1 SV=2//3.8545e-11
C8.175	633.130366810365	1176.75558485056	-0.89424	5.9737e-05	0.00079321	sp|P22781|DDC_CAVPO Aromatic-L-amino-acid decarboxylase OS=Cavia porcellus GN=DDC PE=2 SV=1//9.34245e-117
C8.176	1897.91745315848	3580.26109133842	-0.91565	0.00333	0.024234	-//-
C8.177	552.777402637232	4261.00528477493	-2.9464	8.8693e-09	2.5027e-07	sp|Q9Y757|CP52L_DEBHN Cytochrome P450 52A12 OS=Debaryomyces hansenii GN=CYP52A12 PE=2 SV=2//5.60388e-110
C8.192	228.906743748072	397.71336569237	-0.79697	0.0016956	0.013803	sp|Q08777|MCH5_YEAST Riboflavin transporter MCH5 OS=Saccharomyces cerevisiae (strain ATCC 204508 / S288c) GN=MCH5 PE=1 SV=2//9.86292e-07
C8.193	246.650247130814	434.643407716274	-0.81737	0.0016256	0.013339	sp|Q00808|HETE1_PODAS Vegetative incompatibility protein HET-E-1 OS=Podospora anserina GN=HET-E1 PE=3 SV=1//1.52398e-50
C8.194	51.9327674440809	129.279293361819	-1.3158	0.0037266	0.026525	sp|P33413|DUR3_YEAST Urea active transporter OS=Saccharomyces cerevisiae (strain ATCC 204508 / S288c) GN=DUR3 PE=1 SV=2//8.0792e-19
C8.2	3742.25651587569	17358.6779120928	-2.2137	8.4541e-16	6.4897e-14	-//-
C8.210	1960.04203790509	3658.69688384641	-0.90045	3.7578e-05	0.00053122	sp|O13621|YNG5_SCHPO Uncharacterized protein C691.05c OS=Schizosaccharomyces pombe (strain 972 / ATCC 24843) GN=pi030 PE=4 SV=1//5.72023e-54
C8.216	1878.27547510982	4630.40954865571	-1.3017	1.719e-09	5.8161e-08	sp|O13657|YBCC_SCHPO Putative metal ion transporter C27B12.12c OS=Schizosaccharomyces pombe (strain 972 / ATCC 24843) GN=pi066 PE=1 SV=1//1.12091e-65
C8.219	4672.06537305967	8897.33698875021	-0.92931	1.1133e-05	0.00017701	-//-
C8.220	277.044057473645	3395.61251049835	-3.6155	3.3399e-47	1.5896e-44	sp|B8NWY6|AGALC_ASPFN Probable alpha-galactosidase C OS=Aspergillus flavus (strain ATCC 200026 / FGSC A1120 / NRRL 3357 / JCM 12722 / SRRC 167) GN=aglC PE=3 SV=2//0
C8.222	17.3259085990557	106.234301995179	-2.6162	2.7083e-10	1.0285e-08	sp|Q04212|ARA2_YEAST D-arabinose 1-dehydrogenase OS=Saccharomyces cerevisiae (strain ATCC 204508 / S288c) GN=ARA2 PE=1 SV=1//5.92518e-45
C8.225	39.0109022130692	158.055902437869	-2.0185	2.6032e-09	8.3338e-08	sp|Q9US38|YFZ3_SCHPO AB hydrolase superfamily protein C1039.03 OS=Schizosaccharomyces pombe (strain 972 / ATCC 24843) GN=SPAC1039.03 PE=3 SV=1//4.68901e-15
C8.235	2047.00499597417	4418.4623737358	-1.11	2.7868e-07	6.0105e-06	sp|P09437|CYB2_HANAN Cytochrome b2, mitochondrial OS=Hansenula anomala GN=CYB2 PE=1 SV=2//0
C8.265	1508.99605481023	9277.84030057852	-2.6202	1.6375e-06	3.1008e-05	sp|P15651|ACADS_RAT Short-chain specific acyl-CoA dehydrogenase, mitochondrial OS=Rattus norvegicus GN=Acads PE=1 SV=2//7.3114e-29
C8.272	10317.789421739	19439.4625835847	-0.91385	1.9434e-05	0.00029394	sp|Q9URW9|YLX7_SCHPO Putative aldehyde dehydrogenase-like protein C922.07c OS=Schizosaccharomyces pombe (strain 972 / ATCC 24843) GN=SPAC922.07c PE=3 SV=1//1.38801e-13
C8.286	3192.84581071977	5723.16122008154	-0.84197	0.0037363	0.026567	sp|P39457|PLB1_PENCH Lysophospholipase (Fragment) OS=Penicillium chrysogenum PE=1 SV=1//0
C8.3	1831.90176099091	7655.62938278693	-2.0632	2.2708e-20	2.533e-18	-//-
C8.302	652.120917547882	1014.15921890101	-0.63707	0.0050431	0.033837	sp|Q9UUA6|DPP1_SCHPO Probable diacylglycerol pyrophosphate phosphatase 1 OS=Schizosaccharomyces pombe (strain 972 / ATCC 24843) GN=dpp1 PE=3 SV=1//8.46609e-28
C8.308	49.712039157862	112.299545875204	-1.1757	0.00064626	0.006208	sp|O14057|GUAD_SCHPO Probable guanine deaminase OS=Schizosaccharomyces pombe (strain 972 / ATCC 24843) GN=SPCC1672.03c PE=3 SV=1//5.29249e-112
C8.310	2127.93094474485	3411.18847093167	-0.68082	0.0020504	0.016211	sp|Q59KZ1|APE2_CANAL Aminopeptidase 2 OS=Candida albicans (strain SC5314 / ATCC MYA-2876) GN=APE2 PE=1 SV=2//1.01225e-06
C8.314	1270.55072922319	2742.99098332876	-1.1103	3.6454e-07	7.6995e-06	sp|Q4WPF8|CCPR_ASPFU Cytochrome c peroxidase, mitochondrial OS=Neosartorya fumigata (strain ATCC MYA-4609 / Af293 / CBS 101355 / FGSC A1100) GN=ccp1 PE=3 SV=1//6.28691e-21
C8.318	158.382313747964	644.070131252382	-2.0238	4.5836e-13	2.5366e-11	sp|A0QZE3|Y3995_MYCS2 Putative hydrolase MSMEG_3995/MSMEI_3903 OS=Mycobacterium smegmatis (strain ATCC 700084 / mc(2)155) GN=MSMEG_3995 PE=1 SV=1//5.29265e-46
C8.322	1225.72941762956	2297.38025563079	-0.90635	4.1045e-05	0.0005738	sp|Q92413|OAT_EMENI Ornithine aminotransferase OS=Emericella nidulans (strain FGSC A4 / ATCC 38163 / CBS 112.46 / NRRL 194 / M139) GN=otaA PE=3 SV=2//7.60727e-18
C8.335	3784.6311243434	11674.5404502574	-1.6251	5.8598e-07	1.1918e-05	sp|Q9LPL3|YUC11_ARATH Probable indole-3-pyruvate monooxygenase YUCCA11 OS=Arabidopsis thaliana GN=YUC11 PE=2 SV=1//1.58788e-29
C8.336	96.4037655141189	183.454532103007	-0.92826	0.002105	0.016569	-//-
C8.337	4507.96256663732	6975.89238078953	-0.6299	0.0043771	0.029988	-//-
C8.338	7028.28268537142	10875.7989708296	-0.62988	0.0025002	0.01911	-//-
C8.349	419.040346654416	791.93475526362	-0.91829	7.5168e-05	0.00096689	-//-
C8.351	639.165255417288	2667.71695915919	-2.0613	1.9174e-19	1.9279e-17	sp|Q4WN99|DPH2_ASPFU Diphthamide biosynthesis protein 2 OS=Neosartorya fumigata (strain ATCC MYA-4609 / Af293 / CBS 101355 / FGSC A1100) GN=dph2 PE=3 SV=1//0
C8.390	1788.52454115326	2747.90526353164	-0.61956	0.0067693	0.043033	-//-
C8.4	2377.93704044255	4531.75895798164	-0.93036	1.4564e-05	0.00022554	-//-
C8.40	605.912259083001	2626.23109305875	-2.1158	9.6026e-21	1.1238e-18	sp|O24145|4CL1_TOBAC 4-coumarate--CoA ligase 1 OS=Nicotiana tabacum GN=4CL1 PE=2 SV=1//7.72948e-43
C8.404	709.214162674713	1279.57692441062	-0.85137	0.00018303	0.0021178	sp|Q9UQY0|OMTB_ASPPA Demethylsterigmatocystin 6-O-methyltransferase OS=Aspergillus parasiticus GN=omtB PE=1 SV=2//4.08064e-32
C8.434	179.312681199678	806.836466750876	-2.1698	0.000908	0.008164	-//-
C8.441	892.912180640237	2927.98044886857	-1.7133	2.0293e-14	1.3414e-12	-//-
C8.442	42.3139347391023	433.619066603859	-3.3572	1.3621e-10	5.3428e-09	-//-
C8.443	30.7664467734313	582.940977721069	-4.2439	2.4115e-06	4.4275e-05	sp|Q9C101|YKT8_SCHPO Uncharacterized MFS-type transporter PB1E7.08c OS=Schizosaccharomyces pombe (strain 972 / ATCC 24843) GN=SPAPB1E7.08c PE=1 SV=1//2.88996e-06
C8.46	449.883740528109	1116.69659220192	-1.3116	1.2401e-08	3.3663e-07	sp|Q50940|CAH_NEIGO Carbonic anhydrase OS=Neisseria gonorrhoeae GN=cah PE=1 SV=2//2.23938e-19
C8.502	495.523030700253	985.776048975513	-0.99231	2.0711e-05	0.00031128	sp|Q59516|DHGY_METEA Glycerate dehydrogenase OS=Methylobacterium extorquens (strain ATCC 14718 / DSM 1338 / AM1) GN=hprA PE=1 SV=3//2.95103e-37
C8.503	144.031759597427	297.083375164293	-1.0445	0.00010489	0.0013092	sp|Q9UTN0|YII3_SCHPO Uncharacterized transcriptional regulatory protein C139.03 OS=Schizosaccharomyces pombe (strain 972 / ATCC 24843) GN=SPAC139.03 PE=3 SV=1//4.07935e-08
C8.538	228.142764284673	659.51810176582	-1.5315	0.0010236	0.009044	sp|Q62651|ECH1_RAT Delta(3,5)-Delta(2,4)-dienoyl-CoA isomerase, mitochondrial OS=Rattus norvegicus GN=Ech1 PE=1 SV=2//1.26338e-64
C8.543	165.789771467822	287.186216065276	-0.79263	0.0028214	0.021047	sp|P14262|PLC_BACCE 1-phosphatidylinositol phosphodiesterase OS=Bacillus cereus PE=1 SV=1//7.07223e-15
C8.544	170.249934642457	342.722578553122	-1.0094	0.00010473	0.0013092	sp|A3R044|SSU1_ARTBC Sulfite efflux pump SSU1 OS=Arthroderma benhamiae (strain ATCC MYA-4681 / CBS 112371) GN=SSU1 PE=2 SV=1//1.48707e-26
C8.545	47.4557058196552	1587.37369074958	-5.0639	4.5728e-17	3.9811e-15	sp|Q9US44|YIZG_SCHPO Uncharacterized transporter C1002.16c OS=Schizosaccharomyces pombe (strain 972 / ATCC 24843) GN=SPAC1002.16c PE=3 SV=1//2.57151e-09
C8.561	1074.23588865809	4384.6204536897	-2.0291	2.0457e-08	5.3107e-07	sp|Q07950|YEH2_YEAST Sterol esterase 2 OS=Saccharomyces cerevisiae (strain ATCC 204508 / S288c) GN=YEH2 PE=1 SV=1//2.53297e-61
C8.562	1783.22525956737	5571.85649072242	-1.6437	4.9038e-14	3.0849e-12	-//-
C8.566	279.848931810917	493.387780066096	-0.81807	0.0011092	0.0096569	sp|Q5BD77|HOGA1_EMENI Probable 4-hydroxy-2-oxoglutarate aldolase, mitochondrial OS=Emericella nidulans (strain FGSC A4 / ATCC 38163 / CBS 112.46 / NRRL 194 / M139) GN=AN1503 PE=1 SV=1//1.83514e-93
C8.577	6895.20790561419	11425.2546955224	-0.72856	0.00056078	0.0055219	sp|O94323|YGK5_SCHPO Uncharacterized pyrophosphatase/phosphodiesterase C725.05c OS=Schizosaccharomyces pombe (strain 972 / ATCC 24843) GN=SPBC725.05c PE=3 SV=1//1.38976e-94
C8.95	6653.94480316596	19095.5268576837	-1.521	0.0015858	0.013042	sp|P00365|DHE2_NEUCR NAD-specific glutamate dehydrogenase OS=Neurospora crassa (strain ATCC 24698 / 74-OR23-1A / CBS 708.71 / DSM 1257 / FGSC 987) GN=gdh-1 PE=1 SV=4//4.80434e-09
scaffold00023.19	318.045471750284	1242.01282396123	-1.9654	2.3186e-13	1.3457e-11	sp|P17489|LAC1_EMENI Laccase-1 OS=Emericella nidulans (strain FGSC A4 / ATCC 38163 / CBS 112.46 / NRRL 194 / M139) GN=yA PE=2 SV=3//3.8945e-100
scaffold00023.21	33.4964947019157	84.9407170621254	-1.3424	0.00062789	0.0060738	sp|Q5AUY5|CIPB_EMENI Zinc-binding alcohol dehydrogenase domain-containing protein cipB OS=Emericella nidulans (strain FGSC A4 / ATCC 38163 / CBS 112.46 / NRRL 194 / M139) GN=cipB PE=1 SV=1//2.03443e-59
scaffold00023.25	74.8273952084749	2973.36998534488	-5.3124	3.1854e-53	2.274e-50	sp|P40332|IOLX_BACSU scyllo-inositol 2-dehydrogenase (NAD(+)) OS=Bacillus subtilis (strain 168) GN=iolX PE=1 SV=2//5.9674e-07
scaffold00023.26	15.5152299478312	197.548375474626	-3.6704	4.8921e-05	0.0006665	sp|Q10286|ITR1_SCHPO Myo-inositol transporter 1 OS=Schizosaccharomyces pombe (strain 972 / ATCC 24843) GN=itr1 PE=3 SV=1//3.93151e-104
scaffold00023.28	7.72578249627403	252.840278546329	-5.0324	8.9584e-09	2.5179e-07	-//-
scaffold00023.29	4.80473970194007	69.5703928795241	-3.8559	7.563e-12	3.506e-10	sp|P17549|CP53_ASPNG Benzoate 4-monooxygenase OS=Aspergillus niger GN=bphA PE=1 SV=1//2.86328e-37
scaffold00023.52	914.329544827208	2935.53096627393	-1.6828	3.9754e-14	2.5339e-12	-//-
scaffold00026.1	202.136098860096	892.702888780056	-2.1429	6.545e-13	3.5398e-11	sp|P38096|LAMB_EMENI Lactam utilization protein lamB OS=Emericella nidulans (strain FGSC A4 / ATCC 38163 / CBS 112.46 / NRRL 194 / M139) GN=lamB PE=2 SV=2//8.18254e-120
scaffold00026.2	268.964345148967	715.01632476583	-1.4106	6.5331e-09	1.9193e-07	sp|P38095|LAMA_EMENI Putative urea carboxylase OS=Emericella nidulans (strain FGSC A4 / ATCC 38163 / CBS 112.46 / NRRL 194 / M139) GN=lamA PE=2 SV=2//7.83295e-14
scaffold00026.9	1484.21741759916	3160.33637795265	-1.0904	8.0525e-07	1.5977e-05	sp|Q4WRP2|MS116_ASPFU ATP-dependent RNA helicase mss116, mitochondrial OS=Neosartorya fumigata (strain ATCC MYA-4609 / Af293 / CBS 101355 / FGSC A1100) GN=mss116 PE=3 SV=1//2.80959e-14
scaffold00041.1	59.7315681967365	126.003790237479	-1.0769	0.0015118	0.012541	sp|Q9ZRF9|RPK1_ARATH Probable LRR receptor-like serine/threonine-protein kinase RPK1 OS=Arabidopsis thaliana GN=RPK1 PE=1 SV=1//9.87045e-08
