# Supplementary material for: The molecular mechanisms of Monascus purpureus M9 responses to blue light based on the transcriptome analysis
Source: Sci Rep. 2017 Jul 17;7:5537. doi: 10.1038/s41598-017-05990-x (PMC5514072; doi:10.1038/s41598-017-05990-x)
Supplement: Supplementary file 17 — Dataset S16 [file 41598_2017_5990_MOESM17_ESM.xls]

Gene_id	readcount_B60	readcount_D	log2FoldChange	pval	padj	Blast swiss prot
C1.112	7607.32075465049	4511.70400551388	0.75372	0.00057364	0.022878	sp|Q9USI5|STI1_SCHPO Heat shock protein sti1 homolog OS=Schizosaccharomyces pombe (strain 972 / ATCC 24843) GN=sti1 PE=3 SV=1//5.04481e-139
C1.1140	1627.14769061661	806.590374339739	1.0124	1.6482e-08	4.5973e-06	sp|Q9UNE7|CHIP_HUMAN E3 ubiquitin-protein ligase CHIP OS=Homo sapiens GN=STUB1 PE=1 SV=2//1.21589e-24
C1.308	4363.02229314429	2593.86142294175	0.75023	8.3345e-06	0.00082638	sp|Q9UU82|AREH2_SCHPO Probable sterol O-acyltransferase 2 OS=Schizosaccharomyces pombe (strain 972 / ATCC 24843) GN=are2 PE=1 SV=1//6.57095e-07
C1.309	2285.76393513014	1544.58288075556	0.56546	0.00089136	0.032633	sp|Q09875|YAGC_SCHPO Uncharacterized protein C12G12.12 OS=Schizosaccharomyces pombe (strain 972 / ATCC 24843) GN=SPAC12G12.12 PE=4 SV=1//7.46032e-30
C1.341	1888.34145360149	1121.9632996834	0.75109	2.2531e-05	0.0017484	sp|Q9HGM9|DNJC7_SCHPO DnaJ homolog subfamily C member 7 homolog OS=Schizosaccharomyces pombe (strain 972 / ATCC 24843) GN=SPBC543.02c PE=3 SV=1//7.92415e-64
C1.358	4261.24790431176	2839.80220834894	0.58549	0.000405	0.017523	sp|P19541|RDS2_YEAST Regulator of drug sensitivity 2 OS=Saccharomyces cerevisiae (strain ATCC 204508 / S288c) GN=RDS2 PE=1 SV=2//1.03973e-63
C1.380	11225.7210953684	5738.05633391595	0.96817	1.2429e-05	0.0011675	sp|O59814|YCT4_SCHPO Uncharacterized transporter C794.04c OS=Schizosaccharomyces pombe (strain 972 / ATCC 24843) GN=SPCC794.04c PE=3 SV=1//7.53538e-34
C1.386	11060.0535842833	7104.67731273142	0.63852	0.00035249	0.015927	sp|P82861|ADRO_SALFO NADPH:adrenodoxin oxidoreductase, mitochondrial OS=Salvelinus fontinalis GN=fdxr PE=2 SV=1//8.91574e-79
C1.500	1295.62748954736	758.677947320058	0.77209	1.478e-05	0.0013189	sp|Q75A82|ANT1_ASHGO Peroxisomal adenine nucleotide transporter 1 OS=Ashbya gossypii (strain ATCC 10895 / CBS 109.51 / FGSC 9923 / NRRL Y-1056) GN=ANT1 PE=3 SV=1//1.32828e-17
C1.530	2926.76970103659	1996.36361651128	0.55193	0.0012042	0.040386	sp|P25502|PUT3_YEAST Proline utilization trans-activator OS=Saccharomyces cerevisiae (strain ATCC 204508 / S288c) GN=PUT3 PE=1 SV=1//4.16669e-08
C1.617	3246.26362297608	2132.90466242021	0.60596	0.00031529	0.014383	sp|P53252|PIL1_YEAST Sphingolipid long chain base-responsive protein PIL1 OS=Saccharomyces cerevisiae (strain ATCC 204508 / S288c) GN=PIL1 PE=1 SV=1//3.01705e-41
C1.657	684.747013362139	382.873436064155	0.8387	1.5286e-05	0.0013472	sp|P58932|BCSA_XANAC Cellulose synthase catalytic subunit [UDP-forming] OS=Xanthomonas axonopodis pv. citri (strain 306) GN=bcsA PE=3 SV=1//1.97089e-22
C1.690	316.828039255219	183.751106276081	0.78595	0.00053699	0.021782	-//-
C1.79	10775.0781455795	6588.42735018368	0.70969	1.9949e-05	0.001618	sp|O95154|ARK73_HUMAN Aflatoxin B1 aldehyde reductase member 3 OS=Homo sapiens GN=AKR7A3 PE=1 SV=2//7.70554e-44
C1.875	3240.76784510331	1948.00961052086	0.73433	2.0857e-05	0.0016363	sp|Q10169|DSK2_SCHPO Deubiquitination-protection protein dph1 OS=Schizosaccharomyces pombe (strain 972 / ATCC 24843) GN=dph1 PE=3 SV=1//2.316e-16
C1.926	1834.32076458149	973.741961912623	0.91363	1.6914e-07	3.1776e-05	-//-
C1.927	2949.49573330641	1305.9796677379	1.1753	1.9742e-08	5.22e-06	sp|P53275|YG37_YEAST Uncharacterized protein YGR127W OS=Saccharomyces cerevisiae (strain ATCC 204508 / S288c) GN=YGR127W PE=1 SV=1//9.49054e-13
C1.966	2635.79784063971	1520.73485517047	0.79347	4.0559e-06	0.0004366	sp|Q06625|GDE_YEAST Glycogen debranching enzyme OS=Saccharomyces cerevisiae (strain ATCC 204508 / S288c) GN=GDB1 PE=1 SV=1//0
C2.1022	3366.01959137055	2278.05284378236	0.56324	0.00079378	0.029669	sp|A1D4C8|PLPL_NEOFI Patatin-like phospholipase domain-containing protein NFIA_019760 OS=Neosartorya fischeri (strain ATCC 1020 / DSM 3700 / FGSC A1164 / NRRL 181) GN=NFIA_019760 PE=3 SV=1//0
C2.1033	10427.6039715869	6006.48385606322	0.79582	0.00053194	0.0217	sp|O74752|MAS5_SCHPO Mitochondrial protein import protein mas5 OS=Schizosaccharomyces pombe (strain 972 / ATCC 24843) GN=mas5 PE=3 SV=1//3.8581e-07
C2.1167	332.707499582433	159.860119917071	1.0574	2.5536e-06	0.00030899	-//-
C2.357	343.565288065304	200.132435306818	0.77963	0.00036042	0.016182	sp|Q10327|YD72_SCHPO Uncharacterized protein C32A11.02c OS=Schizosaccharomyces pombe (strain 972 / ATCC 24843) GN=SPAC32A11.02c PE=4 SV=1//3.44442e-15
C2.439	2949.31765428074	1204.04577834328	1.2925	1.2763e-13	8.2829e-11	sp|Q9P782|YNY8_SCHPO Uncharacterized protein C1711.08 OS=Schizosaccharomyces pombe (strain 972 / ATCC 24843) GN=SPBC1711.08 PE=2 SV=1//1.58253e-55
C2.459	17630.5900815036	10514.6294398946	0.74568	6.4981e-06	0.00067232	sp|Q54VT8|GLPK_DICDI Probable glycerol kinase OS=Dictyostelium discoideum GN=gk PE=3 SV=1//2.16678e-112
C2.463	10633.9119523986	7419.0074501125	0.51937	0.0014885	0.048521	sp|P09201|F16P_YEAST Fructose-1,6-bisphosphatase OS=Saccharomyces cerevisiae (strain ATCC 204508 / S288c) GN=FBP1 PE=1 SV=2//6.23463e-117
C2.572	1229.24564284569	816.99880562881	0.58937	0.0010453	0.03658	sp|P9WK87|NLHH_MYCTU Carboxylesterase NlhH OS=Mycobacterium tuberculosis (strain ATCC 25618 / H37Rv) GN=nlhH PE=1 SV=1//2.81158e-14
C2.578	1260.14740219401	734.390156587192	0.77897	1.3557e-05	0.0012381	-//-
C2.652	11775.7134349345	7666.96409338208	0.61909	0.00020912	0.01074	sp|Q5B0C0|HSP7M_EMENI Heat shock 70 kDa protein OS=Emericella nidulans (strain FGSC A4 / ATCC 38163 / CBS 112.46 / NRRL 194 / M139) GN=AN6010 PE=1 SV=1//4.14077e-12
C2.743	2321.58013685197	1568.73671046238	0.5655	0.0010622	0.03699	sp|P27574|PYP1_SCHPO Tyrosine-protein phosphatase 1 OS=Schizosaccharomyces pombe (strain 972 / ATCC 24843) GN=pyp1 PE=1 SV=1//2.50096e-32
C2.794	3348.04100038932	2180.68590960904	0.61854	0.00027563	0.013206	sp|Q11118|WOS2_SCHPO Protein wos2 OS=Schizosaccharomyces pombe (strain 972 / ATCC 24843) GN=wos2 PE=2 SV=1//8.77584e-20
C2.959	8027.37064528572	5216.66556905155	0.6218	0.00021111	0.010765	-//-
C2.977	2079.21650842753	828.857349427464	1.3268	1.4947e-09	5.616e-07	sp|Q4R0J7|ARD1_UROFA D-arabinitol dehydrogenase 1 OS=Uromyces fabae GN=ARD1 PE=1 SV=1//1.73659e-13
C3.137	3372.65696266387	2186.30689849526	0.62539	0.00018916	0.010078	sp|P0DMC6|RCSC_ECOLX Sensor histidine kinase RcsC OS=Escherichia coli GN=rcsC PE=1 SV=1//1.16168e-10
C3.213	3489.05003460941	2309.62871636818	0.59517	0.00040443	0.017523	sp|O14081|TPSX_SCHPO Putative alpha,alpha-trehalose-phosphate synthase [UDP-forming] 106 kDa subunit OS=Schizosaccharomyces pombe (strain 972 / ATCC 24843) GN=SPAC2E11.16c PE=1 SV=1//0
C3.434	7191.29383295686	4539.23607022187	0.6638	5.5839e-05	0.0037607	-//-
C3.674	1628.72788653165	914.012863574434	0.83346	3.6331e-06	0.00041834	sp|A1CL82|MCA1B_ASPCL Metacaspase-1B OS=Aspergillus clavatus (strain ATCC 1007 / CBS 513.65 / DSM 816 / NCTC 3887 / NRRL 1) GN=casB PE=3 SV=1//4.1385e-137
C3.675	395.951986717596	95.9599033591835	2.0448	4.131e-18	1.8413e-14	-//-
C3.734	2229.81446455625	1418.23195554171	0.65283	0.00016223	0.0089782	-//-
C3.745	1690.59504180515	1125.43241401516	0.58705	0.00086835	0.031954	sp|Q6CBS9|ATG27_YARLI Autophagy-related protein 27 OS=Yarrowia lipolytica (strain CLIB 122 / E 150) GN=ATG27 PE=3 SV=1//3.97283e-12
C3.747	4324.49450364557	2892.81090493147	0.58006	0.00049179	0.020531	sp|O14130|YF54_SCHPO Uncharacterized transcriptional regulatory protein C3C7.04 OS=Schizosaccharomyces pombe (strain 972 / ATCC 24843) GN=SPAC3C7.04 PE=3 SV=1//2.02708e-09
C3.788	19333.2718485132	13473.187599189	0.52099	0.0012954	0.04242	-//-
C4.298	2679.87432608182	1773.26014656278	0.59576	0.00050475	0.020829	sp|Q7T3F7|CHRD1_DANRE Cysteine and histidine-rich domain-containing protein 1 OS=Danio rerio GN=chordc1 PE=2 SV=1//2.33601e-08
C4.339	18226.2195312831	8757.2123598278	1.0575	1.9531e-10	1.0726e-07	sp|Q9X0Y1|P1254_THEMA Phosphorylated carbohydrates phosphatase TM_1254 OS=Thermotoga maritima (strain ATCC 43589 / MSB8 / DSM 3109 / JCM 10099) GN=TM_1254 PE=1 SV=1//5.36874e-11
C4.345	1604.74705420903	1059.38068566741	0.59912	0.00078519	0.029502	sp|O94289|LUB1_SCHPO Ubiquitin homeostasis protein lub1 OS=Schizosaccharomyces pombe (strain 972 / ATCC 24843) GN=lub1 PE=1 SV=2//2.72541e-96
C4.376	357.197424519863	144.664367146679	1.304	4.2964e-05	0.0030368	-//-
C4.396	17115.0267696735	7284.48093192913	1.2324	1.2015e-13	8.2829e-11	sp|P50167|ARDH_PICST D-arabinitol 2-dehydrogenase [ribulose-forming] OS=Scheffersomyces stipitis (strain ATCC 58785 / CBS 6054 / NBRC 10063 / NRRL Y-11545) GN=ARDH PE=2 SV=1//1.66716e-60
C4.43	3605.67549698085	2475.15314870998	0.54275	0.0011843	0.040386	-//-
C4.430	2874.12247891548	1957.89380617268	0.55382	0.0010301	0.036237	sp|Q9DA39|LFG4_MOUSE Protein lifeguard 4 OS=Mus musculus GN=Tmbim4 PE=2 SV=1//5.38125e-35
C4.514	166.346278339456	72.1126033032775	1.2059	0.00068268	0.026344	-//-
C4.515	126.613258843323	55.8192514864019	1.1816	0.00083938	0.031048	-//-
C4.539	1162.43926017099	738.650340314527	0.65419	0.00029557	0.013882	sp|O94580|YQ77_SCHPO Ubiquitin and WLM domain-containing metalloprotease SPCC1442.07c OS=Schizosaccharomyces pombe (strain 972 / ATCC 24843) GN=SPCC1442.07c PE=3 SV=1//2.94526e-46
C4.749	1139.9609206651	513.001577240577	1.1519	4.2639e-10	1.9025e-07	-//-
C4.848	4964.12943179931	2284.11504887472	1.1199	0.00048273	0.020272	-//-
C5.138	3103.01324204474	1807.91147306631	0.77935	6.2273e-06	0.00065378	sp|Q4WIF3|PPID_ASPFU Peptidyl-prolyl cis-trans isomerase D OS=Neosartorya fumigata (strain ATCC MYA-4609 / Af293 / CBS 101355 / FGSC A1100) GN=cpr6 PE=3 SV=1//7.87736e-17
C5.155	579.043852432485	363.989049152701	0.66978	0.0010304	0.036237	-//-
C5.156	1647.40647985825	888.497624101077	0.89076	4.8416e-07	7.514e-05	-//-
C5.18	939.624217084147	429.426267140257	1.1297	2.0333e-07	3.722e-05	sp|P0C0Y4|MTDH_ALTAL Probable NADP-dependent mannitol dehydrogenase OS=Alternaria alternata PE=1 SV=2//7.84639e-151
C5.198	4567.94629047239	2379.71989941866	0.94075	2.8931e-08	6.8846e-06	sp|Q4WX89|MBF1_ASPFU Multiprotein-bridging factor 1 OS=Neosartorya fumigata (strain ATCC MYA-4609 / Af293 / CBS 101355 / FGSC A1100) GN=mbf1 PE=3 SV=1//2.0472e-89
C5.293	3684.31127189335	2143.83805487571	0.7812	4.0165e-06	0.0004366	sp|P38910|CH10_YEAST 10 kDa heat shock protein, mitochondrial OS=Saccharomyces cerevisiae (strain ATCC 204508 / S288c) GN=HSP10 PE=1 SV=1//1.17467e-20
C5.620	1007.18650875552	551.078694537357	0.87	1.5597e-05	0.0013579	sp|Q2U9E2|FES1_ASPOR Hsp70 nucleotide exchange factor fes1 OS=Aspergillus oryzae (strain ATCC 42149 / RIB 40) GN=fes1 PE=3 SV=1//1.36156e-67
C5.765	14104.5820498304	9783.47739028452	0.52774	0.0012831	0.042402	-//-
C5.812	2872.06781753751	1776.29058404055	0.69322	8.3397e-05	0.0051771	sp|P36136|SHB17_YEAST Sedoheptulose 1,7-bisphosphatase OS=Saccharomyces cerevisiae (strain ATCC 204508 / S288c) GN=SHB17 PE=1 SV=1//3.64305e-26
C6.130	1691.18060170169	910.983756233506	0.89253	1.9588e-05	0.001618	sp|F5HN72|CPAO_ASPOZ Beta-cyclopiazonate dehydrogenase OS=Aspergillus oryzae GN=cpaO PE=1 SV=1//4.69405e-84
C6.277	1098.14458980053	536.761625611804	1.0327	0.00038975	0.017176	-//-
C6.29	2992.22776127459	2038.17208687998	0.55394	0.0012801	0.042402	sp|Q1XGE2|HAC1_ASPOR Transcriptional activator hacA OS=Aspergillus oryzae (strain ATCC 42149 / RIB 40) GN=hacA PE=2 SV=1//1.48553e-07
C6.370	1994.63017442769	1296.79880611085	0.62117	0.00037424	0.016698	-//-
C6.440	1203.29893018416	808.568229210959	0.57355	0.001205	0.040386	sp|Q2UDB2|SSN8_ASPOR RNA polymerase II holoenzyme cyclin-like subunit OS=Aspergillus oryzae (strain ATCC 42149 / RIB 40) GN=ssn8 PE=3 SV=2//7.21151e-20
C6.442	3178.42797713101	1494.25222910923	1.0889	2.6588e-10	1.2654e-07	sp|O94524|GTO2_SCHPO Glutathione S-transferase omega-like 2 OS=Schizosaccharomyces pombe (strain 972 / ATCC 24843) GN=gto2 PE=3 SV=1//5.28672e-16
C6.54	28879.1599428722	14912.7354676371	0.95348	3.8382e-06	0.00042814	sp|P50167|ARDH_PICST D-arabinitol 2-dehydrogenase [ribulose-forming] OS=Scheffersomyces stipitis (strain ATCC 58785 / CBS 6054 / NBRC 10063 / NRRL Y-11545) GN=ARDH PE=2 SV=1//2.67109e-21
C6.588	2071.7216163936	1326.75054650386	0.64293	0.00023039	0.011422	sp|O94740|CDC37_SCHPO Hsp90 co-chaperone Cdc37 OS=Schizosaccharomyces pombe (strain 972 / ATCC 24843) GN=cdc37 PE=1 SV=1//9.93291e-84
C6.597	60316.3286406014	27463.4290480035	1.135	8.173e-05	0.0051182	sp|Q5B2V1|HSP70_EMENI Heat shock 70 kDa protein OS=Emericella nidulans (strain FGSC A4 / ATCC 38163 / CBS 112.46 / NRRL 194 / M139) GN=hsp70 PE=1 SV=1//0
C6.774	7433.16140139284	4338.40042181182	0.77681	8.1595e-06	0.00082044	sp|O13863|YDU2_SCHPO Uncharacterized kinase C1B1.02c OS=Schizosaccharomyces pombe (strain 972 / ATCC 24843) GN=SPAC1B1.02c PE=1 SV=1//2.00223e-54
C6.858	310.937251781953	143.610817167891	1.1145	1.6206e-06	0.0002066	sp|A1D9C9|XYL2_NEOFI Probable D-xylulose reductase A OS=Neosartorya fischeri (strain ATCC 1020 / DSM 3700 / FGSC A1164 / NRRL 181) GN=xdhA PE=3 SV=1//5.84524e-11
C7.179	3163.00293858387	1568.73924981452	1.0117	2.8263e-09	9.608e-07	sp|O94467|OYEC_SCHPO Putative NADPH dehydrogenase C23G7.10c OS=Schizosaccharomyces pombe (strain 972 / ATCC 24843) GN=SPBC23G7.10c PE=3 SV=1//2.37586e-95
C7.273	12085.1951348089	7307.84937555232	0.72572	0.0005017	0.020823	sp|Q5B041|HSP60_EMENI Heat shock protein 60 OS=Emericella nidulans (strain FGSC A4 / ATCC 38163 / CBS 112.46 / NRRL 194 / M139) GN=hsp60 PE=1 SV=1//1.34047e-22
C7.474	4635.07719262726	2905.8110968443	0.67365	0.001201	0.040386	sp|Q2U513|SRB8_ASPOR Mediator of RNA polymerase II transcription subunit 12 OS=Aspergillus oryzae (strain ATCC 42149 / RIB 40) GN=srb8 PE=3 SV=2//5.48773e-25
C7.475	4467.81274555104	2772.43009626409	0.68842	4.7673e-05	0.0033157	sp|P56330|SUI1_MAIZE Protein translation factor SUI1 homolog OS=Zea mays GN=TIF PE=3 SV=1//4.90369e-13
C7.561	1805.70007987563	1118.40487800094	0.69112	7.8102e-05	0.0049783	-//-
C7.576	38381.4591185746	26325.6856619118	0.54394	0.00098383	0.035118	sp|P07038|PMA1_NEUCR Plasma membrane ATPase OS=Neurospora crassa (strain ATCC 24698 / 74-OR23-1A / CBS 708.71 / DSM 1257 / FGSC 987) GN=pma-1 PE=1 SV=1//0
C7.606	2253.94735506027	1107.11897208233	1.0256	4.3961e-09	1.4265e-06	sp|Q7Z9I4|YCP6_SCHPO Uncharacterized oxidoreductase C663.06c OS=Schizosaccharomyces pombe (strain 972 / ATCC 24843) GN=SPCC663.06c PE=3 SV=1//1.18594e-13
C8.197	1888.13050018808	1249.49968023606	0.59561	0.00064295	0.025082	sp|Q9Y7D0|LOVC_ASPTE Enoyl reductase LovC OS=Aspergillus terreus GN=lovC PE=1 SV=1//7.11798e-16
C8.203	3196.86011351026	1815.81745108232	0.81604	1.7876e-06	0.00022389	sp|O43019|SRE2_SCHPO Putative transcription factor sre2 OS=Schizosaccharomyces pombe (strain 972 / ATCC 24843) GN=sre2 PE=1 SV=1//4.64327e-06
C8.204	22225.8091380881	5273.1011447211	2.0755	1.2844e-05	0.0011908	sp|Q0CNV1|PDC_ASPTN Pyruvate decarboxylase OS=Aspergillus terreus (strain NIH 2624 / FGSC A1156) GN=pdcA PE=3 SV=1//0
C8.228	2750.00001231147	1784.54617340292	0.62387	0.00028226	0.013434	-//-
C8.247	31515.5307833212	12044.3844383773	1.3877	6.8137e-07	0.00010134	-//-
C8.251	817.066127109583	521.258013053663	0.64846	0.00052592	0.021578	sp|O13621|YNG5_SCHPO Uncharacterized protein C691.05c OS=Schizosaccharomyces pombe (strain 972 / ATCC 24843) GN=pi030 PE=4 SV=1//3.21436e-61
C8.382	663.810018222131	407.071919446324	0.70549	0.0012875	0.042402	-//-
C8.397	5263.48745574055	3026.66785982767	0.79829	2.3745e-06	0.00029226	-//-
C8.420	2626.22087305391	1734.48259735797	0.59848	0.00047182	0.02005	sp|Q00217|TPSB_ASPNG Alpha,alpha-trehalose-phosphate synthase [UDP-forming] 2 OS=Aspergillus niger GN=tpsB PE=3 SV=1//5.24724e-56
C8.431	2107.43321779078	1410.7650171443	0.57901	0.00078197	0.029502	-//-
C8.444	2050.42372185741	1355.29706990569	0.59731	0.00065606	0.025454	sp|O94547|SRK1_SCHPO Serine/threonine-protein kinase srk1 OS=Schizosaccharomyces pombe (strain 972 / ATCC 24843) GN=srk1 PE=1 SV=1//6.16329e-123
C8.537	3434.87852322459	2225.9185987911	0.62586	0.0002753	0.013206	sp|Q58DM4|ALKB2_BOVIN Alpha-ketoglutarate-dependent dioxygenase alkB homolog 2 OS=Bos taurus GN=ALKBH2 PE=2 SV=1//1.33256e-12
C8.555	1314.84418491375	819.457935363362	0.68215	0.00017338	0.009331	sp|O74529|YJ48_SCHPO Uncharacterized methyltransferase C70.08c OS=Schizosaccharomyces pombe (strain 972 / ATCC 24843) GN=SPCC70.08c PE=3 SV=1//9.73841e-08
C8.72	436.009166259393	231.928795074183	0.91068	1.3701e-05	0.0012381	sp|P39932|STL1_YEAST Sugar transporter STL1 OS=Saccharomyces cerevisiae (strain ATCC 204508 / S288c) GN=STL1 PE=1 SV=2//5.24812e-106
C8.88	2044.14601414369	1363.68589476493	0.58399	0.00072353	0.027475	sp|P80581|HXK_EMENI Hexokinase OS=Emericella nidulans (strain FGSC A4 / ATCC 38163 / CBS 112.46 / NRRL 194 / M139) GN=hxkA PE=1 SV=2//2.54313e-12
scaffold00023.10	9380.10167009789	6362.34740739062	0.56004	0.00063955	0.025082	sp|P18631|RAG1_KLULA Low-affinity glucose transporter OS=Kluyveromyces lactis (strain ATCC 8585 / CBS 2359 / DSM 70799 / NBRC 1267 / NRRL Y-1140 / WM37) GN=RAG1 PE=1 SV=1//6.02048e-95
scaffold00023.49	368.748361804624	181.37971191233	1.0236	3.7674e-06	0.00042691	-//-
scaffold00026.5	15426.2961983848	10640.5378187655	0.53582	0.0011115	0.038335	sp|P42884|AAD14_YEAST Putative aryl-alcohol dehydrogenase AAD14 OS=Saccharomyces cerevisiae (strain ATCC 204508 / S288c) GN=AAD14 PE=1 SV=1//0
