# Supplementary material for: The molecular mechanisms of Monascus purpureus M9 responses to blue light based on the transcriptome analysis
Source: Sci Rep. 2017 Jul 17;7:5537. doi: 10.1038/s41598-017-05990-x (PMC5514072; doi:10.1038/s41598-017-05990-x)
Supplement: Supplementary file 18 — Dataset S17 [file 41598_2017_5990_MOESM18_ESM.xls]

Gene_id	readcount_B60	readcount_D	log2FoldChange	pval	padj	Blast swiss prot
C1.1115	2120.54255454358	4516.88728491835	-1.0909	1.5605e-06	0.00020255	sp|Q01373|FOX2_NEUCR Peroxisomal hydratase-dehydrogenase-epimerase OS=Neurospora crassa (strain ATCC 24698 / 74-OR23-1A / CBS 708.71 / DSM 1257 / FGSC 987) GN=fox-2 PE=1 SV=1//1.41697e-46
C1.1129	959.007037153389	1528.85950654506	-0.67284	0.00013914	0.0079467	sp|Q1ZXF1|ECHM_DICDI Probable enoyl-CoA hydratase, mitochondrial OS=Dictyostelium discoideum GN=echs1 PE=3 SV=1//6.78305e-11
C1.1150	214.423261815584	406.852641480088	-0.92404	2.0041e-05	0.001618	sp|Q9CQR4|ACO13_MOUSE Acyl-coenzyme A thioesterase 13 OS=Mus musculus GN=Acot13 PE=1 SV=1//3.11326e-07
C1.1181	169.74714995548	358.982691548206	-1.0805	8.365e-07	0.00011944	sp|P39932|STL1_YEAST Sugar transporter STL1 OS=Saccharomyces cerevisiae (strain ATCC 204508 / S288c) GN=STL1 PE=1 SV=2//3.94532e-50
C1.1242	1086.11743428871	2352.18336061404	-1.1148	2.6118e-10	1.2654e-07	sp|Q9ZQP2|ACO12_ARATH Putative peroxisomal acyl-coenzyme A oxidase 1.2 OS=Arabidopsis thaliana GN=ACX1.2 PE=2 SV=1//1.30869e-15
C1.1256	95.820841164479	175.582647676857	-0.87374	0.0011972	0.040386	-//-
C1.1258	3179.01441340962	4687.67716964501	-0.56029	0.0011003	0.038131	sp|Q86AW9|GUAD_DICDI Guanine deaminase OS=Dictyostelium discoideum GN=guaD PE=1 SV=1//1.4934e-99
C1.24	329.909242965112	543.260693735211	-0.71958	0.00042307	0.018195	sp|A1D911|MANBB_NEOFI Beta-mannosidase B OS=Neosartorya fischeri (strain ATCC 1020 / DSM 3700 / FGSC A1164 / NRRL 181) GN=mndB PE=3 SV=1//0
C1.248	699.408412987069	1438.56355284602	-1.0404	4.0976e-06	0.0004366	sp|P04842|ALOX1_PICPG Alcohol oxidase 1 OS=Komagataella pastoris (strain GS115 / ATCC 20864) GN=AOX1 PE=1 SV=2//0
C1.322	815.584554357782	1763.59667993557	-1.1126	0.00038156	0.016919	sp|F4HUK6|AAE1_ARATH Probable acyl-activating enzyme 1, peroxisomal OS=Arabidopsis thaliana GN=AAE1 PE=2 SV=1//1.09043e-81
C1.334	281.934747614989	626.440529598511	-1.1518	6.0731e-09	1.885e-06	sp|O94343|YHMA_SCHPO Uncharacterized MFS-type transporter C1271.10c OS=Schizosaccharomyces pombe (strain 972 / ATCC 24843) GN=SPBC1271.10c PE=1 SV=1//8.86137e-34
C1.353	1064.35914081104	1738.69703911618	-0.70802	5.3634e-05	0.0036466	sp|B0XPE1|BGLA_ASPFC Probable beta-glucosidase A OS=Neosartorya fumigata (strain CEA10 / CBS 144.89 / FGSC A1163) GN=bglA PE=3 SV=1//4.22769e-20
C1.46	1039.69113684794	2534.92170109771	-1.2858	6.4669e-08	1.399e-05	sp|Q8N3Y7|RDHE2_HUMAN Epidermal retinol dehydrogenase 2 OS=Homo sapiens GN=SDR16C5 PE=2 SV=2//7.26288e-30
C1.460	408.078641774721	679.537082473369	-0.73571	0.00013851	0.0079467	sp|O35017|YOGA_BACSU Uncharacterized zinc-type alcohol dehydrogenase-like protein YogA OS=Bacillus subtilis (strain 168) GN=yogA PE=3 SV=1//3.72321e-09
C1.684	141.386988718435	335.003244289212	-1.2445	5.3887e-08	1.2022e-05	sp|Q07598|NLTP_CHICK Non-specific lipid-transfer protein (Fragment) OS=Gallus gallus GN=SCP2 PE=2 SV=1//8.606e-114
C1.711	5266.1354069406	9038.15686428008	-0.77928	3.1589e-06	0.00037586	-//-
C1.712	2036.54600483756	3134.57380051325	-0.62214	0.00020187	0.010443	sp|Q9EQ20|MMSA_MOUSE Methylmalonate-semialdehyde dehydrogenase [acylating], mitochondrial OS=Mus musculus GN=Aldh6a1 PE=1 SV=1//3.5429e-173
C1.742	1334.41879109561	2243.53148789437	-0.74956	1.6899e-05	0.0014535	sp|Q1K615|CARD_NEUCR Beta-apo-4&apos;-carotenal oxygenase OS=Neurospora crassa (strain ATCC 24698 / 74-OR23-1A / CBS 708.71 / DSM 1257 / FGSC 987) GN=ylo-1 PE=1 SV=1//2.66486e-19
C1.745	228.933479641179	375.583298545178	-0.7142	0.00091602	0.033365	sp|Q9RPT1|RHLG_PSEAE Rhamnolipids biosynthesis 3-oxoacyl-[acyl-carrier-protein] reductase OS=Pseudomonas aeruginosa (strain ATCC 15692 / PAO1 / 1C / PRS 101 / LMG 12228) GN=rhlG PE=1 SV=1//9.35093e-13
C1.822	292.177966776341	531.40263362268	-0.86296	2.0172e-05	0.001618	sp|Q561R9|LACB2_RAT Beta-lactamase-like protein 2 OS=Rattus norvegicus GN=Lactb2 PE=2 SV=1//1.54345e-49
C1.850	1626.77272469898	2441.77416646536	-0.58592	0.00070556	0.027081	sp|P58781|CEC1A_DANRE Adenosine deaminase CECR1-A OS=Danio rerio GN=cecr1a PE=2 SV=2//8.71977e-58
C1.857	1879.69213744212	3576.3859910492	-0.92801	4.6942e-08	1.081e-05	sp|P22009|POX18_CANTR Oleate-induced peroxisomal protein POX18 OS=Candida tropicalis GN=POX18 PE=1 SV=3//3.08481e-19
C1.87	294.506858710072	541.284410843888	-0.87809	1.2312e-05	0.0011675	sp|P08158|AMDS_EMENI Acetamidase OS=Emericella nidulans (strain FGSC A4 / ATCC 38163 / CBS 112.46 / NRRL 194 / M139) GN=amdS PE=2 SV=1//2.02361e-14
C1.88	692.355988410385	1610.85376614801	-1.2182	4.7839e-05	0.0033157	sp|O42887|SPEB2_SCHPO Putative agmatinase 2 OS=Schizosaccharomyces pombe (strain 972 / ATCC 24843) GN=SPBC8E4.03 PE=3 SV=1//1.16334e-09
C1.93	325.284333485396	527.625659503165	-0.69781	0.00054402	0.021942	sp|Q2VEQ7|DDH_HALMT D-2-hydroxyacid dehydrogenase OS=Haloferax mediterranei (strain ATCC 33500 / DSM 1411 / JCM 8866 / NBRC 14739 / NCIMB 2177 / R-4) GN=ddh PE=1 SV=1//5.5956e-26
C1.989	823.05430192951	3732.85542104746	-2.1812	0.00059658	0.02353	sp|P54202|ADH2_EMENI Alcohol dehydrogenase 2 OS=Emericella nidulans (strain FGSC A4 / ATCC 38163 / CBS 112.46 / NRRL 194 / M139) GN=alcB PE=3 SV=2//1.93095e-11
C2.1038	60.0644110567341	131.621093538394	-1.1318	0.0001668	0.0090898	sp|Q08777|MCH5_YEAST Riboflavin transporter MCH5 OS=Saccharomyces cerevisiae (strain ATCC 204508 / S288c) GN=MCH5 PE=1 SV=2//9.99817e-31
C2.1059	757.152897852184	1414.27805962223	-0.90141	4.7472e-07	7.514e-05	sp|Q75A82|ANT1_ASHGO Peroxisomal adenine nucleotide transporter 1 OS=Ashbya gossypii (strain ATCC 10895 / CBS 109.51 / FGSC 9923 / NRRL Y-1056) GN=ANT1 PE=3 SV=1//1.81683e-41
C2.1060	387.553351902862	631.534985338399	-0.70447	0.0002742	0.013206	sp|Q9Y6Z8|PALB_ASPOR Calpain-like protease palB/RIM13 OS=Aspergillus oryzae (strain ATCC 42149 / RIB 40) GN=palB PE=3 SV=1//1.01164e-61
C2.1066	229.066729956289	412.298401467768	-0.84792	6.822e-05	0.0044275	-//-
C2.1124	579.951819610562	976.507500376558	-0.7517	3.7046e-05	0.0026775	sp|P87159|NIF1_SCHPO Mitosis inhibitor nif1 OS=Schizosaccharomyces pombe (strain 972 / ATCC 24843) GN=nif1 PE=1 SV=1//2.27755e-15
C2.1125	1224.76892658461	4164.43694854503	-1.7656	4.7371e-07	7.514e-05	-//-
C2.126	161.669686605706	696.400895582743	-2.1069	3.9902e-16	5.6972e-13	-//-
C2.16	993.764089897805	3979.06050086082	-2.0015	4.3302e-07	7.514e-05	sp|Q9RKB5|BVMO2_STRCO Baeyer-Villiger monooxygenase OS=Streptomyces coelicolor (strain ATCC BAA-471 / A3(2) / M145) GN=SCO3172 PE=1 SV=1//1.57334e-07
C2.183	590.456438622791	1225.08264441684	-1.053	0.0012002	0.040386	sp|Q1QJC0|TAM_NITHX Trans-aconitate 2-methyltransferase OS=Nitrobacter hamburgensis (strain X14 / DSM 10229) GN=tam PE=3 SV=1//1.06689e-86
C2.207	323.442737719481	540.800838471477	-0.74159	0.00022967	0.011422	sp|Q8J0F0|CEFD2_ACRCH Isopenicillin N epimerase component 2 OS=Acremonium chrysogenum GN=cefD2 PE=3 SV=1//1.80642e-140
C2.265	1612.88815413566	3014.3713647042	-0.90221	1.0975e-07	2.1765e-05	sp|Q00298|CUTI_BOTFU Cutinase OS=Botryotinia fuckeliana GN=cutA PE=3 SV=1//1.85742e-19
C2.309	157.8054274675	269.697931661683	-0.7732	0.0010078	0.035796	-//-
C2.33	390.741517341339	2797.1091289804	-2.8397	6.5089e-14	5.163e-11	sp|Q9Y7G5|PHACA_EMEND Phenylacetate 2-hydroxylase OS=Emericella nidulans GN=phacA PE=1 SV=1//0
C2.494	2850.16045445915	5326.46029910071	-0.90213	9.7558e-08	1.9899e-05	sp|Q05493|THIK_YARLI 3-ketoacyl-CoA thiolase, peroxisomal OS=Yarrowia lipolytica (strain CLIB 122 / E 150) GN=POT1 PE=3 SV=1//3.13257e-123
C2.566	651.667543879421	1033.51244904484	-0.66535	0.00023304	0.011474	-//-
C2.635	560.166260015283	885.817765341923	-0.66115	0.00047015	0.02005	sp|Q54P77|4CL1_DICDI Probable 4-coumarate--CoA ligase 1 OS=Dictyostelium discoideum GN=4cl1 PE=3 SV=1//2.44054e-83
C2.671	1157.14423415296	1752.26865969376	-0.59866	0.00047951	0.020256	sp|P43567|AGX1_YEAST Alanine--glyoxylate aminotransferase 1 OS=Saccharomyces cerevisiae (strain ATCC 204508 / S288c) GN=AGX1 PE=1 SV=1//4.53953e-93
C2.747	1344.77732908784	2200.05229691301	-0.71017	5.1458e-05	0.0035323	sp|Q870L2|MIRB_EMENI Siderophore iron transporter mirB OS=Emericella nidulans (strain FGSC A4 / ATCC 38163 / CBS 112.46 / NRRL 194 / M139) GN=mirB PE=3 SV=1//8.10693e-08
C2.787	86.7619319356009	357.708412544816	-2.0436	2.4573e-08	6.0492e-06	-//-
C2.829	287.877217342289	492.536018910227	-0.77478	0.00015288	0.0086618	-//-
C3.1004	493.326126570775	1370.18556749599	-1.4738	1.2176e-15	1.4487e-12	sp|B5WWZ9|FAO2_LOTJA Long-chain-alcohol oxidase FAO2 OS=Lotus japonicus GN=FAO2 PE=2 SV=1//1.7739e-61
C3.1016	478.873568160624	773.476774795064	-0.69171	0.00025427	0.012433	sp|Q12559|AMDS_ASPOR Acetamidase OS=Aspergillus oryzae (strain ATCC 42149 / RIB 40) GN=amdS PE=3 SV=2//9.33665e-60
C3.262	635.990947605577	1070.57970266593	-0.75131	3.1563e-05	0.0023472	sp|Q12559|AMDS_ASPOR Acetamidase OS=Aspergillus oryzae (strain ATCC 42149 / RIB 40) GN=amdS PE=3 SV=2//2.85208e-63
C3.326	222.17357653899	389.592749526042	-0.81028	0.00021648	0.010961	sp|P94681|TSAC_COMTE 4-formylbenzenesulfonate dehydrogenase TsaC1/TsaC2 OS=Comamonas testosteroni GN=tsaC1 PE=1 SV=1//6.56873e-47
C3.531	216.682540011055	386.123756115807	-0.83348	0.00012009	0.0071444	sp|O14158|YE76_SCHPO AB hydrolase superfamily protein C4A8.06c OS=Schizosaccharomyces pombe (strain 972 / ATCC 24843) GN=SPAC4A8.06c PE=3 SV=1//7.25134e-11
C3.684	75.9588142874688	153.799486804605	-1.0178	0.00029362	0.013882	-//-
C3.771	3171.36272184945	5372.30737772143	-0.76044	6.6871e-06	0.00068199	sp|Q54RR5|ACDSB_DICDI Probable short/branched chain specific acyl-CoA dehydrogenase OS=Dictyostelium discoideum GN=acadsb PE=3 SV=1//9.61194e-118
C3.793	154.697953708035	316.733367737952	-1.0338	0.00013536	0.0078562	sp|O59805|YJV7_SCHPO Putative amidase C550.07 OS=Schizosaccharomyces pombe (strain 972 / ATCC 24843) GN=SPCC550.07 PE=3 SV=1//1.28299e-42
C3.823	300.779465644445	518.315794632822	-0.78513	0.00013493	0.0078562	sp|O59805|YJV7_SCHPO Putative amidase C550.07 OS=Schizosaccharomyces pombe (strain 972 / ATCC 24843) GN=SPCC550.07 PE=3 SV=1//8.20791e-63
C3.829	51.920322549405	110.276972284736	-1.0868	0.00055313	0.022184	sp|Q8K9J5|FABG_BUCAP 3-oxoacyl-[acyl-carrier-protein] reductase FabG OS=Buchnera aphidicola subsp. Schizaphis graminum (strain Sg) GN=fabG PE=3 SV=1//3.06591e-12
C3.845	128.93916219635	348.39794306682	-1.434	2.7038e-07	4.8255e-05	sp|Q5PXQ6|CHQB_NOCSI Hydroxyquinol 1,2-dioxygenase OS=Nocardioides simplex GN=chqB PE=1 SV=1//2.91384e-41
C3.855	360.459068659368	647.477395672073	-0.84499	1.7177e-05	0.0014599	sp|P44094|Y1014_HAEIN Uncharacterized protein HI_1014 OS=Haemophilus influenzae (strain ATCC 51907 / DSM 11121 / KW20 / Rd) GN=HI_1014 PE=3 SV=1//2.94181e-75
C3.95	240.996498121453	421.828511676592	-0.80764	0.0001113	0.0066773	sp|P00175|CYB2_YEAST Cytochrome b2, mitochondrial OS=Saccharomyces cerevisiae (strain ATCC 204508 / S288c) GN=CYB2 PE=1 SV=1//6.78686e-73
C3.952	264.180817134114	456.391498201666	-0.78875	0.0001089	0.0065885	sp|P19791|RNM_ASPPH Ribonuclease M OS=Aspergillus phoenicis PE=1 SV=1//2.46733e-75
C4.1	1562.51901807631	2286.22033500934	-0.54909	0.0015046	0.048824	sp|P0C0T2|ANKS6_RAT Ankyrin repeat and SAM domain-containing protein 6 OS=Rattus norvegicus GN=Anks6 PE=1 SV=2//2.50875e-06
C4.227	251.851298023619	825.035479789539	-1.7119	6.5606e-17	1.1709e-13	sp|B0XN12|EXGA_ASPFC Probable glucan 1,3-beta-glucosidase A OS=Neosartorya fumigata (strain CEA10 / CBS 144.89 / FGSC A1163) GN=exgA PE=3 SV=1//1.33334e-140
C4.304	368.082110229071	776.331257845104	-1.0766	2.2481e-08	5.7317e-06	sp|Q9I4V0|2NPD_PSEAE Nitronate monooxygenase OS=Pseudomonas aeruginosa (strain ATCC 15692 / PAO1 / 1C / PRS 101 / LMG 12228) GN=PA1024 PE=1 SV=1//3.54406e-72
C4.333	406.540285989541	643.569241721714	-0.6627	0.00083167	0.030923	sp|C8VDI1|Y1006_EMENI Uncharacterized protein AN11006 OS=Emericella nidulans (strain FGSC A4 / ATCC 38163 / CBS 112.46 / NRRL 194 / M139) GN=AN11006 PE=4 SV=1//6.29714e-54
C4.365	101.856833275672	212.034302643984	-1.0578	2.9638e-05	0.0022509	-//-
C4.442	251.197000770883	404.173629171648	-0.68616	0.00098344	0.035118	sp|Q8LHH9|SHL2_ORYSJ Probable RNA-dependent RNA polymerase SHL2 OS=Oryza sativa subsp. japonica GN=SHL2 PE=2 SV=1//1.31706e-16
C4.46	2329.32272164983	3663.96033443048	-0.65349	0.00015947	0.0088942	sp|Q8LKS5|LACS7_ARATH Long chain acyl-CoA synthetase 7, peroxisomal OS=Arabidopsis thaliana GN=LACS7 PE=1 SV=2//3.042e-109
C4.525	2061.26955601747	3397.0293922911	-0.72074	2.3923e-05	0.0018364	sp|P59668|FAD12_MORIS Delta(12) fatty acid desaturase OS=Mortierella isabellina PE=2 SV=1//1.07793e-72
C4.528	252.378322122653	458.631591813043	-0.86175	3.713e-05	0.0026775	sp|Q88FY2|6HN3M_PSEPK 6-hydroxynicotinate 3-monooxygenase OS=Pseudomonas putida (strain KT2440) GN=nicC PE=1 SV=1//2.43504e-26
C4.541	891.204265696066	1910.28488576565	-1.1	5.0267e-10	2.1109e-07	sp|Q05493|THIK_YARLI 3-ketoacyl-CoA thiolase, peroxisomal OS=Yarrowia lipolytica (strain CLIB 122 / E 150) GN=POT1 PE=3 SV=1//1.50612e-87
C4.576	94.1035299715624	185.68358194277	-0.98053	0.00019587	0.010358	sp|Q6JQN1|ACD10_HUMAN Acyl-CoA dehydrogenase family member 10 OS=Homo sapiens GN=ACAD10 PE=1 SV=1//1.41388e-16
C4.834	70.8705172855702	168.775477922639	-1.2518	8.8105e-05	0.0054223	sp|Q9USN4|YJA1_SCHPO Uncharacterized transporter C1529.01 OS=Schizosaccharomyces pombe (strain 972 / ATCC 24843) GN=SPCC1529.01 PE=3 SV=2//1.49711e-22
C4.853	2403.80594034691	4804.54481491293	-0.99908	1.3202e-07	2.5473e-05	sp|O13755|OSM1_SCHPO Fumarate reductase OS=Schizosaccharomyces pombe (strain 972 / ATCC 24843) GN=osm1 PE=3 SV=1//2.06948e-114
C5.11	67.5542023113269	141.370602634984	-1.0654	0.0003932	0.017221	sp|P49374|HGT1_KLULA High-affinity glucose transporter OS=Kluyveromyces lactis (strain ATCC 8585 / CBS 2359 / DSM 70799 / NBRC 1267 / NRRL Y-1140 / WM37) GN=HGT1 PE=3 SV=1//2.33314e-10
C5.16	478.391372772152	1394.64532224607	-1.5436	0.00010183	0.0062136	sp|P08843|ADH1_EMENI Alcohol dehydrogenase 1 OS=Emericella nidulans (strain FGSC A4 / ATCC 38163 / CBS 112.46 / NRRL 194 / M139) GN=alcA PE=3 SV=2//1.00147e-53
C5.203	55.5637861500164	114.537035090541	-1.0436	0.00071444	0.027275	sp|Q7X3T2|AHLL_ARTSP N-acyl homoserine lactonase OS=Arthrobacter sp. GN=ahlD PE=1 SV=1//4.61679e-12
C5.273	988.990110817394	1886.17329130357	-0.93143	8.3334e-08	1.7498e-05	-//-
C5.276	255.509704527751	452.307752588176	-0.82393	6.1956e-05	0.0040578	sp|Q8X0J4|CYB5L_NEUCR Putative cytochrome b5 B11H24.095 OS=Neurospora crassa (strain ATCC 24698 / 74-OR23-1A / CBS 708.71 / DSM 1257 / FGSC 987) GN=B11H24.095 PE=3 SV=1//4.43658e-18
C5.449	724.443293507758	1551.17016793589	-1.0984	9.5695e-10	3.7954e-07	sp|Q5ZHT1|ACD11_CHICK Acyl-CoA dehydrogenase family member 11 OS=Gallus gallus GN=ACAD11 PE=2 SV=1//1.21975e-106
C5.574	2626.00816687637	4044.72691238012	-0.62317	0.00021819	0.010969	-//-
C5.63	46.7534460671345	133.992608823676	-1.519	1.0375e-06	0.00014244	-//-
C5.695	3603.198771263	7634.06759521609	-1.0832	9.3776e-11	5.5789e-08	sp|Q6C354|PRPD_YARLI 2-methylcitrate dehydratase, mitochondrial OS=Yarrowia lipolytica (strain CLIB 122 / E 150) GN=PDH1 PE=1 SV=1//3.38285e-33
C5.698	1205.42882302729	1919.28846282814	-0.67103	0.00017384	0.009331	sp|B0F481|BIODA_ARATH Bifunctional dethiobiotin synthetase/7,8-diamino-pelargonic acid aminotransferase, mitochondrial OS=Arabidopsis thaliana GN=BIO3-BIO1 PE=1 SV=1//3.81508e-106
C5.703	3631.36379837221	6998.31369402285	-0.9465	1.6743e-08	4.5973e-06	sp|Q50I20|PRPC_ASPFM 2-methylcitrate synthase, mitochondrial OS=Neosartorya fumigata GN=mcsA PE=1 SV=1//2.7848e-32
C5.760	1062.89549954347	1720.95550953421	-0.69521	5.901e-05	0.0039371	-//-
C5.787	913.719344552471	1654.02437181244	-0.85616	1.1677e-06	0.00015729	sp|Q4WAW5|FTMC_ASPFU Tryprostatin B 6-hydroxylase OS=Neosartorya fumigata (strain ATCC MYA-4609 / Af293 / CBS 101355 / FGSC A1100) GN=ftmP450-1 PE=3 SV=2//8.45114e-55
C6.115	1156.77524539673	1862.10635051684	-0.68683	7.4965e-05	0.0048214	sp|O42633|FAT1_COCHE Fatty acid transporter protein OS=Cochliobolus heterostrophus GN=FAT1 PE=3 SV=1//1.44378e-99
C6.116	593.24784169664	1103.51746870442	-0.8954	1.0107e-06	0.00014148	sp|P32573|SPS19_YEAST Peroxisomal 2,4-dienoyl-CoA reductase SPS19 OS=Saccharomyces cerevisiae (strain ATCC 204508 / S288c) GN=SPS19 PE=1 SV=4//9.20055e-48
C6.148	3583.70923867048	5585.57493333937	-0.64025	0.00016527	0.0090761	sp|Q9P326|PRO1_NEUCR Transcriptional regulatory protein pro1 OS=Neurospora crassa (strain ATCC 24698 / 74-OR23-1A / CBS 708.71 / DSM 1257 / FGSC 987) GN=adv-1 PE=2 SV=1//7.99417e-177
C6.172	602.397284728707	953.056400086854	-0.66185	0.00031558	0.014383	sp|P80193|BODG_PSESK Gamma-butyrobetaine dioxygenase OS=Pseudomonas sp. (strain AK-1) PE=1 SV=1//5.62994e-38
C6.259	1849.98453015045	2909.23217169786	-0.65313	0.00012265	0.0072366	-//-
C6.269	94.9577026969645	180.501390832082	-0.92665	0.0005921	0.023483	sp|Q46888|YGBJ_ECOLI Uncharacterized oxidoreductase YgbJ OS=Escherichia coli (strain K12) GN=ygbJ PE=3 SV=1//1.03819e-29
C6.35	128.606036408574	266.843206768581	-1.053	1.0084e-05	0.0009728	sp|O59805|YJV7_SCHPO Putative amidase C550.07 OS=Schizosaccharomyces pombe (strain 972 / ATCC 24843) GN=SPCC550.07 PE=3 SV=1//4.86017e-73
C6.586	628.165041982504	987.443190341145	-0.65255	0.00031582	0.014383	sp|Q7D9A2|Y0809_MYCTO KsdD-like steroid dehydrogenase MT0809 OS=Mycobacterium tuberculosis (strain CDC 1551 / Oshkosh) GN=MT0809 PE=3 SV=1//0
C6.66	398.665686693138	708.215027549108	-0.82901	1.864e-05	0.0015655	sp|Q6JQN1|ACD10_HUMAN Acyl-CoA dehydrogenase family member 10 OS=Homo sapiens GN=ACAD10 PE=1 SV=1//9.19016e-56
C6.68	652.955218319965	1178.79193115936	-0.85225	3.3558e-06	0.00039274	sp|Q4QQW3|HOT_RAT Hydroxyacid-oxoacid transhydrogenase, mitochondrial OS=Rattus norvegicus GN=Adhfe1 PE=1 SV=1//1.15793e-114
C6.755	1432.39554594749	2209.27648207857	-0.62514	0.00030295	0.014136	sp|C8ZI10|RSB1_YEAS8 Sphingoid long-chain base transporter RSB1 OS=Saccharomyces cerevisiae (strain Lalvin EC1118 / Prise de mousse) GN=RSB1 PE=3 SV=1//4.84105e-31
C6.795	239.385540017309	394.775545244382	-0.7217	0.00092263	0.033435	sp|Q44470|TUB4_AGRVI Putative tartrate transporter OS=Agrobacterium vitis GN=ttuB PE=2 SV=1//1.83614e-24
C6.800	299.25904134349	536.321618620967	-0.8417	3.4818e-05	0.0025626	sp|Q5BD77|HOGA1_EMENI Probable 4-hydroxy-2-oxoglutarate aldolase, mitochondrial OS=Emericella nidulans (strain FGSC A4 / ATCC 38163 / CBS 112.46 / NRRL 194 / M139) GN=AN1503 PE=1 SV=1//9.70575e-133
C6.816	50.3939210870418	123.100967926785	-1.2885	4.0029e-05	0.0028577	sp|Q2TPA8|HSDL2_MOUSE Hydroxysteroid dehydrogenase-like protein 2 OS=Mus musculus GN=Hsdl2 PE=1 SV=1//5.15071e-14
C6.860	1172.20327252458	3208.92589282025	-1.4529	5.7437e-17	1.1709e-13	sp|P9WNF9|ETHA_MYCTU FAD-containing monooxygenase EthA OS=Mycobacterium tuberculosis (strain ATCC 25618 / H37Rv) GN=ethA PE=1 SV=1//3.95402e-152
C6.861	500.273950822814	1323.19260850752	-1.4032	2.2436e-14	2.0021e-11	sp|Q93VK5|LUT5_ARATH Protein LUTEIN DEFICIENT 5, chloroplastic OS=Arabidopsis thaliana GN=CYP97A3 PE=1 SV=1//2.7522e-20
C6.864	362.354458877957	1538.30091401084	-2.0859	5.1584e-18	1.8413e-14	sp|Q05A13|S16C6_MOUSE Short-chain dehydrogenase/reductase family 16C member 6 OS=Mus musculus GN=Sdr16c6 PE=2 SV=1//8.27191e-23
C7.166	1037.31566343952	1624.07287326249	-0.64676	0.00019883	0.010437	sp|O42764|HPPD_ZYMTR 4-hydroxyphenylpyruvate dioxygenase OS=Zymoseptoria tritici GN=HPPD PE=3 SV=1//1.76805e-123
C7.168	587.635509176412	1656.61347216253	-1.4952	2.0662e-05	0.0016363	sp|Q00667|HGD_EMENI Homogentisate 1,2-dioxygenase OS=Emericella nidulans (strain FGSC A4 / ATCC 38163 / CBS 112.46 / NRRL 194 / M139) GN=hmgA PE=2 SV=1//0
C7.169	992.540052034113	2141.7721018691	-1.1096	2.3633e-09	8.4359e-07	sp|Q00770|FAAA_EMENI Fumarylacetoacetase OS=Emericella nidulans (strain FGSC A4 / ATCC 38163 / CBS 112.46 / NRRL 194 / M139) GN=fahA PE=1 SV=3//0
C7.220	446.869943322968	746.99378596923	-0.74124	0.00094063	0.033915	sp|P46547|PIP_AERSO Proline iminopeptidase OS=Aeromonas sobria GN=pip PE=1 SV=3//8.78395e-21
C7.242	20.4010052988607	66.4033953601349	-1.7026	3.1288e-05	0.0023472	sp|P07046|3SHD_NEUCR 3-dehydroshikimate dehydratase OS=Neurospora crassa (strain ATCC 24698 / 74-OR23-1A / CBS 708.71 / DSM 1257 / FGSC 987) GN=qa-4 PE=4 SV=1//3.59926e-18
C7.256	12.7173157330103	59.6839609767175	-2.2305	1.2826e-06	0.00016956	-//-
C7.31	672.937664807205	1074.31347416846	-0.67487	0.00020116	0.010443	sp|P56859|MET16_EMENI Phosphoadenosine phosphosulfate reductase OS=Emericella nidulans (strain FGSC A4 / ATCC 38163 / CBS 112.46 / NRRL 194 / M139) GN=sA PE=3 SV=3//9.26208e-08
C7.434	922.729560108019	1690.34508879178	-0.87334	7.4278e-07	0.00010822	sp|Q6AXM8|PON2_RAT Serum paraoxonase/arylesterase 2 OS=Rattus norvegicus GN=Pon2 PE=2 SV=1//8.08214e-08
C8.14	64.3104896560472	160.606414715761	-1.3204	0.0012889	0.042402	sp|P49374|HGT1_KLULA High-affinity glucose transporter OS=Kluyveromyces lactis (strain ATCC 8585 / CBS 2359 / DSM 70799 / NBRC 1267 / NRRL Y-1140 / WM37) GN=HGT1 PE=3 SV=1//4.33739e-23
C8.177	563.990791222272	1478.0460080555	-1.3899	1.8368e-14	1.8733e-11	sp|Q9Y757|CP52L_DEBHN Cytochrome P450 52A12 OS=Debaryomyces hansenii GN=CYP52A12 PE=2 SV=2//5.60388e-110
C8.220	282.65567002528	525.254748825536	-0.89397	9.8127e-06	0.00095962	sp|B8NWY6|AGALC_ASPFN Probable alpha-galactosidase C OS=Aspergillus flavus (strain ATCC 200026 / FGSC A1120 / NRRL 3357 / JCM 12722 / SRRC 167) GN=aglC PE=3 SV=2//0
C8.265	1540.01115219789	3524.21724979116	-1.1944	0.0003163	0.014383	sp|P15651|ACADS_RAT Short-chain specific acyl-CoA dehydrogenase, mitochondrial OS=Rattus norvegicus GN=Acads PE=1 SV=2//7.3114e-29
C8.279	104.637158408769	203.206680009217	-0.95755	0.00015526	0.0087274	-//-
C8.40	618.152460482923	1018.62491882678	-0.72059	8.1559e-05	0.0051182	sp|O24145|4CL1_TOBAC 4-coumarate--CoA ligase 1 OS=Nicotiana tabacum GN=4CL1 PE=2 SV=1//7.72948e-43
C8.434	182.909921726448	393.589606219446	-1.1056	4.4483e-07	7.514e-05	-//-
C8.441	910.933042257966	1489.50956130326	-0.70942	6.1753e-05	0.0040578	-//-
C8.545	48.4101092639041	189.723762174686	-1.9705	4.7804e-07	7.514e-05	sp|Q9US44|YIZG_SCHPO Uncharacterized transporter C1002.16c OS=Schizosaccharomyces pombe (strain 972 / ATCC 24843) GN=SPAC1002.16c PE=3 SV=1//2.57151e-09
C8.561	1095.89638954581	1997.81082690413	-0.86631	6.5891e-07	0.00010008	sp|Q07950|YEH2_YEAST Sterol esterase 2 OS=Saccharomyces cerevisiae (strain ATCC 204508 / S288c) GN=YEH2 PE=1 SV=1//2.53297e-61
scaffold00023.25	76.3645423942088	216.952803956149	-1.5064	9.1151e-09	2.7114e-06	sp|P40332|IOLX_BACSU scyllo-inositol 2-dehydrogenase (NAD(+)) OS=Bacillus subtilis (strain 168) GN=iolX PE=1 SV=2//5.9674e-07
